# Supplementary material for: A specialist’s audit of aggregated occurrence records
Source: Zookeys. 2013 Apr 19;(293):1–18. doi: 10.3897/zookeys.293.5111 (PMC3677402; doi:10.3897/zookeys.293.5111)
Supplement: Supplementary file 1 — ALA and GBIF occurrence records. (doi: 10.3897/zookeys.293.5111.app) File format: Archive (zip). Explanation note: The Appendix file contains three sets of data. ALA_Diplopoda_23-Dec-2012 and GBIF_Diplopoda_Australia_23-Dec-2012 are CSV files of occurrence records as downloaded on 23 December 2012. Working_files contains two CSV files: (1) Full GBIF and ALA records for Australian millipedes, with annotations for those excluded from the audit (Exclusions_within_full_datasets.csv), and (2) Comparison of GBIF and ALA records with corresponding MoA records, as described in paper (Comparison_table.csv). [file ZooKeys-293-001-s001.zip › ALA_Diplopoda_23-Dec-2012/Diplopoda_23-Dec-2012.csv]

Record ID	Catalog Number	Match Taxon Concept GUID	Scientific Name	Vernacular Name	Matched Scientific Name	Taxon Rank - matched	Vernacular Name - matched	Kingdom - matched	Phylum - matched	Class - matched	Order - matched	Family - matched	Genus - matched	Species - matched	Subspecies - matched	Institution Code	Collection Code	locality	Latitude - processed	Longitude - processed	Coordinate Precision	Coordinate Uncertainty in Metres - parsed	Country - parsed	IBRA Region - parsed	IMCRA Region - parsed	State - parsed	Local Government Area - parsed	Minimum Elevation In Metres	Maximum Elevation In Metres	Minimum Depth In Meters	Maximum Depth In Meters	individual Count	Collector	Year - parsed	Month - parsed	Day - parsed	Event Date - parsed	Event Time - parsed	Basis Of Record	Sex	Preparations	Information withheld during processing	Data Generalised during processing	Species habitats	Outlier for layer	Taxon identification issue	Location Quality	Data Resource ID	Data Resource Name
731666de-3453-44a2-9077-762a8dd76b7d		urn:lsid:biodiversity.org.au:afd.taxon:2b8784b1-5024-4985-a18b-f5a7786dfbd9	Pogonosternum sp		Pogonosternum	genus		ANIMALIA	ARTHROPODA	DIPLOPODA	POLYDESMIDA	PARADOXOSOMATIDAE	Pogonosternum					sclerophyl woodland	-38.022	145.4413			Australia	South Eastern Highlands		Victoria	Cardinia - North					1	Laura Levens	2004	08	28	2004-08-28		still image					["Non-marine"]	0	noIssue	Spatially valid	dr693	Species at 290 Leppitt Road, Upper Beaconsfield
335d3098-a6fe-4dd5-b9d4-d8d7e4a6c506	17601	urn:lsid:catalogueoflife.org:taxon:f50e26b0-29c1-102b-9a4a-00304854f820:col20110201	Antichiropus variabilis ingens		Antichiropus variabilis ingens	infraspecificname		ANIMALIA	ARTHROPODA	DIPLOPODA	POLYDESMIDA	PARADOXOSOMATIDAE	Antichiropus	Antichiropus variabilis	Antichiropus variabilis ingens	EM	Zoology	Armadale					Australia										G.E. Nicholls	1934	05	12	1934-05-12		S						0	noIssue	Spatially valid	dr695	GBIF records
b9bc92fb-5a8e-4b16-bdae-668c2b8bf60b	268913	urn:lsid:biodiversity.org.au:afd.taxon:e8bad27f-6c29-40d4-b837-65527c153284	Atopodesmus parvus Chamberlin, 1920		Asphalidesmus parvus	species		ANIMALIA	ARTHROPODA	DIPLOPODA	POLYDESMIDA		Asphalidesmus	Asphalidesmus parvus		MCZ	Museum of Comparative Zoology						Australia																					["Non-marine"]	0	noIssue	Spatially valid	dr695	GBIF records
fdf19228-1820-4c97-aae2-94ac1df56861	I.49300	urn:lsid:biodiversity.org.au:afd.taxon:b41788fd-a858-45d9-b5a1-b3cd8361a235	Heterocladosoma		Heterocladosoma	genus		ANIMALIA	ARTHROPODA	DIPLOPODA	POLYDESMIDA	PARADOXOSOMATIDAE	Heterocladosoma			UCZM	Vertebrates						Australia																PreservedSpecimen					["Non-marine"]	0	noIssue	Spatially valid	dr695	GBIF records
658ad985-5c01-43a3-90bd-07631360a73e	I.49300	urn:lsid:biodiversity.org.au:afd.taxon:b41788fd-a858-45d9-b5a1-b3cd8361a235	Heterocladosoma		Heterocladosoma	genus		ANIMALIA	ARTHROPODA	DIPLOPODA	POLYDESMIDA	PARADOXOSOMATIDAE	Heterocladosoma			UMZC	Zoology						Australia																PreservedSpecimen					["Non-marine"]	0	noIssue	Spatially valid	dr695	GBIF records
e1429f7b-92f0-4cf7-9629-209e4bb32a72	118360	urn:lsid:biodiversity.org.au:afd.taxon:c8eda06d-ad40-4ba3-9626-7bb1ccc9e6c4	Atelomastix albanyensis Attems, 1911		Atelomastix albanyensis	species		ANIMALIA	ARTHROPODA	DIPLOPODA	SPIROSTREPTIDA	IULOMORPHIDAE	Atelomastix	Atelomastix albanyensis		ZMH	Zoologisches Institut und Museum Hamburg						Australia																					["Non-marine"]	0	noIssue	Spatially valid	dr695	GBIF records
b2e16f51-84c8-4ad7-aae0-c3e666664c59	118361	urn:lsid:biodiversity.org.au:afd.taxon:99b0423d-dab4-41a5-96a2-43250f5155f1	Atelomastix nigrescens Attems, 1911		Atelomastix nigrescens	species		ANIMALIA	ARTHROPODA	DIPLOPODA	SPIROSTREPTIDA	IULOMORPHIDAE	Atelomastix	Atelomastix nigrescens		ZMH	Zoologisches Institut und Museum Hamburg						Australia																					["Non-marine"]	0	noIssue	Spatially valid	dr695	GBIF records
7a14e972-4064-45f7-8a0f-8833b94c5f29	101045	urn:lsid:biodiversity.org.au:afd.taxon:5dc6372d-b004-4001-9d75-580ece077384	Brochopeltis mjoebergi Verhoeff, 1924		Brochopeltis mjoebergi	species		ANIMALIA	ARTHROPODA	DIPLOPODA	POLYDESMIDA	PARADOXOSOMATIDAE	Brochopeltis	Brochopeltis mjoebergi		ZSM/Myr	Zoologische Staatssammlung Munchen - Myriapoda						Australia										Verhoeff, Karl Wilhelm											["Non-marine"]	0	noIssue	Spatially valid	dr695	GBIF records
90b9230a-ffa4-4b02-890d-c4249fcf216c	101049	urn:lsid:biodiversity.org.au:afd.taxon:4c92fbc6-bbf7-4f81-a941-70b1882bc313	Gigantowales chisholmi Verhoeff, 1937		Gigantowales chisholmi	species		ANIMALIA	ARTHROPODA	DIPLOPODA	POLYDESMIDA	PARADOXOSOMATIDAE	Gigantowales	Gigantowales chisholmi		ZSM/Myr	Zoologische Staatssammlung Munchen - Myriapoda						Australia										Verhoeff, Karl Wilhelm											["Non-marine"]	0	noIssue	Spatially valid	dr695	GBIF records
b9994376-0aba-4644-a663-aa51701b92bf	101050	urn:lsid:biodiversity.org.au:afd.taxon:4c92fbc6-bbf7-4f81-a941-70b1882bc313	Gigantowales chisholmi Verhoeff, 1937		Gigantowales chisholmi	species		ANIMALIA	ARTHROPODA	DIPLOPODA	POLYDESMIDA	PARADOXOSOMATIDAE	Gigantowales	Gigantowales chisholmi		ZSM/Myr	Zoologische Staatssammlung Munchen - Myriapoda						Australia										Verhoeff, Karl Wilhelm											["Non-marine"]	0	noIssue	Spatially valid	dr695	GBIF records
c3328b1a-0065-4370-befd-bc4a628388e2	101054	urn:lsid:biodiversity.org.au:afd.taxon:795b6f9c-da5f-4dde-9475-782bde25fbba	Hoplatessara cruciata Verhoeff, 1937		Cladethosoma (Cladethosoma) cruciatum	species		ANIMALIA	ARTHROPODA	DIPLOPODA	POLYDESMIDA	PARADOXOSOMATIDAE	Cladethosoma	Cladethosoma (Cladethosoma) cruciatum		ZSM/Myr	Zoologische Staatssammlung Munchen - Myriapoda						Australia										Verhoeff, Karl Wilhelm											["Non-marine"]	0	noIssue	Spatially valid	dr695	GBIF records
d1f0dfb5-c16f-4db8-866d-d4c1828e2267	101062	urn:lsid:biodiversity.org.au:afd.taxon:2ea52625-83ae-4881-b6fb-68b748822b45	Parwalesoma castaneum Verhoeff, 1937		Parwalesoma walesium	species		ANIMALIA	ARTHROPODA	DIPLOPODA	POLYDESMIDA	PARADOXOSOMATIDAE	Parwalesoma	Parwalesoma walesium		ZSM/Myr	Zoologische Staatssammlung Munchen - Myriapoda						Australia										Verhoeff, Karl Wilhelm											["Non-marine"]	0	noIssue	Spatially valid	dr695	GBIF records
e1a6214f-a79a-4b97-ab4d-2ab278284372	101070	urn:lsid:biodiversity.org.au:afd.taxon:a887e5f0-6ad1-4353-bc52-b2db8d5071e6	Sphaerotrichopus cornutus Verhoeff, 1936		Sphaerotrichopus cornutus	species		ANIMALIA	ARTHROPODA	DIPLOPODA	POLYDESMIDA	DALODESMIDAE	Sphaerotrichopus	Sphaerotrichopus cornutus		ZSM/Myr	Zoologische Staatssammlung Munchen - Myriapoda						Australia										Verhoeff, Karl Wilhelm											["Non-marine"]	0	noIssue	Spatially valid	dr695	GBIF records
a7395dee-6fc7-47b2-ae4b-96dddad083db	101075	urn:lsid:biodiversity.org.au:afd.taxon:95b5fddb-3025-4185-a279-bffea5c8eee8	Tasmaniosoma armatum Verhoeff, 1936		Tasmaniosoma armatum	species		ANIMALIA	ARTHROPODA	DIPLOPODA	POLYDESMIDA	DALODESMIDAE	Tasmaniosoma	Tasmaniosoma armatum		ZSM/Myr	Zoologische Staatssammlung Munchen - Myriapoda						Australia										Verhoeff, Karl Wilhelm											["Non-marine"]	0	noIssue	Spatially valid	dr695	GBIF records
c625255c-7c2a-41dd-beb3-75a1db0da953	101076	urn:lsid:biodiversity.org.au:afd.taxon:95b5fddb-3025-4185-a279-bffea5c8eee8	Tasmaniosoma armatum Verhoeff, 1936		Tasmaniosoma armatum	species		ANIMALIA	ARTHROPODA	DIPLOPODA	POLYDESMIDA	DALODESMIDAE	Tasmaniosoma	Tasmaniosoma armatum		ZSM/Myr	Zoologische Staatssammlung Munchen - Myriapoda						Australia										Verhoeff, Karl Wilhelm											["Non-marine"]	0	noIssue	Spatially valid	dr695	GBIF records
bf198606-d2bf-4584-ad94-f7e57e12f85a	102940	urn:lsid:biodiversity.org.au:afd.taxon:871a66ca-2811-4982-8cb4-825a0392b4ae	Trigoniulus digitulus		Zygostrophus digitulus digitulus	subspecies		ANIMALIA	ARTHROPODA	DIPLOPODA	SPIROBOLIDA	TRIGONIULIDAE	Zygostrophus	Zygostrophus digitulus	Zygostrophus digitulus digitulus	ZSM/Myr	Zoologische Staatssammlung Munchen - Myriapoda						Australia																						0	noIssue	Spatially valid	dr695	GBIF records
fbdecc28-32d7-4dd8-95b0-359cc03ea881	103188	urn:lsid:biodiversity.org.au:afd.taxon:db687637-dcc5-4ac8-b052-792d0d9ad434	Podykipus leptoiuloides Attems, 1911		Podykipus leptoiuloides	species		ANIMALIA	ARTHROPODA	DIPLOPODA	SPIROSTREPTIDA	IULOMORPHIDAE	Podykipus	Podykipus leptoiuloides		ZSM/Myr	Zoologische Staatssammlung Munchen - Myriapoda						Australia																					["Non-marine"]	0	noIssue	Spatially valid	dr695	GBIF records
e7b89081-0c21-4172-ad49-0743a96ba4ff	272472	urn:lsid:biodiversity.org.au:afd.taxon:49fb3680-b8db-433a-a90b-15124aa2ea37	Ainigmabolus chisholmi Verhoeff, 1937		Ainigmabolus chisholmi	species		ANIMALIA	ARTHROPODA	DIPLOPODA	SPIROBOLIDA	TRIGONIULIDAE	Ainigmabolus	Ainigmabolus chisholmi		ZSM/Myr	Zoologische Staatssammlung Munchen - Myriapoda						Australia																					["Non-marine"]	0	noIssue	Spatially valid	dr695	GBIF records
0658c0f3-8a23-4119-ae31-4cc46d6ae588	272473	urn:lsid:biodiversity.org.au:afd.taxon:49fb3680-b8db-433a-a90b-15124aa2ea37	Ainigmabolus chisholmi Verhoeff, 1937		Ainigmabolus chisholmi	species		ANIMALIA	ARTHROPODA	DIPLOPODA	SPIROBOLIDA	TRIGONIULIDAE	Ainigmabolus	Ainigmabolus chisholmi		ZSM/Myr	Zoologische Staatssammlung Munchen - Myriapoda						Australia																					["Non-marine"]	0	noIssue	Spatially valid	dr695	GBIF records
aed067ee-5b4b-4e26-8370-63409be8845c	272504	urn:lsid:biodiversity.org.au:afd.taxon:871a66ca-2811-4982-8cb4-825a0392b4ae	Trigoniulus digitulus		Zygostrophus digitulus digitulus	subspecies		ANIMALIA	ARTHROPODA	DIPLOPODA	SPIROBOLIDA	TRIGONIULIDAE	Zygostrophus	Zygostrophus digitulus	Zygostrophus digitulus digitulus	ZSM/Myr	Zoologische Staatssammlung Munchen - Myriapoda						Australia																						0	noIssue	Spatially valid	dr695	GBIF records
e64e1ed4-d267-432b-b495-c6346ab8c081	272506	urn:lsid:biodiversity.org.au:afd.taxon:871a66ca-2811-4982-8cb4-825a0392b4ae	Trigoniulus digitulus		Zygostrophus digitulus digitulus	subspecies		ANIMALIA	ARTHROPODA	DIPLOPODA	SPIROBOLIDA	TRIGONIULIDAE	Zygostrophus	Zygostrophus digitulus	Zygostrophus digitulus digitulus	ZSM/Myr	Zoologische Staatssammlung Munchen - Myriapoda						Australia																						0	noIssue	Spatially valid	dr695	GBIF records
8e8a3551-d9e0-46f7-85ea-b18cd3a28335	272930	urn:lsid:biodiversity.org.au:afd.taxon:dd1416b4-7d64-45e2-97a9-0f38d93fc45d	Antichiropus teres Verhoeff, 1924		Solaenodolichopus teres	species		ANIMALIA	ARTHROPODA	DIPLOPODA	POLYDESMIDA	PARADOXOSOMATIDAE	Solaenodolichopus	Solaenodolichopus teres		ZSM/Myr	Zoologische Staatssammlung Munchen - Myriapoda						Australia																					["Non-marine"]	0	noIssue	Spatially valid	dr695	GBIF records
1d391bcb-0e58-435a-b0e3-207d51e15b5c	272931	urn:lsid:biodiversity.org.au:afd.taxon:2aa8afcf-733a-4015-b6a0-f3c297408106	Aulacoporus castaneus Verhoeff, 1924		Aulacoporus castaneus	species		ANIMALIA	ARTHROPODA	DIPLOPODA	POLYDESMIDA	PARADOXOSOMATIDAE	Aulacoporus	Aulacoporus castaneus		ZSM/Myr	Zoologische Staatssammlung Munchen - Myriapoda						Australia																					["Non-marine"]	0	noIssue	Spatially valid	dr695	GBIF records
28b83b0c-04cd-4f4c-af06-74f8a7c43add	272934	urn:lsid:biodiversity.org.au:afd.taxon:5dc6372d-b004-4001-9d75-580ece077384	Brochopeltis mjoebergi Verhoeff, 1924		Brochopeltis mjoebergi	species		ANIMALIA	ARTHROPODA	DIPLOPODA	POLYDESMIDA	PARADOXOSOMATIDAE	Brochopeltis	Brochopeltis mjoebergi		ZSM/Myr	Zoologische Staatssammlung Munchen - Myriapoda						Australia																					["Non-marine"]	0	noIssue	Spatially valid	dr695	GBIF records
3a8bee80-adc5-4217-96b8-d13300f6b5dd	272939	urn:lsid:biodiversity.org.au:afd.taxon:795b6f9c-da5f-4dde-9475-782bde25fbba	Hoplatessara cruciata Verhoeff, 1937		Cladethosoma (Cladethosoma) cruciatum	species		ANIMALIA	ARTHROPODA	DIPLOPODA	POLYDESMIDA	PARADOXOSOMATIDAE	Cladethosoma	Cladethosoma (Cladethosoma) cruciatum		ZSM/Myr	Zoologische Staatssammlung Munchen - Myriapoda						Australia																					["Non-marine"]	0	noIssue	Spatially valid	dr695	GBIF records
f9498e4b-475d-4bc4-88ea-910f7abc2c32	272950	urn:lsid:biodiversity.org.au:afd.taxon:0eedb17b-426a-4476-8886-9ec84f6619d4	Myallosoma hamuligerum Verhoeff, 1928		Myallosoma hamuligerum	species		ANIMALIA	ARTHROPODA	DIPLOPODA	POLYDESMIDA	PARADOXOSOMATIDAE	Myallosoma	Myallosoma hamuligerum		ZSM/Myr	Zoologische Staatssammlung Munchen - Myriapoda						Australia																					["Non-marine"]	0	noIssue	Spatially valid	dr695	GBIF records
75cdc510-113c-4c8a-b10d-60102b4e57c4	272954	urn:lsid:biodiversity.org.au:afd.taxon:dc4213d3-7a48-4b74-bc06-5703d6269adc	Mjoebergodesmus annulatus Verhoeff, 1924		Mjoebergodesmus annulatus	species		ANIMALIA	ARTHROPODA	DIPLOPODA	POLYDESMIDA	PARADOXOSOMATIDAE	Mjoebergodesmus	Mjoebergodesmus annulatus		ZSM/Myr	Zoologische Staatssammlung Munchen - Myriapoda						Australia										Verhoeff, Karl Wilhelm											["Non-marine"]	0	noIssue	Spatially valid	dr695	GBIF records
6207cf3b-3620-49ad-963c-3404cabcb5b5	272977	urn:lsid:biodiversity.org.au:afd.taxon:05559815-020a-4cde-b75e-e4cc6e294724	Paraustraliosoma malandense Verhoeff, 1924		Paraustraliosoma malandense	species		ANIMALIA	ARTHROPODA	DIPLOPODA	POLYDESMIDA	PARADOXOSOMATIDAE	Paraustraliosoma	Paraustraliosoma malandense		ZSM/Myr	Zoologische Staatssammlung Munchen - Myriapoda						Australia																					["Non-marine"]	0	noIssue	Spatially valid	dr695	GBIF records
cf55f6af-dad6-4064-b0a8-74eed9fdd5c6	272979	urn:lsid:biodiversity.org.au:afd.taxon:2ea52625-83ae-4881-b6fb-68b748822b45	Parwalesoma castaneum Verhoeff, 1937		Parwalesoma walesium	species		ANIMALIA	ARTHROPODA	DIPLOPODA	POLYDESMIDA	PARADOXOSOMATIDAE	Parwalesoma	Parwalesoma walesium		ZSM/Myr	Zoologische Staatssammlung Munchen - Myriapoda						Australia																					["Non-marine"]	0	noIssue	Spatially valid	dr695	GBIF records
3a233375-b787-433c-a51d-50e59a26a42c	272983	urn:lsid:biodiversity.org.au:afd.taxon:2959b855-eee2-4bfb-a986-2b189877a1c3	Pseudostrongylosoma sjoestedti Verhoeff, 1924		Pseudostrongylosoma sjoestedti	species		ANIMALIA	ARTHROPODA	DIPLOPODA	POLYDESMIDA	PARADOXOSOMATIDAE	Pseudostrongylosoma	Pseudostrongylosoma sjoestedti		ZSM/Myr	Zoologische Staatssammlung Munchen - Myriapoda						Australia																					["Non-marine"]	0	noIssue	Spatially valid	dr695	GBIF records
38aa1f56-ed2a-4bfa-97ab-20d53f612cd3	273075	urn:lsid:biodiversity.org.au:afd.taxon:4c92fbc6-bbf7-4f81-a941-70b1882bc313	Gigantowales chisholmi Verhoeff, 1937		Gigantowales chisholmi	species		ANIMALIA	ARTHROPODA	DIPLOPODA	POLYDESMIDA	PARADOXOSOMATIDAE	Gigantowales	Gigantowales chisholmi		ZSM/Myr	Zoologische Staatssammlung Munchen - Myriapoda						Australia																					["Non-marine"]	0	noIssue	Spatially valid	dr695	GBIF records
040b7be8-ebd5-4301-962b-c9ac28bbdd94	273163	urn:lsid:biodiversity.org.au:afd.taxon:cd22f7c2-f2a5-4ff6-b8f0-b8b4b93caca0	Queenslandesmus sjoestedti Verhoeff, 1924		Paurodesmus sjoestedti	species		ANIMALIA	ARTHROPODA	DIPLOPODA	POLYDESMIDA	DALODESMIDAE	Paurodesmus	Paurodesmus sjoestedti		ZSM/Myr	Zoologische Staatssammlung Munchen - Myriapoda						Australia										Verhoeff, Karl Wilhelm											["Non-marine"]	0	noIssue	Spatially valid	dr695	GBIF records
c5031146-0456-47d3-b4b5-c030db48d2d7	273167	urn:lsid:biodiversity.org.au:afd.taxon:a887e5f0-6ad1-4353-bc52-b2db8d5071e6	Sphaerotrichopus cornutus Verhoeff, 1936		Sphaerotrichopus cornutus	species		ANIMALIA	ARTHROPODA	DIPLOPODA	POLYDESMIDA	DALODESMIDAE	Sphaerotrichopus	Sphaerotrichopus cornutus		ZSM/Myr	Zoologische Staatssammlung Munchen - Myriapoda						Australia																					["Non-marine"]	0	noIssue	Spatially valid	dr695	GBIF records
1dbc16b1-ccdb-495f-8bb6-56878f2d7ce2	273178	urn:lsid:biodiversity.org.au:afd.taxon:95b5fddb-3025-4185-a279-bffea5c8eee8	Tasmaniosoma armatum Verhoeff, 1936		Tasmaniosoma armatum	species		ANIMALIA	ARTHROPODA	DIPLOPODA	POLYDESMIDA	DALODESMIDAE	Tasmaniosoma	Tasmaniosoma armatum		ZSM/Myr	Zoologische Staatssammlung Munchen - Myriapoda						Australia																					["Non-marine"]	0	noIssue	Spatially valid	dr695	GBIF records
435476f5-49ad-4d1b-b04c-93dd691c550f	273299	urn:lsid:biodiversity.org.au:afd.taxon:43e21262-3e2f-45ef-be63-2a2e0b713331	Siphonophora nodulosa Verhoeff, 1924		Rhinosiphora nodulosa	species		ANIMALIA	ARTHROPODA	DIPLOPODA	SIPHONOPHORIDA	SIPHONOPHORIDAE	Rhinosiphora	Rhinosiphora nodulosa		ZSM/Myr	Zoologische Staatssammlung Munchen - Myriapoda						Australia																					["Non-marine"]	0	noIssue	Spatially valid	dr695	GBIF records
3c05fe81-6335-41df-acbe-a94ab2bbbe2a	273746	urn:lsid:biodiversity.org.au:afd.taxon:db687637-dcc5-4ac8-b052-792d0d9ad434	Podykipus leptoiuloides Attems, 1911		Podykipus leptoiuloides	species		ANIMALIA	ARTHROPODA	DIPLOPODA	SPIROSTREPTIDA	IULOMORPHIDAE	Podykipus	Podykipus leptoiuloides		ZSM/Myr	Zoologische Staatssammlung Munchen - Myriapoda						Australia																					["Non-marine"]	0	noIssue	Spatially valid	dr695	GBIF records
aab39470-ac30-4af3-a8b7-438bd9395c00	273748	urn:lsid:biodiversity.org.au:afd.taxon:4e4667ba-9c58-4ac0-97ec-ae5fc83f5d9e	Victoriocambala buffalensis Verhoeff, 1944		Victoriocambala buffalensis	species		ANIMALIA	ARTHROPODA	DIPLOPODA	SPIROSTREPTIDA	IULOMORPHIDAE	Victoriocambala	Victoriocambala buffalensis		ZSM/Myr	Zoologische Staatssammlung Munchen - Myriapoda						Australia																					["Non-marine"]	0	noIssue	Spatially valid	dr695	GBIF records
9f4d0a1e-0664-4497-915e-730ef6131b97	98027	urn:lsid:biodiversity.org.au:afd.taxon:db687637-dcc5-4ac8-b052-792d0d9ad434	Podykipus leptoiuloides Attems, 1911		Podykipus leptoiuloides	species		ANIMALIA	ARTHROPODA	DIPLOPODA	SPIROSTREPTIDA	IULOMORPHIDAE	Podykipus	Podykipus leptoiuloides		ZSM/Myr	Zoologische Staatssammlung Munchen - Myriapoda						Australia																					["Non-marine"]	0	noIssue	Spatially valid	dr695	GBIF records
4e433114-6d7f-4940-a04e-2d52c6ba3004	99659	urn:lsid:biodiversity.org.au:afd.taxon:49fb3680-b8db-433a-a90b-15124aa2ea37	Ainigmabolus chisholmi Verhoeff, 1937		Ainigmabolus chisholmi	species		ANIMALIA	ARTHROPODA	DIPLOPODA	SPIROBOLIDA	TRIGONIULIDAE	Ainigmabolus	Ainigmabolus chisholmi		ZSM/Myr	Zoologische Staatssammlung Munchen - Myriapoda						Australia										Verhoeff, Karl Wilhelm											["Non-marine"]	0	noIssue	Spatially valid	dr695	GBIF records
aad9b7ea-fa3d-49a5-90da-8a672f9706f2	99660	urn:lsid:biodiversity.org.au:afd.taxon:49fb3680-b8db-433a-a90b-15124aa2ea37	Ainigmabolus chisholmi Verhoeff, 1937		Ainigmabolus chisholmi	species		ANIMALIA	ARTHROPODA	DIPLOPODA	SPIROBOLIDA	TRIGONIULIDAE	Ainigmabolus	Ainigmabolus chisholmi		ZSM/Myr	Zoologische Staatssammlung Munchen - Myriapoda						Australia										Verhoeff, Karl Wilhelm											["Non-marine"]	0	noIssue	Spatially valid	dr695	GBIF records
abf6b6b9-5343-4fcd-bc8f-ce9db6e2df99	99662	urn:lsid:biodiversity.org.au:afd.taxon:49fb3680-b8db-433a-a90b-15124aa2ea37	Ainigmabolus chisholmi Verhoeff, 1937		Ainigmabolus chisholmi	species		ANIMALIA	ARTHROPODA	DIPLOPODA	SPIROBOLIDA	TRIGONIULIDAE	Ainigmabolus	Ainigmabolus chisholmi		ZSM/Myr	Zoologische Staatssammlung Munchen - Myriapoda						Australia										Verhoeff, Karl Wilhelm											["Non-marine"]	0	noIssue	Spatially valid	dr695	GBIF records
e4d09312-8b66-4541-a795-89101fe9edde	99729	urn:lsid:biodiversity.org.au:afd.taxon:c8233052-ebaf-4cac-b40c-70902ec18b89	Lophoproctus queenslandicus Verhoeff, 1924		Lophoturus queenslandicus	species		ANIMALIA	ARTHROPODA	DIPLOPODA	POLYXENIDA	LOPHOPROCTIDAE	Lophoturus	Lophoturus queenslandicus		ZSM/Myr	Zoologische Staatssammlung Munchen - Myriapoda						Australia										Verhoeff, Karl Wilhelm											["Non-marine"]	0	noIssue	Spatially valid	dr695	GBIF records
91560533-6baf-4979-a4c7-d553009c3015	113109	urn:lsid:biodiversity.org.au:afd.taxon:60b62a91-6fb7-4c4b-b84a-825f50bb8f4d	Strongylosoma rubripes L. Koch, 1867		PARADOXOSOMATIDAE	family		ANIMALIA	ARTHROPODA	DIPLOPODA	POLYDESMIDA	PARADOXOSOMATIDAE				cited	SysTax: cited material from literature						Australia																					["Non-marine"]	0	noIssue	Spatially valid	dr695	GBIF records
0e15a50a-e190-4b65-b60a-cb427c308426	113111	urn:lsid:biodiversity.org.au:afd.taxon:e8984c57-7ecd-4c7c-b61e-11a7e5d6f6f8	Strongylosoma transversetaeniatum L. Koch, 1867		Heterocladosoma transversetaeniatum transversetaeniatum	subspecies		ANIMALIA	ARTHROPODA	DIPLOPODA	POLYDESMIDA	PARADOXOSOMATIDAE	Heterocladosoma	Heterocladosoma transversetaeniatum	Heterocladosoma transversetaeniatum transversetaeniatum	cited	SysTax: cited material from literature						Australia																						0	noIssue	Spatially valid	dr695	GBIF records
a81072cf-d18f-4349-8539-127aa0700e95	113112	urn:lsid:biodiversity.org.au:afd.taxon:a4e3a778-86e4-437f-b352-ea2f6bf542b5	Strongylosoma semoni Attems, 1898		Strongylosoma semoni			ANIMALIA	ARTHROPODA	DIPLOPODA	POLYDESMIDA	PARADOXOSOMATIDAE				cited	SysTax: cited material from literature						Australia																					["Non-marine"]	0	noIssue	Spatially valid	dr695	GBIF records
6e88293a-66a4-4cf8-b5af-28dbe65f40c9	113113	urn:lsid:biodiversity.org.au:afd.taxon:60b62a91-6fb7-4c4b-b84a-825f50bb8f4d	Strongylosoma innotatum Karsch, 1881		PARADOXOSOMATIDAE	family		ANIMALIA	ARTHROPODA	DIPLOPODA	POLYDESMIDA	PARADOXOSOMATIDAE				cited	SysTax: cited material from literature						Australia																					["Non-marine"]	0	noIssue	Spatially valid	dr695	GBIF records
b833858d-a960-4acc-83f7-0a0d1891322a	113114	urn:lsid:biodiversity.org.au:afd.taxon:60b62a91-6fb7-4c4b-b84a-825f50bb8f4d	Strongylosoma sagittarium Karsch, 1881		PARADOXOSOMATIDAE	family		ANIMALIA	ARTHROPODA	DIPLOPODA	POLYDESMIDA	PARADOXOSOMATIDAE				cited	SysTax: cited material from literature						Australia																					["Non-marine"]	0	noIssue	Spatially valid	dr695	GBIF records
d12ecc78-9bd6-4778-aadd-ec436f3ee45b	118798	urn:lsid:catalogueoflife.org:taxon:f02558f8-29c1-102b-9a4a-00304854f820:col20110201	Spirobolus fasciculatus Voges, 1878		Spirobolus fasciculatus	species		ANIMALIA	ARTHROPODA	DIPLOPODA	SPIROBOLIDA	Spirobolidae	Spirobolus	Spirobolus fasciculatus		cited	SysTax: cited material from literature						Australia																					["Non-marine"]	0	noIssue	Spatially valid	dr695	GBIF records
8b607241-1ee4-4918-ba12-6c408fb1f4e6	270089	urn:lsid:biodiversity.org.au:afd.taxon:bc0bdf26-a5be-4cfb-84c9-3cadf4f9313c	Spirostreptus impressopunctatus Koch, 1867		IULOMORPHIDAE	family		ANIMALIA	ARTHROPODA	DIPLOPODA	SPIROSTREPTIDA	IULOMORPHIDAE				cited	SysTax: cited material from literature						Australia																					["Non-marine"]	0	noIssue	Spatially valid	dr695	GBIF records
01fc598f-f1e0-4cbe-9472-6874a914eb24	270230	urn:lsid:biodiversity.org.au:afd.taxon:60b62a91-6fb7-4c4b-b84a-825f50bb8f4d	Strongylosoma dubium Koch, 1867		PARADOXOSOMATIDAE	family		ANIMALIA	ARTHROPODA	DIPLOPODA	POLYDESMIDA	PARADOXOSOMATIDAE				cited	SysTax: cited material from literature						Australia																					["Non-marine"]	0	noIssue	Spatially valid	dr695	GBIF records
453e1981-429d-4bac-8597-ff34f4c03ba9	270483	urn:lsid:biodiversity.org.au:afd.taxon:2fea0b29-a98a-4688-a6f0-d5b7e6509a48	Dimerogonus orophilus Attems, 1903		Dimerogonus orophilus	species		ANIMALIA	ARTHROPODA	DIPLOPODA	SPIROSTREPTIDA	CAMBALIDAE	Dimerogonus	Dimerogonus orophilus		cited	SysTax: cited material from literature																											["Non-marine"]	0	noIssue	Spatially suspect	dr695	GBIF records
5a74f06d-13aa-45f8-bebc-87933d38b40f	270702	urn:lsid:biodiversity.org.au:afd.taxon:60b62a91-6fb7-4c4b-b84a-825f50bb8f4d	Strongylosoma asperum Koch, 1867		PARADOXOSOMATIDAE	family		ANIMALIA	ARTHROPODA	DIPLOPODA	POLYDESMIDA	PARADOXOSOMATIDAE				cited	SysTax: cited material from literature						Australia																					["Non-marine"]	0	noIssue	Spatially valid	dr695	GBIF records
8394e625-b1dc-4ef7-a786-e162459e02b1	270804	urn:lsid:biodiversity.org.au:afd.taxon:b0c819d6-c2b1-4882-8632-cfa5b6d25fe2	Asphalidesmus leae Silvestri, 1910		Asphalidesmus leae	species		ANIMALIA	ARTHROPODA	DIPLOPODA	POLYDESMIDA		Asphalidesmus	Asphalidesmus leae		cited	SysTax: cited material from literature						Australia																					["Non-marine"]	0	noIssue	Spatially valid	dr695	GBIF records
4e256f9a-db76-43b1-8d25-8897840186ff	270889	urn:lsid:biodiversity.org.au:afd.taxon:60b62a91-6fb7-4c4b-b84a-825f50bb8f4d	Strongylosoma rubripes L. Koch, 1867		PARADOXOSOMATIDAE	family		ANIMALIA	ARTHROPODA	DIPLOPODA	POLYDESMIDA	PARADOXOSOMATIDAE				cited	SysTax: cited material from literature						Australia																					["Non-marine"]	0	noIssue	Spatially valid	dr695	GBIF records
80ec37a8-ec16-4fad-926f-251d530be459	271105	urn:lsid:biodiversity.org.au:afd.taxon:e8984c57-7ecd-4c7c-b61e-11a7e5d6f6f8	Strongylosoma transversetaeniatum L. Koch, 1867		Heterocladosoma transversetaeniatum transversetaeniatum	subspecies		ANIMALIA	ARTHROPODA	DIPLOPODA	POLYDESMIDA	PARADOXOSOMATIDAE	Heterocladosoma	Heterocladosoma transversetaeniatum	Heterocladosoma transversetaeniatum transversetaeniatum	cited	SysTax: cited material from literature						Australia																						0	noIssue	Spatially valid	dr695	GBIF records
3a503863-dbdc-4d1b-a0e5-7f5a01400be9		urn:lsid:biodiversity.org.au:afd.taxon:2b8784b1-5024-4985-a18b-f5a7786dfbd9	Pogonosternum sp		Pogonosternum	genus		ANIMALIA	ARTHROPODA	DIPLOPODA	POLYDESMIDA	PARADOXOSOMATIDAE	Pogonosternum																					2004	10	19	2004-10-19							["Non-marine"]	0	noIssue	Spatially valid	dr703	Images of Flora and Fauna of 290 Leppitt Rd, Upper Beaconsfield
9b52dbab-4c51-49b8-812e-a698f16a8d84		urn:lsid:biodiversity.org.au:afd.taxon:500ef90c-790b-47d7-8d17-15039332ced1	Ommatoiulus moreleti		Ommatoiulus moreleti	species	Portuguese Millipede	ANIMALIA	ARTHROPODA	DIPLOPODA	JULIDA	JULIDAE	Ommatoiulus	Ommatoiulus moreleti																				2010	01	12	2010-01-12							["Non-marine"]	0	noIssue	Spatially valid	dr703	Images of Flora and Fauna of 290 Leppitt Rd, Upper Beaconsfield
3e2fb19b-6124-45a1-a2e5-631bd09d3ffa	K10001	urn:lsid:biodiversity.org.au:afd.taxon:d454064f-449e-4f1a-a204-22b41d565ffc	Archicladosoma magnum		Archicladosoma magnum	species		ANIMALIA	ARTHROPODA	DIPLOPODA	POLYDESMIDA	PARADOXOSOMATIDAE	Archicladosoma	Archicladosoma magnum		NMV	Entomology	Mount Donna Buang	-37.7	145.68			Australia	Australian Alps		Victoria	Yarra Ranges - Pt B					1	Burns, Alec N.	1947	01	27	1947-01-27		Specimen	Male				["Non-marine"]	0	noIssue	Spatially valid	dr342	Museum Victoria provider for OZCAM
76ff7e43-7bc2-4f91-a7e4-38005687b07b	K10002	urn:lsid:biodiversity.org.au:afd.taxon:d454064f-449e-4f1a-a204-22b41d565ffc	Archicladosoma magnum		Archicladosoma magnum	species		ANIMALIA	ARTHROPODA	DIPLOPODA	POLYDESMIDA	PARADOXOSOMATIDAE	Archicladosoma	Archicladosoma magnum		NMV	Entomology	Warburton	-37.75	145.7			Australia	South Eastern Highlands		Victoria	Yarra Ranges - Central					2	Kershaw, James A.	1905	11	11	1905-11-11		Specimen	Male				["Non-marine"]	0	noIssue	Spatially valid	dr342	Museum Victoria provider for OZCAM
8eea4295-7da2-436a-a43d-b98ebfc86a75	K10003	urn:lsid:biodiversity.org.au:afd.taxon:62b54d7a-6bf2-4662-a9c4-76adf93637ac	Cladethosoma clarum		Cladethosoma clarum	species		ANIMALIA	ARTHROPODA	DIPLOPODA	POLYDESMIDA	PARADOXOSOMATIDAE	Cladethosoma	Cladethosoma clarum		NMV	Entomology	Port Stephens	-32.7	152.1			Australia		Central Eastern Shelf Province	New South Wales						3	Burns, Alec N.	1946	04	6	1946-04-06		Specimen	Male				["Non-marine"]	0	noIssue	Spatially suspect	dr342	Museum Victoria provider for OZCAM
eb389dc5-1689-4ceb-b389-fdb53e45309d	K10005	urn:lsid:biodiversity.org.au:afd.taxon:62b54d7a-6bf2-4662-a9c4-76adf93637ac	Cladethosoma clarum		Cladethosoma clarum	species		ANIMALIA	ARTHROPODA	DIPLOPODA	POLYDESMIDA	PARADOXOSOMATIDAE	Cladethosoma	Cladethosoma clarum		NMV	Entomology	Patterson	-34.2	146.4			Australia	Cobar Peneplain		New South Wales	Narrandera					2	Barrett, C. L.	1926	01	15	1926-01-15		Specimen	Male				["Non-marine"]	0	noIssue	Spatially valid	dr342	Museum Victoria provider for OZCAM
bacb4e9f-c793-42c4-a063-44aff9b6ace2	K10006	urn:lsid:biodiversity.org.au:afd.taxon:62b54d7a-6bf2-4662-a9c4-76adf93637ac	Cladethosoma clarum		Cladethosoma clarum	species		ANIMALIA	ARTHROPODA	DIPLOPODA	POLYDESMIDA	PARADOXOSOMATIDAE	Cladethosoma	Cladethosoma clarum		NMV	Entomology	The Entrance, 16 km E of Wyong	-33.33	151.5			Australia	Sydney Basin		New South Wales	Wyong - South and West					1		1975	11				Specimen	Male				["Non-marine"]	0	noIssue	Spatially valid	dr342	Museum Victoria provider for OZCAM
59976377-497a-4681-9a04-1e1fc66fb6da	K10008	urn:lsid:biodiversity.org.au:afd.taxon:e4a8307c-2b7a-4e91-b208-692afead1cef	Dicranogonus pix		Dicranogonus pix	species		ANIMALIA	ARTHROPODA	DIPLOPODA	POLYDESMIDA	PARADOXOSOMATIDAE	Dicranogonus	Dicranogonus pix		NMV	Entomology	Stony Creek Dartmouth Survey Locality VE (2 miles S of Stony Creek on Benambra/Corryong Road) label Stoney Creek	-36.6	147.4			Australia	South Eastern Highlands		Victoria	Towong - Pt B					1		1973	09	13	1973-09-13		Specimen	Male				["Non-marine"]	0	noIssue	Spatially valid	dr342	Museum Victoria provider for OZCAM
18385b7f-2d47-4f0b-8acc-abe0965bd5c5	K10009	urn:lsid:biodiversity.org.au:afd.taxon:e4a8307c-2b7a-4e91-b208-692afead1cef	Dicranogonus pix		Dicranogonus pix	species		ANIMALIA	ARTHROPODA	DIPLOPODA	POLYDESMIDA	PARADOXOSOMATIDAE	Dicranogonus	Dicranogonus pix		NMV	Entomology	Dartmouth Survey Locality JD (3rd creek across Eight Mile Creek Track 1.4m beyond ford)	-36.6	147.5			Australia	South Eastern Highlands		Victoria	Towong - Pt B					2		1973	04	11	1973-04-11		Specimen	Male				["Non-marine"]	0	noIssue	Spatially valid	dr342	Museum Victoria provider for OZCAM
5023ae0c-4360-4bc0-bded-d580eeecb56f	K10010	urn:lsid:biodiversity.org.au:afd.taxon:e4a8307c-2b7a-4e91-b208-692afead1cef	Dicranogonus pix		Dicranogonus pix	species		ANIMALIA	ARTHROPODA	DIPLOPODA	POLYDESMIDA	PARADOXOSOMATIDAE	Dicranogonus	Dicranogonus pix		NMV	Entomology	Mitta Mitta River 4m W of Dartmouth {Mitta Mitta River Lat/Long}	-36.5	147.4			Australia	NSW South Western Slopes		Victoria	Towong - Pt B					4		1978	12	3	1978-12-03		Specimen	Male				["Non-marine"]	0	noIssue	Spatially valid	dr342	Museum Victoria provider for OZCAM
a22160dc-d08c-4a3c-84a5-141a690222c7	K10011	urn:lsid:biodiversity.org.au:afd.taxon:e4a8307c-2b7a-4e91-b208-692afead1cef	Dicranogonus pix		Dicranogonus pix	species		ANIMALIA	ARTHROPODA	DIPLOPODA	POLYDESMIDA	PARADOXOSOMATIDAE	Dicranogonus	Dicranogonus pix		NMV	Entomology	Mt Teach, Buchan District {Buchan Lat/Long}	-37.5	148.2			Australia	South East Corner		Victoria	E. Gippsland - Orbost					5		1907	01				Specimen	Male				["Non-marine"]	0	noIssue	Spatially valid	dr342	Museum Victoria provider for OZCAM
f80d082d-60aa-48b9-9983-056513b6a23e	K10012	urn:lsid:biodiversity.org.au:afd.taxon:e2117c6d-edf4-4509-8833-03cc930fccac	Heterocladosoma hamuligerum		Heterocladosoma hamuligerum	species		ANIMALIA	ARTHROPODA	DIPLOPODA	POLYDESMIDA	PARADOXOSOMATIDAE	Heterocladosoma	Heterocladosoma hamuligerum		NMV	Entomology	Eumundi	-26.5	152.9			Australia	South Eastern Queensland		Queensland	Maroochy					1	Kershaw, James A.	1910	10				Specimen	Male				["Non-marine"]	0	noIssue	Spatially valid	dr342	Museum Victoria provider for OZCAM
0d651d78-c435-4e61-b9e2-50e20382ef0c	K10013	urn:lsid:biodiversity.org.au:afd.taxon:0446f2ca-6098-440e-af1d-238cc91aae8c	Heterocladosoma trabeatum		Heterocladosoma trabeatum	species		ANIMALIA	ARTHROPODA	DIPLOPODA	POLYDESMIDA	PARADOXOSOMATIDAE	Heterocladosoma	Heterocladosoma trabeatum		NMV	Entomology	Maryborough 20m S	-25.8	152.7			Australia	South Eastern Queensland		Queensland	Tiaro					1		1953	11	10	1953-11-10		Specimen	Male				["Non-marine"]	0	noIssue	Spatially valid	dr342	Museum Victoria provider for OZCAM
6069e569-058e-4542-9286-7d0457a38ce4	K10017	urn:lsid:biodiversity.org.au:afd.taxon:d23392fc-6ed3-4e68-b91c-ee260f2712fb	Hoplatessara pugiona		Hoplatessara pugiona	species		ANIMALIA	ARTHROPODA	DIPLOPODA	POLYDESMIDA	PARADOXOSOMATIDAE	Hoplatessara	Hoplatessara pugiona		NMV	Entomology	Ferntree Gully	-37.9	145.3			Australia	South Eastern Highlands		Victoria	Knox - North-East					1							Specimen	Male				["Non-marine"]	0	noIssue	Spatially valid	dr342	Museum Victoria provider for OZCAM
72fa752d-9463-4e2c-849f-5736bd1c16df	K10019	urn:lsid:biodiversity.org.au:afd.taxon:d23392fc-6ed3-4e68-b91c-ee260f2712fb	Hoplatessara pugiona		Hoplatessara pugiona	species		ANIMALIA	ARTHROPODA	DIPLOPODA	POLYDESMIDA	PARADOXOSOMATIDAE	Hoplatessara	Hoplatessara pugiona		NMV	Entomology	Ferntree Gully	-37.9	145.3			Australia	South Eastern Highlands		Victoria	Knox - North-East					2		1911	10	15	1911-10-15		Specimen	Male				["Non-marine"]	0	noIssue	Spatially valid	dr342	Museum Victoria provider for OZCAM
ff3fe3a8-4206-4bea-b9c9-aab4ae2581f4	K10020	urn:lsid:biodiversity.org.au:afd.taxon:d23392fc-6ed3-4e68-b91c-ee260f2712fb	Hoplatessara pugiona		Hoplatessara pugiona	species		ANIMALIA	ARTHROPODA	DIPLOPODA	POLYDESMIDA	PARADOXOSOMATIDAE	Hoplatessara	Hoplatessara pugiona		NMV	Entomology	Cockatoo Creek (STRM,VIC)	-37.9	145.5			Australia	South Eastern Highlands		Victoria	Cardinia - North					2	French, C	1913	01				Specimen	Male				["Non-marine"]	0	noIssue	Spatially valid	dr342	Museum Victoria provider for OZCAM
1b70059a-9a44-4839-8577-6c36134b0c62	K10021	urn:lsid:biodiversity.org.au:afd.taxon:d23392fc-6ed3-4e68-b91c-ee260f2712fb	Hoplatessara pugiona		Hoplatessara pugiona	species		ANIMALIA	ARTHROPODA	DIPLOPODA	POLYDESMIDA	PARADOXOSOMATIDAE	Hoplatessara	Hoplatessara pugiona		NMV	Entomology	Ferntree Gully	-37.9	145.3			Australia	South Eastern Highlands		Victoria	Knox - North-East					3	K., T.	1902	12	12	1902-12-12		Specimen	Male				["Non-marine"]	0	noIssue	Spatially valid	dr342	Museum Victoria provider for OZCAM
527e50ba-d78c-4a6f-8b35-033c21b943cd	K10022	urn:lsid:biodiversity.org.au:afd.taxon:d23392fc-6ed3-4e68-b91c-ee260f2712fb	Hoplatessara pugiona		Hoplatessara pugiona	species		ANIMALIA	ARTHROPODA	DIPLOPODA	POLYDESMIDA	PARADOXOSOMATIDAE	Hoplatessara	Hoplatessara pugiona		NMV	Entomology	Cockatoo	-38.0	145.5			Australia	South Eastern Highlands		Victoria	Cardinia - North					1	Hill, G	1926	12				Specimen	Male				["Non-marine"]	0	noIssue	Spatially valid	dr342	Museum Victoria provider for OZCAM
647fdc19-ceb5-462a-8f8d-aef2a3375c1f	K10023	urn:lsid:biodiversity.org.au:afd.taxon:d23392fc-6ed3-4e68-b91c-ee260f2712fb	Hoplatessara pugiona		Hoplatessara pugiona	species		ANIMALIA	ARTHROPODA	DIPLOPODA	POLYDESMIDA	PARADOXOSOMATIDAE	Hoplatessara	Hoplatessara pugiona		NMV	Entomology	Healesville	-37.6	145.5			Australia	South Eastern Highlands		Victoria	Yarra Ranges - North					1	Kelly, R.	1914	05	25	1914-05-25		Specimen	Male				["Non-marine"]	0	noIssue	Spatially valid	dr342	Museum Victoria provider for OZCAM
487f7c0b-9e72-45db-81bc-34c2f9775760	K10025	urn:lsid:biodiversity.org.au:afd.taxon:3ab83472-273d-4fdc-82c3-f5f71d509dae	Isocladosoma maculatum		Isocladosoma (Isocladosoma) maculatum	species		ANIMALIA	ARTHROPODA	DIPLOPODA	POLYDESMIDA	PARADOXOSOMATIDAE	Isocladosoma	Isocladosoma (Isocladosoma) maculatum		NMV	Entomology	Neerim, 13mls W	-38.0	145.6			Australia	South Eastern Highlands		Victoria	Cardinia - North					2		1967	05	13	1967-05-13		Specimen	Male				["Non-marine"]	0	noIssue	Spatially valid	dr342	Museum Victoria provider for OZCAM
dfb71cf4-9e94-4d72-b868-e50539650e5c	K10027	urn:lsid:biodiversity.org.au:afd.taxon:5da5dab6-e480-4381-a93f-5e887e57066e	Lissodesmus martini		Lissodesmus martini	species		ANIMALIA	ARTHROPODA	DIPLOPODA	POLYDESMIDA	DALODESMIDAE	Lissodesmus	Lissodesmus martini		NMV	Entomology	Sherbrooke Forest	-37.9	145.3			Australia	South Eastern Highlands		Victoria	Knox - North-East					1		1974	08				Specimen	Male				["Non-marine"]	0	noIssue	Spatially valid	dr342	Museum Victoria provider for OZCAM
add5c52d-348b-4172-8a66-2fd3cfae1689	K10029	urn:lsid:biodiversity.org.au:afd.taxon:3d9342a2-1d62-4930-b7fe-6c4a4d5b3be3	Notodesmus scotius		Notodesmus scotius	species		ANIMALIA	ARTHROPODA	DIPLOPODA	POLYDESMIDA	PARADOXOSOMATIDAE	Notodesmus	Notodesmus scotius		NMV	Entomology	Flinders Island	-39.9	147.9			Australia	Flinders		Tasmania	Flinders					7	Whinray, J	1966	12	6	1966-12-06		Specimen	Male				["Non-marine"]	0	noIssue	Spatially valid	dr342	Museum Victoria provider for OZCAM
29a352a9-a7f6-4962-a156-0d8e99ad352e	K10030	urn:lsid:biodiversity.org.au:afd.taxon:3d9342a2-1d62-4930-b7fe-6c4a4d5b3be3	Notodesmus scotius		Notodesmus scotius	species		ANIMALIA	ARTHROPODA	DIPLOPODA	POLYDESMIDA	PARADOXOSOMATIDAE	Notodesmus	Notodesmus scotius		NMV	Entomology	Deal Island	-39.5	147.3			Australia		Southeast Shelf Transition	Tasmania						6	M., D.	1933	12	7	1933-12-07		Specimen	Male				["Non-marine"]	0	noIssue	Spatially suspect	dr342	Museum Victoria provider for OZCAM
401fafd5-507d-4db1-8a17-0b56156b6224	K10031	urn:lsid:biodiversity.org.au:afd.taxon:3d9342a2-1d62-4930-b7fe-6c4a4d5b3be3	Notodesmus scotius		Notodesmus scotius	species		ANIMALIA	ARTHROPODA	DIPLOPODA	POLYDESMIDA	PARADOXOSOMATIDAE	Notodesmus	Notodesmus scotius		NMV	Entomology	Deal Island	-39.5	147.3			Australia		Southeast Shelf Transition	Tasmania						5	Tugby, D J.	1949	12	10	1949-12-10		Specimen	Male				["Non-marine"]	0	noIssue	Spatially suspect	dr342	Museum Victoria provider for OZCAM
b1b3e00c-d152-4622-9132-acf4cfbe1383	K10032	urn:lsid:biodiversity.org.au:afd.taxon:f8ec2041-854b-461c-babb-95c8274b1ee0	Phyllocladosoma annulatipes		Phyllocladosoma annulatipes	species		ANIMALIA	ARTHROPODA	DIPLOPODA	POLYDESMIDA	PARADOXOSOMATIDAE	Phyllocladosoma	Phyllocladosoma annulatipes		NMV	Entomology	Mt Tamborine	-28.0	153.2			Australia	South Eastern Queensland		Queensland	Beaudesert - Pt B					1		1951	06	10	1951-06-10		Specimen	Male				["Non-marine"]	0	noIssue	Spatially valid	dr342	Museum Victoria provider for OZCAM
c0fd13e7-4021-4220-8000-28df288d282a	K10033	urn:lsid:biodiversity.org.au:afd.taxon:f8ec2041-854b-461c-babb-95c8274b1ee0	Phyllocladosoma annulatipes		Phyllocladosoma annulatipes	species		ANIMALIA	ARTHROPODA	DIPLOPODA	POLYDESMIDA	PARADOXOSOMATIDAE	Phyllocladosoma	Phyllocladosoma annulatipes		NMV	Entomology	Misima Island	-10.7	152.8												4	Rentoul, D						Specimen	Male				["Non-marine"]	0	noIssue	Spatially valid	dr342	Museum Victoria provider for OZCAM
12488f63-2dd3-4e05-abd7-761670f0e4a0	K10034	urn:lsid:biodiversity.org.au:afd.taxon:899224ac-52ab-41f2-8cd7-de47ca9cdedb	Pogonosternum laetificum		Pogonosternum laetificum	species		ANIMALIA	ARTHROPODA	DIPLOPODA	POLYDESMIDA	PARADOXOSOMATIDAE	Pogonosternum	Pogonosternum laetificum		NMV	Entomology	Upwey	-37.9	145.3			Australia	South Eastern Highlands		Victoria	Knox - North-East					1		1970	08	2	1970-08-02		Specimen	Male				["Non-marine"]	0	noIssue	Spatially valid	dr342	Museum Victoria provider for OZCAM
eba610b4-1fb7-4e3c-bd79-bfdc96bbdb86	K10035	urn:lsid:biodiversity.org.au:afd.taxon:899224ac-52ab-41f2-8cd7-de47ca9cdedb	Pogonosternum laetificum		Pogonosternum laetificum	species		ANIMALIA	ARTHROPODA	DIPLOPODA	POLYDESMIDA	PARADOXOSOMATIDAE	Pogonosternum	Pogonosternum laetificum		NMV	Entomology	Healesville	-37.6	145.5			Australia	South Eastern Highlands		Victoria	Yarra Ranges - North					3	Kelly, F	1914	06				Specimen	Male				["Non-marine"]	0	noIssue	Spatially valid	dr342	Museum Victoria provider for OZCAM
e23648ff-2194-486e-89af-66417c5a6df1	K10036	urn:lsid:biodiversity.org.au:afd.taxon:f2851709-569f-4fa2-bf22-7aeb6aa919cc	Pogonosternum nigrovirgatum nigrovirgatum		Pogonosternum nigrovirgatum nigrovirgatum	subspecies		ANIMALIA	ARTHROPODA	DIPLOPODA	POLYDESMIDA	PARADOXOSOMATIDAE	Pogonosternum	Pogonosternum nigrovirgatum	Pogonosternum nigrovirgatum nigrovirgatum	NMV	Entomology	Pakenham	-38.1	145.5			Australia	South East Coastal Plain		Victoria	Cardinia - Pakenham					3	Quinn, D	1970	07	5	1970-07-05		Specimen	Male					0	noIssue	Spatially valid	dr342	Museum Victoria provider for OZCAM
50233b65-ba62-4759-bc55-b8acb5dfc2f0	K10041	urn:lsid:biodiversity.org.au:afd.taxon:f2851709-569f-4fa2-bf22-7aeb6aa919cc	Pogonosternum nigrovirgatum nigrovirgatum		Pogonosternum nigrovirgatum nigrovirgatum	subspecies		ANIMALIA	ARTHROPODA	DIPLOPODA	POLYDESMIDA	PARADOXOSOMATIDAE	Pogonosternum	Pogonosternum nigrovirgatum	Pogonosternum nigrovirgatum nigrovirgatum	NMV	Entomology	Healesville	-37.6	145.5			Australia	South Eastern Highlands		Victoria	Yarra Ranges - North					1	Kelly, R.	1914	05	25	1914-05-25		Specimen	Male					0	noIssue	Spatially valid	dr342	Museum Victoria provider for OZCAM
a21f25f0-1e33-496b-b335-85ecb1949552	K10046	urn:lsid:biodiversity.org.au:afd.taxon:446d85d5-14a1-4aa0-bff8-64ce993822e8	Somethus biramus		Somethus biramus	species		ANIMALIA	ARTHROPODA	DIPLOPODA	POLYDESMIDA	PARADOXOSOMATIDAE	Somethus	Somethus biramus		NMV	Entomology	Cann River 13km N of Cann river township	-37.5	149.2			Australia	South East Corner		Victoria	E. Gippsland - Orbost					1		1975	04	13	1975-04-13		Specimen	Male				["Non-marine"]	0	noIssue	Spatially valid	dr342	Museum Victoria provider for OZCAM
850fd1f9-d4ba-408a-86d4-56cc69d32bcb	K10047	urn:lsid:biodiversity.org.au:afd.taxon:446d85d5-14a1-4aa0-bff8-64ce993822e8	Somethus biramus		Somethus biramus	species		ANIMALIA	ARTHROPODA	DIPLOPODA	POLYDESMIDA	PARADOXOSOMATIDAE	Somethus	Somethus biramus		NMV	Entomology	Tennyson Creek 5km NW Buldah	-37.23	149.05			Australia	South East Corner		Victoria	E. Gippsland - Orbost					1		1982	01	1	1982-01-01		Specimen	Male				["Non-marine"]	0	noIssue	Spatially valid	dr342	Museum Victoria provider for OZCAM
13a4ebfa-01f3-4ad2-8d6f-34b3a963ea4f	K10186	urn:lsid:biodiversity.org.au:afd.taxon:d084dd01-8c39-4c34-9145-7b402ba49e04	Dasystigma huonense		Dasystigma huonense	species		ANIMALIA	ARTHROPODA	DIPLOPODA	POLYDESMIDA	DALODESMIDAE	Dasystigma	Dasystigma huonense		NMV	Entomology	Huon River crossing, Port Davey Track	-43.1	146.5			Australia	Tasmanian Southern Ranges		Tasmania	Huon Valley					1	Neboiss, A	1965	02	9	1965-02-09		Specimen	Male				["Non-marine"]	0	noIssue	Spatially valid	dr342	Museum Victoria provider for OZCAM
3a9a1256-074d-457e-b3e8-569f61a20aa8	K10187	urn:lsid:biodiversity.org.au:afd.taxon:6388b4e2-ceea-4b7c-a6f2-44b33cc93244	Lissodesmus dignomontis		Lissodesmus dignomontis	species		ANIMALIA	ARTHROPODA	DIPLOPODA	POLYDESMIDA	DALODESMIDAE	Lissodesmus	Lissodesmus dignomontis		NMV	Entomology	Corkys Track, Boolara	-38.400	146.272			Australia	South Eastern Highlands		Victoria	Latrobe Bal	150				14	Mesibov, Robert	2006	07	30	2006-07-30		Specimen	Male				["Non-marine"]	0	noIssue	Spatially valid	dr342	Museum Victoria provider for OZCAM
14bc12f9-521a-45f2-93e8-872f702ffeb0	K10188	urn:lsid:biodiversity.org.au:afd.taxon:6388b4e2-ceea-4b7c-a6f2-44b33cc93244	Lissodesmus dignomontis		Lissodesmus dignomontis	species		ANIMALIA	ARTHROPODA	DIPLOPODA	POLYDESMIDA	DALODESMIDAE	Lissodesmus	Lissodesmus dignomontis		NMV	Entomology	Campbells Road	-38.453	146.387			Australia	South Eastern Highlands		Victoria	Latrobe Bal	460				14	Mesibov, Robert	2006	07	30	2006-07-30		Specimen	Male				["Non-marine"]	0	noIssue	Spatially valid	dr342	Museum Victoria provider for OZCAM
3cca0a6d-10c0-48f4-b0bb-234cdddc2d92	K10189	urn:lsid:biodiversity.org.au:afd.taxon:6fbe1280-fd29-4363-bc56-4f8e5bdb39fc	Lissodesmus gippslandicus		Lissodesmus gippslandicus	species		ANIMALIA	ARTHROPODA	DIPLOPODA	POLYDESMIDA	DALODESMIDAE	Lissodesmus	Lissodesmus gippslandicus		NMV	Entomology	Downfall Track, Allambee	-38.282	146.033			Australia	South Eastern Highlands		Victoria	Baw Baw - Pt B East	380				1	Mesibov, Robert	2006	07	28	2006-07-28		Specimen	Female				["Non-marine"]	0	noIssue	Spatially valid	dr342	Museum Victoria provider for OZCAM
3a1f43ce-f84b-4bf0-9723-1f71014ba4cf	K10190	urn:lsid:biodiversity.org.au:afd.taxon:6fbe1280-fd29-4363-bc56-4f8e5bdb39fc	Lissodesmus gippslandicus		Lissodesmus gippslandicus	species		ANIMALIA	ARTHROPODA	DIPLOPODA	POLYDESMIDA	DALODESMIDAE	Lissodesmus	Lissodesmus gippslandicus		NMV	Entomology	Fosters Gully, Morwell National Park	-38.361	146.389			Australia	South Eastern Highlands		Victoria	Latrobe Bal	170				1	Mesibov, Robert	2006	07	31	2006-07-31		Specimen	Female				["Non-marine"]	0	noIssue	Spatially valid	dr342	Museum Victoria provider for OZCAM
86775c45-3959-418b-8aa5-b3852c4c61ea	K10191	urn:lsid:biodiversity.org.au:afd.taxon:bfea0be6-0051-4503-b0ac-1acae8e1143d	Lissodesmus modestus		Lissodesmus modestus	species		ANIMALIA	ARTHROPODA	DIPLOPODA	POLYDESMIDA	DALODESMIDAE	Lissodesmus	Lissodesmus modestus		NMV	Entomology	Cracroft Crossing	-43.1	146.5			Australia	Tasmanian Southern Ranges		Tasmania	Huon Valley					1	Neboiss	1966	02	9	1966-02-09		Specimen	Female				["Non-marine"]	0	noIssue	Spatially valid	dr342	Museum Victoria provider for OZCAM
d6ff182a-a65c-4505-92ff-424c9b7db1b2	K10192	urn:lsid:biodiversity.org.au:afd.taxon:bfea0be6-0051-4503-b0ac-1acae8e1143d	Lissodesmus modestus		Lissodesmus modestus	species		ANIMALIA	ARTHROPODA	DIPLOPODA	POLYDESMIDA	DALODESMIDAE	Lissodesmus	Lissodesmus modestus		NMV	Entomology	10mls W of Maydena {Maydena lat/long}	-42.8	146.6			Australia	Tasmanian Southern Ranges		Tasmania	Derwent Valley					1	Neboiss, Arturs	1967	02	25	1967-02-25		Specimen	Male				["Non-marine"]	0	noIssue	Spatially valid	dr342	Museum Victoria provider for OZCAM
7be5d302-74ea-4fe8-bac9-a73f146d50aa	K10195	urn:lsid:biodiversity.org.au:afd.taxon:8e1c4f46-ce36-45c6-8848-fd8e236ed26f	Paredrodesmus bicalcar		Paredrodesmus bicalcar	species		ANIMALIA	ARTHROPODA	DIPLOPODA	POLYDESMIDA		Paredrodesmus	Paredrodesmus bicalcar		NMV	Entomology	Cox Bight	-43.5	146.2			Australia	Tasmanian West		Tasmania	Huon Valley					1	Neboiss, A	1966	02	1	1966-02-01		Specimen	Female					0	noIssue	Spatially valid	dr342	Museum Victoria provider for OZCAM
523c541f-a27a-4d0a-9219-f00d6c3a1cc7	K10196	urn:lsid:biodiversity.org.au:afd.taxon:54d4b91a-593c-4a94-8dd3-55ad9758a9ce	Paredrodesmus monticolis		Paredrodesmus monticolus	species		ANIMALIA	ARTHROPODA	DIPLOPODA	POLYDESMIDA		Paredrodesmus	Paredrodesmus monticolus		NMV	Entomology	Lake Pedder	-43.0	146.1			Australia	Tasmanian West		Tasmania	Derwent Valley					1		1972	03	10	1972-03-10		Specimen	Male					0	noIssue	Spatially valid	dr342	Museum Victoria provider for OZCAM
62b65f10-8672-4723-8af9-278986f8218e	K10198	urn:lsid:biodiversity.org.au:afd.taxon:e8bad27f-6c29-40d4-b837-65527c153284	Asphalidesmus parvus		Asphalidesmus parvus	species		ANIMALIA	ARTHROPODA	DIPLOPODA	POLYDESMIDA		Asphalidesmus	Asphalidesmus parvus		NMV	Entomology	Huon-Picton Rivers junction {Picton River lat/long}	-43.2	146.7			Australia	Tasmanian Southern Ranges		Tasmania	Huon Valley					6	Neboiss, Arturs	1967	02	18	1967-02-18		Specimen	Male				["Non-marine"]	0	noIssue	Spatially valid	dr342	Museum Victoria provider for OZCAM
8ed08360-a9ce-48f1-9c3b-ffc1fb10ba84	K10207	urn:lsid:biodiversity.org.au:afd.taxon:307c0537-650d-4f97-a311-4846b2f259cd	Australiosoma laminatum		Australiosoma laminatum	species		ANIMALIA	ARTHROPODA	DIPLOPODA	POLYDESMIDA	PARADOXOSOMATIDAE	Australiosoma	Australiosoma laminatum		NMV	Entomology	Blackheath	-33.630	150.280			Australia	Sydney Basin		New South Wales	Blue Mountains					7		1946	12	4	1946-12-04		Specimen	Male				["Non-marine"]	0	noIssue	Spatially valid	dr342	Museum Victoria provider for OZCAM
4d3711aa-37e7-44de-8f80-fd8d3084e5cf	K10209	urn:lsid:biodiversity.org.au:afd.taxon:62b54d7a-6bf2-4662-a9c4-76adf93637ac	Cladethosoma clarum		Cladethosoma clarum	species		ANIMALIA	ARTHROPODA	DIPLOPODA	POLYDESMIDA	PARADOXOSOMATIDAE	Cladethosoma	Cladethosoma clarum		NMV	Entomology	The Entrance, 16 km E of Wyong	-33.340	151.500			Australia	Sydney Basin		New South Wales						3		1975	11				Specimen	Male				["Non-marine"]	0	noIssue	Spatially valid	dr342	Museum Victoria provider for OZCAM
43c964ec-9325-47b0-851b-46b27a275324	K10211	urn:lsid:biodiversity.org.au:afd.taxon:4ab097ea-fbe0-4b3a-a298-73557d107446	Dicladosoma etheridgei		Dicladosoma etheridgei	species		ANIMALIA	ARTHROPODA	DIPLOPODA	POLYDESMIDA	PARADOXOSOMATIDAE	Dicladosoma	Dicladosoma etheridgei		NMV	Entomology	2 km N of Smiggins Hole, on Guthega Road	-36.382	148.408			Australia	Australian Alps		New South Wales	Snowy River					1		1975	04	19	1975-04-19		Specimen	Male				["Non-marine"]	0	noIssue	Spatially valid	dr342	Museum Victoria provider for OZCAM
94ab84c9-9f17-4bdd-bb2b-8c7c46a0a9a8	K10213	urn:lsid:biodiversity.org.au:afd.taxon:4ab097ea-fbe0-4b3a-a298-73557d107446	Dicladosoma etheridgei		Dicladosoma etheridgei	species		ANIMALIA	ARTHROPODA	DIPLOPODA	POLYDESMIDA	PARADOXOSOMATIDAE	Dicladosoma	Dicladosoma etheridgei		NMV	Entomology	1.3 miles E of Emu Plains	-37.122	147.948			Australia	Australian Alps		Victoria	E. Gippsland Bal					1							Specimen	Male				["Non-marine"]	0	noIssue	Spatially valid	dr342	Museum Victoria provider for OZCAM
8b411850-a307-4442-a17e-7694d3ebdb9a	K10214	urn:lsid:biodiversity.org.au:afd.taxon:4ab097ea-fbe0-4b3a-a298-73557d107446	Dicladosoma etheridgei		Dicladosoma etheridgei	species		ANIMALIA	ARTHROPODA	DIPLOPODA	POLYDESMIDA	PARADOXOSOMATIDAE	Dicladosoma	Dicladosoma etheridgei		NMV	Entomology	Dartmouth Survey, Eight Mile Creek.	-37.568	147.532			Australia	South Eastern Highlands		Victoria	E. Gippsland - South-West					1		1973	04	10	1973-04-10		Specimen	Male				["Non-marine"]	0	noIssue	Spatially valid	dr342	Museum Victoria provider for OZCAM
2285961a-9019-4dd9-a240-b75f33e88203	K10215	urn:lsid:biodiversity.org.au:afd.taxon:4ab097ea-fbe0-4b3a-a298-73557d107446	Dicladosoma etheridgei		Dicladosoma etheridgei	species		ANIMALIA	ARTHROPODA	DIPLOPODA	POLYDESMIDA	PARADOXOSOMATIDAE	Dicladosoma	Dicladosoma etheridgei		NMV	Entomology	5 mi N of W-Tree Creek, Omeo Highway.	-37.3	147.2			Australia	Australian Alps		Victoria	Wellington - Avon					2	Field Survey Group, FNCV	1973	06	2	1973-06-02		Specimen	Male				["Non-marine"]	0	noIssue	Spatially valid	dr342	Museum Victoria provider for OZCAM
4b9cb763-d702-40bf-a7bc-dd4dafb7005e	K10216	urn:lsid:biodiversity.org.au:afd.taxon:4ab097ea-fbe0-4b3a-a298-73557d107446	Dicladosoma etheridgei		Dicladosoma etheridgei	species		ANIMALIA	ARTHROPODA	DIPLOPODA	POLYDESMIDA	PARADOXOSOMATIDAE	Dicladosoma	Dicladosoma etheridgei		NMV	Entomology	Dartmouth River, Razorback Spur Track	-37.300	146.833			Australia	South Eastern Highlands		Victoria	Wellington - Maffra					1		1973	10	29	1973-10-29		Specimen	Male				["Non-marine"]	0	noIssue	Spatially valid	dr342	Museum Victoria provider for OZCAM
dc41dee3-4b03-443a-8952-13ce5adb9162	K10217	urn:lsid:biodiversity.org.au:afd.taxon:4ab097ea-fbe0-4b3a-a298-73557d107446	Dicladosoma etheridgei		Dicladosoma etheridgei	species		ANIMALIA	ARTHROPODA	DIPLOPODA	POLYDESMIDA	PARADOXOSOMATIDAE	Dicladosoma	Dicladosoma etheridgei		NMV	Entomology	Mt Hotham	-37.0	147.2			Australia	Australian Alps		Victoria	Alpine - East					1	Van Praagh, B	1993	02	9	1993-02-09		Specimen	Male				["Non-marine"]	0	noIssue	Spatially valid	dr342	Museum Victoria provider for OZCAM
eeef200f-99d6-4889-a8da-57145b434159	K10218	urn:lsid:biodiversity.org.au:afd.taxon:4ab097ea-fbe0-4b3a-a298-73557d107446	Dicladosoma etheridgei		Dicladosoma etheridgei	species		ANIMALIA	ARTHROPODA	DIPLOPODA	POLYDESMIDA	PARADOXOSOMATIDAE	Dicladosoma	Dicladosoma etheridgei		NMV	Entomology	Mt Hotham	-37.0	147.2			Australia	Australian Alps		Victoria	Alpine - East					4	Van Praagh, B	1993	02	10	1993-02-10		Specimen	Male				["Non-marine"]	0	noIssue	Spatially valid	dr342	Museum Victoria provider for OZCAM
195ad8bb-4d32-4a75-9304-35b8fc32d0b5	K10222	urn:lsid:biodiversity.org.au:afd.taxon:e4a8307c-2b7a-4e91-b208-692afead1cef	Dicranogonus pix		Dicranogonus pix	species		ANIMALIA	ARTHROPODA	DIPLOPODA	POLYDESMIDA	PARADOXOSOMATIDAE	Dicranogonus	Dicranogonus pix		NMV	Entomology	Cassilis, NW Buchan Finn	-37.220	147.600			Australia	South East Corner		Victoria	E. Gippsland Bal					1	Leach, J A.	1918	07	24	1918-07-24		Specimen	Male				["Non-marine"]	0	noIssue	Spatially valid	dr342	Museum Victoria provider for OZCAM
2e5be211-a0e8-4c8f-8061-e0146f03e48b	K10226	urn:lsid:biodiversity.org.au:afd.taxon:e2117c6d-edf4-4509-8833-03cc930fccac	Heterocladosoma hamuligerum		Heterocladosoma hamuligerum	species		ANIMALIA	ARTHROPODA	DIPLOPODA	POLYDESMIDA	PARADOXOSOMATIDAE	Heterocladosoma	Heterocladosoma hamuligerum		NMV	Entomology	Nambour	-26.620	152.950			Australia	South Eastern Queensland		Queensland	Maroochy - Nambour					1	Kershaw, James A.	1910	10	20	1910-10-20		Specimen	Male				["Non-marine"]	0	noIssue	Spatially valid	dr342	Museum Victoria provider for OZCAM
84a587c9-c1cc-412c-95bd-58f4a58b848f	K10227	urn:lsid:biodiversity.org.au:afd.taxon:404b644d-55e1-4047-8f23-fd32c52cae9f	Hoplatessara clavigera		Hoplatessara clavigera	species		ANIMALIA	ARTHROPODA	DIPLOPODA	POLYDESMIDA	PARADOXOSOMATIDAE	Hoplatessara	Hoplatessara clavigera		NMV	Entomology	Buldah Gap Road, NE of Buldah	-37.239	149.174			Australia	South East Corner		Victoria	E. Gippsland - Orbost					4	Mesibov, Robert	2006	11	10	2006-11-10		Specimen	Male				["Non-marine"]	0	noIssue	Spatially valid	dr342	Museum Victoria provider for OZCAM
fa8980d6-ffb0-465e-82a8-5b0e090564d4	K10228	urn:lsid:biodiversity.org.au:afd.taxon:404b644d-55e1-4047-8f23-fd32c52cae9f	Hoplatessara clavigera		Hoplatessara clavigera	species		ANIMALIA	ARTHROPODA	DIPLOPODA	POLYDESMIDA	PARADOXOSOMATIDAE	Hoplatessara	Hoplatessara clavigera		NMV	Entomology	Youngs Creek, near Orbost	-37.656	148.514			Australia	South East Corner		Victoria	E. Gippsland - Orbost					1	Mesibov, Robert	2006	11	7	2006-11-07		Specimen	Male				["Non-marine"]	0	noIssue	Spatially valid	dr342	Museum Victoria provider for OZCAM
60cbebfd-12c2-40e3-bc78-54360d241233	K10229	urn:lsid:biodiversity.org.au:afd.taxon:404b644d-55e1-4047-8f23-fd32c52cae9f	Hoplatessara clavigera		Hoplatessara clavigera	species		ANIMALIA	ARTHROPODA	DIPLOPODA	POLYDESMIDA	PARADOXOSOMATIDAE	Hoplatessara	Hoplatessara clavigera		NMV	Entomology	SW of Murrungowar	-37.648	148.708			Australia	South East Corner		Victoria	E. Gippsland - Orbost					1	Mesibov, Robert	2006	11	8	2006-11-08		Specimen	Male				["Non-marine"]	0	noIssue	Spatially valid	dr342	Museum Victoria provider for OZCAM
02f88d56-2d84-410e-8fcb-564f6bd63e94	K10230	urn:lsid:biodiversity.org.au:afd.taxon:404b644d-55e1-4047-8f23-fd32c52cae9f	Hoplatessara clavigera		Hoplatessara clavigera	species		ANIMALIA	ARTHROPODA	DIPLOPODA	POLYDESMIDA	PARADOXOSOMATIDAE	Hoplatessara	Hoplatessara clavigera		NMV	Entomology	Dyer Creek near Murrungowar	-37.6406	148.7233			Australia	South East Corner		Victoria	E. Gippsland - Orbost	140				2	Mesibov, Robert	2006	11	8	2006-11-08		Specimen	Male				["Non-marine"]	0	noIssue	Spatially valid	dr342	Museum Victoria provider for OZCAM
de53d23c-0795-4d68-85d1-e634f63ac91c	K10231	urn:lsid:biodiversity.org.au:afd.taxon:404b644d-55e1-4047-8f23-fd32c52cae9f	Hoplatessara clavigera		Hoplatessara clavigera	species		ANIMALIA	ARTHROPODA	DIPLOPODA	POLYDESMIDA	PARADOXOSOMATIDAE	Hoplatessara	Hoplatessara clavigera		NMV	Entomology	Bonang Road	-37.434	148.596			Australia	South East Corner		Victoria	E. Gippsland - Orbost					1	Mesibov, Robert	2006	11	8	2006-11-08		Specimen	Female				["Non-marine"]	0	noIssue	Spatially valid	dr342	Museum Victoria provider for OZCAM
c818d499-58ba-433a-997e-99b3adeb4279	K10232	urn:lsid:biodiversity.org.au:afd.taxon:404b644d-55e1-4047-8f23-fd32c52cae9f	Hoplatessara clavigera		Hoplatessara clavigera	species		ANIMALIA	ARTHROPODA	DIPLOPODA	POLYDESMIDA	PARADOXOSOMATIDAE	Hoplatessara	Hoplatessara clavigera		NMV	Entomology	Drummer Road, near Princes Highway	-37.566	149.274			Australia	South East Corner		Victoria	E. Gippsland - Orbost					2	Mesibov, Robert	2006	11	9	2006-11-09		Specimen	Male				["Non-marine"]	0	noIssue	Spatially valid	dr342	Museum Victoria provider for OZCAM
2301b0f0-cbbd-4035-8c71-696a3cda84bb	K10234	urn:lsid:biodiversity.org.au:afd.taxon:d23392fc-6ed3-4e68-b91c-ee260f2712fb	Hoplatessara pugiona		Hoplatessara pugiona	species		ANIMALIA	ARTHROPODA	DIPLOPODA	POLYDESMIDA	PARADOXOSOMATIDAE	Hoplatessara	Hoplatessara pugiona		NMV	Entomology	0.3 mi E of Trapyard Gap on SEC road from Omeo Highway to Falls Creek.	-37.0	147.4			Australia	South Eastern Highlands		Victoria	E. Gippsland Bal					5		1974	04	15	1974-04-15		Specimen	Male				["Non-marine"]	0	noIssue	Spatially valid	dr342	Museum Victoria provider for OZCAM
f25049af-12cc-4633-a955-4cc4f0aafee9	K10236	urn:lsid:biodiversity.org.au:afd.taxon:5c6edbda-da6c-40c5-b146-2bf56249f2d0	Isocladosoma pallidulum		Isocladosoma (Isocladosoma) pallidulum	species		ANIMALIA	ARTHROPODA	DIPLOPODA	POLYDESMIDA	PARADOXOSOMATIDAE	Isocladosoma	Isocladosoma (Isocladosoma) pallidulum		NMV	Entomology	Corkys Track, Boolara	-38.400	146.272			Australia	South Eastern Highlands		Victoria	Latrobe Bal	150				3	Mesibov, Robert	2006	07	30	2006-07-30		Specimen	Male				["Non-marine"]	0	noIssue	Spatially valid	dr342	Museum Victoria provider for OZCAM
e2c62514-56b4-4afe-9da1-010383346d78	K10243	urn:lsid:biodiversity.org.au:afd.taxon:3d9342a2-1d62-4930-b7fe-6c4a4d5b3be3	Notodesmus scotius		Notodesmus scotius	species		ANIMALIA	ARTHROPODA	DIPLOPODA	POLYDESMIDA	PARADOXOSOMATIDAE	Notodesmus	Notodesmus scotius		NMV	Entomology	Noorinbee	-37.510	149.160			Australia	South East Corner		Victoria	E. Gippsland - Orbost					2	Neboiss, A	1969	11	12	1969-11-12		Specimen	Male				["Non-marine"]	0	noIssue	Spatially valid	dr342	Museum Victoria provider for OZCAM
a3d8e784-9799-4187-afa5-08b2ca6b5630	K10244	urn:lsid:biodiversity.org.au:afd.taxon:dd228d1b-8a18-41b3-90aa-434b16361fed	Orocladosoma kosciuskovagum		Orocladosoma kosciuskovagum	species		ANIMALIA	ARTHROPODA	DIPLOPODA	POLYDESMIDA	PARADOXOSOMATIDAE	Orocladosoma	Orocladosoma kosciuskovagum		NMV	Entomology	Slope of Mt Bogong	-36.730	147.300			Australia	Australian Alps		Victoria	Alpine - East					1							Specimen	Male				["Non-marine"]	0	noIssue	Spatially valid	dr342	Museum Victoria provider for OZCAM
7ebb58bd-92be-48dc-84ee-251dfce8e4eb	K10245	urn:lsid:biodiversity.org.au:afd.taxon:dd228d1b-8a18-41b3-90aa-434b16361fed	Orocladosoma kosciuskovagum		Orocladosoma kosciuskovagum	species		ANIMALIA	ARTHROPODA	DIPLOPODA	POLYDESMIDA	PARADOXOSOMATIDAE	Orocladosoma	Orocladosoma kosciuskovagum		NMV	Entomology	Mt Kosciusko	-36.450	148.260			Australia	Australian Alps		New South Wales	Tumbarumba					1	Neboiss, A	1969	02	21	1969-02-21		Specimen	Male				["Non-marine"]	0	noIssue	Spatially valid	dr342	Museum Victoria provider for OZCAM
0797adb0-bec1-4562-af06-657f0292390b	K10246	urn:lsid:biodiversity.org.au:afd.taxon:dd228d1b-8a18-41b3-90aa-434b16361fed	Orocladosoma kosciuskovagum		Orocladosoma kosciuskovagum	species		ANIMALIA	ARTHROPODA	DIPLOPODA	POLYDESMIDA	PARADOXOSOMATIDAE	Orocladosoma	Orocladosoma kosciuskovagum		NMV	Entomology	Kings Flat, Davies Plain Track, 30km S of Tom Groggin	-37.609	148.099			Australia	South East Corner		Victoria	E. Gippsland - Orbost					1		1975	02	1	1975-02-01		Specimen	Male				["Non-marine"]	0	noIssue	Spatially valid	dr342	Museum Victoria provider for OZCAM
eaa0d907-163d-4906-989a-f858927403ac	K10247	urn:lsid:biodiversity.org.au:afd.taxon:dd228d1b-8a18-41b3-90aa-434b16361fed	Orocladosoma kosciuskovagum		Orocladosoma kosciuskovagum	species		ANIMALIA	ARTHROPODA	DIPLOPODA	POLYDESMIDA	PARADOXOSOMATIDAE	Orocladosoma	Orocladosoma kosciuskovagum		NMV	Entomology	Howitt High Plains	-37.163	146.673			Australia	Australian Alps		Victoria	Wellington - Maffra					1	Slattery, B	1975	03	29	1975-03-29		Specimen	Male				["Non-marine"]	0	noIssue	Spatially valid	dr342	Museum Victoria provider for OZCAM
b3e50611-f181-4f64-8ae5-2be51f672c5c	K10248	urn:lsid:biodiversity.org.au:afd.taxon:c9a05924-cd19-4523-a363-7f6c99d83c00	Pogonosternum coniferum		Pogonosternum coniferum	species		ANIMALIA	ARTHROPODA	DIPLOPODA	POLYDESMIDA	PARADOXOSOMATIDAE	Pogonosternum	Pogonosternum coniferum		NMV	Entomology	Sandringham, Brighton	-37.920	144.995			Australia	South East Coastal Plain		Victoria	Bayside - Brighton					5	Kershaw, James A.	1893					Specimen	Male				["Non-marine"]	0	noIssue	Spatially valid	dr342	Museum Victoria provider for OZCAM
11e79737-d60e-4e43-a980-153a9bf03e52	K10249	urn:lsid:biodiversity.org.au:afd.taxon:899224ac-52ab-41f2-8cd7-de47ca9cdedb	Pogonosternum laetificum		Pogonosternum laetificum	species		ANIMALIA	ARTHROPODA	DIPLOPODA	POLYDESMIDA	PARADOXOSOMATIDAE	Pogonosternum	Pogonosternum laetificum		NMV	Entomology	Murrindindi River	-37.45	145.58331			Australia	South Eastern Highlands		Victoria	Murrindindi - East					1		1974	08	18	1974-08-18		Specimen	Male				["Non-marine"]	0	noIssue	Spatially valid	dr342	Museum Victoria provider for OZCAM
b5a5a151-e045-4746-8c35-dd0abb151861	K10260	urn:lsid:biodiversity.org.au:afd.taxon:f2851709-569f-4fa2-bf22-7aeb6aa919cc	Pogonosternum nigrovirgatum nigrovirgatum		Pogonosternum nigrovirgatum nigrovirgatum	subspecies		ANIMALIA	ARTHROPODA	DIPLOPODA	POLYDESMIDA	PARADOXOSOMATIDAE	Pogonosternum	Pogonosternum nigrovirgatum	Pogonosternum nigrovirgatum nigrovirgatum	NMV	Entomology	Deal Island	-39.5	147.3			Australia		Southeast Shelf Transition	Tasmania						5	Tugby, D J.	1949	12	10	1949-12-10		Specimen	Male					0	noIssue	Spatially valid	dr342	Museum Victoria provider for OZCAM
5543b3af-4997-47ec-8a77-2407838f12dd	K10269	urn:lsid:biodiversity.org.au:afd.taxon:446d85d5-14a1-4aa0-bff8-64ce993822e8	Somethus biramus		Somethus biramus	species		ANIMALIA	ARTHROPODA	DIPLOPODA	POLYDESMIDA	PARADOXOSOMATIDAE	Somethus	Somethus biramus		NMV	Entomology	Buchan District	-37.490	148.160			Australia	South East Corner		Victoria	E. Gippsland - Orbost					2		1907	01				Specimen	Male				["Non-marine"]	0	noIssue	Spatially valid	dr342	Museum Victoria provider for OZCAM
a1d4c3f1-498b-46c3-af17-9791d06b0dda	K10270	urn:lsid:biodiversity.org.au:afd.taxon:446d85d5-14a1-4aa0-bff8-64ce993822e8	Somethus biramus		Somethus biramus	species		ANIMALIA	ARTHROPODA	DIPLOPODA	POLYDESMIDA	PARADOXOSOMATIDAE	Somethus	Somethus biramus		NMV	Entomology	Mallacoota	-37.550	149.750			Australia	South East Corner		Victoria	E. Gippsland - Orbost					4	Barrett, C. L.	1925	11	9	1925-11-09		Specimen	Male				["Non-marine"]	0	noIssue	Spatially valid	dr342	Museum Victoria provider for OZCAM
216b97f9-791a-44aa-9bf3-34cd2037afdd	K10271	urn:lsid:biodiversity.org.au:afd.taxon:446d85d5-14a1-4aa0-bff8-64ce993822e8	Somethus biramus		Somethus biramus	species		ANIMALIA	ARTHROPODA	DIPLOPODA	POLYDESMIDA	PARADOXOSOMATIDAE	Somethus	Somethus biramus		NMV	Entomology	Buldah Gap Road, S of Buldah	-37.307	149.166			Australia	South East Corner		Victoria	E. Gippsland - Orbost					1	Mesibov, Robert	2006	11	10	2006-11-10		Specimen	Male				["Non-marine"]	0	noIssue	Spatially valid	dr342	Museum Victoria provider for OZCAM
ffb6d203-3200-48b8-b961-98d8956d47d5	K10437	urn:lsid:biodiversity.org.au:afd.taxon:5da5dab6-e480-4381-a93f-5e887e57066e	Lissodesmus martini		Lissodesmus martini	species		ANIMALIA	ARTHROPODA	DIPLOPODA	POLYDESMIDA	DALODESMIDAE	Lissodesmus	Lissodesmus martini		NMV	Entomology	Board Road, Mt Disappointment State Forest	-37.427	145.147			Australia	South Eastern Highlands		Victoria	Mitchell - South					2	Mesibov, Robert	2007	09	20	2007-09-20		Specimen	Male				["Non-marine"]	0	noIssue	Spatially valid	dr342	Museum Victoria provider for OZCAM
b24b3a22-d253-4f9d-a00e-266a4492078d	K10438	urn:lsid:biodiversity.org.au:afd.taxon:5da5dab6-e480-4381-a93f-5e887e57066e	Lissodesmus martini		Lissodesmus martini	species		ANIMALIA	ARTHROPODA	DIPLOPODA	POLYDESMIDA	DALODESMIDAE	Lissodesmus	Lissodesmus martini		NMV	Entomology	Board Road, Mt Disappointment State Forest	-37.413	145.170			Australia	South Eastern Highlands		Victoria	Mitchell - South					1	Mesibov, Robert	2007	09	20	2007-09-20		Specimen	Female				["Non-marine"]	0	noIssue	Spatially valid	dr342	Museum Victoria provider for OZCAM
7dd0207e-56fe-4ff8-9078-f6df97dbab81	K10439	urn:lsid:biodiversity.org.au:afd.taxon:5da5dab6-e480-4381-a93f-5e887e57066e	Lissodesmus martini		Lissodesmus martini	species		ANIMALIA	ARTHROPODA	DIPLOPODA	POLYDESMIDA	DALODESMIDAE	Lissodesmus	Lissodesmus martini		NMV	Entomology	Kinglake West	-37.474	145.233			Australia	South Eastern Highlands		Victoria	Murrindindi - West					8	Mesibov, Robert	2007	09	20	2007-09-20		Specimen	Male				["Non-marine"]	0	noIssue	Spatially valid	dr342	Museum Victoria provider for OZCAM
32d276dc-6490-4e58-a5e6-1bc92b2ad84f	K10440	urn:lsid:biodiversity.org.au:afd.taxon:4c0b0f83-c101-4902-85d6-bb48ec96ae24	Victoriombrus seminudus		Victoriombrus seminudus	species		ANIMALIA	ARTHROPODA	DIPLOPODA	POLYDESMIDA	DALODESMIDAE	Victoriombrus	Victoriombrus seminudus		NMV	Entomology	Mount Donna Buang	-37.7	145.7			Australia	Australian Alps		Victoria	Yarra Ranges - Pt B	1006				1	Howard, T M.	1966					Specimen	Male				["Non-marine"]	0	noIssue	Spatially valid	dr342	Museum Victoria provider for OZCAM
e2335a17-56ca-4fcb-81d4-4facd583b99a	K10441	urn:lsid:biodiversity.org.au:afd.taxon:d454064f-449e-4f1a-a204-22b41d565ffc	Archicladosoma magnum		Archicladosoma magnum	species		ANIMALIA	ARTHROPODA	DIPLOPODA	POLYDESMIDA	PARADOXOSOMATIDAE	Archicladosoma	Archicladosoma magnum		NMV	Entomology	Cable Track, Tallarook State Forest	-37.177	145.180			Australia	South Eastern Highlands		Victoria	Mitchell - South					2		2007	09	19	2007-09-19		Specimen	Male				["Non-marine"]	0	noIssue	Spatially valid	dr342	Museum Victoria provider for OZCAM
be842545-1a0f-4b9e-8cb1-a5f757def817	K10442	urn:lsid:biodiversity.org.au:afd.taxon:d454064f-449e-4f1a-a204-22b41d565ffc	Archicladosoma magnum		Archicladosoma magnum	species		ANIMALIA	ARTHROPODA	DIPLOPODA	POLYDESMIDA	PARADOXOSOMATIDAE	Archicladosoma	Archicladosoma magnum		NMV	Entomology	Rocky Creek Track, Tallarook State Forest	-37.183	145.178			Australia	South Eastern Highlands		Victoria	Mitchell - South					1		2007	09	19	2007-09-19		Specimen	Female				["Non-marine"]	0	noIssue	Spatially valid	dr342	Museum Victoria provider for OZCAM
fa417d7b-b4ba-42c6-a6ac-0b01d86a7c0d	K10443	urn:lsid:biodiversity.org.au:afd.taxon:d454064f-449e-4f1a-a204-22b41d565ffc	Archicladosoma magnum		Archicladosoma magnum	species		ANIMALIA	ARTHROPODA	DIPLOPODA	POLYDESMIDA	PARADOXOSOMATIDAE	Archicladosoma	Archicladosoma magnum		NMV	Entomology	Horan Track, Tallarook State Forest	-37.192	145.181			Australia	South Eastern Highlands		Victoria	Mitchell - South					4		2007	09	19	2007-09-19		Specimen	Male				["Non-marine"]	0	noIssue	Spatially valid	dr342	Museum Victoria provider for OZCAM
e47c2c49-6476-4ee3-b3d0-8892b45cf56c	K10444	urn:lsid:biodiversity.org.au:afd.taxon:d454064f-449e-4f1a-a204-22b41d565ffc	Archicladosoma magnum		Archicladosoma magnum	species		ANIMALIA	ARTHROPODA	DIPLOPODA	POLYDESMIDA	PARADOXOSOMATIDAE	Archicladosoma	Archicladosoma magnum		NMV	Entomology	Board Road, Mt Disappointment State Forest	-37.413	145.170			Australia	South Eastern Highlands		Victoria	Mitchell - South					5	Mesibov, Robert	2007	09	20	2007-09-20		Specimen	Male				["Non-marine"]	0	noIssue	Spatially valid	dr342	Museum Victoria provider for OZCAM
da2198e2-decf-44a4-b63e-fcbded25d6e4	K10446	urn:lsid:biodiversity.org.au:afd.taxon:d23392fc-6ed3-4e68-b91c-ee260f2712fb	Hoplatessara pugiona		Hoplatessara pugiona	species		ANIMALIA	ARTHROPODA	DIPLOPODA	POLYDESMIDA	PARADOXOSOMATIDAE	Hoplatessara	Hoplatessara pugiona		NMV	Entomology	Upper Sunday Creek Track, Mt Disappointment State Forest	-37.391	145.171			Australia	South Eastern Highlands		Victoria	Mitchell - South					1		2007	09	20	2007-09-20		Specimen	Female				["Non-marine"]	0	noIssue	Spatially valid	dr342	Museum Victoria provider for OZCAM
1e6149b3-09fc-49cf-a341-e03de94a4333	K10447	urn:lsid:biodiversity.org.au:afd.taxon:d23392fc-6ed3-4e68-b91c-ee260f2712fb	Hoplatessara pugiona		Hoplatessara pugiona	species		ANIMALIA	ARTHROPODA	DIPLOPODA	POLYDESMIDA	PARADOXOSOMATIDAE	Hoplatessara	Hoplatessara pugiona		NMV	Entomology	Board Road, Mt Disappointment State Forest	-37.413	145.170			Australia	South Eastern Highlands		Victoria	Mitchell - South					4	Mesibov, Robert	2007	09	20	2007-09-20		Specimen	Male				["Non-marine"]	0	noIssue	Spatially valid	dr342	Museum Victoria provider for OZCAM
140f7f58-ce9e-40d3-9e52-eea860d7ec85	K10448	urn:lsid:biodiversity.org.au:afd.taxon:d23392fc-6ed3-4e68-b91c-ee260f2712fb	Hoplatessara pugiona		Hoplatessara pugiona	species		ANIMALIA	ARTHROPODA	DIPLOPODA	POLYDESMIDA	PARADOXOSOMATIDAE	Hoplatessara	Hoplatessara pugiona		NMV	Entomology	Board Road, Mt Disappointment State Forest	-37.427	145.147			Australia	South Eastern Highlands		Victoria	Mitchell - South					1	Mesibov, Robert	2007	09	20	2007-09-20		Specimen	Male				["Non-marine"]	0	noIssue	Spatially valid	dr342	Museum Victoria provider for OZCAM
ca077fd2-8ef2-474b-96f6-daaf373546fc	K10449	urn:lsid:biodiversity.org.au:afd.taxon:d23392fc-6ed3-4e68-b91c-ee260f2712fb	Hoplatessara pugiona		Hoplatessara pugiona	species		ANIMALIA	ARTHROPODA	DIPLOPODA	POLYDESMIDA	PARADOXOSOMATIDAE	Hoplatessara	Hoplatessara pugiona		NMV	Entomology	Flowerdale Road	-37.332	145.246			Australia	South Eastern Highlands		Victoria	Mitchell - South					3		2007	09	20	2007-09-20		Specimen	Male				["Non-marine"]	0	noIssue	Spatially valid	dr342	Museum Victoria provider for OZCAM
4fb03d99-9a13-4775-9982-1c948d58d90f	K10451	urn:lsid:biodiversity.org.au:afd.taxon:ab5ecd06-232a-4f89-8e93-05adce5ed944	Somethus scopiferus		Somethus scopiferus	species		ANIMALIA	ARTHROPODA	DIPLOPODA	POLYDESMIDA	PARADOXOSOMATIDAE	Somethus	Somethus scopiferus		NMV	Entomology	Rennick State Forest	-37.849	141.015			Australia	Naracoorte Coastal Plain		Victoria	Glenelg - Heywood					8		2007	07	9	2007-07-09		Specimen	Male					0	noIssue	Spatially valid	dr342	Museum Victoria provider for OZCAM
6effad39-937f-432c-b358-a5eaff3ff98f	K10634	urn:lsid:biodiversity.org.au:afd.taxon:e1654c62-cbab-471b-8774-425fdf32b0f5	Gephyrodesmus cineraceus		Gephyrodesmus cineraceus	species		ANIMALIA	ARTHROPODA	DIPLOPODA	POLYDESMIDA	DALODESMIDAE	Gephyrodesmus	Gephyrodesmus cineraceus		NMV	Entomology	Marriotts Creek	-37.190	148.890			Australia	South Eastern Highlands		Victoria	E. Gippsland - Orbost	900				2							Specimen	Male				["Non-marine"]	0	noIssue	Spatially valid	dr342	Museum Victoria provider for OZCAM
f931da44-7f14-4c6f-83c4-fba825e21ccc	K10635	urn:lsid:biodiversity.org.au:afd.taxon:e1654c62-cbab-471b-8774-425fdf32b0f5	Gephyrodesmus cineraceus		Gephyrodesmus cineraceus	species		ANIMALIA	ARTHROPODA	DIPLOPODA	POLYDESMIDA	DALODESMIDAE	Gephyrodesmus	Gephyrodesmus cineraceus		NMV	Entomology	Dyer Creek near Murrungowar	-37.641	148.723			Australia	South East Corner		Victoria	E. Gippsland - Orbost	140				1	Mesibov, Robert; Moule, T.	2006	11	8	2006-11-08		Specimen	Male				["Non-marine"]	0	noIssue	Spatially valid	dr342	Museum Victoria provider for OZCAM
9379f6b4-c440-4056-a55c-07cb8c9c8625	K10638	urn:lsid:biodiversity.org.au:afd.taxon:3faf36a4-b712-4b56-a0be-de7bca5a5aa3	Gephyrodesmus regilacus		Gephyrodesmus regilacus	species		ANIMALIA	ARTHROPODA	DIPLOPODA	POLYDESMIDA	DALODESMIDAE	Gephyrodesmus	Gephyrodesmus regilacus		NMV	Entomology	Kinglake National Park	-37.57	145.33			Australia	South Eastern Highlands		Victoria	Nillumbik Bal					1	M.F.N.C.	1983	10	28	1983-10-28		Specimen	Male					0	noIssue	Spatially valid	dr342	Museum Victoria provider for OZCAM
fa04f851-76d6-40b6-8b08-9132f9d0c083	K10642	urn:lsid:biodiversity.org.au:afd.taxon:73e8739e-3d4a-4311-89da-fb696833de5f	Lissodesmus grampianensis		Lissodesmus grampianensis	species		ANIMALIA	ARTHROPODA	DIPLOPODA	POLYDESMIDA	DALODESMIDAE	Lissodesmus	Lissodesmus grampianensis		NMV	Entomology	Dairy Creek, Grampians National Park	-37.1836	142.5083			Australia	Victorian Midlands		Victoria	N. Grampians - Stawell	490				1		2005	10	4	2005-10-04		Specimen	Unknown					0	noIssue	Spatially valid	dr342	Museum Victoria provider for OZCAM
dacc8e90-84a5-4a2e-93fa-79c357018c60	K10643	urn:lsid:biodiversity.org.au:afd.taxon:73e8739e-3d4a-4311-89da-fb696833de5f	Lissodesmus grampianensis		Lissodesmus grampianensis	species		ANIMALIA	ARTHROPODA	DIPLOPODA	POLYDESMIDA	DALODESMIDAE	Lissodesmus	Lissodesmus grampianensis		NMV	Entomology	Stony Creek, Grampians National Park	-37.1489	142.475			Australia	Victorian Midlands		Victoria	N. Grampians - Stawell	650				1		2005	10	4	2005-10-04		Specimen	Male					0	noIssue	Spatially valid	dr342	Museum Victoria provider for OZCAM
9bde4f40-f4a9-49c1-8898-1e077528ebdc	K10644	urn:lsid:biodiversity.org.au:afd.taxon:73e8739e-3d4a-4311-89da-fb696833de5f	Lissodesmus grampianensis		Lissodesmus grampianensis	species		ANIMALIA	ARTHROPODA	DIPLOPODA	POLYDESMIDA	DALODESMIDAE	Lissodesmus	Lissodesmus grampianensis		NMV	Entomology	Stony Creek, Grampians National Park	-37.1489	142.475			Australia	Victorian Midlands		Victoria	N. Grampians - Stawell	650				1		2005	10	4	2005-10-04		Specimen	Female					0	noIssue	Spatially valid	dr342	Museum Victoria provider for OZCAM
c8632778-63b7-4dfb-aafa-0ccdbfc82696	K10645	urn:lsid:biodiversity.org.au:afd.taxon:73e8739e-3d4a-4311-89da-fb696833de5f	Lissodesmus grampianensis		Lissodesmus grampianensis	species		ANIMALIA	ARTHROPODA	DIPLOPODA	POLYDESMIDA	DALODESMIDAE	Lissodesmus	Lissodesmus grampianensis		NMV	Entomology	Wonderland, Grampians National Park	-37.1456	142.5025			Australia	Victorian Midlands		Victoria	N. Grampians - Stawell	390				1		2005	10	6	2005-10-06		Specimen	Female					0	noIssue	Spatially valid	dr342	Museum Victoria provider for OZCAM
b28cfbd7-fdb3-41eb-a970-173b67e0030e	K10646	urn:lsid:biodiversity.org.au:afd.taxon:73e8739e-3d4a-4311-89da-fb696833de5f	Lissodesmus grampianensis		Lissodesmus grampianensis	species		ANIMALIA	ARTHROPODA	DIPLOPODA	POLYDESMIDA	DALODESMIDAE	Lissodesmus	Lissodesmus grampianensis		NMV	Entomology	Wonderland, Grampians National Park	-37.1456	142.5025			Australia	Victorian Midlands		Victoria	N. Grampians - Stawell	390				1		2005	10	6	2005-10-06		Specimen	Female					0	noIssue	Spatially valid	dr342	Museum Victoria provider for OZCAM
8c9ae1d5-99ca-482a-a08f-1bb93bbc09f2	K10647	urn:lsid:biodiversity.org.au:afd.taxon:73e8739e-3d4a-4311-89da-fb696833de5f	Lissodesmus grampianensis		Lissodesmus grampianensis	species		ANIMALIA	ARTHROPODA	DIPLOPODA	POLYDESMIDA	DALODESMIDAE	Lissodesmus	Lissodesmus grampianensis		NMV	Entomology	Stony Creek, Grampians National Park	-37.1489	142.475			Australia	Victorian Midlands		Victoria	N. Grampians - Stawell	650				1		2005	11	12	2005-11-12		Specimen	Male					0	noIssue	Spatially valid	dr342	Museum Victoria provider for OZCAM
c2786aa2-0dc6-4877-b4f1-10b3fdb1d7a3	K10648	urn:lsid:biodiversity.org.au:afd.taxon:73e8739e-3d4a-4311-89da-fb696833de5f	Lissodesmus grampianensis		Lissodesmus grampianensis	species		ANIMALIA	ARTHROPODA	DIPLOPODA	POLYDESMIDA	DALODESMIDAE	Lissodesmus	Lissodesmus grampianensis		NMV	Entomology	Stony Creek, Grampians National Park	-37.1489	142.475			Australia	Victorian Midlands		Victoria	N. Grampians - Stawell	650				1		2005	11	12	2005-11-12		Specimen	Male					0	noIssue	Spatially valid	dr342	Museum Victoria provider for OZCAM
e0e82b97-6606-4e94-8ba1-29fd6be5e383	K10649	urn:lsid:biodiversity.org.au:afd.taxon:73e8739e-3d4a-4311-89da-fb696833de5f	Lissodesmus grampianensis		Lissodesmus grampianensis	species		ANIMALIA	ARTHROPODA	DIPLOPODA	POLYDESMIDA	DALODESMIDAE	Lissodesmus	Lissodesmus grampianensis		NMV	Entomology	Stony Creek, Grampians National Park	-37.1489	142.475			Australia	Victorian Midlands		Victoria	N. Grampians - Stawell	650				1		2005	11	12	2005-11-12		Specimen	Female					0	noIssue	Spatially valid	dr342	Museum Victoria provider for OZCAM
ae918df3-6f5b-450f-9674-97bb00a8ade2	K10650	urn:lsid:biodiversity.org.au:afd.taxon:73e8739e-3d4a-4311-89da-fb696833de5f	Lissodesmus grampianensis		Lissodesmus grampianensis	species		ANIMALIA	ARTHROPODA	DIPLOPODA	POLYDESMIDA	DALODESMIDAE	Lissodesmus	Lissodesmus grampianensis		NMV	Entomology	Stony Creek, Grampians National Park	-37.1489	142.475			Australia	Victorian Midlands		Victoria	N. Grampians - Stawell	650				1		2005	11	12	2005-11-12		Specimen	Female					0	noIssue	Spatially valid	dr342	Museum Victoria provider for OZCAM
97f991c8-3612-4b77-bf79-1d1aff51c8b8	K10651	urn:lsid:biodiversity.org.au:afd.taxon:73e8739e-3d4a-4311-89da-fb696833de5f	Lissodesmus grampianensis		Lissodesmus grampianensis	species		ANIMALIA	ARTHROPODA	DIPLOPODA	POLYDESMIDA	DALODESMIDAE	Lissodesmus	Lissodesmus grampianensis		NMV	Entomology	Stony Creek, Grampians National Park	-37.1489	142.475			Australia	Victorian Midlands		Victoria	N. Grampians - Stawell	650				1		2005	11	12	2005-11-12		Specimen	Female					0	noIssue	Spatially valid	dr342	Museum Victoria provider for OZCAM
e71a1545-64b3-4b6c-87f3-7e247fa2719b	K10652	urn:lsid:biodiversity.org.au:afd.taxon:73e8739e-3d4a-4311-89da-fb696833de5f	Lissodesmus grampianensis		Lissodesmus grampianensis	species		ANIMALIA	ARTHROPODA	DIPLOPODA	POLYDESMIDA	DALODESMIDAE	Lissodesmus	Lissodesmus grampianensis		NMV	Entomology	Stony Creek, Grampians National Park	-37.1489	142.475			Australia	Victorian Midlands		Victoria	N. Grampians - Stawell	650				1		2005	11	12	2005-11-12		Specimen	Female					0	noIssue	Spatially valid	dr342	Museum Victoria provider for OZCAM
00c84e88-4024-441e-815f-1adf9c1100cf	K10653	urn:lsid:biodiversity.org.au:afd.taxon:73e8739e-3d4a-4311-89da-fb696833de5f	Lissodesmus grampianensis		Lissodesmus grampianensis	species		ANIMALIA	ARTHROPODA	DIPLOPODA	POLYDESMIDA	DALODESMIDAE	Lissodesmus	Lissodesmus grampianensis		NMV	Entomology	Stony Creek, Grampians National Park	-37.1489	142.475			Australia	Victorian Midlands		Victoria	N. Grampians - Stawell	650				1		2005	11	12	2005-11-12		Specimen	Unknown					0	noIssue	Spatially valid	dr342	Museum Victoria provider for OZCAM
31bd9da5-a4fc-49f6-842c-33705e1bdae1	K10654	urn:lsid:biodiversity.org.au:afd.taxon:73e8739e-3d4a-4311-89da-fb696833de5f	Lissodesmus grampianensis		Lissodesmus grampianensis	species		ANIMALIA	ARTHROPODA	DIPLOPODA	POLYDESMIDA	DALODESMIDAE	Lissodesmus	Lissodesmus grampianensis		NMV	Entomology	Stony Creek, Grampians National Park	-37.1489	142.475			Australia	Victorian Midlands		Victoria	N. Grampians - Stawell	650				1		2005	11	12	2005-11-12		Specimen	Unknown					0	noIssue	Spatially valid	dr342	Museum Victoria provider for OZCAM
674fab9b-e2e2-4935-bf92-7c5e55f155c2	K10655	urn:lsid:biodiversity.org.au:afd.taxon:373999b4-0a43-45cd-b3cf-db2e7bd888ff	Orthorhachis durabilis		Orthorhachis durabilis	species		ANIMALIA	ARTHROPODA	DIPLOPODA	POLYDESMIDA	DALODESMIDAE	Orthorhachis	Orthorhachis durabilis		NMV	Entomology	Near Trafalgar	-38.2	146.2			Australia	South Eastern Highlands		Victoria	Baw Baw - Pt A					6	Kershaw, W.	1890	08				Specimen	Male					0	noIssue	Spatially valid	dr342	Museum Victoria provider for OZCAM
7a563ef2-4c58-4740-b21c-373ed3771c66	K10656	urn:lsid:biodiversity.org.au:afd.taxon:373999b4-0a43-45cd-b3cf-db2e7bd888ff	Orthorhachis durabilis		Orthorhachis durabilis	species		ANIMALIA	ARTHROPODA	DIPLOPODA	POLYDESMIDA	DALODESMIDAE	Orthorhachis	Orthorhachis durabilis		NMV	Entomology	Thorpdale	-38.3	146.2			Australia	South Eastern Highlands		Victoria	Baw Baw - Pt B East							1899	04	1	1899-04-01		Specimen						0	noIssue	Spatially valid	dr342	Museum Victoria provider for OZCAM
4485fe79-f91b-4095-ba43-e14213c56951	K10668	urn:lsid:biodiversity.org.au:afd.taxon:373999b4-0a43-45cd-b3cf-db2e7bd888ff	Orthorhachis durabilis		Orthorhachis durabilis	species		ANIMALIA	ARTHROPODA	DIPLOPODA	POLYDESMIDA	DALODESMIDAE	Orthorhachis	Orthorhachis durabilis		NMV	Entomology	Slippery Hill, N of Dargo	-37.38472222	147.215			Australia	South Eastern Highlands		Victoria	Wellington - Avon	920				1	Mesibov, Robert; Moule, T.	2004	11	25	2004-11-25		Specimen	Male					0	noIssue	Spatially valid	dr342	Museum Victoria provider for OZCAM
b3c72432-f676-4d15-84c8-47a881e15e75	K10670	urn:lsid:biodiversity.org.au:afd.taxon:373999b4-0a43-45cd-b3cf-db2e7bd888ff	Orthorhachis durabilis		Orthorhachis durabilis	species		ANIMALIA	ARTHROPODA	DIPLOPODA	POLYDESMIDA	DALODESMIDAE	Orthorhachis	Orthorhachis durabilis		NMV	Entomology	Uralla Nature Reserve, Trafalgar	-38.227	146.148			Australia	South Eastern Highlands		Victoria	Baw Baw - Pt A	140				2	Mesibov, Robert	2005	04	19	2005-04-19		Specimen	Male					0	noIssue	Spatially valid	dr342	Museum Victoria provider for OZCAM
59679b3f-a2a8-4311-8214-cc7461c861c5	K10671	urn:lsid:biodiversity.org.au:afd.taxon:373999b4-0a43-45cd-b3cf-db2e7bd888ff	Orthorhachis durabilis		Orthorhachis durabilis	species		ANIMALIA	ARTHROPODA	DIPLOPODA	POLYDESMIDA	DALODESMIDAE	Orthorhachis	Orthorhachis durabilis		NMV	Entomology	Loch Springs property, Trafalgar	-38.227	146.149			Australia	South Eastern Highlands		Victoria	Baw Baw - Pt A	150				3	Mesibov, Robert	2005	04	19	2005-04-19		Specimen	Male					0	noIssue	Spatially valid	dr342	Museum Victoria provider for OZCAM
316515dd-acef-4ec5-aafc-4cd51750d5c3	K10672	urn:lsid:biodiversity.org.au:afd.taxon:373999b4-0a43-45cd-b3cf-db2e7bd888ff	Orthorhachis durabilis		Orthorhachis durabilis	species		ANIMALIA	ARTHROPODA	DIPLOPODA	POLYDESMIDA	DALODESMIDAE	Orthorhachis	Orthorhachis durabilis		NMV	Entomology	Darlimurla	-38.366	146.185			Australia	South Eastern Highlands		Victoria	South Gippsland - Central	200				2	Mesibov, Robert; Porch, N	2005	08	1	2005-08-01		Specimen	Male					0	noIssue	Spatially valid	dr342	Museum Victoria provider for OZCAM
d0f7735c-9e7e-4222-a4c8-452526134a58	K10679	urn:lsid:biodiversity.org.au:afd.taxon:373999b4-0a43-45cd-b3cf-db2e7bd888ff	Orthorhachis durabilis		Orthorhachis durabilis	species		ANIMALIA	ARTHROPODA	DIPLOPODA	POLYDESMIDA	DALODESMIDAE	Orthorhachis	Orthorhachis durabilis		NMV	Entomology	Sunny Creek at Yarragon South	-38.248	146.092			Australia	South Eastern Highlands		Victoria	Baw Baw - Pt B East	350				1	Mesibov, Robert	2005	08	3	2005-08-03		Specimen	Female					0	noIssue	Spatially valid	dr342	Museum Victoria provider for OZCAM
c8d0e60b-8cf9-43db-9dd7-af4f2203f4a4	K10680	urn:lsid:biodiversity.org.au:afd.taxon:373999b4-0a43-45cd-b3cf-db2e7bd888ff	Orthorhachis durabilis		Orthorhachis durabilis	species		ANIMALIA	ARTHROPODA	DIPLOPODA	POLYDESMIDA	DALODESMIDAE	Orthorhachis	Orthorhachis durabilis		NMV	Entomology	Trafalgar East	-38.215	146.209			Australia	South Eastern Highlands		Victoria	Baw Baw - Pt A	190				1	Mesibov, Robert	2005	08	4	2005-08-04		Specimen	Male					0	noIssue	Spatially valid	dr342	Museum Victoria provider for OZCAM
b1a1f22a-86f1-4d30-be6f-e74c5dbbb4b4	K10681	urn:lsid:biodiversity.org.au:afd.taxon:373999b4-0a43-45cd-b3cf-db2e7bd888ff	Orthorhachis durabilis		Orthorhachis durabilis	species		ANIMALIA	ARTHROPODA	DIPLOPODA	POLYDESMIDA	DALODESMIDAE	Orthorhachis	Orthorhachis durabilis		NMV	Entomology	Yarragon South	-38.237222	145.981667			Australia	South East Coastal Plain		Victoria	Baw Baw - Pt B West	220				1	Mesibov, Robert	2006	04	21	2006-04-21		Specimen	Male					0	noIssue	Spatially valid	dr342	Museum Victoria provider for OZCAM
c16b227d-4b19-4a48-81e1-7270ce69a433	K10687	urn:lsid:biodiversity.org.au:afd.taxon:373999b4-0a43-45cd-b3cf-db2e7bd888ff	Orthorhachis durabilis		Orthorhachis durabilis	species		ANIMALIA	ARTHROPODA	DIPLOPODA	POLYDESMIDA	DALODESMIDAE	Orthorhachis	Orthorhachis durabilis		NMV	Entomology	Board Road, Mt Disappointment State Forest	-37.427	145.147			Australia	South Eastern Highlands		Victoria	Mitchell - South	770				2	Mesibov, Robert	2007	09	20	2007-09-20		Specimen	Male					0	noIssue	Spatially valid	dr342	Museum Victoria provider for OZCAM
9f7e8f17-f9ba-494d-9d4e-b6078ab3edaa	K10688	urn:lsid:biodiversity.org.au:afd.taxon:be5392dd-eac8-44b4-b00f-d7dc5e4d63cb	Orthorhachis inflata		Orthorhachis inflata	species		ANIMALIA	ARTHROPODA	DIPLOPODA	POLYDESMIDA	DALODESMIDAE	Orthorhachis	Orthorhachis inflata		NMV	Entomology	Barrington Tops	-31.98	151.45			Australia	NSW North Coast		New South Wales	Gloucester					1	Barrett, C. L.	1926	01				Specimen	Male					0	noIssue	Spatially valid	dr342	Museum Victoria provider for OZCAM
405cf3d1-00a4-4ba0-b028-d887e2787539	K10689	urn:lsid:biodiversity.org.au:afd.taxon:f69ec997-4034-44e9-93f9-a30301ab665f	Orthorhachis oresbia		Orthorhachis oresbia	species		ANIMALIA	ARTHROPODA	DIPLOPODA	POLYDESMIDA	DALODESMIDAE	Orthorhachis	Orthorhachis oresbia		NMV	Entomology	The Big Culvert, 2.5km ENE of Mt. Observation	-37.56	145.8708			Australia	Australian Alps		Victoria	Yarra Ranges - Pt B					1	Milledge, Graham A.	1995	10	26	1995-10-26		Specimen	Male					0	noIssue	Spatially valid	dr342	Museum Victoria provider for OZCAM
bbc112c1-98a8-43d9-877b-ae9a476e22bc	K10705	urn:lsid:biodiversity.org.au:afd.taxon:3d9342a2-1d62-4930-b7fe-6c4a4d5b3be3	Notodesmus scotius		Notodesmus scotius	species		ANIMALIA	ARTHROPODA	DIPLOPODA	POLYDESMIDA	PARADOXOSOMATIDAE	Notodesmus	Notodesmus scotius		NMV	Entomology	Crookes Creek Holey Plains SP	-38.218	146.881			Australia	South East Coastal Plain		Victoria	Wellington - Rosedale					3	Mesibov, Robert; Moule, T.	2008	04	20	2008-04-20		Specimen					["Non-marine"]	0	noIssue	Spatially valid	dr342	Museum Victoria provider for OZCAM
b3698d77-6fa4-41f2-a1a0-34f574e19cd6	K10719	urn:lsid:biodiversity.org.au:afd.taxon:2d3764be-9f81-4063-8262-0988ae87d4da	Pogonosternum adrianae		Pogonosternum adrianae	species		ANIMALIA	ARTHROPODA	DIPLOPODA	POLYDESMIDA	PARADOXOSOMATIDAE	Pogonosternum	Pogonosternum adrianae		NMV	Entomology	SW Bennison Plains	-37.492	146.700			Australia	Australian Alps		Victoria	Wellington - Maffra	1170				2	Mesibov, Robert; Moule, T.	2008	04	21	2008-04-21		Specimen					["Non-marine"]	0	noIssue	Spatially valid	dr342	Museum Victoria provider for OZCAM
2b3dda5c-a22d-49b4-b394-6fbc732e50b2	K7233	urn:lsid:biodiversity.org.au:afd.taxon:67a738f5-5383-4b9e-87cc-3e0f62c216cf	Australeuma gladifer		Australeuma gladifer	species		ANIMALIA	ARTHROPODA	DIPLOPODA	CHORDEUMATIDA	METOPIDIOTRICHIDAE	Australeuma	Australeuma gladifer		NMV	Entomology	Mt Donna Buang	-37.7	145.68			Australia	Australian Alps		Victoria	Yarra Ranges - Pt B												Specimen					["Non-marine"]	0	noIssue	Spatially valid	dr342	Museum Victoria provider for OZCAM
87b4a60c-1d8a-491e-bcfb-2b79a62048eb	K7255	urn:lsid:biodiversity.org.au:afd.taxon:a1e6861a-cc11-48a1-a67b-ac74a63bbf99	Reginaterreuma victorianum		Reginaterreuma victorianum	species		ANIMALIA	ARTHROPODA	DIPLOPODA	CHORDEUMATIDA	METOPIDIOTRICHIDAE	Reginaterreuma	Reginaterreuma victorianum		NMV	Entomology		-38.75	143.67			Australia	South East Coastal Plain		Victoria	Colac-Otway - South					0							Specimen	Unknown				["Non-marine"]	0	noIssue	Spatially valid	dr342	Museum Victoria provider for OZCAM
a843ba8c-c9c2-4dc2-9b67-6e6cb4d43522	K8805	urn:lsid:biodiversity.org.au:afd.taxon:d084dd01-8c39-4c34-9145-7b402ba49e04	Dasystigma huonense		Dasystigma huonense	species		ANIMALIA	ARTHROPODA	DIPLOPODA	POLYDESMIDA	DALODESMIDAE	Dasystigma	Dasystigma huonense		NMV	Entomology		-43.22	146.67			Australia	Tasmanian Southern Ranges		Tasmania	Huon Valley					0							Specimen	Male				["Non-marine"]	0	noIssue	Spatially valid	dr342	Museum Victoria provider for OZCAM
9b03b2a5-3032-411d-b2f0-db33833f171a	K8850	urn:lsid:biodiversity.org.au:afd.taxon:49d60bfc-d0ec-4e4c-863f-08b11a624721	Victoriombrus acanthus		Victoriombrus acanthus	species		ANIMALIA	ARTHROPODA	DIPLOPODA	POLYDESMIDA	DALODESMIDAE	Victoriombrus	Victoriombrus acanthus		NMV	Entomology		-38.63	143.67			Australia	South Eastern Highlands		Victoria	Colac-Otway - South					0							Specimen	Male				["Non-marine"]	0	noIssue	Spatially valid	dr342	Museum Victoria provider for OZCAM
b9501ce7-3c05-464d-b98c-aa2e7213ca2b	K8856	urn:lsid:biodiversity.org.au:afd.taxon:4c0b0f83-c101-4902-85d6-bb48ec96ae24	Victoriombrus seminudus		Victoriombrus seminudus	species		ANIMALIA	ARTHROPODA	DIPLOPODA	POLYDESMIDA	DALODESMIDAE	Victoriombrus	Victoriombrus seminudus		NMV	Entomology		-37.67	145.73			Australia	South Eastern Highlands		Victoria	Yarra Ranges - Pt B					0							Specimen	Male				["Non-marine"]	0	noIssue	Spatially valid	dr342	Museum Victoria provider for OZCAM
c7ded00e-12e8-4855-aabf-f0b69c23a28f	K8881	urn:lsid:biodiversity.org.au:afd.taxon:4c0b0f83-c101-4902-85d6-bb48ec96ae24	Victoriombrus seminudus		Victoriombrus seminudus	species		ANIMALIA	ARTHROPODA	DIPLOPODA	POLYDESMIDA	DALODESMIDAE	Victoriombrus	Victoriombrus seminudus		NMV	Entomology		-37.72	145.63			Australia	South Eastern Highlands		Victoria	Yarra Ranges - Central					0							Specimen	Female				["Non-marine"]	0	noIssue	Spatially valid	dr342	Museum Victoria provider for OZCAM
2e64d48d-031a-470e-a58c-990dc3fc828c	K8882	urn:lsid:biodiversity.org.au:afd.taxon:4c0b0f83-c101-4902-85d6-bb48ec96ae24	Victoriombrus seminudus		Victoriombrus seminudus	species		ANIMALIA	ARTHROPODA	DIPLOPODA	POLYDESMIDA	DALODESMIDAE	Victoriombrus	Victoriombrus seminudus		NMV	Entomology		-37.72	145.63			Australia	South Eastern Highlands		Victoria	Yarra Ranges - Central					0							Specimen	Female				["Non-marine"]	0	noIssue	Spatially valid	dr342	Museum Victoria provider for OZCAM
dfe00c6f-4bae-46ac-a038-6fe5ef21870b	K8883	urn:lsid:biodiversity.org.au:afd.taxon:4c0b0f83-c101-4902-85d6-bb48ec96ae24	Victoriombrus seminudus		Victoriombrus seminudus	species		ANIMALIA	ARTHROPODA	DIPLOPODA	POLYDESMIDA	DALODESMIDAE	Victoriombrus	Victoriombrus seminudus		NMV	Entomology		-37.72	145.63			Australia	South Eastern Highlands		Victoria	Yarra Ranges - Central					0							Specimen	Female				["Non-marine"]	0	noIssue	Spatially valid	dr342	Museum Victoria provider for OZCAM
bfebc17b-4652-4033-90e5-268d76b24017	K8928	urn:lsid:biodiversity.org.au:afd.taxon:519b58db-01df-4734-b9e0-9d0aba3af54f	Lissodesmus blackwoodensis		Lissodesmus blackwoodensis	species		ANIMALIA	ARTHROPODA	DIPLOPODA	POLYDESMIDA	DALODESMIDAE	Lissodesmus	Lissodesmus blackwoodensis		NMV	Entomology	3km NW of Blackwood	-37.4569444	144.26916667			Australia	Victorian Midlands		Victoria	Moorabool - Ballan					1	Mesibov, Robert	2004	09	9	2004-09-09		Specimen	Male				["Non-marine"]	0	noIssue	Spatially valid	dr342	Museum Victoria provider for OZCAM
81c0868b-473c-4224-a580-46bcca3dc05e	K8935	urn:lsid:biodiversity.org.au:afd.taxon:519b58db-01df-4734-b9e0-9d0aba3af54f	Lissodesmus blackwoodensis		Lissodesmus blackwoodensis	species		ANIMALIA	ARTHROPODA	DIPLOPODA	POLYDESMIDA	DALODESMIDAE	Lissodesmus	Lissodesmus blackwoodensis		NMV	Entomology	3km NW of Blackwood	-37.4569444	144.26916667			Australia	Victorian Midlands		Victoria	Moorabool - Ballan					1	Mesibov, Robert	2004	09	9	2004-09-09		Specimen	Female				["Non-marine"]	0	noIssue	Spatially valid	dr342	Museum Victoria provider for OZCAM
5c2da529-8eab-4720-81ce-526652bbb76a	K8938	urn:lsid:biodiversity.org.au:afd.taxon:519b58db-01df-4734-b9e0-9d0aba3af54f	Lissodesmus blackwoodensis		Lissodesmus blackwoodensis	species		ANIMALIA	ARTHROPODA	DIPLOPODA	POLYDESMIDA	DALODESMIDAE	Lissodesmus	Lissodesmus blackwoodensis		NMV	Entomology	3km NW of Blackwood	-37.4569444	144.26916667			Australia	Victorian Midlands		Victoria	Moorabool - Ballan					1	Mesibov, Robert	2004	09	9	2004-09-09		Specimen	Female				["Non-marine"]	0	noIssue	Spatially valid	dr342	Museum Victoria provider for OZCAM
5745873e-b9f8-415a-93f3-22145f8d35d9	K8939	urn:lsid:biodiversity.org.au:afd.taxon:519b58db-01df-4734-b9e0-9d0aba3af54f	Lissodesmus blackwoodensis		Lissodesmus blackwoodensis	species		ANIMALIA	ARTHROPODA	DIPLOPODA	POLYDESMIDA	DALODESMIDAE	Lissodesmus	Lissodesmus blackwoodensis		NMV	Entomology	3km NW of Blackwood	-37.4569444	144.26916667			Australia	Victorian Midlands		Victoria	Moorabool - Ballan					1	Mesibov, Robert	2004	09	9	2004-09-09		Specimen	Female				["Non-marine"]	0	noIssue	Spatially valid	dr342	Museum Victoria provider for OZCAM
fba1e570-0b1b-4a68-9055-f26610593c85	K8941	urn:lsid:biodiversity.org.au:afd.taxon:519b58db-01df-4734-b9e0-9d0aba3af54f	Lissodesmus blackwoodensis		Lissodesmus blackwoodensis	species		ANIMALIA	ARTHROPODA	DIPLOPODA	POLYDESMIDA	DALODESMIDAE	Lissodesmus	Lissodesmus blackwoodensis		NMV	Entomology	3km NW of Blackwood	-37.4569444	144.26916667			Australia	Victorian Midlands		Victoria	Moorabool - Ballan					1	Mesibov, Robert	2004	09	9	2004-09-09		Specimen	Female				["Non-marine"]	0	noIssue	Spatially valid	dr342	Museum Victoria provider for OZCAM
8ce4c73c-0016-412f-8c38-75296ec62495	K8946	urn:lsid:biodiversity.org.au:afd.taxon:519b58db-01df-4734-b9e0-9d0aba3af54f	Lissodesmus blackwoodensis		Lissodesmus blackwoodensis	species		ANIMALIA	ARTHROPODA	DIPLOPODA	POLYDESMIDA	DALODESMIDAE	Lissodesmus	Lissodesmus blackwoodensis		NMV	Entomology	3km NW of Blackwood	-37.4569444	144.26916667			Australia	Victorian Midlands		Victoria	Moorabool - Ballan					1	Mesibov, Robert	2004	09	9	2004-09-09		Specimen	Female				["Non-marine"]	0	noIssue	Spatially valid	dr342	Museum Victoria provider for OZCAM
811b4d30-9e1a-4384-8452-48577d149aa7	K8952	urn:lsid:biodiversity.org.au:afd.taxon:519b58db-01df-4734-b9e0-9d0aba3af54f	Lissodesmus blackwoodensis		Lissodesmus blackwoodensis	species		ANIMALIA	ARTHROPODA	DIPLOPODA	POLYDESMIDA	DALODESMIDAE	Lissodesmus	Lissodesmus blackwoodensis		NMV	Entomology	1 km NE of Blakeville	-37.4958333	144.21861111			Australia	Victorian Midlands		Victoria	Moorabool - Ballan	680				1	Mesibov, Robert	2004	09	10	2004-09-10		Specimen	Male				["Non-marine"]	0	noIssue	Spatially valid	dr342	Museum Victoria provider for OZCAM
1e63c87d-118f-4fe6-806b-1a02c37eeb78	K8957	urn:lsid:biodiversity.org.au:afd.taxon:519b58db-01df-4734-b9e0-9d0aba3af54f	Lissodesmus blackwoodensis		Lissodesmus blackwoodensis	species		ANIMALIA	ARTHROPODA	DIPLOPODA	POLYDESMIDA	DALODESMIDAE	Lissodesmus	Lissodesmus blackwoodensis		NMV	Entomology	1 km NE of Blakeville	-37.4958333	144.21861111			Australia	Victorian Midlands		Victoria	Moorabool - Ballan	680				1	Mesibov, Robert	2004	09	10	2004-09-10		Specimen	Male				["Non-marine"]	0	noIssue	Spatially valid	dr342	Museum Victoria provider for OZCAM
5d46337f-ab92-4d10-b000-5e70dd58122b	K8965	urn:lsid:biodiversity.org.au:afd.taxon:519b58db-01df-4734-b9e0-9d0aba3af54f	Lissodesmus blackwoodensis		Lissodesmus blackwoodensis	species		ANIMALIA	ARTHROPODA	DIPLOPODA	POLYDESMIDA	DALODESMIDAE	Lissodesmus	Lissodesmus blackwoodensis		NMV	Entomology	1 km NE of Blakeville	-37.4958333	144.21861111			Australia	Victorian Midlands		Victoria	Moorabool - Ballan	680				1	Mesibov, Robert	2004	09	10	2004-09-10		Specimen	Female				["Non-marine"]	0	noIssue	Spatially valid	dr342	Museum Victoria provider for OZCAM
ab870a81-d9bb-46dd-9eb7-e8afe55488f3	K8966	urn:lsid:biodiversity.org.au:afd.taxon:519b58db-01df-4734-b9e0-9d0aba3af54f	Lissodesmus blackwoodensis		Lissodesmus blackwoodensis	species		ANIMALIA	ARTHROPODA	DIPLOPODA	POLYDESMIDA	DALODESMIDAE	Lissodesmus	Lissodesmus blackwoodensis		NMV	Entomology	1 km NE of Blakeville	-37.4958333	144.21861111			Australia	Victorian Midlands		Victoria	Moorabool - Ballan	680				1	Mesibov, Robert	2004	09	10	2004-09-10		Specimen	Female				["Non-marine"]	0	noIssue	Spatially valid	dr342	Museum Victoria provider for OZCAM
ef1e9d6f-22a0-41a6-91f2-65fc13767c50	K8988	urn:lsid:biodiversity.org.au:afd.taxon:6fbe1280-fd29-4363-bc56-4f8e5bdb39fc	Lissodesmus gippslandicus		Lissodesmus gippslandicus	species		ANIMALIA	ARTHROPODA	DIPLOPODA	POLYDESMIDA	DALODESMIDAE	Lissodesmus	Lissodesmus gippslandicus		NMV	Entomology	Strezlecki Ranges, Tarra-Bulga National Park, Bulga Picnic area	-38.425	146.5722			Australia	South Eastern Highlands		Victoria	Wellington - Alberton					1	Milledge, Graham A.	1996	01	10	1996-01-10		Specimen	Male				["Non-marine"]	0	noIssue	Spatially valid	dr342	Museum Victoria provider for OZCAM
4d9dd653-8126-4eb6-9e56-933aa6e571d5	K8998	urn:lsid:biodiversity.org.au:afd.taxon:6fbe1280-fd29-4363-bc56-4f8e5bdb39fc	Lissodesmus gippslandicus		Lissodesmus gippslandicus	species		ANIMALIA	ARTHROPODA	DIPLOPODA	POLYDESMIDA	DALODESMIDAE	Lissodesmus	Lissodesmus gippslandicus		NMV	Entomology	N of Mirboo North	-38.370000	146.204444			Australia	South Eastern Highlands		Victoria	South Gippsland - Central					1	Mesibov, Robert	2005	09	29	2005-09-29		Specimen	Male				["Non-marine"]	0	noIssue	Spatially valid	dr342	Museum Victoria provider for OZCAM
8206d38d-8560-4b2e-ad9b-94a7dd0cc5d0	K9506	urn:lsid:biodiversity.org.au:afd.taxon:6a93abf1-e346-44b9-b629-3b5f2120daf4	Lissodesmus johnsi		Lissodesmus johnsi	species		ANIMALIA	ARTHROPODA	DIPLOPODA	POLYDESMIDA	DALODESMIDAE	Lissodesmus	Lissodesmus johnsi		NMV	Entomology	Near Trafalgar, Gippsland	-38.2	146.15			Australia	South East Coastal Plain		Victoria	Baw Baw - Pt B East					1	Kershaw, W.	1890	08				Specimen	Male				["Non-marine"]	0	noIssue	Spatially valid	dr342	Museum Victoria provider for OZCAM
d4dcb9d6-44a1-422a-8678-25c55100f288	K9507	urn:lsid:biodiversity.org.au:afd.taxon:6388b4e2-ceea-4b7c-a6f2-44b33cc93244	Lissodesmus dignomontis		Lissodesmus dignomontis	species		ANIMALIA	ARTHROPODA	DIPLOPODA	POLYDESMIDA	DALODESMIDAE	Lissodesmus	Lissodesmus dignomontis		NMV	Entomology	W of Allambee	-38.2819444	146.0033333			Australia	South Eastern Highlands		Victoria	Baw Baw - Pt B West	430				1	Mesibov, Robert	2004	09	30	2004-09-30		Specimen	Male				["Non-marine"]	0	noIssue	Spatially valid	dr342	Museum Victoria provider for OZCAM
3647b589-afaf-48fe-a2b7-626f96417201	K9510	urn:lsid:biodiversity.org.au:afd.taxon:c78da16d-64a6-4d35-9360-f2ab8f3a0d9f	Lissodesmus macedonensis		Lissodesmus macedonensis	species		ANIMALIA	ARTHROPODA	DIPLOPODA	POLYDESMIDA	DALODESMIDAE	Lissodesmus	Lissodesmus macedonensis		NMV	Entomology		-37.4958333	144.21861111			Australia	Victorian Midlands		Victoria	Moorabool - Ballan					1	Mesibov, Robert	2004	09	10	2004-09-10		Specimen	Male				["Non-marine"]	0	noIssue	Spatially valid	dr342	Museum Victoria provider for OZCAM
36ff8a05-9626-4f75-ab57-b48e7657bc3c	K9537	urn:lsid:biodiversity.org.au:afd.taxon:5da5dab6-e480-4381-a93f-5e887e57066e	Lissodesmus martini		Lissodesmus martini	species		ANIMALIA	ARTHROPODA	DIPLOPODA	POLYDESMIDA	DALODESMIDAE	Lissodesmus	Lissodesmus martini		NMV	Entomology	Sherbrooke Forest near Belgrave, Grid 21.54	-37.9	145.3			Australia	South Eastern Highlands		Victoria	Knox - North-East					2							Specimen	Male				["Non-marine"]	0	noIssue	Spatially valid	dr342	Museum Victoria provider for OZCAM
30e8f359-6f0c-4ebd-b41e-50aeacb677ed	K9538	urn:lsid:biodiversity.org.au:afd.taxon:5da5dab6-e480-4381-a93f-5e887e57066e	Lissodesmus martini		Lissodesmus martini	species		ANIMALIA	ARTHROPODA	DIPLOPODA	POLYDESMIDA	DALODESMIDAE	Lissodesmus	Lissodesmus martini		NMV	Entomology		-38.0	145.5			Australia	South Eastern Highlands		Victoria	Cardinia - North					1	K., J.	1901	11				Specimen	Male				["Non-marine"]	0	noIssue	Spatially valid	dr342	Museum Victoria provider for OZCAM
ff5c4df1-6e1c-4814-a16e-8c554e6e205c	K9545	urn:lsid:biodiversity.org.au:afd.taxon:5da5dab6-e480-4381-a93f-5e887e57066e	Lissodesmus martini		Lissodesmus martini	species		ANIMALIA	ARTHROPODA	DIPLOPODA	POLYDESMIDA	DALODESMIDAE	Lissodesmus	Lissodesmus martini		NMV	Entomology	Neerim, Gippsland	-37.95	145.95			Australia	South Eastern Highlands		Victoria	Baw Baw - Pt B West					1	Fulton, S W.	1906	04	20	1906-04-20		Specimen	Male				["Non-marine"]	0	noIssue	Spatially valid	dr342	Museum Victoria provider for OZCAM
cd08091f-8917-4c50-a549-11458d1918fa	K9546	urn:lsid:biodiversity.org.au:afd.taxon:5da5dab6-e480-4381-a93f-5e887e57066e	Lissodesmus martini		Lissodesmus martini	species		ANIMALIA	ARTHROPODA	DIPLOPODA	POLYDESMIDA	DALODESMIDAE	Lissodesmus	Lissodesmus martini		NMV	Entomology	Toolangi near Healsville	-37.53	145.47			Australia	South Eastern Highlands		Victoria	Murrindindi - West					1	Kershaw, James A.	1909	11	16	1909-11-16		Specimen	Male				["Non-marine"]	0	noIssue	Spatially valid	dr342	Museum Victoria provider for OZCAM
24d2b9fb-e57f-48b6-86a8-cc8c0098b0e5	K9552	urn:lsid:biodiversity.org.au:afd.taxon:5da5dab6-e480-4381-a93f-5e887e57066e	Lissodesmus martini		Lissodesmus martini	species		ANIMALIA	ARTHROPODA	DIPLOPODA	POLYDESMIDA	DALODESMIDAE	Lissodesmus	Lissodesmus martini		NMV	Entomology	Sherbrooke Forest, Ferntree Gully	-37.9	145.3			Australia	South Eastern Highlands		Victoria	Knox - North-East					1		1970	11				Specimen	Male				["Non-marine"]	0	noIssue	Spatially valid	dr342	Museum Victoria provider for OZCAM
b0fca137-b306-4e94-b7fe-b8f67c86a03a	K9555	urn:lsid:biodiversity.org.au:afd.taxon:5da5dab6-e480-4381-a93f-5e887e57066e	Lissodesmus martini		Lissodesmus martini	species		ANIMALIA	ARTHROPODA	DIPLOPODA	POLYDESMIDA	DALODESMIDAE	Lissodesmus	Lissodesmus martini		NMV	Entomology	Road 26, 0.2km WNW Donna Buang Rd junction	-37.72	145.6583333			Australia	South Eastern Highlands		Victoria	Yarra Ranges - Central					1	Milledge, Graham A.	1995	01	20	1995-01-20		Specimen	Female				["Non-marine"]	0	noIssue	Spatially valid	dr342	Museum Victoria provider for OZCAM
3761c516-5a6e-4d1d-8052-ecb73e04a445	K9565	urn:lsid:biodiversity.org.au:afd.taxon:5da5dab6-e480-4381-a93f-5e887e57066e	Lissodesmus martini		Lissodesmus martini	species		ANIMALIA	ARTHROPODA	DIPLOPODA	POLYDESMIDA	DALODESMIDAE	Lissodesmus	Lissodesmus martini		NMV	Entomology	Starvation Creek	-37.7525000	145.839167			Australia	South Eastern Highlands		Victoria	Yarra Ranges - Pt B	300				1	Mesibov, Robert	2004	10	1	2004-10-01		Specimen	Male				["Non-marine"]	0	noIssue	Spatially valid	dr342	Museum Victoria provider for OZCAM
e890dd1a-d55d-4f9e-a966-0b627dfc5225	K9566	urn:lsid:biodiversity.org.au:afd.taxon:5da5dab6-e480-4381-a93f-5e887e57066e	Lissodesmus martini		Lissodesmus martini	species		ANIMALIA	ARTHROPODA	DIPLOPODA	POLYDESMIDA	DALODESMIDAE	Lissodesmus	Lissodesmus martini		NMV	Entomology	The Beeches	-37.4855556	145.828889			Australia	South Eastern Highlands		Victoria	Murrindindi - East	800				1	Mesibov, Robert	2004	11	21	2004-11-21		Specimen	Male				["Non-marine"]	0	noIssue	Spatially valid	dr342	Museum Victoria provider for OZCAM
aaf13f73-045b-4bff-a72b-3bed5923c677	K9574	urn:lsid:biodiversity.org.au:afd.taxon:5da5dab6-e480-4381-a93f-5e887e57066e	Lissodesmus martini		Lissodesmus martini	species		ANIMALIA	ARTHROPODA	DIPLOPODA	POLYDESMIDA	DALODESMIDAE	Lissodesmus	Lissodesmus martini		NMV	Entomology	Slippery Hill, N of Dargo	-37.38472222	147.215			Australia	South Eastern Highlands		Victoria	Wellington - Avon	920				1	Mesibov, Robert; Moule, T.	2004	11	25	2004-11-25		Specimen	Male				["Non-marine"]	0	noIssue	Spatially valid	dr342	Museum Victoria provider for OZCAM
64e7d105-5f06-42a6-a097-2051595c46be	K9589	urn:lsid:biodiversity.org.au:afd.taxon:5da5dab6-e480-4381-a93f-5e887e57066e	Lissodesmus martini		Lissodesmus martini	species		ANIMALIA	ARTHROPODA	DIPLOPODA	POLYDESMIDA	DALODESMIDAE	Lissodesmus	Lissodesmus martini		NMV	Entomology	Acheron Gap, Road 1	-37.677778	145.742222			Australia	South Eastern Highlands		Victoria	Yarra Ranges - Pt B	760				1	Mesibov, Robert	2004	12	20	2004-12-20		Specimen	Female				["Non-marine"]	0	noIssue	Spatially valid	dr342	Museum Victoria provider for OZCAM
34afe424-01aa-4d2d-9e0b-fe3f557e8d6b	K9603	urn:lsid:biodiversity.org.au:afd.taxon:5da5dab6-e480-4381-a93f-5e887e57066e	Lissodesmus martini		Lissodesmus martini	species		ANIMALIA	ARTHROPODA	DIPLOPODA	POLYDESMIDA	DALODESMIDAE	Lissodesmus	Lissodesmus martini		NMV	Entomology	Latrobe River	-37.872778	145.813333			Australia	South Eastern Highlands		Victoria	Baw Baw - Pt B West	320				1	Mesibov, Robert	2004	12	23	2004-12-23		Specimen	Male				["Non-marine"]	0	noIssue	Spatially valid	dr342	Museum Victoria provider for OZCAM
4f5997c9-2f78-47db-853d-b65a82040aa7	K9604	urn:lsid:biodiversity.org.au:afd.taxon:e3bf37e2-5c8d-44d8-8278-bf48c76a2141	Lissodesmus milledgei		Lissodesmus milledgei	species		ANIMALIA	ARTHROPODA	DIPLOPODA	POLYDESMIDA	DALODESMIDAE	Lissodesmus	Lissodesmus milledgei		NMV	Entomology	Myrtle Gully Reserve, 3.4km WSW of Mt Donna Buang	-37.72	145.6416667			Australia	South Eastern Highlands		Victoria	Yarra Ranges - Central					1	Milledge, Graham A.	1995	01	20	1995-01-20		Specimen	Male				["Non-marine"]	0	noIssue	Spatially valid	dr342	Museum Victoria provider for OZCAM
2e7b74e4-0bde-48e5-a381-0701f24469f1	K9605	urn:lsid:biodiversity.org.au:afd.taxon:e3bf37e2-5c8d-44d8-8278-bf48c76a2141	Lissodesmus milledgei		Lissodesmus milledgei	species		ANIMALIA	ARTHROPODA	DIPLOPODA	POLYDESMIDA	DALODESMIDAE	Lissodesmus	Lissodesmus milledgei		NMV	Entomology	Myrtle Gully Reserve, 3.4km WSW of Mt Donna Buang	-37.72	145.6416667			Australia	South Eastern Highlands		Victoria	Yarra Ranges - Central					1	Milledge, Graham A.	1995	04	7	1995-04-07		Specimen	Male				["Non-marine"]	0	noIssue	Spatially valid	dr342	Museum Victoria provider for OZCAM
b74d458e-683f-4006-a497-3fb0942db0bb	K9606	urn:lsid:biodiversity.org.au:afd.taxon:e3bf37e2-5c8d-44d8-8278-bf48c76a2141	Lissodesmus milledgei		Lissodesmus milledgei	species		ANIMALIA	ARTHROPODA	DIPLOPODA	POLYDESMIDA	DALODESMIDAE	Lissodesmus	Lissodesmus milledgei		NMV	Entomology	Acheron Gap 6km NE Mt Donna Buang	-37.6786111	145.7388889			Australia	South Eastern Highlands		Victoria	Yarra Ranges - Pt B					1	Milledge, Graham A.	1995	12	28	1995-12-28		Specimen	Male				["Non-marine"]	0	noIssue	Spatially valid	dr342	Museum Victoria provider for OZCAM
a013d978-b1e0-49d2-8396-c26305afaa15	K9607	urn:lsid:biodiversity.org.au:afd.taxon:6ac89ed1-944b-4432-817b-016c061123d6	Lissodesmus otwayensis		Lissodesmus otwayensis	species		ANIMALIA	ARTHROPODA	DIPLOPODA	POLYDESMIDA	DALODESMIDAE	Lissodesmus	Lissodesmus otwayensis		NMV	Entomology	2 Miles W of Apollo Bay	-38.75	143.67			Australia	South East Coastal Plain		Victoria	Colac-Otway - South					1	Campbell, M	1975	03	8	1975-03-08		Specimen	Male				["Non-marine"]	0	noIssue	Spatially valid	dr342	Museum Victoria provider for OZCAM
39740a1c-af3f-4236-9239-9632932323c0	K9608	urn:lsid:biodiversity.org.au:afd.taxon:6ac89ed1-944b-4432-817b-016c061123d6	Lissodesmus otwayensis		Lissodesmus otwayensis	species		ANIMALIA	ARTHROPODA	DIPLOPODA	POLYDESMIDA	DALODESMIDAE	Lissodesmus	Lissodesmus otwayensis		NMV	Entomology	Aire Crossing Tk . 0.5km N Aire River crossing	-38.67	143.48			Australia	South Eastern Highlands		Victoria	Colac-Otway - South					1	Milledge, Graham A.	1995	01	31	1995-01-31		Specimen	Male				["Non-marine"]	0	noIssue	Spatially valid	dr342	Museum Victoria provider for OZCAM
5fcbf1e1-d5f1-4ab5-a7cc-7c3f7a29304f	K9609	urn:lsid:biodiversity.org.au:afd.taxon:6ac89ed1-944b-4432-817b-016c061123d6	Lissodesmus otwayensis		Lissodesmus otwayensis	species		ANIMALIA	ARTHROPODA	DIPLOPODA	POLYDESMIDA	DALODESMIDAE	Lissodesmus	Lissodesmus otwayensis		NMV	Entomology	Aire Crossing Tk . 0.5km N Aire River crossing	-38.67	143.48			Australia	South Eastern Highlands		Victoria	Colac-Otway - South					1	Milledge, Graham A.	1995	01	31	1995-01-31		Specimen	Female				["Non-marine"]	0	noIssue	Spatially valid	dr342	Museum Victoria provider for OZCAM
a929f6d6-841d-4d24-90ae-63636468ebb2	K9610	urn:lsid:biodiversity.org.au:afd.taxon:6ac89ed1-944b-4432-817b-016c061123d6	Lissodesmus otwayensis		Lissodesmus otwayensis	species		ANIMALIA	ARTHROPODA	DIPLOPODA	POLYDESMIDA	DALODESMIDAE	Lissodesmus	Lissodesmus otwayensis		NMV	Entomology	Aire Crossing Tk . 0.5km N Aire River crossing	-38.67	143.48			Australia	South Eastern Highlands		Victoria	Colac-Otway - South					1	Milledge, Graham A.	1995	01	31	1995-01-31		Specimen	Female				["Non-marine"]	0	noIssue	Spatially valid	dr342	Museum Victoria provider for OZCAM
0517b1d1-f79b-4c0d-8268-fcc7b1062def	K9611	urn:lsid:biodiversity.org.au:afd.taxon:6ac89ed1-944b-4432-817b-016c061123d6	Lissodesmus otwayensis		Lissodesmus otwayensis	species		ANIMALIA	ARTHROPODA	DIPLOPODA	POLYDESMIDA	DALODESMIDAE	Lissodesmus	Lissodesmus otwayensis		NMV	Entomology	Aire Crossing Tk . 0.5km N Aire River crossing	-38.67	143.48			Australia	South Eastern Highlands		Victoria	Colac-Otway - South					1	Milledge, Graham A.	1995	01	31	1995-01-31		Specimen	Female				["Non-marine"]	0	noIssue	Spatially valid	dr342	Museum Victoria provider for OZCAM
8fd1d5e9-a7be-4ac2-b8f9-0e3112ec29f8	K9612	urn:lsid:biodiversity.org.au:afd.taxon:6ac89ed1-944b-4432-817b-016c061123d6	Lissodesmus otwayensis		Lissodesmus otwayensis	species		ANIMALIA	ARTHROPODA	DIPLOPODA	POLYDESMIDA	DALODESMIDAE	Lissodesmus	Lissodesmus otwayensis		NMV	Entomology		-38.6452778	143.6766667			Australia	South Eastern Highlands		Victoria	Colac-Otway - South	420				1	Mesibov, Robert	2003	12	12	2003-12-12		Specimen	Male				["Non-marine"]	0	noIssue	Spatially valid	dr342	Museum Victoria provider for OZCAM
1130873e-20af-49a2-81e3-f6afe3faa60e	K9613	urn:lsid:biodiversity.org.au:afd.taxon:6ac89ed1-944b-4432-817b-016c061123d6	Lissodesmus otwayensis		Lissodesmus otwayensis	species		ANIMALIA	ARTHROPODA	DIPLOPODA	POLYDESMIDA	DALODESMIDAE	Lissodesmus	Lissodesmus otwayensis		NMV	Entomology		-38.6452778	143.6766667			Australia	South Eastern Highlands		Victoria	Colac-Otway - South	420				1	Mesibov, Robert	2003	12	12	2003-12-12		Specimen	Male				["Non-marine"]	0	noIssue	Spatially valid	dr342	Museum Victoria provider for OZCAM
ece84fcd-fe59-4e0f-83ab-f63ab6d391a8	K9614	urn:lsid:biodiversity.org.au:afd.taxon:6ac89ed1-944b-4432-817b-016c061123d6	Lissodesmus otwayensis		Lissodesmus otwayensis	species		ANIMALIA	ARTHROPODA	DIPLOPODA	POLYDESMIDA	DALODESMIDAE	Lissodesmus	Lissodesmus otwayensis		NMV	Entomology		-38.7113889	143.5675			Australia	South Eastern Highlands		Victoria	Colac-Otway - South	380				1	Mesibov, Robert	2003	12	13	2003-12-13		Specimen	Male				["Non-marine"]	0	noIssue	Spatially valid	dr342	Museum Victoria provider for OZCAM
d9afef3e-0cc0-49fa-97a4-6187280bb90f	K9615	urn:lsid:biodiversity.org.au:afd.taxon:6ac89ed1-944b-4432-817b-016c061123d6	Lissodesmus otwayensis		Lissodesmus otwayensis	species		ANIMALIA	ARTHROPODA	DIPLOPODA	POLYDESMIDA	DALODESMIDAE	Lissodesmus	Lissodesmus otwayensis		NMV	Entomology		-38.7113889	143.5675			Australia	South Eastern Highlands		Victoria	Colac-Otway - South	380				1	Mesibov, Robert	2003	12	13	2003-12-13		Specimen	Female				["Non-marine"]	0	noIssue	Spatially valid	dr342	Museum Victoria provider for OZCAM
2552c1cb-26ad-427d-8f69-b4ba32f951ae	K9616	urn:lsid:biodiversity.org.au:afd.taxon:6ac89ed1-944b-4432-817b-016c061123d6	Lissodesmus otwayensis		Lissodesmus otwayensis	species		ANIMALIA	ARTHROPODA	DIPLOPODA	POLYDESMIDA	DALODESMIDAE	Lissodesmus	Lissodesmus otwayensis		NMV	Entomology		-38.7113889	143.5675			Australia	South Eastern Highlands		Victoria	Colac-Otway - South	380				1	Mesibov, Robert	2003	12	13	2003-12-13		Specimen	Female				["Non-marine"]	0	noIssue	Spatially valid	dr342	Museum Victoria provider for OZCAM
850b9986-6721-486c-aec3-cd446cdf34fc	K9617	urn:lsid:biodiversity.org.au:afd.taxon:6ac89ed1-944b-4432-817b-016c061123d6	Lissodesmus otwayensis		Lissodesmus otwayensis	species		ANIMALIA	ARTHROPODA	DIPLOPODA	POLYDESMIDA	DALODESMIDAE	Lissodesmus	Lissodesmus otwayensis		NMV	Entomology		-38.7113889	143.5675			Australia	South Eastern Highlands		Victoria	Colac-Otway - South	380				1	Mesibov, Robert	2003	12	13	2003-12-13		Specimen	Female				["Non-marine"]	0	noIssue	Spatially valid	dr342	Museum Victoria provider for OZCAM
2c6352d6-a87b-473e-9f4a-f83a89ef50a3	K9618	urn:lsid:biodiversity.org.au:afd.taxon:6ac89ed1-944b-4432-817b-016c061123d6	Lissodesmus otwayensis		Lissodesmus otwayensis	species		ANIMALIA	ARTHROPODA	DIPLOPODA	POLYDESMIDA	DALODESMIDAE	Lissodesmus	Lissodesmus otwayensis		NMV	Entomology		-38.7113889	143.5675			Australia	South Eastern Highlands		Victoria	Colac-Otway - South	380				1	Mesibov, Robert	2003	12	13	2003-12-13		Specimen	Male				["Non-marine"]	0	noIssue	Spatially valid	dr342	Museum Victoria provider for OZCAM
6dc03cda-4988-49b7-b091-792f6dcfe830	K9619	urn:lsid:biodiversity.org.au:afd.taxon:6ac89ed1-944b-4432-817b-016c061123d6	Lissodesmus otwayensis		Lissodesmus otwayensis	species		ANIMALIA	ARTHROPODA	DIPLOPODA	POLYDESMIDA	DALODESMIDAE	Lissodesmus	Lissodesmus otwayensis		NMV	Entomology		-38.7113889	143.5675			Australia	South Eastern Highlands		Victoria	Colac-Otway - South	380				1	Mesibov, Robert	2003	12	13	2003-12-13		Specimen	Male				["Non-marine"]	0	noIssue	Spatially valid	dr342	Museum Victoria provider for OZCAM
4ccf637a-1e57-4251-b176-85807d44082b	K9620	urn:lsid:biodiversity.org.au:afd.taxon:6ac89ed1-944b-4432-817b-016c061123d6	Lissodesmus otwayensis		Lissodesmus otwayensis	species		ANIMALIA	ARTHROPODA	DIPLOPODA	POLYDESMIDA	DALODESMIDAE	Lissodesmus	Lissodesmus otwayensis		NMV	Entomology		-38.7369444	143.575			Australia	South Eastern Highlands		Victoria	Colac-Otway - South	280				1	Mesibov, Robert	2003	12	13	2003-12-13		Specimen	Male				["Non-marine"]	0	noIssue	Spatially valid	dr342	Museum Victoria provider for OZCAM
997c5e94-0b61-475b-8938-4d74f083e645	K9621	urn:lsid:biodiversity.org.au:afd.taxon:6ac89ed1-944b-4432-817b-016c061123d6	Lissodesmus otwayensis		Lissodesmus otwayensis	species		ANIMALIA	ARTHROPODA	DIPLOPODA	POLYDESMIDA	DALODESMIDAE	Lissodesmus	Lissodesmus otwayensis		NMV	Entomology		-38.7369444	143.575			Australia	South Eastern Highlands		Victoria	Colac-Otway - South	280				1	Mesibov, Robert	2003	12	13	2003-12-13		Specimen	Male				["Non-marine"]	0	noIssue	Spatially valid	dr342	Museum Victoria provider for OZCAM
3c9c8f96-84b7-4e45-8f89-41e3378be635	K9622	urn:lsid:biodiversity.org.au:afd.taxon:6ac89ed1-944b-4432-817b-016c061123d6	Lissodesmus otwayensis		Lissodesmus otwayensis	species		ANIMALIA	ARTHROPODA	DIPLOPODA	POLYDESMIDA	DALODESMIDAE	Lissodesmus	Lissodesmus otwayensis		NMV	Entomology		-38.7369444	143.575			Australia	South Eastern Highlands		Victoria	Colac-Otway - South	280				1	Mesibov, Robert	2003	12	13	2003-12-13		Specimen	Male				["Non-marine"]	0	noIssue	Spatially valid	dr342	Museum Victoria provider for OZCAM
5c18f580-ad50-4cbc-9e18-9dc45368b096	K9623	urn:lsid:biodiversity.org.au:afd.taxon:6ac89ed1-944b-4432-817b-016c061123d6	Lissodesmus otwayensis		Lissodesmus otwayensis	species		ANIMALIA	ARTHROPODA	DIPLOPODA	POLYDESMIDA	DALODESMIDAE	Lissodesmus	Lissodesmus otwayensis		NMV	Entomology		-38.7369444	143.575			Australia	South Eastern Highlands		Victoria	Colac-Otway - South	280				1	Mesibov, Robert	2003	12	13	2003-12-13		Specimen	Male				["Non-marine"]	0	noIssue	Spatially valid	dr342	Museum Victoria provider for OZCAM
b95fd0df-ec1a-480e-a102-cbfba0a8b9a5	K9624	urn:lsid:biodiversity.org.au:afd.taxon:6ac89ed1-944b-4432-817b-016c061123d6	Lissodesmus otwayensis		Lissodesmus otwayensis	species		ANIMALIA	ARTHROPODA	DIPLOPODA	POLYDESMIDA	DALODESMIDAE	Lissodesmus	Lissodesmus otwayensis		NMV	Entomology		-38.7369444	143.575			Australia	South Eastern Highlands		Victoria	Colac-Otway - South	280				1	Mesibov, Robert	2003	12	13	2003-12-13		Specimen	Male				["Non-marine"]	0	noIssue	Spatially valid	dr342	Museum Victoria provider for OZCAM
7dfaccfb-727a-469b-adb9-756a01e88da1	K9625	urn:lsid:biodiversity.org.au:afd.taxon:6ac89ed1-944b-4432-817b-016c061123d6	Lissodesmus otwayensis		Lissodesmus otwayensis	species		ANIMALIA	ARTHROPODA	DIPLOPODA	POLYDESMIDA	DALODESMIDAE	Lissodesmus	Lissodesmus otwayensis		NMV	Entomology		-38.7369444	143.575			Australia	South Eastern Highlands		Victoria	Colac-Otway - South	280				1	Mesibov, Robert	2003	12	13	2003-12-13		Specimen	Male				["Non-marine"]	0	noIssue	Spatially valid	dr342	Museum Victoria provider for OZCAM
21c879d2-a15d-45e8-b756-644ce5001df6	K9626	urn:lsid:biodiversity.org.au:afd.taxon:6ac89ed1-944b-4432-817b-016c061123d6	Lissodesmus otwayensis		Lissodesmus otwayensis	species		ANIMALIA	ARTHROPODA	DIPLOPODA	POLYDESMIDA	DALODESMIDAE	Lissodesmus	Lissodesmus otwayensis		NMV	Entomology		-38.7369444	143.575			Australia	South Eastern Highlands		Victoria	Colac-Otway - South	280				1	Mesibov, Robert	2003	12	13	2003-12-13		Specimen	Male				["Non-marine"]	0	noIssue	Spatially valid	dr342	Museum Victoria provider for OZCAM
87ca5ab2-d7e1-4121-b0bb-b5103946ad5a	K9627	urn:lsid:biodiversity.org.au:afd.taxon:6ac89ed1-944b-4432-817b-016c061123d6	Lissodesmus otwayensis		Lissodesmus otwayensis	species		ANIMALIA	ARTHROPODA	DIPLOPODA	POLYDESMIDA	DALODESMIDAE	Lissodesmus	Lissodesmus otwayensis		NMV	Entomology		-38.45138889	143.9361111			Australia	South Eastern Highlands		Victoria	Surf Coast - West	360				1	Mesibov, Robert	2003	12	14	2003-12-14		Specimen	Male				["Non-marine"]	0	noIssue	Spatially valid	dr342	Museum Victoria provider for OZCAM
f41e0c2e-938a-442f-8abf-bf54b6035093	K9628	urn:lsid:biodiversity.org.au:afd.taxon:6ac89ed1-944b-4432-817b-016c061123d6	Lissodesmus otwayensis		Lissodesmus otwayensis	species		ANIMALIA	ARTHROPODA	DIPLOPODA	POLYDESMIDA	DALODESMIDAE	Lissodesmus	Lissodesmus otwayensis		NMV	Entomology		-38.45138889	143.9361111			Australia	South Eastern Highlands		Victoria	Surf Coast - West	360				1	Mesibov, Robert	2003	12	14	2003-12-14		Specimen	Male				["Non-marine"]	0	noIssue	Spatially valid	dr342	Museum Victoria provider for OZCAM
6e5fa622-f642-43d2-a4c8-5743581494fe	K9629	urn:lsid:biodiversity.org.au:afd.taxon:6ac89ed1-944b-4432-817b-016c061123d6	Lissodesmus otwayensis		Lissodesmus otwayensis	species		ANIMALIA	ARTHROPODA	DIPLOPODA	POLYDESMIDA	DALODESMIDAE	Lissodesmus	Lissodesmus otwayensis		NMV	Entomology		-38.45138889	143.9361111			Australia	South Eastern Highlands		Victoria	Surf Coast - West	360				1	Mesibov, Robert	2003	12	14	2003-12-14		Specimen	Female				["Non-marine"]	0	noIssue	Spatially valid	dr342	Museum Victoria provider for OZCAM
ab67e849-bf11-4384-88c7-b08be51a6bc5	K9630	urn:lsid:biodiversity.org.au:afd.taxon:6ac89ed1-944b-4432-817b-016c061123d6	Lissodesmus otwayensis		Lissodesmus otwayensis	species		ANIMALIA	ARTHROPODA	DIPLOPODA	POLYDESMIDA	DALODESMIDAE	Lissodesmus	Lissodesmus otwayensis		NMV	Entomology		-38.45	143.9372222			Australia	South Eastern Highlands		Victoria	Surf Coast - West	360				1	Mesibov, Robert	2003	12	14	2003-12-14		Specimen	Male				["Non-marine"]	0	noIssue	Spatially valid	dr342	Museum Victoria provider for OZCAM
f50fd1c7-7428-40a4-9687-940e01aaada6	K9631	urn:lsid:biodiversity.org.au:afd.taxon:79c7e47d-cd41-4b06-a5f0-22ed9c509760	Lissodesmus tarrabulga		Lissodesmus tarrabulga	species		ANIMALIA	ARTHROPODA	DIPLOPODA	POLYDESMIDA	DALODESMIDAE	Lissodesmus	Lissodesmus tarrabulga		NMV	Entomology	Strzelecki Ranges, Jeeralang West Rd, 0.1km North of Binns Hill Junction	-38.4417	146.48			Australia	South Eastern Highlands		Victoria	Latrobe Bal					1	Milledge, Graham A.	1996	01	10	1996-01-10		Specimen	Male				["Non-marine"]	0	noIssue	Spatially valid	dr342	Museum Victoria provider for OZCAM
cd76bb1b-71d0-43e5-b2fc-d27c61a92425	K9632	urn:lsid:biodiversity.org.au:afd.taxon:79c7e47d-cd41-4b06-a5f0-22ed9c509760	Lissodesmus tarrabulga		Lissodesmus tarrabulga	species		ANIMALIA	ARTHROPODA	DIPLOPODA	POLYDESMIDA	DALODESMIDAE	Lissodesmus	Lissodesmus tarrabulga		NMV	Entomology	Strzelecki Ranges, Jeeralang West Rd, 0.1km North of Binns Hill Junction	-38.4417	146.48			Australia	South Eastern Highlands		Victoria	Latrobe Bal					1	Milledge, Graham A.	1996	03	5	1996-03-05		Specimen	Male				["Non-marine"]	0	noIssue	Spatially valid	dr342	Museum Victoria provider for OZCAM
253dfc48-55b5-4160-a145-6d051cf6ca97	K9663	urn:lsid:biodiversity.org.au:afd.taxon:6388b4e2-ceea-4b7c-a6f2-44b33cc93244	Lissodesmus dignomontis		Lissodesmus dignomontis	species		ANIMALIA	ARTHROPODA	DIPLOPODA	POLYDESMIDA	DALODESMIDAE	Lissodesmus	Lissodesmus dignomontis		NMV	Entomology	Lapoinya property, South Yarragon	-38.2444444	146.0916667			Australia	South Eastern Highlands		Victoria	Baw Baw - Pt B East	360				1	Mesibov, Robert	2005	04	17	2005-04-17		Specimen	Male				["Non-marine"]	0	noIssue	Spatially valid	dr342	Museum Victoria provider for OZCAM
ca4cea26-8ebe-4b5b-aeda-67a182a9b51e	K9664	urn:lsid:biodiversity.org.au:afd.taxon:6388b4e2-ceea-4b7c-a6f2-44b33cc93244	Lissodesmus dignomontis		Lissodesmus dignomontis	species		ANIMALIA	ARTHROPODA	DIPLOPODA	POLYDESMIDA	DALODESMIDAE	Lissodesmus	Lissodesmus dignomontis		NMV	Entomology	Lapoinya property, South Yarragon	-38.2444444	146.0916667			Australia	South Eastern Highlands		Victoria	Baw Baw - Pt B East	360				1	Mesibov, Robert	2005	04	17	2005-04-17		Specimen	Male				["Non-marine"]	0	noIssue	Spatially valid	dr342	Museum Victoria provider for OZCAM
94ace91b-4b72-4830-ada8-f11d066babaf	K9665	urn:lsid:biodiversity.org.au:afd.taxon:6388b4e2-ceea-4b7c-a6f2-44b33cc93244	Lissodesmus dignomontis		Lissodesmus dignomontis	species		ANIMALIA	ARTHROPODA	DIPLOPODA	POLYDESMIDA	DALODESMIDAE	Lissodesmus	Lissodesmus dignomontis		NMV	Entomology	Lapoinya property, South Yarragon	-38.2444444	146.0916667			Australia	South Eastern Highlands		Victoria	Baw Baw - Pt B East	360				1	Mesibov, Robert	2005	04	17	2005-04-17		Specimen	Male				["Non-marine"]	0	noIssue	Spatially valid	dr342	Museum Victoria provider for OZCAM
0110bccc-5b82-4509-a5eb-942ced504c23	K9666	urn:lsid:biodiversity.org.au:afd.taxon:6388b4e2-ceea-4b7c-a6f2-44b33cc93244	Lissodesmus dignomontis		Lissodesmus dignomontis	species		ANIMALIA	ARTHROPODA	DIPLOPODA	POLYDESMIDA	DALODESMIDAE	Lissodesmus	Lissodesmus dignomontis		NMV	Entomology	Lapoinya property, South Yarragon	-38.2444444	146.0916667			Australia	South Eastern Highlands		Victoria	Baw Baw - Pt B East	360				1	Mesibov, Robert	2005	04	17	2005-04-17		Specimen	Male				["Non-marine"]	0	noIssue	Spatially valid	dr342	Museum Victoria provider for OZCAM
19481caf-572b-42a6-a3a3-7b81492103e8	K9667	urn:lsid:biodiversity.org.au:afd.taxon:6388b4e2-ceea-4b7c-a6f2-44b33cc93244	Lissodesmus dignomontis		Lissodesmus dignomontis	species		ANIMALIA	ARTHROPODA	DIPLOPODA	POLYDESMIDA	DALODESMIDAE	Lissodesmus	Lissodesmus dignomontis		NMV	Entomology	Lapoinya property, South Yarragon	-38.2444444	146.0916667			Australia	South Eastern Highlands		Victoria	Baw Baw - Pt B East	360				1	Mesibov, Robert	2005	04	17	2005-04-17		Specimen	Male				["Non-marine"]	0	noIssue	Spatially valid	dr342	Museum Victoria provider for OZCAM
3691880e-5bb7-4a28-8727-ec7045b5cb82	K9668	urn:lsid:biodiversity.org.au:afd.taxon:6388b4e2-ceea-4b7c-a6f2-44b33cc93244	Lissodesmus dignomontis		Lissodesmus dignomontis	species		ANIMALIA	ARTHROPODA	DIPLOPODA	POLYDESMIDA	DALODESMIDAE	Lissodesmus	Lissodesmus dignomontis		NMV	Entomology	Lapoinya property, South Yarragon	-38.2444444	146.0916667			Australia	South Eastern Highlands		Victoria	Baw Baw - Pt B East	360				1	Mesibov, Robert	2005	04	17	2005-04-17		Specimen	Male				["Non-marine"]	0	noIssue	Spatially valid	dr342	Museum Victoria provider for OZCAM
c147a309-8049-4e5a-8287-3daa262ad229	K9669	urn:lsid:biodiversity.org.au:afd.taxon:6388b4e2-ceea-4b7c-a6f2-44b33cc93244	Lissodesmus dignomontis		Lissodesmus dignomontis	species		ANIMALIA	ARTHROPODA	DIPLOPODA	POLYDESMIDA	DALODESMIDAE	Lissodesmus	Lissodesmus dignomontis		NMV	Entomology	Lapoinya property, South Yarragon	-38.2444444	146.0916667			Australia	South Eastern Highlands		Victoria	Baw Baw - Pt B East	360				1	Mesibov, Robert	2005	04	17	2005-04-17		Specimen	Male				["Non-marine"]	0	noIssue	Spatially valid	dr342	Museum Victoria provider for OZCAM
24075a4d-3d9e-4290-9000-d2e38217e116	K9670	urn:lsid:biodiversity.org.au:afd.taxon:6388b4e2-ceea-4b7c-a6f2-44b33cc93244	Lissodesmus dignomontis		Lissodesmus dignomontis	species		ANIMALIA	ARTHROPODA	DIPLOPODA	POLYDESMIDA	DALODESMIDAE	Lissodesmus	Lissodesmus dignomontis		NMV	Entomology	Lapoinya property, South Yarragon	-38.2444444	146.0916667			Australia	South Eastern Highlands		Victoria	Baw Baw - Pt B East	360				1	Mesibov, Robert	2005	04	17	2005-04-17		Specimen	Male				["Non-marine"]	0	noIssue	Spatially valid	dr342	Museum Victoria provider for OZCAM
3d6858eb-c8e4-446b-b477-49c77eb60c4b	K9671	urn:lsid:biodiversity.org.au:afd.taxon:6388b4e2-ceea-4b7c-a6f2-44b33cc93244	Lissodesmus dignomontis		Lissodesmus dignomontis	species		ANIMALIA	ARTHROPODA	DIPLOPODA	POLYDESMIDA	DALODESMIDAE	Lissodesmus	Lissodesmus dignomontis		NMV	Entomology	Lapoinya property, South Yarragon	-38.2444444	146.0916667			Australia	South Eastern Highlands		Victoria	Baw Baw - Pt B East	360				1	Mesibov, Robert	2005	04	17	2005-04-17		Specimen	Male				["Non-marine"]	0	noIssue	Spatially valid	dr342	Museum Victoria provider for OZCAM
4b4b4000-2c18-42d0-a7e8-0be14ed62ab9	K9672	urn:lsid:biodiversity.org.au:afd.taxon:6388b4e2-ceea-4b7c-a6f2-44b33cc93244	Lissodesmus dignomontis		Lissodesmus dignomontis	species		ANIMALIA	ARTHROPODA	DIPLOPODA	POLYDESMIDA	DALODESMIDAE	Lissodesmus	Lissodesmus dignomontis		NMV	Entomology	Allambee	-38.2741667	146.05083333			Australia	South Eastern Highlands		Victoria	Baw Baw - Pt B East	4540				1	Mesibov, Robert	2005	04	22	2005-04-22		Specimen	Male				["Non-marine"]	0	noIssue	Spatially valid	dr342	Museum Victoria provider for OZCAM
edea5833-e507-4b51-a13c-a96130d34b17	K9673	urn:lsid:biodiversity.org.au:afd.taxon:6388b4e2-ceea-4b7c-a6f2-44b33cc93244	Lissodesmus dignomontis		Lissodesmus dignomontis	species		ANIMALIA	ARTHROPODA	DIPLOPODA	POLYDESMIDA	DALODESMIDAE	Lissodesmus	Lissodesmus dignomontis		NMV	Entomology	Mt Worth	-38.2705556	145.9816667			Australia	South Eastern Highlands		Victoria	Baw Baw - Pt B West	440				1	Mesibov, Robert	2005	04	22	2005-04-22		Specimen	Male				["Non-marine"]	0	noIssue	Spatially valid	dr342	Museum Victoria provider for OZCAM
68b586f1-3f6b-4648-9bce-2d0dc8cc29be	K9674	urn:lsid:biodiversity.org.au:afd.taxon:6388b4e2-ceea-4b7c-a6f2-44b33cc93244	Lissodesmus dignomontis		Lissodesmus dignomontis	species		ANIMALIA	ARTHROPODA	DIPLOPODA	POLYDESMIDA	DALODESMIDAE	Lissodesmus	Lissodesmus dignomontis		NMV	Entomology	Mt Worth	-38.2705556	145.9816667			Australia	South Eastern Highlands		Victoria	Baw Baw - Pt B West	440				1	Mesibov, Robert	2005	04	22	2005-04-22		Specimen	Male				["Non-marine"]	0	noIssue	Spatially valid	dr342	Museum Victoria provider for OZCAM
d5b36e8c-b07a-4f86-b30a-9b386e78f829	K9675	urn:lsid:biodiversity.org.au:afd.taxon:6fbe1280-fd29-4363-bc56-4f8e5bdb39fc	Lissodesmus gippslandicus		Lissodesmus gippslandicus	species		ANIMALIA	ARTHROPODA	DIPLOPODA	POLYDESMIDA	DALODESMIDAE	Lissodesmus	Lissodesmus gippslandicus		NMV	Entomology	Lapoinya property, Yarragon South	-38.2416667	146.0927778			Australia	South Eastern Highlands		Victoria	Baw Baw - Pt B East	370				1	Mesibov, Robert	2005	04	17	2005-04-17		Specimen	Male				["Non-marine"]	0	noIssue	Spatially valid	dr342	Museum Victoria provider for OZCAM
297c896d-a2bf-4ee4-bc4b-4803d3521caf	K9676	urn:lsid:biodiversity.org.au:afd.taxon:6fbe1280-fd29-4363-bc56-4f8e5bdb39fc	Lissodesmus gippslandicus		Lissodesmus gippslandicus	species		ANIMALIA	ARTHROPODA	DIPLOPODA	POLYDESMIDA	DALODESMIDAE	Lissodesmus	Lissodesmus gippslandicus		NMV	Entomology	Lapoinya property, South Yarragon	-38.244444	146.091667			Australia	South Eastern Highlands		Victoria	Baw Baw - Pt B East	360				8	Mesibov, Robert	2005	04	17	2005-04-17		Specimen	Male				["Non-marine"]	0	noIssue	Spatially valid	dr342	Museum Victoria provider for OZCAM
caeee0c3-13e1-499d-8678-076b63d18627	K9677	urn:lsid:biodiversity.org.au:afd.taxon:6fbe1280-fd29-4363-bc56-4f8e5bdb39fc	Lissodesmus gippslandicus		Lissodesmus gippslandicus	species		ANIMALIA	ARTHROPODA	DIPLOPODA	POLYDESMIDA	DALODESMIDAE	Lissodesmus	Lissodesmus gippslandicus		NMV	Entomology	N of Narracan	-38.239722	146.216111			Australia	South Eastern Highlands		Victoria	Baw Baw - Pt A	310				1	Mesibov, Robert	2005	04	18	2005-04-18		Specimen	Female				["Non-marine"]	0	noIssue	Spatially valid	dr342	Museum Victoria provider for OZCAM
328ac89d-b299-4af9-9b01-9fdce2d150f4	K9678	urn:lsid:biodiversity.org.au:afd.taxon:6fbe1280-fd29-4363-bc56-4f8e5bdb39fc	Lissodesmus gippslandicus		Lissodesmus gippslandicus	species		ANIMALIA	ARTHROPODA	DIPLOPODA	POLYDESMIDA	DALODESMIDAE	Lissodesmus	Lissodesmus gippslandicus		NMV	Entomology	Darlimurla	-38.364167	146.114444			Australia	South Eastern Highlands		Victoria	South Gippsland - Central	270				6	Mesibov, Robert	2005	04	21	2005-04-21		Specimen	Male				["Non-marine"]	0	noIssue	Spatially valid	dr342	Museum Victoria provider for OZCAM
f396ca9f-a665-4006-8d37-ae423e40c8d5	K9679	urn:lsid:biodiversity.org.au:afd.taxon:6fbe1280-fd29-4363-bc56-4f8e5bdb39fc	Lissodesmus gippslandicus		Lissodesmus gippslandicus	species		ANIMALIA	ARTHROPODA	DIPLOPODA	POLYDESMIDA	DALODESMIDAE	Lissodesmus	Lissodesmus gippslandicus		NMV	Entomology	Yarragon South	-38.237222	145.981667			Australia	South East Coastal Plain		Victoria	Baw Baw - Pt B West	220				1	Mesibov, Robert	2005	04	21	2005-04-21		Specimen	Male				["Non-marine"]	0	noIssue	Spatially valid	dr342	Museum Victoria provider for OZCAM
74ce50f0-00a1-40d7-8339-5aca1875d0ec	K9680	urn:lsid:biodiversity.org.au:afd.taxon:6fbe1280-fd29-4363-bc56-4f8e5bdb39fc	Lissodesmus gippslandicus		Lissodesmus gippslandicus	species		ANIMALIA	ARTHROPODA	DIPLOPODA	POLYDESMIDA	DALODESMIDAE	Lissodesmus	Lissodesmus gippslandicus		NMV	Entomology	Mt Worth	-38.270556	145.981667			Australia	South Eastern Highlands		Victoria	Baw Baw - Pt B West	440				2	Mesibov, Robert	2005	04	22	2005-04-22		Specimen	Male				["Non-marine"]	0	noIssue	Spatially valid	dr342	Museum Victoria provider for OZCAM
fdf6c359-e960-4617-992d-f9a545ddb242	K9681	urn:lsid:biodiversity.org.au:afd.taxon:6a93abf1-e346-44b9-b629-3b5f2120daf4	Lissodesmus johnsi		Lissodesmus johnsi	species		ANIMALIA	ARTHROPODA	DIPLOPODA	POLYDESMIDA	DALODESMIDAE	Lissodesmus	Lissodesmus johnsi		NMV	Entomology	Lapoinya property, Yarragon South	-38.2416667	146.0927778			Australia	South Eastern Highlands		Victoria	Baw Baw - Pt B East	370				1	Mesibov, Robert	2005	04	17	2005-04-17		Specimen	Male				["Non-marine"]	0	noIssue	Spatially valid	dr342	Museum Victoria provider for OZCAM
93f30f42-331a-48c0-ace0-1563df184e18	K9702	urn:lsid:biodiversity.org.au:afd.taxon:5da5dab6-e480-4381-a93f-5e887e57066e	Lissodesmus martini		Lissodesmus martini	species		ANIMALIA	ARTHROPODA	DIPLOPODA	POLYDESMIDA	DALODESMIDAE	Lissodesmus	Lissodesmus martini		NMV	Entomology	Coalville	-38.245556	146.272222			Australia	South Eastern Highlands		Victoria	Baw Baw - Pt A	280				2	Mesibov, Robert	2005	04	18	2005-04-18		Specimen	Male				["Non-marine"]	0	noIssue	Spatially valid	dr342	Museum Victoria provider for OZCAM
d49dadad-1dcb-4175-bad4-09cdf7560d0a	K9704	urn:lsid:biodiversity.org.au:afd.taxon:5da5dab6-e480-4381-a93f-5e887e57066e	Lissodesmus martini		Lissodesmus martini	species		ANIMALIA	ARTHROPODA	DIPLOPODA	POLYDESMIDA	DALODESMIDAE	Lissodesmus	Lissodesmus martini		NMV	Entomology	Narracan East	-38.278889	146.271944			Australia	South Eastern Highlands		Victoria	Latrobe - Morwell	150				1	Mesibov, Robert	2005	04	23	2005-04-23		Specimen	Male				["Non-marine"]	0	noIssue	Spatially valid	dr342	Museum Victoria provider for OZCAM
ec51abfd-c00c-4869-9582-49f468923551	K9705	urn:lsid:biodiversity.org.au:afd.taxon:5da5dab6-e480-4381-a93f-5e887e57066e	Lissodesmus martini		Lissodesmus martini	species		ANIMALIA	ARTHROPODA	DIPLOPODA	POLYDESMIDA	DALODESMIDAE	Lissodesmus	Lissodesmus martini		NMV	Entomology	Yinnar	-38.3072222	146.2722222			Australia	South Eastern Highlands		Victoria	Latrobe - Morwell	170				1	Mesibov, Robert	2005	04	23	2005-04-23		Specimen	Male				["Non-marine"]	0	noIssue	Spatially valid	dr342	Museum Victoria provider for OZCAM
87e5a225-d309-4d49-bc86-e84d505d8400	K9706	urn:lsid:biodiversity.org.au:afd.taxon:5da5dab6-e480-4381-a93f-5e887e57066e	Lissodesmus martini		Lissodesmus martini	species		ANIMALIA	ARTHROPODA	DIPLOPODA	POLYDESMIDA	DALODESMIDAE	Lissodesmus	Lissodesmus martini		NMV	Entomology	Narracan	-38.255833	146.255556			Australia	South Eastern Highlands		Victoria	Baw Baw - Pt B East	260				4	Mesibov, Robert	2005	04	23	2005-04-23		Specimen	Male				["Non-marine"]	0	noIssue	Spatially valid	dr342	Museum Victoria provider for OZCAM
b9f9afeb-7e82-4907-9b2b-3db324543ca0	K9708	urn:lsid:biodiversity.org.au:afd.taxon:6fbe1280-fd29-4363-bc56-4f8e5bdb39fc	Lissodesmus gippslandicus		Lissodesmus gippslandicus	species		ANIMALIA	ARTHROPODA	DIPLOPODA	POLYDESMIDA	DALODESMIDAE	Lissodesmus	Lissodesmus gippslandicus		NMV	Entomology	Allambee South	-38.372778	146.065556			Australia	South Eastern Highlands		Victoria	South Gippsland - Central	250				1	Mesibov, Robert	2005	04	24	2005-04-24		Specimen	Male				["Non-marine"]	0	noIssue	Spatially valid	dr342	Museum Victoria provider for OZCAM
81a420ad-b08d-4e97-803e-1add68c7ac31	K9875	urn:lsid:biodiversity.org.au:afd.taxon:6388b4e2-ceea-4b7c-a6f2-44b33cc93244	Lissodesmus dignomontis		Lissodesmus dignomontis	species		ANIMALIA	ARTHROPODA	DIPLOPODA	POLYDESMIDA	DALODESMIDAE	Lissodesmus	Lissodesmus dignomontis		NMV	Entomology	Yarragon South	-38.249	146.090			Australia	South Eastern Highlands		Victoria	Baw Baw - Pt B East	350				16	Mesibov, Robert	2005	07	31	2005-07-31		Specimen	Male				["Non-marine"]	0	noIssue	Spatially valid	dr342	Museum Victoria provider for OZCAM
5227dec4-a0de-445a-a7ec-150caa958e68	K9876	urn:lsid:biodiversity.org.au:afd.taxon:6388b4e2-ceea-4b7c-a6f2-44b33cc93244	Lissodesmus dignomontis		Lissodesmus dignomontis	species		ANIMALIA	ARTHROPODA	DIPLOPODA	POLYDESMIDA	DALODESMIDAE	Lissodesmus	Lissodesmus dignomontis		NMV	Entomology	Fowkes Road, Allambee	-38.264	146.089			Australia	South Eastern Highlands		Victoria	Baw Baw - Pt B East	360				4	Porch, N; Mesibov, Robert	2005	08	1	2005-08-01		Specimen	Male				["Non-marine"]	0	noIssue	Spatially valid	dr342	Museum Victoria provider for OZCAM
63538bed-f5ba-40c0-85c0-4be8810fe7f4	K9877	urn:lsid:biodiversity.org.au:afd.taxon:6388b4e2-ceea-4b7c-a6f2-44b33cc93244	Lissodesmus dignomontis		Lissodesmus dignomontis	species		ANIMALIA	ARTHROPODA	DIPLOPODA	POLYDESMIDA	DALODESMIDAE	Lissodesmus	Lissodesmus dignomontis		NMV	Entomology	Sunny Creek feeder stream, Yarragon South	-38.251	146.088			Australia	South Eastern Highlands		Victoria	Baw Baw - Pt B East	380				2	Mesibov, Robert; Poppins, J	2005	08	3	2005-08-03		Specimen	Male				["Non-marine"]	0	noIssue	Spatially valid	dr342	Museum Victoria provider for OZCAM
aa7fdccb-e5a0-411c-8166-2f5a06377e0e	K9878	urn:lsid:biodiversity.org.au:afd.taxon:6fbe1280-fd29-4363-bc56-4f8e5bdb39fc	Lissodesmus gippslandicus		Lissodesmus gippslandicus	species		ANIMALIA	ARTHROPODA	DIPLOPODA	POLYDESMIDA	DALODESMIDAE	Lissodesmus	Lissodesmus gippslandicus		NMV	Entomology	Yarragon South	-38.249	146.090			Australia	South Eastern Highlands		Victoria	Baw Baw - Pt B East	350				2	Mesibov, Robert	2005	07	31	2005-07-31		Specimen	Male				["Non-marine"]	0	noIssue	Spatially valid	dr342	Museum Victoria provider for OZCAM
7ad8c1e9-e7b6-4454-bc8e-290e2de0a8ec	K9879	urn:lsid:biodiversity.org.au:afd.taxon:6fbe1280-fd29-4363-bc56-4f8e5bdb39fc	Lissodesmus gippslandicus		Lissodesmus gippslandicus	species		ANIMALIA	ARTHROPODA	DIPLOPODA	POLYDESMIDA	DALODESMIDAE	Lissodesmus	Lissodesmus gippslandicus		NMV	Entomology	Darlimurla	-38.366	146.185			Australia	South Eastern Highlands		Victoria	South Gippsland - Central	200				2	Mesibov, Robert; Porch, N	2005	08	1	2005-08-01		Specimen	Female				["Non-marine"]	0	noIssue	Spatially valid	dr342	Museum Victoria provider for OZCAM
e5a0d9e3-cfa8-4582-8bfe-de2fabc9760e	K9880	urn:lsid:biodiversity.org.au:afd.taxon:6fbe1280-fd29-4363-bc56-4f8e5bdb39fc	Lissodesmus gippslandicus		Lissodesmus gippslandicus	species		ANIMALIA	ARTHROPODA	DIPLOPODA	POLYDESMIDA	DALODESMIDAE	Lissodesmus	Lissodesmus gippslandicus		NMV	Entomology	Fowkes Road, Allambee	-38.264	146.089			Australia	South Eastern Highlands		Victoria	Baw Baw - Pt B East	360				1	Porch, N; Mesibov, Robert	2005	08	1	2005-08-01		Specimen	Female				["Non-marine"]	0	noIssue	Spatially valid	dr342	Museum Victoria provider for OZCAM
1e1bca06-ad62-4afb-a544-75c6bb99c17e	K9881	urn:lsid:biodiversity.org.au:afd.taxon:6fbe1280-fd29-4363-bc56-4f8e5bdb39fc	Lissodesmus gippslandicus		Lissodesmus gippslandicus	species		ANIMALIA	ARTHROPODA	DIPLOPODA	POLYDESMIDA	DALODESMIDAE	Lissodesmus	Lissodesmus gippslandicus		NMV	Entomology	Rollo Creek Yarragon	-38.237	146.073			Australia	South Eastern Highlands		Victoria	Baw Baw - Pt B East	250				2	Mesibov, Robert	2005	08	1	2005-08-01		Specimen	Male				["Non-marine"]	0	noIssue	Spatially valid	dr342	Museum Victoria provider for OZCAM
2f1a35a3-d539-4500-84d5-0468874f92fe	K9883	urn:lsid:biodiversity.org.au:afd.taxon:6fbe1280-fd29-4363-bc56-4f8e5bdb39fc	Lissodesmus gippslandicus		Lissodesmus gippslandicus	species		ANIMALIA	ARTHROPODA	DIPLOPODA	POLYDESMIDA	DALODESMIDAE	Lissodesmus	Lissodesmus gippslandicus		NMV	Entomology	Uralla Nature Reserve, Trafalgar	-38.231	146.145			Australia	South Eastern Highlands		Victoria	Baw Baw - Pt B East	190				2	Mesibov, Robert	2005	08	2	2005-08-02		Specimen	Male				["Non-marine"]	0	noIssue	Spatially valid	dr342	Museum Victoria provider for OZCAM
517725a6-9abd-46cb-96e9-18a0afda3907	K9884	urn:lsid:biodiversity.org.au:afd.taxon:6fbe1280-fd29-4363-bc56-4f8e5bdb39fc	Lissodesmus gippslandicus		Lissodesmus gippslandicus	species		ANIMALIA	ARTHROPODA	DIPLOPODA	POLYDESMIDA	DALODESMIDAE	Lissodesmus	Lissodesmus gippslandicus		NMV	Entomology	Sunny Creek feeder stream, Yarragon South	-38.248	146.092			Australia	South Eastern Highlands		Victoria	Baw Baw - Pt B East	350				1	Mesibov, Robert; Poppins, J	2005	08	3	2005-08-03		Specimen	Female				["Non-marine"]	0	noIssue	Spatially valid	dr342	Museum Victoria provider for OZCAM
b6a7ce9e-faee-429e-b92b-954b73e3955e	K9885	urn:lsid:biodiversity.org.au:afd.taxon:6fbe1280-fd29-4363-bc56-4f8e5bdb39fc	Lissodesmus gippslandicus		Lissodesmus gippslandicus	species		ANIMALIA	ARTHROPODA	DIPLOPODA	POLYDESMIDA	DALODESMIDAE	Lissodesmus	Lissodesmus gippslandicus		NMV	Entomology	Lapoinya property, Yarragon South	-38.244	146.095			Australia	South Eastern Highlands		Victoria	Baw Baw - Pt B East	370				1	Mesibov, Robert	2005	08	3	2005-08-03		Specimen	Female				["Non-marine"]	0	noIssue	Spatially valid	dr342	Museum Victoria provider for OZCAM
b8cf6cfd-c663-48d8-b619-b292ba1d8e10	K9886	urn:lsid:biodiversity.org.au:afd.taxon:6fbe1280-fd29-4363-bc56-4f8e5bdb39fc	Lissodesmus gippslandicus		Lissodesmus gippslandicus	species		ANIMALIA	ARTHROPODA	DIPLOPODA	POLYDESMIDA	DALODESMIDAE	Lissodesmus	Lissodesmus gippslandicus		NMV	Entomology	Trafalgar East	-38.215	146.209			Australia	South Eastern Highlands		Victoria	Baw Baw - Pt A	190				1	Mesibov, Robert	2005	08	4	2005-08-04		Specimen	Male				["Non-marine"]	0	noIssue	Spatially valid	dr342	Museum Victoria provider for OZCAM
296de11e-d8de-447a-b467-4d69866b98bc	K9887	urn:lsid:biodiversity.org.au:afd.taxon:6fbe1280-fd29-4363-bc56-4f8e5bdb39fc	Lissodesmus gippslandicus		Lissodesmus gippslandicus	species		ANIMALIA	ARTHROPODA	DIPLOPODA	POLYDESMIDA	DALODESMIDAE	Lissodesmus	Lissodesmus gippslandicus		NMV	Entomology	Trafalgar East	-38.217	146.207			Australia	South Eastern Highlands		Victoria	Baw Baw - Pt A	200				1	Mesibov, Robert	2005	08	4	2005-08-04		Specimen	Female				["Non-marine"]	0	noIssue	Spatially valid	dr342	Museum Victoria provider for OZCAM
9e1a3dc4-05c0-4f77-b305-901ee3ddeb02	K9888	urn:lsid:biodiversity.org.au:afd.taxon:6fbe1280-fd29-4363-bc56-4f8e5bdb39fc	Lissodesmus gippslandicus		Lissodesmus gippslandicus	species		ANIMALIA	ARTHROPODA	DIPLOPODA	POLYDESMIDA	DALODESMIDAE	Lissodesmus	Lissodesmus gippslandicus		NMV	Entomology	Sunny Creek Trafalgar	-38.248	146.122			Australia	South Eastern Highlands		Victoria	Baw Baw - Pt B East	280				1	Mesibov, Robert	2005	08	4	2005-08-04		Specimen	Male				["Non-marine"]	0	noIssue	Spatially valid	dr342	Museum Victoria provider for OZCAM
0476a8ce-5b5a-43f8-b76a-b183a8b24416	K9889	urn:lsid:biodiversity.org.au:afd.taxon:6fbe1280-fd29-4363-bc56-4f8e5bdb39fc	Lissodesmus gippslandicus		Lissodesmus gippslandicus	species		ANIMALIA	ARTHROPODA	DIPLOPODA	POLYDESMIDA	DALODESMIDAE	Lissodesmus	Lissodesmus gippslandicus		NMV	Entomology	Sunny Creek Trafalgar	-38.248	146.124			Australia	South Eastern Highlands		Victoria	Baw Baw - Pt B East	290				1	Mesibov, Robert	2005	08	4	2005-08-04		Specimen	Female				["Non-marine"]	0	noIssue	Spatially valid	dr342	Museum Victoria provider for OZCAM
2324768a-fefc-49c3-bd1f-61435bcfeac3	K9892	urn:lsid:biodiversity.org.au:afd.taxon:6fbe1280-fd29-4363-bc56-4f8e5bdb39fc	Lissodesmus gippslandicus		Lissodesmus gippslandicus	species		ANIMALIA	ARTHROPODA	DIPLOPODA	POLYDESMIDA	DALODESMIDAE	Lissodesmus	Lissodesmus gippslandicus		NMV	Entomology	S of Moe	-38.205	146.235			Australia	South Eastern Highlands		Victoria	Latrobe - Moe	120				1	Mesibov, Robert	2006	04	19	2006-04-19		Specimen	Female				["Non-marine"]	0	noIssue	Spatially valid	dr342	Museum Victoria provider for OZCAM
b9678c83-6ae7-4a69-a6fb-a010be53c487	K9893	urn:lsid:biodiversity.org.au:afd.taxon:6fbe1280-fd29-4363-bc56-4f8e5bdb39fc	Lissodesmus gippslandicus		Lissodesmus gippslandicus	species		ANIMALIA	ARTHROPODA	DIPLOPODA	POLYDESMIDA	DALODESMIDAE	Lissodesmus	Lissodesmus gippslandicus		NMV	Entomology	Yarragon South	-38.239	146.112			Australia	South Eastern Highlands		Victoria	Baw Baw - Pt B East	250				1	Mesibov, Robert	2006	04	19	2006-04-19		Specimen	Male				["Non-marine"]	0	noIssue	Spatially valid	dr342	Museum Victoria provider for OZCAM
3dbef7d1-ed11-4d8c-b88d-3d962845eb9a	K9894	urn:lsid:biodiversity.org.au:afd.taxon:6fbe1280-fd29-4363-bc56-4f8e5bdb39fc	Lissodesmus gippslandicus		Lissodesmus gippslandicus	species		ANIMALIA	ARTHROPODA	DIPLOPODA	POLYDESMIDA	DALODESMIDAE	Lissodesmus	Lissodesmus gippslandicus		NMV	Entomology	Trafalgar	-38.229	146.140			Australia	South Eastern Highlands		Victoria	Baw Baw - Pt B East	160				1	Mesibov, Robert	2006	04	20	2006-04-20		Specimen	Male				["Non-marine"]	0	noIssue	Spatially valid	dr342	Museum Victoria provider for OZCAM
317bea8b-564a-4b67-9705-037f5004cc66	K9895	urn:lsid:biodiversity.org.au:afd.taxon:6fbe1280-fd29-4363-bc56-4f8e5bdb39fc	Lissodesmus gippslandicus		Lissodesmus gippslandicus	species		ANIMALIA	ARTHROPODA	DIPLOPODA	POLYDESMIDA	DALODESMIDAE	Lissodesmus	Lissodesmus gippslandicus		NMV	Entomology	Trafalgar	-38.228	146.141			Australia	South Eastern Highlands		Victoria	Baw Baw - Pt B East	140				1	Mesibov, Robert	2006	04	20	2006-04-20		Specimen	Female				["Non-marine"]	0	noIssue	Spatially valid	dr342	Museum Victoria provider for OZCAM
10da42e0-9c2b-4007-9508-a3138f868bda	K9896	urn:lsid:biodiversity.org.au:afd.taxon:6fbe1280-fd29-4363-bc56-4f8e5bdb39fc	Lissodesmus gippslandicus		Lissodesmus gippslandicus	species		ANIMALIA	ARTHROPODA	DIPLOPODA	POLYDESMIDA	DALODESMIDAE	Lissodesmus	Lissodesmus gippslandicus		NMV	Entomology	East Trafalgar	-38.219	146.207			Australia	South Eastern Highlands		Victoria	Baw Baw - Pt A	210				1	Mesibov, Robert	2006	04	20	2006-04-20		Specimen	Male				["Non-marine"]	0	noIssue	Spatially valid	dr342	Museum Victoria provider for OZCAM
d67678e1-8260-4623-8ab0-69dee6c078a0	K9897	urn:lsid:biodiversity.org.au:afd.taxon:6fbe1280-fd29-4363-bc56-4f8e5bdb39fc	Lissodesmus gippslandicus		Lissodesmus gippslandicus	species		ANIMALIA	ARTHROPODA	DIPLOPODA	POLYDESMIDA	DALODESMIDAE	Lissodesmus	Lissodesmus gippslandicus		NMV	Entomology	Haynes Track Yarragon South	-38.245	146.129			Australia	South Eastern Highlands		Victoria	Baw Baw - Pt B East	300				1	Mesibov, Robert	2006	04	21	2006-04-21		Specimen	Male				["Non-marine"]	0	noIssue	Spatially valid	dr342	Museum Victoria provider for OZCAM
1f57bb6b-f063-440c-b005-fa1734bd2db6	K9898	urn:lsid:biodiversity.org.au:afd.taxon:6fbe1280-fd29-4363-bc56-4f8e5bdb39fc	Lissodesmus gippslandicus		Lissodesmus gippslandicus	species		ANIMALIA	ARTHROPODA	DIPLOPODA	POLYDESMIDA	DALODESMIDAE	Lissodesmus	Lissodesmus gippslandicus		NMV	Entomology	Yarragon South	-38.252	146.106			Australia	South Eastern Highlands		Victoria	Baw Baw - Pt B East	340				1	Mesibov, Robert	2006	04	21	2006-04-21		Specimen	Male				["Non-marine"]	0	noIssue	Spatially valid	dr342	Museum Victoria provider for OZCAM
26d788df-4c90-4ac4-a9bd-6bc2415bc2d6	K9899	urn:lsid:biodiversity.org.au:afd.taxon:6a93abf1-e346-44b9-b629-3b5f2120daf4	Lissodesmus johnsi		Lissodesmus johnsi	species		ANIMALIA	ARTHROPODA	DIPLOPODA	POLYDESMIDA	DALODESMIDAE	Lissodesmus	Lissodesmus johnsi		NMV	Entomology	Ullara Nature Reserve Trafalgar	-38.227	146.146			Australia	South Eastern Highlands		Victoria	Baw Baw - Pt B East	170				3	Mesibov, Robert	2005	08	2	2005-08-02		Specimen	Male				["Non-marine"]	0	noIssue	Spatially valid	dr342	Museum Victoria provider for OZCAM
7ee57851-d893-4184-a2c3-0c9968cb92a6	K9900	urn:lsid:biodiversity.org.au:afd.taxon:6a93abf1-e346-44b9-b629-3b5f2120daf4	Lissodesmus johnsi		Lissodesmus johnsi	species		ANIMALIA	ARTHROPODA	DIPLOPODA	POLYDESMIDA	DALODESMIDAE	Lissodesmus	Lissodesmus johnsi		NMV	Entomology	Lapoinya property, Yarragon South	-38.243	146.095			Australia	South Eastern Highlands		Victoria	Baw Baw - Pt B East	370				1	Mesibov, Robert	2005	08	3	2005-08-03		Specimen	Male				["Non-marine"]	0	noIssue	Spatially valid	dr342	Museum Victoria provider for OZCAM
b02bcd25-c601-4486-954b-bb1b11ad19eb	K9901	urn:lsid:biodiversity.org.au:afd.taxon:6a93abf1-e346-44b9-b629-3b5f2120daf4	Lissodesmus johnsi		Lissodesmus johnsi	species		ANIMALIA	ARTHROPODA	DIPLOPODA	POLYDESMIDA	DALODESMIDAE	Lissodesmus	Lissodesmus johnsi		NMV	Entomology	Yarragon South	-38.252	146.106			Australia	South Eastern Highlands		Victoria	Baw Baw - Pt B East	340				2	Mesibov, Robert	2006	04	21	2006-04-21		Specimen	Male				["Non-marine"]	0	noIssue	Spatially valid	dr342	Museum Victoria provider for OZCAM
5f33db69-5f25-446c-9c16-62063442aed1	K9902	urn:lsid:biodiversity.org.au:afd.taxon:5da5dab6-e480-4381-a93f-5e887e57066e	Lissodesmus martini		Lissodesmus martini	species		ANIMALIA	ARTHROPODA	DIPLOPODA	POLYDESMIDA	DALODESMIDAE	Lissodesmus	Lissodesmus martini		NMV	Entomology	Edward Hunter Heritage Bush Reserve Moe	-38.193	146.259			Australia	South Eastern Highlands		Victoria	Latrobe - Moe	110				4	Mesibov, Robert	2008	08	4	2008-08-04		Specimen	Male				["Non-marine"]	0	noIssue	Spatially valid	dr342	Museum Victoria provider for OZCAM
02bf0e6d-0adc-443b-96bd-e4552fad44b3	K9903	urn:lsid:biodiversity.org.au:afd.taxon:5da5dab6-e480-4381-a93f-5e887e57066e	Lissodesmus martini		Lissodesmus martini	species		ANIMALIA	ARTHROPODA	DIPLOPODA	POLYDESMIDA	DALODESMIDAE	Lissodesmus	Lissodesmus martini		NMV	Entomology	Trafalgar East	-38.215	146.209			Australia	South Eastern Highlands		Victoria	Baw Baw - Pt A	190				1	Mesibov, Robert	2005	08	4	2005-08-04		Specimen	Male				["Non-marine"]	0	noIssue	Spatially valid	dr342	Museum Victoria provider for OZCAM
4d1dc14c-4c8d-4a06-9c51-8b2e0dc0f01a	K9904	urn:lsid:biodiversity.org.au:afd.taxon:79c7e47d-cd41-4b06-a5f0-22ed9c509760	Lissodesmus tarrabulga		Lissodesmus tarrabulga	species		ANIMALIA	ARTHROPODA	DIPLOPODA	POLYDESMIDA	DALODESMIDAE	Lissodesmus	Lissodesmus tarrabulga		NMV	Entomology	Tarra River	-38.4478	146.5336			Australia	South Eastern Highlands		Victoria	Wellington - Alberton	370				1	Mesibov, Robert	2005	04	17	2005-04-17		Specimen	Male				["Non-marine"]	0	noIssue	Spatially valid	dr342	Museum Victoria provider for OZCAM
3e4ea4f7-01d0-4506-b6d5-edef4801b291	K9905	urn:lsid:biodiversity.org.au:afd.taxon:79c7e47d-cd41-4b06-a5f0-22ed9c509760	Lissodesmus tarrabulga		Lissodesmus tarrabulga	species		ANIMALIA	ARTHROPODA	DIPLOPODA	POLYDESMIDA	DALODESMIDAE	Lissodesmus	Lissodesmus tarrabulga		NMV	Entomology		-38.413	146.573			Australia	South Eastern Highlands		Victoria	Latrobe Bal	610				8	Mesibov, Robert	2006	04	18	2006-04-18		Specimen	Male				["Non-marine"]	0	noIssue	Spatially valid	dr342	Museum Victoria provider for OZCAM
2c1886d8-98ac-4db3-a115-1d2abfac20a1	K9906	urn:lsid:biodiversity.org.au:afd.taxon:79c7e47d-cd41-4b06-a5f0-22ed9c509760	Lissodesmus tarrabulga		Lissodesmus tarrabulga	species		ANIMALIA	ARTHROPODA	DIPLOPODA	POLYDESMIDA	DALODESMIDAE	Lissodesmus	Lissodesmus tarrabulga		NMV	Entomology	Binns Junction	-38.442	146.483			Australia	South Eastern Highlands		Victoria	Latrobe Bal	510				3	Mesibov, Robert	2006	04	18	2006-04-18		Specimen	Male				["Non-marine"]	0	noIssue	Spatially valid	dr342	Museum Victoria provider for OZCAM
4efea178-cc90-4b06-aac3-a7d3252a97d7	K9907	urn:lsid:biodiversity.org.au:afd.taxon:d454064f-449e-4f1a-a204-22b41d565ffc	Archicladosoma magnum		Archicladosoma magnum	species		ANIMALIA	ARTHROPODA	DIPLOPODA	POLYDESMIDA	PARADOXOSOMATIDAE	Archicladosoma	Archicladosoma magnum		NMV	Entomology	Road 26, 0.2km WNW Donna Buang Rd junction	-37.72	145.6583333			Australia	South Eastern Highlands		Victoria	Yarra Ranges - Central					2	Milledge, Graham A.	1995	01	20	1995-01-20		Specimen	Male				["Non-marine"]	0	noIssue	Spatially valid	dr342	Museum Victoria provider for OZCAM
640b0548-b17e-4e15-a276-e9e00f362f77	K9908	urn:lsid:biodiversity.org.au:afd.taxon:d454064f-449e-4f1a-a204-22b41d565ffc	Archicladosoma magnum		Archicladosoma magnum	species		ANIMALIA	ARTHROPODA	DIPLOPODA	POLYDESMIDA	PARADOXOSOMATIDAE	Archicladosoma	Archicladosoma magnum		NMV	Entomology	Myrtle Gully Reserve, 3.4km WSW of Mt Donna Buang	-37.72	145.6416667			Australia	South Eastern Highlands		Victoria	Yarra Ranges - Central					1	Milledge, Graham A.	1995	01	20	1995-01-20		Specimen	Male				["Non-marine"]	0	noIssue	Spatially valid	dr342	Museum Victoria provider for OZCAM
bd4b748d-7dea-46f7-a2d4-8c56cb1d699b	K9909	urn:lsid:biodiversity.org.au:afd.taxon:d454064f-449e-4f1a-a204-22b41d565ffc	Archicladosoma magnum		Archicladosoma magnum	species		ANIMALIA	ARTHROPODA	DIPLOPODA	POLYDESMIDA	PARADOXOSOMATIDAE	Archicladosoma	Archicladosoma magnum		NMV	Entomology	The Beeches, NE of Marysville	-37.486	145.829			Australia	South Eastern Highlands		Victoria	Murrindindi - East	800				1	Mesibov, Robert; Moule, T.	2004	11	21	2004-11-21		Specimen	Male				["Non-marine"]	0	noIssue	Spatially valid	dr342	Museum Victoria provider for OZCAM
fb8bbc5b-1983-4a82-8c7b-aa802f0503d6	K9913	urn:lsid:biodiversity.org.au:afd.taxon:d23392fc-6ed3-4e68-b91c-ee260f2712fb	Hoplatessara pugiona		Hoplatessara pugiona	species		ANIMALIA	ARTHROPODA	DIPLOPODA	POLYDESMIDA	PARADOXOSOMATIDAE	Hoplatessara	Hoplatessara pugiona		NMV	Entomology	Tawonga Gap	-36.710	147.117			Australia	South Eastern Highlands		Victoria	Alpine - East	880				4	Mesibov, Robert; Moule, T.	2004	11	23	2004-11-23		Specimen	Male				["Non-marine"]	0	noIssue	Spatially valid	dr342	Museum Victoria provider for OZCAM
ef5560b9-eece-4e03-8764-114d33ce4a9b	K9915	urn:lsid:biodiversity.org.au:afd.taxon:3ab83472-273d-4fdc-82c3-f5f71d509dae	Isocladosoma maculatum		Isocladosoma (Isocladosoma) maculatum	species		ANIMALIA	ARTHROPODA	DIPLOPODA	POLYDESMIDA	PARADOXOSOMATIDAE	Isocladosoma	Isocladosoma (Isocladosoma) maculatum		NMV	Entomology	0.7km N of Acheron Gap, 7km NE of Mt Donna Buang	-37.6713889	145.7388889			Australia	South Eastern Highlands		Victoria	Yarra Ranges - Pt B					2	Milledge, Graham A.	1996	02	21	1996-02-21		Specimen	Male				["Non-marine"]	0	noIssue	Spatially valid	dr342	Museum Victoria provider for OZCAM
ab019011-5f71-4f05-8205-1e9896f53cbd	K9916	urn:lsid:biodiversity.org.au:afd.taxon:3ab83472-273d-4fdc-82c3-f5f71d509dae	Isocladosoma maculatum		Isocladosoma (Isocladosoma) maculatum	species		ANIMALIA	ARTHROPODA	DIPLOPODA	POLYDESMIDA	PARADOXOSOMATIDAE	Isocladosoma	Isocladosoma (Isocladosoma) maculatum		NMV	Entomology	N of Noojee	-37.830833	145.990556			Australia	South Eastern Highlands		Victoria	Baw Baw - Pt B West	300				2	Mesibov, Robert	2004	09	30	2004-09-30		Specimen	Male				["Non-marine"]	0	noIssue	Spatially valid	dr342	Museum Victoria provider for OZCAM
1f91a02e-074f-4aca-ab4d-cf93facabb54	K9918	urn:lsid:biodiversity.org.au:afd.taxon:3ab83472-273d-4fdc-82c3-f5f71d509dae	Isocladosoma maculatum		Isocladosoma (Isocladosoma) maculatum	species		ANIMALIA	ARTHROPODA	DIPLOPODA	POLYDESMIDA	PARADOXOSOMATIDAE	Isocladosoma	Isocladosoma (Isocladosoma) maculatum		NMV	Entomology	Lapoinya property, Yarragon South	-38.2416667	146.0927778			Australia	South Eastern Highlands		Victoria	Baw Baw - Pt B East	370				2	Mesibov, Robert	2005	04	17	2005-04-17		Specimen	Male				["Non-marine"]	0	noIssue	Spatially valid	dr342	Museum Victoria provider for OZCAM
db2f4cd7-13ed-4ccd-b5d7-2768786187db	K9919	urn:lsid:biodiversity.org.au:afd.taxon:3ab83472-273d-4fdc-82c3-f5f71d509dae	Isocladosoma maculatum		Isocladosoma (Isocladosoma) maculatum	species		ANIMALIA	ARTHROPODA	DIPLOPODA	POLYDESMIDA	PARADOXOSOMATIDAE	Isocladosoma	Isocladosoma (Isocladosoma) maculatum		NMV	Entomology	N of Narracan	-38.242	146.215			Australia	South Eastern Highlands		Victoria	Baw Baw - Pt A	270				5	Mesibov, Robert	2005	04	18	2005-04-18		Specimen	Male				["Non-marine"]	0	noIssue	Spatially valid	dr342	Museum Victoria provider for OZCAM
001cda7d-9d15-4401-b21a-cf6c2965882c	K9920	urn:lsid:biodiversity.org.au:afd.taxon:3ab83472-273d-4fdc-82c3-f5f71d509dae	Isocladosoma maculatum		Isocladosoma (Isocladosoma) maculatum	species		ANIMALIA	ARTHROPODA	DIPLOPODA	POLYDESMIDA	PARADOXOSOMATIDAE	Isocladosoma	Isocladosoma (Isocladosoma) maculatum		NMV	Entomology	Coalville	-38.245556	146.272222			Australia	South Eastern Highlands		Victoria	Baw Baw - Pt A	280				3	Mesibov, Robert	2005	04	18	2005-04-18		Specimen	Male				["Non-marine"]	0	noIssue	Spatially valid	dr342	Museum Victoria provider for OZCAM
d3ff6c09-0c9a-4b21-b58d-ed67e1b05590	K9921	urn:lsid:biodiversity.org.au:afd.taxon:3ab83472-273d-4fdc-82c3-f5f71d509dae	Isocladosoma maculatum		Isocladosoma (Isocladosoma) maculatum	species		ANIMALIA	ARTHROPODA	DIPLOPODA	POLYDESMIDA	PARADOXOSOMATIDAE	Isocladosoma	Isocladosoma (Isocladosoma) maculatum		NMV	Entomology	Coalville	-38.226	146.238			Australia	South Eastern Highlands		Victoria	Latrobe - Moe	290				1	Mesibov, Robert	2005	04	19	2005-04-19		Specimen	Male				["Non-marine"]	0	noIssue	Spatially valid	dr342	Museum Victoria provider for OZCAM
005af733-0558-4ff2-a5be-225919b2f602	K9922	urn:lsid:biodiversity.org.au:afd.taxon:3ab83472-273d-4fdc-82c3-f5f71d509dae	Isocladosoma maculatum		Isocladosoma (Isocladosoma) maculatum	species		ANIMALIA	ARTHROPODA	DIPLOPODA	POLYDESMIDA	PARADOXOSOMATIDAE	Isocladosoma	Isocladosoma (Isocladosoma) maculatum		NMV	Entomology	Loch Springs property, Trafalgar	-38.227	146.149			Australia	South Eastern Highlands		Victoria	Baw Baw - Pt A	150				4	Mesibov, Robert	2005	04	19	2005-04-19		Specimen	Male				["Non-marine"]	0	noIssue	Spatially valid	dr342	Museum Victoria provider for OZCAM
f1211bff-8528-4147-8722-794c8c2c4279	K9923	urn:lsid:biodiversity.org.au:afd.taxon:3ab83472-273d-4fdc-82c3-f5f71d509dae	Isocladosoma maculatum		Isocladosoma (Isocladosoma) maculatum	species		ANIMALIA	ARTHROPODA	DIPLOPODA	POLYDESMIDA	PARADOXOSOMATIDAE	Isocladosoma	Isocladosoma (Isocladosoma) maculatum		NMV	Entomology	Loch Springs property, Trafalgar	-38.238	146.159			Australia	South Eastern Highlands		Victoria	Baw Baw - Pt B East	260				2	Mesibov, Robert	2005	04	19	2005-04-19		Specimen	Male				["Non-marine"]	0	noIssue	Spatially valid	dr342	Museum Victoria provider for OZCAM
fa72b717-1f4e-4110-aa8d-fc8f3644f937	K9924	urn:lsid:biodiversity.org.au:afd.taxon:3ab83472-273d-4fdc-82c3-f5f71d509dae	Isocladosoma maculatum		Isocladosoma (Isocladosoma) maculatum	species		ANIMALIA	ARTHROPODA	DIPLOPODA	POLYDESMIDA	PARADOXOSOMATIDAE	Isocladosoma	Isocladosoma (Isocladosoma) maculatum		NMV	Entomology	Yarragon South	-38.237	146.114			Australia	South Eastern Highlands		Victoria	Baw Baw - Pt B East	220				1	Mesibov, Robert	2005	04	21	2005-04-21		Specimen	Male				["Non-marine"]	0	noIssue	Spatially valid	dr342	Museum Victoria provider for OZCAM
f73c612a-7dcb-4438-91f6-71bf26bc9917	K9925	urn:lsid:biodiversity.org.au:afd.taxon:3ab83472-273d-4fdc-82c3-f5f71d509dae	Isocladosoma maculatum		Isocladosoma (Isocladosoma) maculatum	species		ANIMALIA	ARTHROPODA	DIPLOPODA	POLYDESMIDA	PARADOXOSOMATIDAE	Isocladosoma	Isocladosoma (Isocladosoma) maculatum		NMV	Entomology	Narracan	-38.255833	146.255556			Australia	South Eastern Highlands		Victoria	Baw Baw - Pt B East	260				3	Mesibov, Robert	2005	04	23	2005-04-23		Specimen	Male				["Non-marine"]	0	noIssue	Spatially valid	dr342	Museum Victoria provider for OZCAM
bab54268-cff7-4398-aff6-984edd644af5	K9927	urn:lsid:biodiversity.org.au:afd.taxon:3ab83472-273d-4fdc-82c3-f5f71d509dae	Isocladosoma maculatum		Isocladosoma (Isocladosoma) maculatum	species		ANIMALIA	ARTHROPODA	DIPLOPODA	POLYDESMIDA	PARADOXOSOMATIDAE	Isocladosoma	Isocladosoma (Isocladosoma) maculatum		NMV	Entomology	Rollo Creek Yarragon	-38.237	146.073			Australia	South Eastern Highlands		Victoria	Baw Baw - Pt B East	250				2	Mesibov, Robert	2005	08	1	2005-08-01		Specimen	Male				["Non-marine"]	0	noIssue	Spatially valid	dr342	Museum Victoria provider for OZCAM
958be041-f69b-4c9e-b916-ed32fb885d96	K9928	urn:lsid:biodiversity.org.au:afd.taxon:3ab83472-273d-4fdc-82c3-f5f71d509dae	Isocladosoma maculatum		Isocladosoma (Isocladosoma) maculatum	species		ANIMALIA	ARTHROPODA	DIPLOPODA	POLYDESMIDA	PARADOXOSOMATIDAE	Isocladosoma	Isocladosoma (Isocladosoma) maculatum		NMV	Entomology	Fowkes Road, Allambee	-38.264	146.089			Australia	South Eastern Highlands		Victoria	Baw Baw - Pt B East	360				2	Porch, N; Mesibov, Robert	2005	08	1	2005-08-01		Specimen	Male				["Non-marine"]	0	noIssue	Spatially valid	dr342	Museum Victoria provider for OZCAM
5b19b718-16f1-4ad7-9b65-23ff8ceba6a2	K9929	urn:lsid:biodiversity.org.au:afd.taxon:3ab83472-273d-4fdc-82c3-f5f71d509dae	Isocladosoma maculatum		Isocladosoma (Isocladosoma) maculatum	species		ANIMALIA	ARTHROPODA	DIPLOPODA	POLYDESMIDA	PARADOXOSOMATIDAE	Isocladosoma	Isocladosoma (Isocladosoma) maculatum		NMV	Entomology	Uralla Nature Reserve, Trafalgar	-38.232	146.144			Australia	South Eastern Highlands		Victoria	Baw Baw - Pt B East	200				1	Mesibov, Robert	2005	08	2	2005-08-02		Specimen	Male				["Non-marine"]	0	noIssue	Spatially valid	dr342	Museum Victoria provider for OZCAM
1a7d9485-62a6-436c-a8a3-d6e8a9a97ea3	K9930	urn:lsid:biodiversity.org.au:afd.taxon:3ab83472-273d-4fdc-82c3-f5f71d509dae	Isocladosoma maculatum		Isocladosoma (Isocladosoma) maculatum	species		ANIMALIA	ARTHROPODA	DIPLOPODA	POLYDESMIDA	PARADOXOSOMATIDAE	Isocladosoma	Isocladosoma (Isocladosoma) maculatum		NMV	Entomology	Uralla Nature Reserve, Trafalgar	-38.231	146.145			Australia	South Eastern Highlands		Victoria	Baw Baw - Pt B East	190				1	Mesibov, Robert	2005	08	2	2005-08-02		Specimen	Male				["Non-marine"]	0	noIssue	Spatially valid	dr342	Museum Victoria provider for OZCAM
ca4fafde-82fc-416e-bf20-a29eda84bf38	K9931	urn:lsid:biodiversity.org.au:afd.taxon:3ab83472-273d-4fdc-82c3-f5f71d509dae	Isocladosoma maculatum		Isocladosoma (Isocladosoma) maculatum	species		ANIMALIA	ARTHROPODA	DIPLOPODA	POLYDESMIDA	PARADOXOSOMATIDAE	Isocladosoma	Isocladosoma (Isocladosoma) maculatum		NMV	Entomology	Lapoinya property, Yarragon South	-38.243	146.095			Australia	South Eastern Highlands		Victoria	Baw Baw - Pt B East	370				1	Mesibov, Robert	2005	08	3	2005-08-03		Specimen	Male				["Non-marine"]	0	noIssue	Spatially valid	dr342	Museum Victoria provider for OZCAM
bcfc80c3-8439-42dd-a91f-6fcd70d32767	K9932	urn:lsid:biodiversity.org.au:afd.taxon:3ab83472-273d-4fdc-82c3-f5f71d509dae	Isocladosoma maculatum		Isocladosoma (Isocladosoma) maculatum	species		ANIMALIA	ARTHROPODA	DIPLOPODA	POLYDESMIDA	PARADOXOSOMATIDAE	Isocladosoma	Isocladosoma (Isocladosoma) maculatum		NMV	Entomology	Trafalgar East	-38.215	146.209			Australia	South Eastern Highlands		Victoria	Baw Baw - Pt A	190				3	Mesibov, Robert	2005	08	4	2005-08-04		Specimen	Male				["Non-marine"]	0	noIssue	Spatially valid	dr342	Museum Victoria provider for OZCAM
82133dbc-d7ee-4fff-9e85-72a81dfd5622	K9933	urn:lsid:biodiversity.org.au:afd.taxon:3ab83472-273d-4fdc-82c3-f5f71d509dae	Isocladosoma maculatum		Isocladosoma (Isocladosoma) maculatum	species		ANIMALIA	ARTHROPODA	DIPLOPODA	POLYDESMIDA	PARADOXOSOMATIDAE	Isocladosoma	Isocladosoma (Isocladosoma) maculatum		NMV	Entomology	Rogers Road Trafalgar	-38.226	146.177			Australia	South Eastern Highlands		Victoria	Baw Baw - Pt A	270				1	Mesibov, Robert	2005	08	4	2005-08-04		Specimen	Male				["Non-marine"]	0	noIssue	Spatially valid	dr342	Museum Victoria provider for OZCAM
2b4b2380-f4a5-49e9-b81c-9a1ea2303229	K9934	urn:lsid:biodiversity.org.au:afd.taxon:3ab83472-273d-4fdc-82c3-f5f71d509dae	Isocladosoma maculatum		Isocladosoma (Isocladosoma) maculatum	species		ANIMALIA	ARTHROPODA	DIPLOPODA	POLYDESMIDA	PARADOXOSOMATIDAE	Isocladosoma	Isocladosoma (Isocladosoma) maculatum		NMV	Entomology	Sunny Creek Trafalgar	-38.248	146.122			Australia	South Eastern Highlands		Victoria	Baw Baw - Pt B East	280				1	Mesibov, Robert	2005	08	4	2005-08-04		Specimen	Male				["Non-marine"]	0	noIssue	Spatially valid	dr342	Museum Victoria provider for OZCAM
69978e64-52e8-48e6-9f50-d5644439a0a9	K9935	urn:lsid:biodiversity.org.au:afd.taxon:3ab83472-273d-4fdc-82c3-f5f71d509dae	Isocladosoma maculatum		Isocladosoma (Isocladosoma) maculatum	species		ANIMALIA	ARTHROPODA	DIPLOPODA	POLYDESMIDA	PARADOXOSOMATIDAE	Isocladosoma	Isocladosoma (Isocladosoma) maculatum		NMV	Entomology	Rollo Creek dam Yarragon	-38.233	146.069			Australia	South Eastern Highlands		Victoria	Baw Baw - Pt B East	180				1	Mesibov, Robert	2005	08	5	2005-08-05		Specimen	Male				["Non-marine"]	0	noIssue	Spatially valid	dr342	Museum Victoria provider for OZCAM
203652d4-7738-46de-b73e-717154163c11	K9936	urn:lsid:biodiversity.org.au:afd.taxon:3ab83472-273d-4fdc-82c3-f5f71d509dae	Isocladosoma maculatum		Isocladosoma (Isocladosoma) maculatum	species		ANIMALIA	ARTHROPODA	DIPLOPODA	POLYDESMIDA	PARADOXOSOMATIDAE	Isocladosoma	Isocladosoma (Isocladosoma) maculatum		NMV	Entomology	S of Moe	-38.205	146.235			Australia	South Eastern Highlands		Victoria	Latrobe - Moe	120				10	Mesibov, Robert	2006	04	19	2006-04-19		Specimen	Male				["Non-marine"]	0	noIssue	Spatially valid	dr342	Museum Victoria provider for OZCAM
7d4882bc-9ab2-4d6f-a29b-4cff1a213a1c	K9937	urn:lsid:biodiversity.org.au:afd.taxon:3ab83472-273d-4fdc-82c3-f5f71d509dae	Isocladosoma maculatum		Isocladosoma (Isocladosoma) maculatum	species		ANIMALIA	ARTHROPODA	DIPLOPODA	POLYDESMIDA	PARADOXOSOMATIDAE	Isocladosoma	Isocladosoma (Isocladosoma) maculatum		NMV	Entomology	East Trafalgar	-38.213	146.207			Australia	South Eastern Highlands		Victoria	Baw Baw - Pt A	210				1	Mesibov, Robert	2006	04	19	2006-04-19		Specimen	Male				["Non-marine"]	0	noIssue	Spatially valid	dr342	Museum Victoria provider for OZCAM
bd495d77-f7b0-433e-b2c4-b712718d2ef4	K9938	urn:lsid:biodiversity.org.au:afd.taxon:3ab83472-273d-4fdc-82c3-f5f71d509dae	Isocladosoma maculatum		Isocladosoma (Isocladosoma) maculatum	species		ANIMALIA	ARTHROPODA	DIPLOPODA	POLYDESMIDA	PARADOXOSOMATIDAE	Isocladosoma	Isocladosoma (Isocladosoma) maculatum		NMV	Entomology	Trafalgar	-38.228	146.141			Australia	South Eastern Highlands		Victoria	Baw Baw - Pt B East	140				1	Mesibov, Robert	2006	04	20	2006-04-20		Specimen	Male				["Non-marine"]	0	noIssue	Spatially valid	dr342	Museum Victoria provider for OZCAM
21c77299-cb4e-4d81-a022-1d0aced4bab8	K9939	urn:lsid:biodiversity.org.au:afd.taxon:3ab83472-273d-4fdc-82c3-f5f71d509dae	Isocladosoma maculatum		Isocladosoma (Isocladosoma) maculatum	species		ANIMALIA	ARTHROPODA	DIPLOPODA	POLYDESMIDA	PARADOXOSOMATIDAE	Isocladosoma	Isocladosoma (Isocladosoma) maculatum		NMV	Entomology	East Trafalgar	-38.219	146.207			Australia	South Eastern Highlands		Victoria	Baw Baw - Pt A	210				3	Mesibov, Robert	2006	04	20	2006-04-20		Specimen	Male				["Non-marine"]	0	noIssue	Spatially valid	dr342	Museum Victoria provider for OZCAM
98ed2a71-96dc-4755-8977-659d6125316e	K9940	urn:lsid:biodiversity.org.au:afd.taxon:3ab83472-273d-4fdc-82c3-f5f71d509dae	Isocladosoma maculatum		Isocladosoma (Isocladosoma) maculatum	species		ANIMALIA	ARTHROPODA	DIPLOPODA	POLYDESMIDA	PARADOXOSOMATIDAE	Isocladosoma	Isocladosoma (Isocladosoma) maculatum		NMV	Entomology	Haynes Track Yarragon South	-38.245	146.129			Australia	South Eastern Highlands		Victoria	Baw Baw - Pt B East	300				1	Mesibov, Robert	2006	04	21	2006-04-21		Specimen	Male				["Non-marine"]	0	noIssue	Spatially valid	dr342	Museum Victoria provider for OZCAM
26319d63-54cc-4c30-ae18-f88a0c2f2a08	K9941	urn:lsid:biodiversity.org.au:afd.taxon:3ab83472-273d-4fdc-82c3-f5f71d509dae	Isocladosoma maculatum		Isocladosoma (Isocladosoma) maculatum	species		ANIMALIA	ARTHROPODA	DIPLOPODA	POLYDESMIDA	PARADOXOSOMATIDAE	Isocladosoma	Isocladosoma (Isocladosoma) maculatum		NMV	Entomology	Yarragon South	-38.252	146.106			Australia	South Eastern Highlands		Victoria	Baw Baw - Pt B East	340				2	Mesibov, Robert	2006	04	21	2006-04-21		Specimen	Male				["Non-marine"]	0	noIssue	Spatially valid	dr342	Museum Victoria provider for OZCAM
58d02710-7c91-4e4d-aa63-88b708182fe9	K9942	urn:lsid:biodiversity.org.au:afd.taxon:5c6edbda-da6c-40c5-b146-2bf56249f2d0	Isocladosoma pallidulum		Isocladosoma (Isocladosoma) pallidulum	species		ANIMALIA	ARTHROPODA	DIPLOPODA	POLYDESMIDA	PARADOXOSOMATIDAE	Isocladosoma	Isocladosoma (Isocladosoma) pallidulum		NMV	Entomology	Strzelecki Ranges, Jeeralang West Rd, 0.1km North of Binns Hill Junction	-38.4417	146.48			Australia	South Eastern Highlands		Victoria	Latrobe Bal					1	Milledge, Graham A.	1996	05	7	1996-05-07		Specimen	Male				["Non-marine"]	0	noIssue	Spatially valid	dr342	Museum Victoria provider for OZCAM
2dc27664-dd31-4d25-b0f4-0d001236160b	K9943	urn:lsid:biodiversity.org.au:afd.taxon:5c6edbda-da6c-40c5-b146-2bf56249f2d0	Isocladosoma pallidulum		Isocladosoma (Isocladosoma) pallidulum	species		ANIMALIA	ARTHROPODA	DIPLOPODA	POLYDESMIDA	PARADOXOSOMATIDAE	Isocladosoma	Isocladosoma (Isocladosoma) pallidulum		NMV	Entomology	N of Toora	-38.541667	146.319444			Australia	South Eastern Highlands		Victoria	Wellington - Alberton	110				1	Mesibov, Robert; Moule, T.	2004	09	28	2004-09-28		Specimen	Male				["Non-marine"]	0	noIssue	Spatially valid	dr342	Museum Victoria provider for OZCAM
97900cb8-63e6-4ea1-9332-39a268df5f14	K9944	urn:lsid:biodiversity.org.au:afd.taxon:5c6edbda-da6c-40c5-b146-2bf56249f2d0	Isocladosoma pallidulum		Isocladosoma (Isocladosoma) pallidulum	species		ANIMALIA	ARTHROPODA	DIPLOPODA	POLYDESMIDA	PARADOXOSOMATIDAE	Isocladosoma	Isocladosoma (Isocladosoma) pallidulum		NMV	Entomology	Mt Fatigue	-38.570	146.307			Australia	South Eastern Highlands		Victoria	South Gippsland - East	570				4	Mesibov, Robert; Moule, T.	2004	09	28	2004-09-28		Specimen	Male				["Non-marine"]	0	noIssue	Spatially valid	dr342	Museum Victoria provider for OZCAM
1930565f-6229-4db6-b1e9-1dd29eb3361c	K9945	urn:lsid:biodiversity.org.au:afd.taxon:5c6edbda-da6c-40c5-b146-2bf56249f2d0	Isocladosoma pallidulum		Isocladosoma (Isocladosoma) pallidulum	species		ANIMALIA	ARTHROPODA	DIPLOPODA	POLYDESMIDA	PARADOXOSOMATIDAE	Isocladosoma	Isocladosoma (Isocladosoma) pallidulum		NMV	Entomology	W of Balook	-38.440278	146.5166667			Australia	South Eastern Highlands		Victoria	Wellington - Alberton	600				3	Mesibov, Robert	2004	09	29	2004-09-29		Specimen	Male				["Non-marine"]	0	noIssue	Spatially valid	dr342	Museum Victoria provider for OZCAM
9245020b-eabb-4c91-8927-95f8b7781c24	K9946	urn:lsid:biodiversity.org.au:afd.taxon:5c6edbda-da6c-40c5-b146-2bf56249f2d0	Isocladosoma pallidulum		Isocladosoma (Isocladosoma) pallidulum	species		ANIMALIA	ARTHROPODA	DIPLOPODA	POLYDESMIDA	PARADOXOSOMATIDAE	Isocladosoma	Isocladosoma (Isocladosoma) pallidulum		NMV	Entomology	W of Mt Worth	-38.2855556	145.9680556			Australia	South Eastern Highlands		Victoria	Baw Baw - Pt B West	160				1	Mesibov, Robert; Moule, T.	2004	09	30	2004-09-30		Specimen	Male				["Non-marine"]	0	noIssue	Spatially valid	dr342	Museum Victoria provider for OZCAM
527fef9f-bea8-4779-88a6-2c6256b8a575	K9947	urn:lsid:biodiversity.org.au:afd.taxon:5c6edbda-da6c-40c5-b146-2bf56249f2d0	Isocladosoma pallidulum		Isocladosoma (Isocladosoma) pallidulum	species		ANIMALIA	ARTHROPODA	DIPLOPODA	POLYDESMIDA	PARADOXOSOMATIDAE	Isocladosoma	Isocladosoma (Isocladosoma) pallidulum		NMV	Entomology	Yallourn North	-38.145	146.356389			Australia	South Eastern Highlands		Victoria	Latrobe - Moe	100				2	Mesibov, Robert	2005	04	18	2005-04-18		Specimen	Male				["Non-marine"]	0	noIssue	Spatially valid	dr342	Museum Victoria provider for OZCAM
36cbd3c4-19da-48d4-bcfd-aa5f16d9f300	K9948	urn:lsid:biodiversity.org.au:afd.taxon:5c6edbda-da6c-40c5-b146-2bf56249f2d0	Isocladosoma pallidulum		Isocladosoma (Isocladosoma) pallidulum	species		ANIMALIA	ARTHROPODA	DIPLOPODA	POLYDESMIDA	PARADOXOSOMATIDAE	Isocladosoma	Isocladosoma (Isocladosoma) pallidulum		NMV	Entomology	Darlimurla	-38.364	146.193			Australia	South Eastern Highlands		Victoria	South Gippsland - Central	270				2	Mesibov, Robert	2005	04	21	2005-04-21		Specimen	Male				["Non-marine"]	0	noIssue	Spatially valid	dr342	Museum Victoria provider for OZCAM
90ade65d-5f4b-443a-8038-573ecfb0ebae	K9949	urn:lsid:biodiversity.org.au:afd.taxon:5c6edbda-da6c-40c5-b146-2bf56249f2d0	Isocladosoma pallidulum		Isocladosoma (Isocladosoma) pallidulum	species		ANIMALIA	ARTHROPODA	DIPLOPODA	POLYDESMIDA	PARADOXOSOMATIDAE	Isocladosoma	Isocladosoma (Isocladosoma) pallidulum		NMV	Entomology	Yinnar	-38.329	146.290			Australia	South Eastern Highlands		Victoria	Latrobe - Morwell	100				1	Mesibov, Robert	2005	04	23	2005-04-23		Specimen	Male				["Non-marine"]	0	noIssue	Spatially valid	dr342	Museum Victoria provider for OZCAM
d2fe741f-c70e-4ddd-8396-1b79cb118379	K9950	urn:lsid:biodiversity.org.au:afd.taxon:5c6edbda-da6c-40c5-b146-2bf56249f2d0	Isocladosoma pallidulum		Isocladosoma (Isocladosoma) pallidulum	species		ANIMALIA	ARTHROPODA	DIPLOPODA	POLYDESMIDA	PARADOXOSOMATIDAE	Isocladosoma	Isocladosoma (Isocladosoma) pallidulum		NMV	Entomology	Allambee South	-38.372778	146.065556			Australia	South Eastern Highlands		Victoria	South Gippsland - Central	250				2	Mesibov, Robert	2005	04	24	2005-04-24		Specimen	Male				["Non-marine"]	0	noIssue	Spatially valid	dr342	Museum Victoria provider for OZCAM
b99b8148-ad46-4b50-9e31-4072a0ad4b8f	K9951	urn:lsid:biodiversity.org.au:afd.taxon:5c6edbda-da6c-40c5-b146-2bf56249f2d0	Isocladosoma pallidulum		Isocladosoma (Isocladosoma) pallidulum	species		ANIMALIA	ARTHROPODA	DIPLOPODA	POLYDESMIDA	PARADOXOSOMATIDAE	Isocladosoma	Isocladosoma (Isocladosoma) pallidulum		NMV	Entomology	Darlimurla	-38.366	146.185			Australia	South Eastern Highlands		Victoria	South Gippsland - Central	200				1	Mesibov, Robert; Porch, N	2005	08	1	2005-08-01		Specimen	Male				["Non-marine"]	0	noIssue	Spatially valid	dr342	Museum Victoria provider for OZCAM
8b656254-ea50-492b-b760-abf02906afd7	K9952	urn:lsid:biodiversity.org.au:afd.taxon:5c6edbda-da6c-40c5-b146-2bf56249f2d0	Isocladosoma pallidulum		Isocladosoma (Isocladosoma) pallidulum	species		ANIMALIA	ARTHROPODA	DIPLOPODA	POLYDESMIDA	PARADOXOSOMATIDAE	Isocladosoma	Isocladosoma (Isocladosoma) pallidulum		NMV	Entomology	S of Calder Junction	-38.436	146.492			Australia	South Eastern Highlands		Victoria	Latrobe Bal	410				3	Mesibov, Robert	2005	08	5	2005-08-05		Specimen	Male				["Non-marine"]	0	noIssue	Spatially valid	dr342	Museum Victoria provider for OZCAM
dc6a3985-e2d8-4525-a589-cc80697805bf	K9953	urn:lsid:biodiversity.org.au:afd.taxon:5c6edbda-da6c-40c5-b146-2bf56249f2d0	Isocladosoma pallidulum		Isocladosoma (Isocladosoma) pallidulum	species		ANIMALIA	ARTHROPODA	DIPLOPODA	POLYDESMIDA	PARADOXOSOMATIDAE	Isocladosoma	Isocladosoma (Isocladosoma) pallidulum		NMV	Entomology	E of Balook	-38.425	146.589			Australia	South Eastern Highlands		Victoria	Wellington - Alberton	640				2	Mesibov, Robert	2006	04	17	2006-04-17		Specimen	Male				["Non-marine"]	0	noIssue	Spatially valid	dr342	Museum Victoria provider for OZCAM
dd3ded99-525a-4ea1-b83a-22413e89f7c0	K9954	urn:lsid:biodiversity.org.au:afd.taxon:3d9342a2-1d62-4930-b7fe-6c4a4d5b3be3	Notodesmus scotius		Notodesmus scotius	species		ANIMALIA	ARTHROPODA	DIPLOPODA	POLYDESMIDA	PARADOXOSOMATIDAE	Notodesmus	Notodesmus scotius		NMV	Entomology	Payters Hill Cape Otway	-38.854	143.512			Australia	South East Coastal Plain		Victoria	Colac-Otway - South	100				8	Mesibov, Robert; Moule, T.	2003	12	13	2003-12-13		Specimen	Male				["Non-marine"]	0	noIssue	Spatially valid	dr342	Museum Victoria provider for OZCAM
f15b5977-c66a-4fac-925d-ceca70bacd78	K9955	urn:lsid:biodiversity.org.au:afd.taxon:2d3764be-9f81-4063-8262-0988ae87d4da	Pogonosternum adrianae		Pogonosternum adrianae	species		ANIMALIA	ARTHROPODA	DIPLOPODA	POLYDESMIDA	PARADOXOSOMATIDAE	Pogonosternum	Pogonosternum adrianae		NMV	Entomology	Yallourn North	-38.145	146.356389			Australia	South Eastern Highlands		Victoria	Latrobe - Moe	100				1	Mesibov, Robert	2005	04	18	2005-04-18		Specimen	Male				["Non-marine"]	0	noIssue	Spatially valid	dr342	Museum Victoria provider for OZCAM
b41554ec-5146-42d4-9ff1-026fa225095b	K9956	urn:lsid:biodiversity.org.au:afd.taxon:899224ac-52ab-41f2-8cd7-de47ca9cdedb	Pogonosternum laetificum		Pogonosternum laetificum	species		ANIMALIA	ARTHROPODA	DIPLOPODA	POLYDESMIDA	PARADOXOSOMATIDAE	Pogonosternum	Pogonosternum laetificum		NMV	Entomology	Road 26, 0.2km WNW Donna Buang Rd junction	-37.72	145.6583333			Australia	South Eastern Highlands		Victoria	Yarra Ranges - Central					6	Milledge, Graham A.	1995	01	20	1995-01-20		Specimen	Male				["Non-marine"]	0	noIssue	Spatially valid	dr342	Museum Victoria provider for OZCAM
bcc1d668-3537-460c-87bf-4d41d76cee32	K9957	urn:lsid:biodiversity.org.au:afd.taxon:899224ac-52ab-41f2-8cd7-de47ca9cdedb	Pogonosternum laetificum		Pogonosternum laetificum	species		ANIMALIA	ARTHROPODA	DIPLOPODA	POLYDESMIDA	PARADOXOSOMATIDAE	Pogonosternum	Pogonosternum laetificum		NMV	Entomology	0.7km N of Acheron Gap, 7km NE of Mt Donna Buang	-37.6713889	145.7388889			Australia	South Eastern Highlands		Victoria	Yarra Ranges - Pt B					4	Milledge, Graham A.	1995	12	28	1995-12-28		Specimen	Male				["Non-marine"]	0	noIssue	Spatially valid	dr342	Museum Victoria provider for OZCAM
76e677c1-aabc-4b65-af3e-776a9dd81d93	K9958	urn:lsid:biodiversity.org.au:afd.taxon:899224ac-52ab-41f2-8cd7-de47ca9cdedb	Pogonosternum laetificum		Pogonosternum laetificum	species		ANIMALIA	ARTHROPODA	DIPLOPODA	POLYDESMIDA	PARADOXOSOMATIDAE	Pogonosternum	Pogonosternum laetificum		NMV	Entomology	0.7km N of Acheron Gap, 7km NE of Mt Donna Buang	-37.6713889	145.7388889			Australia	South Eastern Highlands		Victoria	Yarra Ranges - Pt B					1	Milledge, Graham A.	1996	02	21	1996-02-21		Specimen	Male				["Non-marine"]	0	noIssue	Spatially valid	dr342	Museum Victoria provider for OZCAM
48ec36ba-5637-4f82-a116-e02634f7b683	K9959	urn:lsid:biodiversity.org.au:afd.taxon:899224ac-52ab-41f2-8cd7-de47ca9cdedb	Pogonosternum laetificum		Pogonosternum laetificum	species		ANIMALIA	ARTHROPODA	DIPLOPODA	POLYDESMIDA	PARADOXOSOMATIDAE	Pogonosternum	Pogonosternum laetificum		NMV	Entomology	Bennison Plains	-37.478	146.709			Australia	Australian Alps		Victoria	Wellington - Maffra	1300				2	Mesibov, Robert; Moule, T.	2004	11	26	2004-11-26		Specimen	Male				["Non-marine"]	0	noIssue	Spatially valid	dr342	Museum Victoria provider for OZCAM
1d8540d9-5455-43fa-add6-a3166a467b80	K9960	urn:lsid:biodiversity.org.au:afd.taxon:899224ac-52ab-41f2-8cd7-de47ca9cdedb	Pogonosternum laetificum		Pogonosternum laetificum	species		ANIMALIA	ARTHROPODA	DIPLOPODA	POLYDESMIDA	PARADOXOSOMATIDAE	Pogonosternum	Pogonosternum laetificum		NMV	Entomology	Tamboritha Road	-37.4994444	146.6811111			Australia	South Eastern Highlands		Victoria	Wellington - Maffra	860				1	Mesibov, Robert; Moule, T.	2004	11	26	2004-11-26		Specimen	Male				["Non-marine"]	0	noIssue	Spatially valid	dr342	Museum Victoria provider for OZCAM
1da00937-d64b-4f57-812c-0881b18cb8b5	K9961	urn:lsid:biodiversity.org.au:afd.taxon:899224ac-52ab-41f2-8cd7-de47ca9cdedb	Pogonosternum laetificum		Pogonosternum laetificum	species		ANIMALIA	ARTHROPODA	DIPLOPODA	POLYDESMIDA	PARADOXOSOMATIDAE	Pogonosternum	Pogonosternum laetificum		NMV	Entomology	Watkins Creek, E of Allambee	-38.28416667	146.06888889			Australia	South Eastern Highlands		Victoria	Baw Baw - Pt B East	310				1	Mesibov, Robert	2004	12	21	2004-12-21		Specimen	Male				["Non-marine"]	0	noIssue	Spatially valid	dr342	Museum Victoria provider for OZCAM
091683c1-cd53-4bc4-8d3a-cc668014b687	K9962	urn:lsid:biodiversity.org.au:afd.taxon:899224ac-52ab-41f2-8cd7-de47ca9cdedb	Pogonosternum laetificum		Pogonosternum laetificum	species		ANIMALIA	ARTHROPODA	DIPLOPODA	POLYDESMIDA	PARADOXOSOMATIDAE	Pogonosternum	Pogonosternum laetificum		NMV	Entomology	Lapoinya property, Yarragon South	-38.244	146.095			Australia	South Eastern Highlands		Victoria	Baw Baw - Pt B East	370				1	Mesibov, Robert	2005	08	3	2005-08-03		Specimen	Male				["Non-marine"]	0	noIssue	Spatially valid	dr342	Museum Victoria provider for OZCAM
1d4a1359-05a2-49e2-81f3-1624a26304d9	K9963	urn:lsid:biodiversity.org.au:afd.taxon:899224ac-52ab-41f2-8cd7-de47ca9cdedb	Pogonosternum laetificum		Pogonosternum laetificum	species		ANIMALIA	ARTHROPODA	DIPLOPODA	POLYDESMIDA	PARADOXOSOMATIDAE	Pogonosternum	Pogonosternum laetificum		NMV	Entomology	Sunny Creek Trafalgar	-38.248	146.122			Australia	South Eastern Highlands		Victoria	Baw Baw - Pt B East	280				1	Mesibov, Robert	2005	08	4	2005-08-04		Specimen	Male				["Non-marine"]	0	noIssue	Spatially valid	dr342	Museum Victoria provider for OZCAM
e367c07c-3b05-4b53-88bd-62b0d25276aa	K9964	urn:lsid:biodiversity.org.au:afd.taxon:899224ac-52ab-41f2-8cd7-de47ca9cdedb	Pogonosternum laetificum		Pogonosternum laetificum	species		ANIMALIA	ARTHROPODA	DIPLOPODA	POLYDESMIDA	PARADOXOSOMATIDAE	Pogonosternum	Pogonosternum laetificum		NMV	Entomology	Sunny Creek Trafalgar	-38.248	146.124			Australia	South Eastern Highlands		Victoria	Baw Baw - Pt B East	290				1	Mesibov, Robert	2005	08	4	2005-08-04		Specimen	Male				["Non-marine"]	0	noIssue	Spatially valid	dr342	Museum Victoria provider for OZCAM
f953f616-9e88-44a2-a2bf-fdeae3f8b6c0	K9967	urn:lsid:biodiversity.org.au:afd.taxon:f2851709-569f-4fa2-bf22-7aeb6aa919cc	Pogonosternum nigrovirgatum nigrovirgatum		Pogonosternum nigrovirgatum nigrovirgatum	subspecies		ANIMALIA	ARTHROPODA	DIPLOPODA	POLYDESMIDA	PARADOXOSOMATIDAE	Pogonosternum	Pogonosternum nigrovirgatum	Pogonosternum nigrovirgatum nigrovirgatum	NMV	Entomology	W of Wattle Circle	-37.461	147.798			Australia	South Eastern Highlands		Victoria	E. Gippsland Bal	460				1	Mesibov, Robert; Moule, T.	2004	11	24	2004-11-24		Specimen	Male					0	noIssue	Spatially valid	dr342	Museum Victoria provider for OZCAM
f3f1dd32-222f-47ca-b9d2-6c8da2f3b328	K9968	urn:lsid:biodiversity.org.au:afd.taxon:f2851709-569f-4fa2-bf22-7aeb6aa919cc	Pogonosternum nigrovirgatum nigrovirgatum		Pogonosternum nigrovirgatum nigrovirgatum	subspecies		ANIMALIA	ARTHROPODA	DIPLOPODA	POLYDESMIDA	PARADOXOSOMATIDAE	Pogonosternum	Pogonosternum nigrovirgatum	Pogonosternum nigrovirgatum nigrovirgatum	NMV	Entomology	Slippery Hill, N of Dargo	-37.38472222	147.215			Australia	South Eastern Highlands		Victoria	Wellington - Avon	920				3	Mesibov, Robert; Moule, T.	2004	11	25	2004-11-25		Specimen	Male					0	noIssue	Spatially valid	dr342	Museum Victoria provider for OZCAM
71240198-46a9-4c70-8c5a-a7d6006cf9e4	K9969	urn:lsid:biodiversity.org.au:afd.taxon:f2851709-569f-4fa2-bf22-7aeb6aa919cc	Pogonosternum nigrovirgatum nigrovirgatum		Pogonosternum nigrovirgatum nigrovirgatum	subspecies		ANIMALIA	ARTHROPODA	DIPLOPODA	POLYDESMIDA	PARADOXOSOMATIDAE	Pogonosternum	Pogonosternum nigrovirgatum	Pogonosternum nigrovirgatum nigrovirgatum	NMV	Entomology	N of Narracan	-38.239722	146.216111			Australia	South Eastern Highlands		Victoria	Baw Baw - Pt A	310				1	Mesibov, Robert	2005	04	18	2005-04-18		Specimen	Male					0	noIssue	Spatially valid	dr342	Museum Victoria provider for OZCAM
f05bad20-ffed-49e0-a216-8ca503103e9e	K9970	urn:lsid:biodiversity.org.au:afd.taxon:f2851709-569f-4fa2-bf22-7aeb6aa919cc	Pogonosternum nigrovirgatum nigrovirgatum		Pogonosternum nigrovirgatum nigrovirgatum	subspecies		ANIMALIA	ARTHROPODA	DIPLOPODA	POLYDESMIDA	PARADOXOSOMATIDAE	Pogonosternum	Pogonosternum nigrovirgatum	Pogonosternum nigrovirgatum nigrovirgatum	NMV	Entomology	Yarragon South	-38.237	146.114			Australia	South Eastern Highlands		Victoria	Baw Baw - Pt B East	220				2	Mesibov, Robert	2005	04	21	2005-04-21		Specimen	Male					0	noIssue	Spatially valid	dr342	Museum Victoria provider for OZCAM
67bb67c7-6d64-4f53-868e-edf438226011	K9971	urn:lsid:biodiversity.org.au:afd.taxon:f2851709-569f-4fa2-bf22-7aeb6aa919cc	Pogonosternum nigrovirgatum nigrovirgatum		Pogonosternum nigrovirgatum nigrovirgatum	subspecies		ANIMALIA	ARTHROPODA	DIPLOPODA	POLYDESMIDA	PARADOXOSOMATIDAE	Pogonosternum	Pogonosternum nigrovirgatum	Pogonosternum nigrovirgatum nigrovirgatum	NMV	Entomology	Rollo Creek Yarragon	-38.237	146.073			Australia	South Eastern Highlands		Victoria	Baw Baw - Pt B East	250				2	Mesibov, Robert	2005	08	1	2005-08-01		Specimen	Male					0	noIssue	Spatially valid	dr342	Museum Victoria provider for OZCAM
87462fdf-ea13-4e23-b784-028522696708	K9972	urn:lsid:biodiversity.org.au:afd.taxon:f2851709-569f-4fa2-bf22-7aeb6aa919cc	Pogonosternum nigrovirgatum nigrovirgatum		Pogonosternum nigrovirgatum nigrovirgatum	subspecies		ANIMALIA	ARTHROPODA	DIPLOPODA	POLYDESMIDA	PARADOXOSOMATIDAE	Pogonosternum	Pogonosternum nigrovirgatum	Pogonosternum nigrovirgatum nigrovirgatum	NMV	Entomology	Uralla Nature Reserve Trafalgar	-38.227	146.146			Australia	South Eastern Highlands		Victoria	Baw Baw - Pt B East	170				1	Mesibov, Robert	2005	08	2	2005-08-02		Specimen	Male					0	noIssue	Spatially valid	dr342	Museum Victoria provider for OZCAM
f239b3cf-41db-471b-8aeb-9d10b7f3b90d	K9973	urn:lsid:biodiversity.org.au:afd.taxon:f2851709-569f-4fa2-bf22-7aeb6aa919cc	Pogonosternum nigrovirgatum nigrovirgatum		Pogonosternum nigrovirgatum nigrovirgatum	subspecies		ANIMALIA	ARTHROPODA	DIPLOPODA	POLYDESMIDA	PARADOXOSOMATIDAE	Pogonosternum	Pogonosternum nigrovirgatum	Pogonosternum nigrovirgatum nigrovirgatum	NMV	Entomology	Edward Hunter Heritage Bush Reserve Moe	-38.193	146.259			Australia	South Eastern Highlands		Victoria	Latrobe - Moe	110				1	Mesibov, Robert	2008	08	4	2008-08-04		Specimen	Male					0	noIssue	Spatially valid	dr342	Museum Victoria provider for OZCAM
797fba79-1e53-4f31-aeec-8dd28b73c536	K9974	urn:lsid:biodiversity.org.au:afd.taxon:f2851709-569f-4fa2-bf22-7aeb6aa919cc	Pogonosternum nigrovirgatum nigrovirgatum		Pogonosternum nigrovirgatum nigrovirgatum	subspecies		ANIMALIA	ARTHROPODA	DIPLOPODA	POLYDESMIDA	PARADOXOSOMATIDAE	Pogonosternum	Pogonosternum nigrovirgatum	Pogonosternum nigrovirgatum nigrovirgatum	NMV	Entomology	Trafalgar East	-38.217	146.207			Australia	South Eastern Highlands		Victoria	Baw Baw - Pt A	200				1	Mesibov, Robert	2005	08	4	2005-08-04		Specimen	Male					0	noIssue	Spatially valid	dr342	Museum Victoria provider for OZCAM
0fd922ae-aafa-470d-8bfc-eed6da26c8a9	K9977	urn:lsid:biodiversity.org.au:afd.taxon:f2851709-569f-4fa2-bf22-7aeb6aa919cc	Pogonosternum nigrovirgatum nigrovirgatum		Pogonosternum nigrovirgatum nigrovirgatum	subspecies		ANIMALIA	ARTHROPODA	DIPLOPODA	POLYDESMIDA	PARADOXOSOMATIDAE	Pogonosternum	Pogonosternum nigrovirgatum	Pogonosternum nigrovirgatum nigrovirgatum	NMV	Entomology	Rollo Creek dam Yarragon	-38.232	146.068			Australia	South Eastern Highlands		Victoria	Baw Baw - Pt B East	150				1	Mesibov, Robert	2005	08	5	2005-08-05		Specimen	Male					0	noIssue	Spatially valid	dr342	Museum Victoria provider for OZCAM
d5c0f9aa-43b3-4b2f-868c-985ef228369b	K9978	urn:lsid:biodiversity.org.au:afd.taxon:f2851709-569f-4fa2-bf22-7aeb6aa919cc	Pogonosternum nigrovirgatum nigrovirgatum		Pogonosternum nigrovirgatum nigrovirgatum	subspecies		ANIMALIA	ARTHROPODA	DIPLOPODA	POLYDESMIDA	PARADOXOSOMATIDAE	Pogonosternum	Pogonosternum nigrovirgatum	Pogonosternum nigrovirgatum nigrovirgatum	NMV	Entomology	Rollo Creek dam Yarragon	-38.233	146.069			Australia	South Eastern Highlands		Victoria	Baw Baw - Pt B East	180				3	Mesibov, Robert	2005	08	5	2005-08-05		Specimen	Male					0	noIssue	Spatially valid	dr342	Museum Victoria provider for OZCAM
fdbaf5b2-5271-4eec-ae92-01d36d7d5088	K9979	urn:lsid:biodiversity.org.au:afd.taxon:446d85d5-14a1-4aa0-bff8-64ce993822e8	Somethus biramus		Somethus biramus	species		ANIMALIA	ARTHROPODA	DIPLOPODA	POLYDESMIDA	PARADOXOSOMATIDAE	Somethus	Somethus biramus		NMV	Entomology	NW of Nowa Nowa	-37.667	148.067			Australia	South East Corner		Victoria	E. Gippsland - Orbost	130				1	Mesibov, Robert; Moule, T.	2004	11	25	2004-11-25		Specimen	Male				["Non-marine"]	0	noIssue	Spatially valid	dr342	Museum Victoria provider for OZCAM
9eaaec57-6cc6-4fca-bde5-599595df3bda	QVM:23:11636	urn:lsid:biodiversity.org.au:afd.taxon:2ae4af34-eb91-41f1-8932-e21197f55a1e	Peterjohnsia titan		Peterjohnsia titan	species		ANIMALIA	ARTHROPODA	DIPLOPODA	CHORDEUMATIDA	PETERJOHNSIIDAE	Peterjohnsia	Peterjohnsia titan		QVMAG	Zoology Invertebrates	Retreat, N. Tasmania	-41.15	147.166666666667			Australia	Ben Lomond		Tasmania	Launceston - Pt C	125						1993	07	13	1993-07-13							["Non-marine"]	0	noIssue	Spatially valid	dr345	Queen Victoria Museum Art Gallery provider for OZCAM
db8b9f5f-93d9-4fbd-9712-8b54e295d9e0	QVM:23:11653	urn:lsid:biodiversity.org.au:afd.taxon:10d0ed8e-ac2e-454e-8514-0b74250c6769	Lissodesmus perporosus		Lissodesmus perporosus	species		ANIMALIA	ARTHROPODA	DIPLOPODA	POLYDESMIDA	DALODESMIDAE	Lissodesmus	Lissodesmus perporosus		QVMAG	Zoology Invertebrates	Pelion Valley, W. Tasmania	-41.8333333333333	145.983333333333			Australia	Tasmanian Central Highlands		Tasmania	West Coast							1991	02									["Non-marine"]	0	noIssue	Spatially valid	dr345	Queen Victoria Museum Art Gallery provider for OZCAM
4ab92a77-b18b-4841-bd7a-3edae0121232	QVM:23:11654	urn:lsid:biodiversity.org.au:afd.taxon:10d0ed8e-ac2e-454e-8514-0b74250c6769	Lissodesmus perporosus		Lissodesmus perporosus	species		ANIMALIA	ARTHROPODA	DIPLOPODA	POLYDESMIDA	DALODESMIDAE	Lissodesmus	Lissodesmus perporosus		QVMAG	Zoology Invertebrates	Pelion Hut, Central Reserve, W. Tasmania	-41.8333333333333	146.044444444444			Australia	Tasmanian Central Highlands		Tasmania	Meander Valley							1991	02	10	1991-02-10							["Non-marine"]	0	noIssue	Spatially valid	dr345	Queen Victoria Museum Art Gallery provider for OZCAM
e7191194-cf02-486b-96ee-9e4804641463	QVM:23:11679	urn:lsid:biodiversity.org.au:afd.taxon:5950fc5a-e5fa-4fc8-8b3a-51a6e0f05e55	Reginaterreuma tarkinensis		Reginaterreuma tarkinensis	species		ANIMALIA	ARTHROPODA	DIPLOPODA	CHORDEUMATIDA	METOPIDIOTRICHIDAE	Reginaterreuma	Reginaterreuma tarkinensis		QVMAG	Zoology Invertebrates	Bubs Hill, W. Tasmania	-42.1166666666667	145.766666666667			Australia	Tasmanian Central Highlands		Tasmania	West Coast							1988	03	10	1988-03-10							["Non-marine"]	0	noIssue	Spatially valid	dr345	Queen Victoria Museum Art Gallery provider for OZCAM
3af60a57-3464-43ea-b8a6-91aaeb90d6e4	QVM:23:11696	urn:lsid:biodiversity.org.au:afd.taxon:aa5bb5fb-dc27-4350-ba5a-04df6c5abea0	Gasterogramma psi		Gasterogramma psi	species		ANIMALIA	ARTHROPODA	DIPLOPODA	POLYDESMIDA	DALODESMIDAE	Gasterogramma	Gasterogramma psi		QVMAG	Zoology Invertebrates	Bonneys Tier, N. Tasmania	-41.3	146.366666666667			Australia	Tasmanian Northern Slopes		Tasmania	Kentish							1993	08	4	1993-08-04							["Non-marine"]	0	noIssue	Spatially valid	dr345	Queen Victoria Museum Art Gallery provider for OZCAM
ba374f10-9cc8-44c9-94fd-0ba3905368ea	QVM:23:11700	urn:lsid:biodiversity.org.au:afd.taxon:5950fc5a-e5fa-4fc8-8b3a-51a6e0f05e55	Reginaterreuma tarkinensis		Reginaterreuma tarkinensis	species		ANIMALIA	ARTHROPODA	DIPLOPODA	CHORDEUMATIDA	METOPIDIOTRICHIDAE	Reginaterreuma	Reginaterreuma tarkinensis		QVMAG	Zoology Invertebrates	Luina, N.W. Tasmania	-41.45	145.383333333333			Australia	Tasmanian West		Tasmania	Waratah/Wynyard - Pt B	670						1993	09	12	1993-09-12							["Non-marine"]	0	noIssue	Spatially valid	dr345	Queen Victoria Museum Art Gallery provider for OZCAM
b964104f-312f-467d-b6d3-0e889ef00248	QVM:23:11806	urn:lsid:biodiversity.org.au:afd.taxon:9651242d-5b17-49bd-989a-a9d39f2a3d6e	Tasmanodesmus hardyi		Tasmanodesmus hardyi	species		ANIMALIA	ARTHROPODA	DIPLOPODA	POLYDESMIDA	DALODESMIDAE	Tasmanodesmus	Tasmanodesmus hardyi		QVMAG	Zoology Invertebrates	Arthurs Lake, Central Plateau, Tasmania	-41.9833333333333	146.916666666667			Australia	Tasmanian Central Highlands		Tasmania	Central Highlands							1993	01	26	1993-01-26							["Non-marine"]	0	noIssue	Spatially valid	dr345	Queen Victoria Museum Art Gallery provider for OZCAM
0abc8e23-f28d-4dd8-ba48-f7de608d5c4d	QVM:23:11807	urn:lsid:biodiversity.org.au:afd.taxon:9651242d-5b17-49bd-989a-a9d39f2a3d6e	Tasmanodesmus hardyi		Tasmanodesmus hardyi	species		ANIMALIA	ARTHROPODA	DIPLOPODA	POLYDESMIDA	DALODESMIDAE	Tasmanodesmus	Tasmanodesmus hardyi		QVMAG	Zoology Invertebrates	Lake Echo, Central Plateau, Tasmania	-42.1666666666667	146.633333333333			Australia	Tasmanian Central Highlands		Tasmania	Central Highlands							1993	01	27	1993-01-27							["Non-marine"]	0	noIssue	Spatially valid	dr345	Queen Victoria Museum Art Gallery provider for OZCAM
b329df85-e8a5-4d1b-b4ec-c473049a040a	QVM:23:11849	urn:lsid:biodiversity.org.au:afd.taxon:aa5bb5fb-dc27-4350-ba5a-04df6c5abea0	Gasterogramma psi		Gasterogramma psi	species		ANIMALIA	ARTHROPODA	DIPLOPODA	POLYDESMIDA	DALODESMIDAE	Gasterogramma	Gasterogramma psi		QVMAG	Zoology Invertebrates	St Valentines Peak, N.W. Tasmania	-41.35	145.75			Australia	Tasmanian Northern Slopes		Tasmania	Burnie - Pt B							1993	04	30	1993-04-30							["Non-marine"]	0	noIssue	Spatially valid	dr345	Queen Victoria Museum Art Gallery provider for OZCAM
42f3fc2c-7188-4248-83cb-aba44c937090	QVM:23:11851	urn:lsid:biodiversity.org.au:afd.taxon:aa5bb5fb-dc27-4350-ba5a-04df6c5abea0	Gasterogramma psi		Gasterogramma psi	species		ANIMALIA	ARTHROPODA	DIPLOPODA	POLYDESMIDA	DALODESMIDAE	Gasterogramma	Gasterogramma psi		QVMAG	Zoology Invertebrates	St Valentines Peak, N.W. Tasmania	-41.35	145.75			Australia	Tasmanian Northern Slopes		Tasmania	Burnie - Pt B							1993	05	4	1993-05-04							["Non-marine"]	0	noIssue	Spatially valid	dr345	Queen Victoria Museum Art Gallery provider for OZCAM
8827fb43-5582-4ab6-9db2-bafcdd994045	QVM:23:11852	urn:lsid:biodiversity.org.au:afd.taxon:aa5bb5fb-dc27-4350-ba5a-04df6c5abea0	Gasterogramma psi		Gasterogramma psi	species		ANIMALIA	ARTHROPODA	DIPLOPODA	POLYDESMIDA	DALODESMIDAE	Gasterogramma	Gasterogramma psi		QVMAG	Zoology Invertebrates	Emu River, N.W. Tasmania	-41.6166666666667	145.916666666667			Australia	Tasmanian Central Highlands		Tasmania	Kentish							1993	05	4	1993-05-04							["Non-marine"]	0	noIssue	Spatially valid	dr345	Queen Victoria Museum Art Gallery provider for OZCAM
0be86eee-bb2f-42ea-9e57-2073e790329e	QVM:23:11856	urn:lsid:biodiversity.org.au:afd.taxon:e959691f-af71-4d12-81c0-93accc5192a2	Australeuma jeekeli		Australeuma jeekeli	species		ANIMALIA	ARTHROPODA	DIPLOPODA	CHORDEUMATIDA	METOPIDIOTRICHIDAE	Australeuma	Australeuma jeekeli		QVMAG	Zoology Invertebrates	Batman Bridge, Tamar River, N. Tasmania	-41.2166666666667	146.916666666667			Australia	Flinders		Tasmania	George Town - Pt A	10						1992	12	13	1992-12-13							["Non-marine"]	0	noIssue	Spatially valid	dr345	Queen Victoria Museum Art Gallery provider for OZCAM
d7d93b6f-f664-4dc3-810b-7366fdb01456	QVM:23:11857	urn:lsid:biodiversity.org.au:afd.taxon:5950fc5a-e5fa-4fc8-8b3a-51a6e0f05e55	Reginaterreuma tarkinensis		Reginaterreuma tarkinensis	species		ANIMALIA	ARTHROPODA	DIPLOPODA	CHORDEUMATIDA	METOPIDIOTRICHIDAE	Reginaterreuma	Reginaterreuma tarkinensis		QVMAG	Zoology Invertebrates	Wilson River, W. Tasmania	-41.7	145.366666666667			Australia	Tasmanian West		Tasmania	West Coast	120						1992	11	14	1992-11-14							["Non-marine"]	0	noIssue	Spatially valid	dr345	Queen Victoria Museum Art Gallery provider for OZCAM
33fc85c7-1814-4f78-95e2-089f8af995ca	QVM:23:11858	urn:lsid:biodiversity.org.au:afd.taxon:5950fc5a-e5fa-4fc8-8b3a-51a6e0f05e55	Reginaterreuma tarkinensis		Reginaterreuma tarkinensis	species		ANIMALIA	ARTHROPODA	DIPLOPODA	CHORDEUMATIDA	METOPIDIOTRICHIDAE	Reginaterreuma	Reginaterreuma tarkinensis		QVMAG	Zoology Invertebrates	Emu River, N.W. Tasmania	-41.6166666666667	145.916666666667			Australia	Tasmanian Central Highlands		Tasmania	Kentish	480						1993	05	4	1993-05-04							["Non-marine"]	0	noIssue	Spatially valid	dr345	Queen Victoria Museum Art Gallery provider for OZCAM
2a96f6af-7fac-4fea-833b-e60f2b30f399	QVM:23:11859	urn:lsid:biodiversity.org.au:afd.taxon:2a6cc915-b10f-4dbc-8645-69d830278ab9	Australeuma simile		Australeuma simile	species		ANIMALIA	ARTHROPODA	DIPLOPODA	CHORDEUMATIDA	METOPIDIOTRICHIDAE	Australeuma	Australeuma simile		QVMAG	Zoology Invertebrates	St Valentines Peak, N.W. Tasmania	-41.35	145.75			Australia	Tasmanian Northern Slopes		Tasmania	Burnie - Pt B	550						1993	04	30	1993-04-30							["Non-marine"]	0	noIssue	Spatially valid	dr345	Queen Victoria Museum Art Gallery provider for OZCAM
c650a451-264e-4c3e-9496-f9456ea5ecde	QVM:23:11860	urn:lsid:biodiversity.org.au:afd.taxon:5950fc5a-e5fa-4fc8-8b3a-51a6e0f05e55	Reginaterreuma tarkinensis		Reginaterreuma tarkinensis	species		ANIMALIA	ARTHROPODA	DIPLOPODA	CHORDEUMATIDA	METOPIDIOTRICHIDAE	Reginaterreuma	Reginaterreuma tarkinensis		QVMAG	Zoology Invertebrates	Emu River, N.W. Tasmania	-41.6166666666667	145.916666666667			Australia	Tasmanian Central Highlands		Tasmania	Kentish							1993	04	30	1993-04-30							["Non-marine"]	0	noIssue	Spatially valid	dr345	Queen Victoria Museum Art Gallery provider for OZCAM
06664af3-ea84-4916-969e-251823af5f5c	QVM:23:12037	urn:lsid:biodiversity.org.au:afd.taxon:2a6cc915-b10f-4dbc-8645-69d830278ab9	Australeuma simile		Australeuma simile	species		ANIMALIA	ARTHROPODA	DIPLOPODA	CHORDEUMATIDA	METOPIDIOTRICHIDAE	Australeuma	Australeuma simile		QVMAG	Zoology Invertebrates	Birch Inlet, W. Tasmania	-42.4666666666667	145.466666666667			Australia	Tasmanian West		Tasmania								1993	10	18	1993-10-18							["Non-marine"]	0	noIssue	Spatially valid	dr345	Queen Victoria Museum Art Gallery provider for OZCAM
18248f68-a6d9-477a-86dd-99c94bf12221	QVM:23:12097	urn:lsid:biodiversity.org.au:afd.taxon:c6f724f2-384e-4559-ad15-565f3b283fe9	Acuminosiphon mesibovi		SIPHONOTIDAE	family		ANIMALIA	ARTHROPODA	DIPLOPODA	POLYZONIIDA	SIPHONOTIDAE				QVMAG	Zoology Invertebrates	Mt. Field National Park, S.E. Tasmania	-42.6833333333333	146.716666666667			Australia	Tasmanian Southern Ranges		Tasmania	Derwent Valley							1985	02	16	1985-02-16							["Non-marine"]	0	noIssue	Spatially valid	dr345	Queen Victoria Museum Art Gallery provider for OZCAM
935c41a5-eaab-4cf7-81dc-12075c3b6c38	QVM:23:12272	urn:lsid:biodiversity.org.au:afd.taxon:11920750-c238-4b16-860f-8e810fd7312f	Neocambrisoma cachinnus		Neocambrisoma cachinnus	species		ANIMALIA	ARTHROPODA	DIPLOPODA	CHORDEUMATIDA	METOPIDIOTRICHIDAE	Neocambrisoma	Neocambrisoma cachinnus		QVMAG	Zoology Invertebrates	Loongana Range, N.W. Tasmania	-41.3833333333333	146			Australia	Tasmanian Northern Slopes		Tasmania	Central Coast - Pt B							1989	12	10	1989-12-10							["Non-marine"]	0	noIssue	Spatially valid	dr345	Queen Victoria Museum Art Gallery provider for OZCAM
6804269d-76e4-45e5-84c3-132ad0178192	QVM:23:12634	urn:lsid:biodiversity.org.au:afd.taxon:c6f724f2-384e-4559-ad15-565f3b283fe9	Acuminosiphon mesibovi		SIPHONOTIDAE	family		ANIMALIA	ARTHROPODA	DIPLOPODA	POLYZONIIDA	SIPHONOTIDAE				QVMAG	Zoology Invertebrates	Mt. Wellington, S.E. Tasmania	-42.9	147.230555555556			Australia	Tasmanian South East		Tasmania	Hobart							1989	02	7	1989-02-07							["Non-marine"]	0	noIssue	Spatially valid	dr345	Queen Victoria Museum Art Gallery provider for OZCAM
003b0c84-73be-4617-9025-1b55e72117d4	QVM:23:12847	urn:lsid:biodiversity.org.au:afd.taxon:03c1f16a-2ec5-4cf2-ab65-8aabb4c03b22	Siphonotus sexioculus		Siphonotus	genus		ANIMALIA	ARTHROPODA	DIPLOPODA	POLYZONIIDA	SIPHONOTIDAE	Siphonotus			QVMAG	Zoology Invertebrates	Ida Bay, S.E. Tasmania	-43.4	146.866666666667			Australia	Tasmanian Southern Ranges		Tasmania	Huon Valley							1990	04	5	1990-04-05								0	noIssue	Spatially valid	dr345	Queen Victoria Museum Art Gallery provider for OZCAM
1de3e0f2-2b6d-4906-bb52-d44afad9699f	QVM:23:13590	urn:lsid:biodiversity.org.au:afd.taxon:9651242d-5b17-49bd-989a-a9d39f2a3d6e	Tasmanodesmus hardyi		Tasmanodesmus hardyi	species		ANIMALIA	ARTHROPODA	DIPLOPODA	POLYDESMIDA	DALODESMIDAE	Tasmanodesmus	Tasmanodesmus hardyi		QVMAG	Zoology Invertebrates	Brumbys Creek, N. Tasmania	-41.7333333333333	146.933333333333			Australia	Tasmanian Northern Midlands		Tasmania	Northern Midlands - Pt B	550						1994	01	17	1994-01-17							["Non-marine"]	0	noIssue	Spatially valid	dr345	Queen Victoria Museum Art Gallery provider for OZCAM
b4cb171e-5fac-4e50-a4b0-7fcef161194b	QVM:23:13591	urn:lsid:biodiversity.org.au:afd.taxon:10d0ed8e-ac2e-454e-8514-0b74250c6769	Lissodesmus perporosus		Lissodesmus perporosus	species		ANIMALIA	ARTHROPODA	DIPLOPODA	POLYDESMIDA	DALODESMIDAE	Lissodesmus	Lissodesmus perporosus		QVMAG	Zoology Invertebrates	Lake Murchison, N.W. Tasmania	-41.8166666666667	145.633333333333			Australia	Tasmanian Central Highlands		Tasmania	West Coast	600						1994	01	16	1994-01-16							["Non-marine"]	0	noIssue	Spatially valid	dr345	Queen Victoria Museum Art Gallery provider for OZCAM
d1f15954-84ed-4a0f-8e61-0941f4146398	QVM:23:13603	urn:lsid:biodiversity.org.au:afd.taxon:10d0ed8e-ac2e-454e-8514-0b74250c6769	Lissodesmus perporosus		Lissodesmus perporosus	species		ANIMALIA	ARTHROPODA	DIPLOPODA	POLYDESMIDA	DALODESMIDAE	Lissodesmus	Lissodesmus perporosus		QVMAG	Zoology Invertebrates	Fingerpost, N.W. Tasmania	-41.4333333333333	145.608333333333			Australia	Tasmanian Central Highlands		Tasmania	Waratah/Wynyard - Pt B	620						1994	01	16	1994-01-16							["Non-marine"]	0	noIssue	Spatially valid	dr345	Queen Victoria Museum Art Gallery provider for OZCAM
202eaeb1-9370-4759-868c-c2b96c2f3ceb	QVM:23:13604	urn:lsid:biodiversity.org.au:afd.taxon:10d0ed8e-ac2e-454e-8514-0b74250c6769	Lissodesmus perporosus		Lissodesmus perporosus	species		ANIMALIA	ARTHROPODA	DIPLOPODA	POLYDESMIDA	DALODESMIDAE	Lissodesmus	Lissodesmus perporosus		QVMAG	Zoology Invertebrates	Vale of Belvoir, N.W. Tasmania	-41.5333333333333	145.9			Australia	Tasmanian Central Highlands		Tasmania	Kentish	920						1994	01	16	1994-01-16							["Non-marine"]	0	noIssue	Spatially valid	dr345	Queen Victoria Museum Art Gallery provider for OZCAM
2af9b648-3180-4673-b175-fdc6309c545d	QVM:23:13871	urn:lsid:biodiversity.org.au:afd.taxon:3d9342a2-1d62-4930-b7fe-6c4a4d5b3be3	Notodesmus scotius		Notodesmus scotius	species		ANIMALIA	ARTHROPODA	DIPLOPODA	POLYDESMIDA	PARADOXOSOMATIDAE	Notodesmus	Notodesmus scotius		QVMAG	Zoology Invertebrates	Bridport, N. Tasmania	-41	147.4			Australia		Bass Strait Shelf Province	Tasmania		0						1993	11	6	1993-11-06							["Non-marine"]	0	noIssue	Spatially suspect	dr345	Queen Victoria Museum Art Gallery provider for OZCAM
644b14ce-cae1-43a5-9650-25e97b0cb898	QVM:23:13956	urn:lsid:biodiversity.org.au:afd.taxon:5950fc5a-e5fa-4fc8-8b3a-51a6e0f05e55	Reginaterreuma tarkinensis		Reginaterreuma tarkinensis	species		ANIMALIA	ARTHROPODA	DIPLOPODA	CHORDEUMATIDA	METOPIDIOTRICHIDAE	Reginaterreuma	Reginaterreuma tarkinensis		QVMAG	Zoology Invertebrates	Que River, N.W. Tasmania	-41.6166666666667	145.566666666667			Australia	Tasmanian West		Tasmania	Waratah/Wynyard - Pt B	680						1994	01	16	1994-01-16							["Non-marine"]	0	noIssue	Spatially valid	dr345	Queen Victoria Museum Art Gallery provider for OZCAM
e62f8681-5f4c-4b13-aa40-3a9fa03ef4d4	QVM:23:13957	urn:lsid:biodiversity.org.au:afd.taxon:5950fc5a-e5fa-4fc8-8b3a-51a6e0f05e55	Reginaterreuma tarkinensis		Reginaterreuma tarkinensis	species		ANIMALIA	ARTHROPODA	DIPLOPODA	CHORDEUMATIDA	METOPIDIOTRICHIDAE	Reginaterreuma	Reginaterreuma tarkinensis		QVMAG	Zoology Invertebrates	King William Saddle, W. Tasmania	-42.2	146.116666666667			Australia	Tasmanian Central Highlands		Tasmania	Central Highlands	820						1994	02	17	1994-02-17							["Non-marine"]	0	noIssue	Spatially valid	dr345	Queen Victoria Museum Art Gallery provider for OZCAM
047f2c26-a372-4b1a-bc12-2b4781245415	QVM:23:13968	urn:lsid:biodiversity.org.au:afd.taxon:9651242d-5b17-49bd-989a-a9d39f2a3d6e	Tasmanodesmus hardyi		Tasmanodesmus hardyi	species		ANIMALIA	ARTHROPODA	DIPLOPODA	POLYDESMIDA	DALODESMIDAE	Tasmanodesmus	Tasmanodesmus hardyi		QVMAG	Zoology Invertebrates	Paloona, N.W. Tasmania	-41.2666666666667	146.266666666667			Australia	Tasmanian Northern Slopes		Tasmania	Devonport	160						1994	02	4	1994-02-04							["Non-marine"]	0	noIssue	Spatially valid	dr345	Queen Victoria Museum Art Gallery provider for OZCAM
d11a187a-3fac-4b83-b754-7277e3aa78e1	QVM:23:13969	urn:lsid:biodiversity.org.au:afd.taxon:9651242d-5b17-49bd-989a-a9d39f2a3d6e	Tasmanodesmus hardyi		Tasmanodesmus hardyi	species		ANIMALIA	ARTHROPODA	DIPLOPODA	POLYDESMIDA	DALODESMIDAE	Tasmanodesmus	Tasmanodesmus hardyi		QVMAG	Zoology Invertebrates	Tarraleah, Central Plateau, Tasmania	-42.3	146.45			Australia	Tasmanian Southern Ranges		Tasmania	Central Highlands	630						1994	02	18	1994-02-18							["Non-marine"]	0	noIssue	Spatially valid	dr345	Queen Victoria Museum Art Gallery provider for OZCAM
07954deb-fe5a-4a78-97ee-08405b257d2d	QVM:23:13970	urn:lsid:biodiversity.org.au:afd.taxon:9651242d-5b17-49bd-989a-a9d39f2a3d6e	Tasmanodesmus hardyi		Tasmanodesmus hardyi	species		ANIMALIA	ARTHROPODA	DIPLOPODA	POLYDESMIDA	DALODESMIDAE	Tasmanodesmus	Tasmanodesmus hardyi		QVMAG	Zoology Invertebrates	Quamby Brook, N. Tasmania	-41.6	146.716666666667			Australia	Tasmanian Northern Slopes		Tasmania	Meander Valley	500						1994	03	4	1994-03-04							["Non-marine"]	0	noIssue	Spatially valid	dr345	Queen Victoria Museum Art Gallery provider for OZCAM
fe60a400-8f01-48b6-a20b-3b45ff796046	QVM:23:14022	urn:lsid:biodiversity.org.au:afd.taxon:aa5bb5fb-dc27-4350-ba5a-04df6c5abea0	Gasterogramma psi		Gasterogramma psi	species		ANIMALIA	ARTHROPODA	DIPLOPODA	POLYDESMIDA	DALODESMIDAE	Gasterogramma	Gasterogramma psi		QVMAG	Zoology Invertebrates	Don River Heads, Devonport, N.W. Tasmania	-41.1666666666667	146.333333333333			Australia	Flinders		Tasmania	Devonport	210						1994	02	4	1994-02-04							["Non-marine"]	0	noIssue	Spatially valid	dr345	Queen Victoria Museum Art Gallery provider for OZCAM
b7e482ee-d4eb-465f-ad61-fe187fc7fa9a	QVM:23:14026	urn:lsid:biodiversity.org.au:afd.taxon:e959691f-af71-4d12-81c0-93accc5192a2	Australeuma jeekeli		Australeuma jeekeli	species		ANIMALIA	ARTHROPODA	DIPLOPODA	CHORDEUMATIDA	METOPIDIOTRICHIDAE	Australeuma	Australeuma jeekeli		QVMAG	Zoology Invertebrates	Needle Rocks, S.W. Tasmania	-43.6666666666667	146.266666666667			Australia		Tasmanian Shelf Province	Tasmania		470						1994	02	23	1994-02-23							["Non-marine"]	0	noIssue	Spatially suspect	dr345	Queen Victoria Museum Art Gallery provider for OZCAM
a4a63f40-86ab-44af-b0d8-a3a311e48e73	QVM:23:14031	urn:lsid:biodiversity.org.au:afd.taxon:9651242d-5b17-49bd-989a-a9d39f2a3d6e	Tasmanodesmus hardyi		Tasmanodesmus hardyi	species		ANIMALIA	ARTHROPODA	DIPLOPODA	POLYDESMIDA	DALODESMIDAE	Tasmanodesmus	Tasmanodesmus hardyi		QVMAG	Zoology Invertebrates	Don, N.W. Tasmania	-41.1833333333333	146.316666666667			Australia	Flinders		Tasmania	Devonport	210						1994	02	4	1994-02-04							["Non-marine"]	0	noIssue	Spatially valid	dr345	Queen Victoria Museum Art Gallery provider for OZCAM
08d5cfd8-9115-480d-bbaf-daab696293cb	QVM:23:14032	urn:lsid:biodiversity.org.au:afd.taxon:9651242d-5b17-49bd-989a-a9d39f2a3d6e	Tasmanodesmus hardyi		Tasmanodesmus hardyi	species		ANIMALIA	ARTHROPODA	DIPLOPODA	POLYDESMIDA	DALODESMIDAE	Tasmanodesmus	Tasmanodesmus hardyi		QVMAG	Zoology Invertebrates	Fairy Glade State Reserve, N. Tasmania	-41.65	146.716666666667			Australia	Tasmanian Northern Slopes		Tasmania	Meander Valley	600						1994	03	4	1994-03-04							["Non-marine"]	0	noIssue	Spatially valid	dr345	Queen Victoria Museum Art Gallery provider for OZCAM
0a2e2258-acc0-4967-8ea5-684c7627df35	QVM:23:14215	urn:lsid:biodiversity.org.au:afd.taxon:03c1f16a-2ec5-4cf2-ab65-8aabb4c03b22	Siphonotus insularis		Siphonotus	genus		ANIMALIA	ARTHROPODA	DIPLOPODA	POLYZONIIDA	SIPHONOTIDAE	Siphonotus			QVMAG	Zoology Invertebrates	Liffey Falls, N. Tasmania	-41.6833333333333	146.783333333333			Australia	Tasmanian Northern Slopes		Tasmania	Northern Midlands - Pt B							1989	03	9	1989-03-09								0	noIssue	Spatially valid	dr345	Queen Victoria Museum Art Gallery provider for OZCAM
2e255e89-d46c-4c4d-97fb-a393751c30f8	QVM:23:14473	urn:lsid:biodiversity.org.au:afd.taxon:03c1f16a-2ec5-4cf2-ab65-8aabb4c03b22	Siphonotus tasmaniensis		Siphonotus	genus		ANIMALIA	ARTHROPODA	DIPLOPODA	POLYZONIIDA	SIPHONOTIDAE	Siphonotus			QVMAG	Zoology Invertebrates	Franklin River, W. Tasmania	-42.2166666666667	145.916666666667			Australia	Tasmanian West		Tasmania	West Coast	40						1989	03	23	1989-03-23								0	noIssue	Spatially valid	dr345	Queen Victoria Museum Art Gallery provider for OZCAM
98f48c54-0c21-48e1-ae9c-ce0a0273acb8	QVM:23:14971	urn:lsid:biodiversity.org.au:afd.taxon:10d0ed8e-ac2e-454e-8514-0b74250c6769	Lissodesmus perporosus		Lissodesmus perporosus	species		ANIMALIA	ARTHROPODA	DIPLOPODA	POLYDESMIDA	DALODESMIDAE	Lissodesmus	Lissodesmus perporosus		QVMAG	Zoology Invertebrates	Penguin, N.W. Tasmania	-41.1166666666667	146.083333333333			Australia	Tasmanian Northern Slopes		Tasmania	Central Coast - Pt A	75						1994	01	20	1994-01-20							["Non-marine"]	0	noIssue	Spatially valid	dr345	Queen Victoria Museum Art Gallery provider for OZCAM
259e4f22-c0f7-4dbe-b708-f85b8f9b1ff2	QVM:23:15179	urn:lsid:biodiversity.org.au:afd.taxon:3d9342a2-1d62-4930-b7fe-6c4a4d5b3be3	Notodesmus scotius		Notodesmus scotius	species		ANIMALIA	ARTHROPODA	DIPLOPODA	POLYDESMIDA	PARADOXOSOMATIDAE	Notodesmus	Notodesmus scotius		QVMAG	Zoology Invertebrates	Old Chum Dam, N.E. Tasmania	-41.05	148.033333333333			Australia	Ben Lomond		Tasmania	Dorset	150						1989	06	5	1989-06-05							["Non-marine"]	0	noIssue	Spatially valid	dr345	Queen Victoria Museum Art Gallery provider for OZCAM
d3e95a27-f00e-4282-9c46-8b3dbdc034aa	QVM:23:15181	urn:lsid:biodiversity.org.au:afd.taxon:182e7257-ca4f-40b2-96d4-75e6d2f094ac	Lissodesmus margaretae A		Dasystigma margaretae	species		ANIMALIA	ARTHROPODA	DIPLOPODA	POLYDESMIDA	DALODESMIDAE	Dasystigma	Dasystigma margaretae		QVMAG	Zoology Invertebrates	Laughing Jack Lagoon, Central Plateau, Tasmania	-42.1666666666667	146.283333333333			Australia	Tasmanian Southern Ranges		Tasmania	Central Highlands	860						1992	05	18	1992-05-18							["Non-marine"]	0	noIssue	Spatially valid	dr345	Queen Victoria Museum Art Gallery provider for OZCAM
74d1339c-3b79-4234-8f4a-56628a6971c8	QVM:23:15182	urn:lsid:biodiversity.org.au:afd.taxon:3d9342a2-1d62-4930-b7fe-6c4a4d5b3be3	Notodesmus scotius		Notodesmus scotius	species		ANIMALIA	ARTHROPODA	DIPLOPODA	POLYDESMIDA	PARADOXOSOMATIDAE	Notodesmus	Notodesmus scotius		QVMAG	Zoology Invertebrates	Epping Forest, N. Tasmania	-41.7666666666667	147.35			Australia	Tasmanian Northern Midlands		Tasmania	Northern Midlands - Pt B	210						1989	09	9	1989-09-09							["Non-marine"]	0	noIssue	Spatially valid	dr345	Queen Victoria Museum Art Gallery provider for OZCAM
a999d6b2-17a4-49e4-be55-60f8ae456f73	QVM:23:15183	urn:lsid:biodiversity.org.au:afd.taxon:182e7257-ca4f-40b2-96d4-75e6d2f094ac	Lissodesmus margaretae A		Dasystigma margaretae	species		ANIMALIA	ARTHROPODA	DIPLOPODA	POLYDESMIDA	DALODESMIDAE	Dasystigma	Dasystigma margaretae		QVMAG	Zoology Invertebrates	Laughing Jack Lagoon, Central Plateau, Tasmania	-42.1666666666667	146.283333333333			Australia	Tasmanian Southern Ranges		Tasmania	Central Highlands	930						1992	06	29	1992-06-29							["Non-marine"]	0	noIssue	Spatially valid	dr345	Queen Victoria Museum Art Gallery provider for OZCAM
56b9dc89-d846-4e59-8b6e-5deb803439dc	QVM:23:15192	urn:lsid:biodiversity.org.au:afd.taxon:3d9342a2-1d62-4930-b7fe-6c4a4d5b3be3	Notodesmus scotius		Notodesmus scotius	species		ANIMALIA	ARTHROPODA	DIPLOPODA	POLYDESMIDA	PARADOXOSOMATIDAE	Notodesmus	Notodesmus scotius		QVMAG	Zoology Invertebrates	Petal Point, N.E. Tasmania	-40.9083333333333	147.941666666667			Australia	Flinders		Tasmania	Dorset	10						1992	09	19	1992-09-19							["Non-marine"]	0	noIssue	Spatially valid	dr345	Queen Victoria Museum Art Gallery provider for OZCAM
b57cb304-af7f-428e-8e5c-152039e94341	QVM:23:15194	urn:lsid:biodiversity.org.au:afd.taxon:3d9342a2-1d62-4930-b7fe-6c4a4d5b3be3	Notodesmus scotius		Notodesmus scotius	species		ANIMALIA	ARTHROPODA	DIPLOPODA	POLYDESMIDA	PARADOXOSOMATIDAE	Notodesmus	Notodesmus scotius		QVMAG	Zoology Invertebrates	Telita, N.E. Tasmania	-41.15	147.766666666667			Australia	Ben Lomond		Tasmania	Dorset	270						1992	09	20	1992-09-20							["Non-marine"]	0	noIssue	Spatially valid	dr345	Queen Victoria Museum Art Gallery provider for OZCAM
0477eb95-c517-4df6-9daf-475909176636	QVM:23:15201	urn:lsid:biodiversity.org.au:afd.taxon:3d9342a2-1d62-4930-b7fe-6c4a4d5b3be3	Notodesmus scotius		Notodesmus scotius	species		ANIMALIA	ARTHROPODA	DIPLOPODA	POLYDESMIDA	PARADOXOSOMATIDAE	Notodesmus	Notodesmus scotius		QVMAG	Zoology Invertebrates	Epping Forest, N. Tasmania	-41.7666666666667	147.35			Australia	Tasmanian Northern Midlands		Tasmania	Northern Midlands - Pt B	210						1989	10	9	1989-10-09							["Non-marine"]	0	noIssue	Spatially valid	dr345	Queen Victoria Museum Art Gallery provider for OZCAM
61132ed7-94ce-434a-8469-6c73744676a1	QVM:23:15202	urn:lsid:biodiversity.org.au:afd.taxon:182e7257-ca4f-40b2-96d4-75e6d2f094ac	Lissodesmus margaretae C		Dasystigma margaretae	species		ANIMALIA	ARTHROPODA	DIPLOPODA	POLYDESMIDA	DALODESMIDAE	Dasystigma	Dasystigma margaretae		QVMAG	Zoology Invertebrates	Tarraleah, Central Plateau, Tasmania	-42.3	146.45			Australia	Tasmanian Southern Ranges		Tasmania	Central Highlands	750						1992	05	4	1992-05-04							["Non-marine"]	0	noIssue	Spatially valid	dr345	Queen Victoria Museum Art Gallery provider for OZCAM
84030c42-068f-45ee-8442-fafd88ecf845	QVM:23:15206	urn:lsid:biodiversity.org.au:afd.taxon:182e7257-ca4f-40b2-96d4-75e6d2f094ac	Lissodesmus margaretae C		Dasystigma margaretae	species		ANIMALIA	ARTHROPODA	DIPLOPODA	POLYDESMIDA	DALODESMIDAE	Dasystigma	Dasystigma margaretae		QVMAG	Zoology Invertebrates	Tarraleah, Central Plateau, Tasmania	-42.3	146.45			Australia	Tasmanian Southern Ranges		Tasmania	Central Highlands	700						1992	05	19	1992-05-19							["Non-marine"]	0	noIssue	Spatially valid	dr345	Queen Victoria Museum Art Gallery provider for OZCAM
b5b0b9f7-b26a-4be5-b83b-3861de72127b	QVM:23:15209	urn:lsid:biodiversity.org.au:afd.taxon:182e7257-ca4f-40b2-96d4-75e6d2f094ac	Lissodesmus margaretae C		Dasystigma margaretae	species		ANIMALIA	ARTHROPODA	DIPLOPODA	POLYDESMIDA	DALODESMIDAE	Dasystigma	Dasystigma margaretae		QVMAG	Zoology Invertebrates	Tarraleah, Central Plateau, Tasmania	-42.3	146.45			Australia	Tasmanian Southern Ranges		Tasmania	Central Highlands							1978	05									["Non-marine"]	0	noIssue	Spatially valid	dr345	Queen Victoria Museum Art Gallery provider for OZCAM
32c6d86c-3b71-42dc-956f-2e263c52165c	QVM:23:15218	urn:lsid:biodiversity.org.au:afd.taxon:182e7257-ca4f-40b2-96d4-75e6d2f094ac	Lissodesmus margaretae E		Dasystigma margaretae	species		ANIMALIA	ARTHROPODA	DIPLOPODA	POLYDESMIDA	DALODESMIDAE	Dasystigma	Dasystigma margaretae		QVMAG	Zoology Invertebrates	Bluestone Tier, E. Tasmania	-42.4666666666667	147.783333333333			Australia	Tasmanian South East		Tasmania	Glamorgan-Spring Bay	260						1991	04	26	1991-04-26							["Non-marine"]	0	noIssue	Spatially valid	dr345	Queen Victoria Museum Art Gallery provider for OZCAM
195c333a-4640-45b6-ab7d-eb861ac46850	QVM:23:15229	urn:lsid:biodiversity.org.au:afd.taxon:182e7257-ca4f-40b2-96d4-75e6d2f094ac	Lissodesmus margaretae		Dasystigma margaretae	species		ANIMALIA	ARTHROPODA	DIPLOPODA	POLYDESMIDA	DALODESMIDAE	Dasystigma	Dasystigma margaretae		QVMAG	Zoology Invertebrates	Boyd River, Lake Gordon, S.W. Tasmania	-42.8	146.316666666667			Australia	Tasmanian West		Tasmania	Derwent Valley	370						1994	02	23	1994-02-23							["Non-marine"]	0	noIssue	Spatially valid	dr345	Queen Victoria Museum Art Gallery provider for OZCAM
fcac94c5-e609-47cd-93a5-08ce88a4ec7f	QVM:23:15234	urn:lsid:biodiversity.org.au:afd.taxon:182e7257-ca4f-40b2-96d4-75e6d2f094ac	Lissodesmus margaretae		Dasystigma margaretae	species		ANIMALIA	ARTHROPODA	DIPLOPODA	POLYDESMIDA	DALODESMIDAE	Dasystigma	Dasystigma margaretae		QVMAG	Zoology Invertebrates	Tarraleah, Central Plateau, Tasmania	-42.3	146.45			Australia	Tasmanian Southern Ranges		Tasmania	Central Highlands	650						1994	02	18	1994-02-18							["Non-marine"]	0	noIssue	Spatially valid	dr345	Queen Victoria Museum Art Gallery provider for OZCAM
4d198972-9ad7-4329-b1cf-e9cf1e49514a	QVM:23:15237	urn:lsid:biodiversity.org.au:afd.taxon:182e7257-ca4f-40b2-96d4-75e6d2f094ac	Lissodesmus margaretae		Dasystigma margaretae	species		ANIMALIA	ARTHROPODA	DIPLOPODA	POLYDESMIDA	DALODESMIDAE	Dasystigma	Dasystigma margaretae		QVMAG	Zoology Invertebrates	Cracroft River, S.W. Tasmania	-43.2333333333333	146.583333333333			Australia	Tasmanian Southern Ranges		Tasmania	Huon Valley	690						1994	02	2	1994-02-02							["Non-marine"]	0	noIssue	Spatially valid	dr345	Queen Victoria Museum Art Gallery provider for OZCAM
94ee3a2e-965c-4d32-bbc6-8ed2a7c396a6	QVM:23:15244	urn:lsid:biodiversity.org.au:afd.taxon:182e7257-ca4f-40b2-96d4-75e6d2f094ac	Lissodesmus margaretae		Dasystigma margaretae	species		ANIMALIA	ARTHROPODA	DIPLOPODA	POLYDESMIDA	DALODESMIDAE	Dasystigma	Dasystigma margaretae		QVMAG	Zoology Invertebrates	Den Hill, Central Plateau, Tasmania	-42.4333333333333	147.083333333333			Australia	Tasmanian South East		Tasmania	Central Highlands	580						1992	03	19	1992-03-19							["Non-marine"]	0	noIssue	Spatially valid	dr345	Queen Victoria Museum Art Gallery provider for OZCAM
fbf26b1e-2bec-4de3-88c9-e89f2827a526	QVM:23:15259	urn:lsid:biodiversity.org.au:afd.taxon:182e7257-ca4f-40b2-96d4-75e6d2f094ac	Lissodesmus margaretae		Dasystigma margaretae	species		ANIMALIA	ARTHROPODA	DIPLOPODA	POLYDESMIDA	DALODESMIDAE	Dasystigma	Dasystigma margaretae		QVMAG	Zoology Invertebrates	Risdon Vale, S.E. Tasmania	-42.8166666666667	147.35			Australia	Tasmanian South East		Tasmania	Clarence	290						1992	06	2	1992-06-02							["Non-marine"]	0	noIssue	Spatially valid	dr345	Queen Victoria Museum Art Gallery provider for OZCAM
10f364d6-84f4-4aae-a32a-f0aa2bf6268c	QVM:23:15263	urn:lsid:biodiversity.org.au:afd.taxon:182e7257-ca4f-40b2-96d4-75e6d2f094ac	Lissodesmus margaretae		Dasystigma margaretae	species		ANIMALIA	ARTHROPODA	DIPLOPODA	POLYDESMIDA	DALODESMIDAE	Dasystigma	Dasystigma margaretae		QVMAG	Zoology Invertebrates	Maria Island, E. Tasmania	-42.6333333333333	148.083333333333			Australia	Tasmanian South East		Tasmania	Glamorgan-Spring Bay	120						1991	08	15	1991-08-15							["Non-marine"]	0	noIssue	Spatially valid	dr345	Queen Victoria Museum Art Gallery provider for OZCAM
a708cd6d-9dbc-4e7a-b2c9-7d6b76ece9a0	QVM:23:15265	urn:lsid:biodiversity.org.au:afd.taxon:182e7257-ca4f-40b2-96d4-75e6d2f094ac	Lissodesmus margaretae		Dasystigma margaretae	species		ANIMALIA	ARTHROPODA	DIPLOPODA	POLYDESMIDA	DALODESMIDAE	Dasystigma	Dasystigma margaretae		QVMAG	Zoology Invertebrates	Black Hill, E. Tasmania	-42.4333333333333	147.75			Australia	Tasmanian South East		Tasmania	Glamorgan-Spring Bay	440						1991	04	25	1991-04-25							["Non-marine"]	0	noIssue	Spatially valid	dr345	Queen Victoria Museum Art Gallery provider for OZCAM
5486cb03-f5fa-4109-9794-3a28e66b63f5	QVM:23:15273	urn:lsid:biodiversity.org.au:afd.taxon:182e7257-ca4f-40b2-96d4-75e6d2f094ac	Lissodesmus margaretae		Dasystigma margaretae	species		ANIMALIA	ARTHROPODA	DIPLOPODA	POLYDESMIDA	DALODESMIDAE	Dasystigma	Dasystigma margaretae		QVMAG	Zoology Invertebrates	Wayatinah, S.W. Tasmania	-42.3833333333333	146.5			Australia	Tasmanian Southern Ranges		Tasmania	Central Highlands	1020						1987	02	26	1987-02-26							["Non-marine"]	0	noIssue	Spatially valid	dr345	Queen Victoria Museum Art Gallery provider for OZCAM
56bab5a5-9443-4dcf-b30e-b395eb997376	QVM:23:15278	urn:lsid:biodiversity.org.au:afd.taxon:182e7257-ca4f-40b2-96d4-75e6d2f094ac	Lissodesmus margaretae		Dasystigma margaretae	species		ANIMALIA	ARTHROPODA	DIPLOPODA	POLYDESMIDA	DALODESMIDAE	Dasystigma	Dasystigma margaretae		QVMAG	Zoology Invertebrates	Bluestone Tier, E. Tasmania	-42.4666666666667	147.783333333333			Australia	Tasmanian South East		Tasmania	Glamorgan-Spring Bay	340						1991	04	24	1991-04-24							["Non-marine"]	0	noIssue	Spatially valid	dr345	Queen Victoria Museum Art Gallery provider for OZCAM
c693af9a-0f27-44f3-aecc-b0e6ca366277	QVM:23:15281	urn:lsid:biodiversity.org.au:afd.taxon:182e7257-ca4f-40b2-96d4-75e6d2f094ac	Lissodesmus margaretae		Dasystigma margaretae	species		ANIMALIA	ARTHROPODA	DIPLOPODA	POLYDESMIDA	DALODESMIDAE	Dasystigma	Dasystigma margaretae		QVMAG	Zoology Invertebrates	Blue Gum Spur, S.E. Tasmania	-42.05	147.866666666667			Australia	Tasmanian South East		Tasmania	Glamorgan-Spring Bay	200						1991	07	30	1991-07-30							["Non-marine"]	0	noIssue	Spatially valid	dr345	Queen Victoria Museum Art Gallery provider for OZCAM
5c4998e4-81a5-4d5c-b6fc-a354e072dccc	QVM:23:15299	urn:lsid:biodiversity.org.au:afd.taxon:bfea0be6-0051-4503-b0ac-1acae8e1143d	Lissodesmus modestus		Lissodesmus modestus	species		ANIMALIA	ARTHROPODA	DIPLOPODA	POLYDESMIDA	DALODESMIDAE	Lissodesmus	Lissodesmus modestus		QVMAG	Zoology Invertebrates	Maydena, S.E. Tasmania	-42.75	146.616666666667			Australia	Tasmanian Southern Ranges		Tasmania	Derwent Valley	380						1994	02	23	1994-02-23							["Non-marine"]	0	noIssue	Spatially valid	dr345	Queen Victoria Museum Art Gallery provider for OZCAM
a37869cb-4ad3-4ff7-a995-84b581e823e3	QVM:23:15302	urn:lsid:biodiversity.org.au:afd.taxon:bfea0be6-0051-4503-b0ac-1acae8e1143d	Lissodesmus modestus		Lissodesmus modestus	species		ANIMALIA	ARTHROPODA	DIPLOPODA	POLYDESMIDA	DALODESMIDAE	Lissodesmus	Lissodesmus modestus		QVMAG	Zoology Invertebrates	Fortescue Bay, S.E. Tasmania	-43.1333333333333	147.95			Australia	Tasmanian South East		Tasmania	Tasman	120						1992	03	11	1992-03-11							["Non-marine"]	0	noIssue	Spatially valid	dr345	Queen Victoria Museum Art Gallery provider for OZCAM
a528f607-e766-4d0e-84ea-8dd13f2a71fb	QVM:23:15307	urn:lsid:biodiversity.org.au:afd.taxon:bfea0be6-0051-4503-b0ac-1acae8e1143d	Lissodesmus modestus		Lissodesmus modestus	species		ANIMALIA	ARTHROPODA	DIPLOPODA	POLYDESMIDA	DALODESMIDAE	Lissodesmus	Lissodesmus modestus		QVMAG	Zoology Invertebrates	Needle Rocks, S.W. Tasmania	-43.6666666666667	146.266666666667			Australia		Tasmanian Shelf Province	Tasmania		470						1994	02	23	1994-02-23							["Non-marine"]	0	noIssue	Spatially suspect	dr345	Queen Victoria Museum Art Gallery provider for OZCAM
6ebc1f6b-fbc1-4e81-8741-5bc73e45b9cb	QVM:23:15308	urn:lsid:biodiversity.org.au:afd.taxon:bfea0be6-0051-4503-b0ac-1acae8e1143d	Lissodesmus modestus		Lissodesmus modestus	species		ANIMALIA	ARTHROPODA	DIPLOPODA	POLYDESMIDA	DALODESMIDAE	Lissodesmus	Lissodesmus modestus		QVMAG	Zoology Invertebrates	Needles Picnic Ground, S.W. Tasmania	-42.7166666666667	146.45			Australia	Tasmanian Southern Ranges		Tasmania	Derwent Valley	460						1994	02	23	1994-02-23							["Non-marine"]	0	noIssue	Spatially valid	dr345	Queen Victoria Museum Art Gallery provider for OZCAM
05a18658-6e3e-45b3-8489-8aee2c23891a	QVM:23:15309	urn:lsid:biodiversity.org.au:afd.taxon:bfea0be6-0051-4503-b0ac-1acae8e1143d	Lissodesmus modestus		Lissodesmus modestus	species		ANIMALIA	ARTHROPODA	DIPLOPODA	POLYDESMIDA	DALODESMIDAE	Lissodesmus	Lissodesmus modestus		QVMAG	Zoology Invertebrates	Hastings, S.E. Tasmania	-43.4166666666667	146.916666666667			Australia	Tasmanian Southern Ranges		Tasmania	Huon Valley							1952	12	5	1952-12-05							["Non-marine"]	0	noIssue	Spatially valid	dr345	Queen Victoria Museum Art Gallery provider for OZCAM
23e27ba2-5e80-402d-82cb-c6f1d5d6f411	QVM:23:15316	urn:lsid:biodiversity.org.au:afd.taxon:3514af4c-5027-400e-89bb-348cd117b667	Lissodesmus alisonae		Lissodesmus alisonae	species		ANIMALIA	ARTHROPODA	DIPLOPODA	POLYDESMIDA	DALODESMIDAE	Lissodesmus	Lissodesmus alisonae		QVMAG	Zoology Invertebrates	Jackeys Marsh, N. Tasmania	-41.6833333333333	146.683333333333			Australia	Tasmanian Northern Slopes		Tasmania	Meander Valley	900						1994	03	4	1994-03-04							["Non-marine"]	0	noIssue	Spatially valid	dr345	Queen Victoria Museum Art Gallery provider for OZCAM
39e29acc-e482-47fb-9483-1b3804a6fb01	QVM:23:15322	urn:lsid:biodiversity.org.au:afd.taxon:3514af4c-5027-400e-89bb-348cd117b667	Lissodesmus alisonae		Lissodesmus alisonae	species		ANIMALIA	ARTHROPODA	DIPLOPODA	POLYDESMIDA	DALODESMIDAE	Lissodesmus	Lissodesmus alisonae		QVMAG	Zoology Invertebrates	Launceston, N. Tasmania	-41.45	147.166666666667			Australia	Tasmanian Northern Midlands		Tasmania	Launceston - Pt B	130						1994	01	1	1994-01-01							["Non-marine"]	0	noIssue	Spatially valid	dr345	Queen Victoria Museum Art Gallery provider for OZCAM
14c9b412-f561-421e-b4dc-a3d39dbb767b	QVM:23:15323	urn:lsid:biodiversity.org.au:afd.taxon:3514af4c-5027-400e-89bb-348cd117b667	Lissodesmus alisonae		Lissodesmus alisonae	species		ANIMALIA	ARTHROPODA	DIPLOPODA	POLYDESMIDA	DALODESMIDAE	Lissodesmus	Lissodesmus alisonae		QVMAG	Zoology Invertebrates	Patersonia, N. Tasmania	-41.35	147.3			Australia	Ben Lomond		Tasmania	Launceston - Pt C	440						1994	07	21	1994-07-21							["Non-marine"]	0	noIssue	Spatially valid	dr345	Queen Victoria Museum Art Gallery provider for OZCAM
af140116-854a-4051-b171-b1724f96da00	QVM:23:15332	urn:lsid:biodiversity.org.au:afd.taxon:3514af4c-5027-400e-89bb-348cd117b667	Lissodesmus alisonae		Lissodesmus alisonae	species		ANIMALIA	ARTHROPODA	DIPLOPODA	POLYDESMIDA	DALODESMIDAE	Lissodesmus	Lissodesmus alisonae		QVMAG	Zoology Invertebrates	Railton, N.W. Tasmania	-41.3333333333333	146.433333333333			Australia	Tasmanian Northern Slopes		Tasmania	Kentish	60						1993	08	4	1993-08-04							["Non-marine"]	0	noIssue	Spatially valid	dr345	Queen Victoria Museum Art Gallery provider for OZCAM
bf001773-4178-4a94-968a-07aa9327bb4e	QVM:23:15334	urn:lsid:biodiversity.org.au:afd.taxon:3514af4c-5027-400e-89bb-348cd117b667	Lissodesmus alisonae		Lissodesmus alisonae	species		ANIMALIA	ARTHROPODA	DIPLOPODA	POLYDESMIDA	DALODESMIDAE	Lissodesmus	Lissodesmus alisonae		QVMAG	Zoology Invertebrates	Prossers Forest, N. Tasmania	-41.4	147.183333333333			Australia	Tasmanian Northern Midlands		Tasmania	Launceston - Pt B	380						1992	02	28	1992-02-28							["Non-marine"]	0	noIssue	Spatially valid	dr345	Queen Victoria Museum Art Gallery provider for OZCAM
ba508c21-f0f5-433c-a33a-cd0218c07677	QVM:23:15336	urn:lsid:biodiversity.org.au:afd.taxon:3514af4c-5027-400e-89bb-348cd117b667	Lissodesmus alisonae		Lissodesmus alisonae	species		ANIMALIA	ARTHROPODA	DIPLOPODA	POLYDESMIDA	DALODESMIDAE	Lissodesmus	Lissodesmus alisonae		QVMAG	Zoology Invertebrates	Lalla, N.Tasmania	-41.2666666666667	147.183333333333			Australia	Ben Lomond		Tasmania	Launceston - Pt C	190						1993	01	5	1993-01-05							["Non-marine"]	0	noIssue	Spatially valid	dr345	Queen Victoria Museum Art Gallery provider for OZCAM
44074647-f306-4c7a-b40c-6ef7dc384cc5	QVM:23:15338	urn:lsid:biodiversity.org.au:afd.taxon:3514af4c-5027-400e-89bb-348cd117b667	Lissodesmus alisonae		Lissodesmus alisonae	species		ANIMALIA	ARTHROPODA	DIPLOPODA	POLYDESMIDA	DALODESMIDAE	Lissodesmus	Lissodesmus alisonae		QVMAG	Zoology Invertebrates	Distillery Creek, N. Tasmania	-41.4166666666667	147.266666666667			Australia	Ben Lomond		Tasmania	Launceston - Pt B	120						1992	03	1	1992-03-01							["Non-marine"]	0	noIssue	Spatially valid	dr345	Queen Victoria Museum Art Gallery provider for OZCAM
a79ec40d-4eee-4572-8757-32a83fb013b6	QVM:23:15365	urn:lsid:biodiversity.org.au:afd.taxon:3514af4c-5027-400e-89bb-348cd117b667	Lissodesmus alisonae		Lissodesmus alisonae	species		ANIMALIA	ARTHROPODA	DIPLOPODA	POLYDESMIDA	DALODESMIDAE	Lissodesmus	Lissodesmus alisonae		QVMAG	Zoology Invertebrates	Golconda, N. Tasmania	-41.1666666666667	147.3			Australia	Ben Lomond		Tasmania	Dorset	140						1992	02	29	1992-02-29							["Non-marine"]	0	noIssue	Spatially valid	dr345	Queen Victoria Museum Art Gallery provider for OZCAM
1a4cd4a1-2257-4510-b9e5-314b698c7db4	QVM:23:15369	urn:lsid:biodiversity.org.au:afd.taxon:3514af4c-5027-400e-89bb-348cd117b667	Lissodesmus alisonae		Lissodesmus alisonae	species		ANIMALIA	ARTHROPODA	DIPLOPODA	POLYDESMIDA	DALODESMIDAE	Lissodesmus	Lissodesmus alisonae		QVMAG	Zoology Invertebrates	Beaconsfield, N. Tasmania	-41.2	146.816666666667			Australia	Flinders		Tasmania	West Tamar - Pt A	150						1992	12	13	1992-12-13							["Non-marine"]	0	noIssue	Spatially valid	dr345	Queen Victoria Museum Art Gallery provider for OZCAM
eeb76451-3bb6-4389-a902-b60f27db0950	QVM:23:15371	urn:lsid:biodiversity.org.au:afd.taxon:3514af4c-5027-400e-89bb-348cd117b667	Lissodesmus alisonae		Lissodesmus alisonae	species		ANIMALIA	ARTHROPODA	DIPLOPODA	POLYDESMIDA	DALODESMIDAE	Lissodesmus	Lissodesmus alisonae		QVMAG	Zoology Invertebrates	Golden Valley, N. Tasmania	-41.6166666666667	146.716666666667			Australia	Tasmanian Northern Slopes		Tasmania	Meander Valley	330						1992	03	5	1992-03-05							["Non-marine"]	0	noIssue	Spatially valid	dr345	Queen Victoria Museum Art Gallery provider for OZCAM
ffda691e-b600-47bd-b3e6-22ebcf39fffd	QVM:23:15372	urn:lsid:biodiversity.org.au:afd.taxon:3514af4c-5027-400e-89bb-348cd117b667	Lissodesmus alisonae		Lissodesmus alisonae	species		ANIMALIA	ARTHROPODA	DIPLOPODA	POLYDESMIDA	DALODESMIDAE	Lissodesmus	Lissodesmus alisonae		QVMAG	Zoology Invertebrates	Lebrina, N.E. Tasmania	-41.1833333333333	147.233333333333			Australia	Ben Lomond		Tasmania	Launceston - Pt C	240						1993	01	5	1993-01-05							["Non-marine"]	0	noIssue	Spatially valid	dr345	Queen Victoria Museum Art Gallery provider for OZCAM
94ae7ecd-bed6-45f2-83c2-7d8a7a700aaf	QVM:23:15374	urn:lsid:biodiversity.org.au:afd.taxon:3514af4c-5027-400e-89bb-348cd117b667	Lissodesmus alisonae		Lissodesmus alisonae	species		ANIMALIA	ARTHROPODA	DIPLOPODA	POLYDESMIDA	DALODESMIDAE	Lissodesmus	Lissodesmus alisonae		QVMAG	Zoology Invertebrates	Deviot, N. Tasmania	-41.2333333333333	146.933333333333			Australia	Flinders		Tasmania	West Tamar - Pt A	60						1992	12	13	1992-12-13							["Non-marine"]	0	noIssue	Spatially valid	dr345	Queen Victoria Museum Art Gallery provider for OZCAM
9a26301c-7691-4a49-a637-e1984d5fa6b5	QVM:23:15375	urn:lsid:biodiversity.org.au:afd.taxon:3514af4c-5027-400e-89bb-348cd117b667	Lissodesmus alisonae		Lissodesmus alisonae	species		ANIMALIA	ARTHROPODA	DIPLOPODA	POLYDESMIDA	DALODESMIDAE	Lissodesmus	Lissodesmus alisonae		QVMAG	Zoology Invertebrates	Tunnel, N. Tasmania	-41.2	147.183333333333			Australia	Ben Lomond		Tasmania	Launceston - Pt C	200						1992	02	29	1992-02-29							["Non-marine"]	0	noIssue	Spatially valid	dr345	Queen Victoria Museum Art Gallery provider for OZCAM
6251de58-e67e-4bdc-8714-6712b51de61c	QVM:23:15382	urn:lsid:biodiversity.org.au:afd.taxon:3514af4c-5027-400e-89bb-348cd117b667	Lissodesmus alisonae		Lissodesmus alisonae	species		ANIMALIA	ARTHROPODA	DIPLOPODA	POLYDESMIDA	DALODESMIDAE	Lissodesmus	Lissodesmus alisonae		QVMAG	Zoology Invertebrates	Retreat, N. Tasmania	-41.15	147.166666666667			Australia	Ben Lomond		Tasmania	Launceston - Pt C	180						1991	07	6	1991-07-06							["Non-marine"]	0	noIssue	Spatially valid	dr345	Queen Victoria Museum Art Gallery provider for OZCAM
3851ae0a-7402-43f6-88ab-d54c974d5c85	QVM:23:15388	urn:lsid:biodiversity.org.au:afd.taxon:3514af4c-5027-400e-89bb-348cd117b667	Lissodesmus alisonae		Lissodesmus alisonae	species		ANIMALIA	ARTHROPODA	DIPLOPODA	POLYDESMIDA	DALODESMIDAE	Lissodesmus	Lissodesmus alisonae		QVMAG	Zoology Invertebrates	Branch Creek, N. Tasmania	-41.2166666666667	146.633333333333			Australia	Tasmanian Northern Slopes		Tasmania	Latrobe - Pt B	30						1992	02	18	1992-02-18							["Non-marine"]	0	noIssue	Spatially valid	dr345	Queen Victoria Museum Art Gallery provider for OZCAM
eb724aba-07d9-4597-9ab4-e00de507860a	QVM:23:15391	urn:lsid:biodiversity.org.au:afd.taxon:3514af4c-5027-400e-89bb-348cd117b667	Lissodesmus alisonae		Lissodesmus alisonae	species		ANIMALIA	ARTHROPODA	DIPLOPODA	POLYDESMIDA	DALODESMIDAE	Lissodesmus	Lissodesmus alisonae		QVMAG	Zoology Invertebrates	Mt. Direction, N. Tasmania	-41.25	147.033333333333			Australia	Ben Lomond		Tasmania	Launceston - Pt C	200						1988	05	18	1988-05-18							["Non-marine"]	0	noIssue	Spatially valid	dr345	Queen Victoria Museum Art Gallery provider for OZCAM
c1ee1fe3-ea1a-457d-8b32-01c7fd703a75	QVM:23:15403	urn:lsid:biodiversity.org.au:afd.taxon:3514af4c-5027-400e-89bb-348cd117b667	Lissodesmus alisonae		Lissodesmus alisonae	species		ANIMALIA	ARTHROPODA	DIPLOPODA	POLYDESMIDA	DALODESMIDAE	Lissodesmus	Lissodesmus alisonae		QVMAG	Zoology Invertebrates	Jackeys Marsh, N. Tasmania	-41.6833333333333	146.683333333333			Australia	Tasmanian Northern Slopes		Tasmania	Meander Valley	520						1994	05	16	1994-05-16							["Non-marine"]	0	noIssue	Spatially valid	dr345	Queen Victoria Museum Art Gallery provider for OZCAM
32199ce4-c018-4cfd-87ca-122d3500ad7c	QVM:23:15407	urn:lsid:biodiversity.org.au:afd.taxon:3514af4c-5027-400e-89bb-348cd117b667	Lissodesmus alisonae		Lissodesmus alisonae	species		ANIMALIA	ARTHROPODA	DIPLOPODA	POLYDESMIDA	DALODESMIDAE	Lissodesmus	Lissodesmus alisonae		QVMAG	Zoology Invertebrates	Blackwood Creek, N. Tasmania	-41.75	146.9			Australia	Tasmanian Northern Slopes		Tasmania	Northern Midlands - Pt B	370						1993	12	16	1993-12-16							["Non-marine"]	0	noIssue	Spatially valid	dr345	Queen Victoria Museum Art Gallery provider for OZCAM
c9accd25-a534-497a-9e31-f47bde2550c6	QVM:23:15411	urn:lsid:biodiversity.org.au:afd.taxon:3514af4c-5027-400e-89bb-348cd117b667	Lissodesmus alisonae		Lissodesmus alisonae	species		ANIMALIA	ARTHROPODA	DIPLOPODA	POLYDESMIDA	DALODESMIDAE	Lissodesmus	Lissodesmus alisonae		QVMAG	Zoology Invertebrates	Foons Hill, N.E. Tasmania	-41.3666666666667	147.333333333333			Australia	Ben Lomond		Tasmania	Launceston - Pt C	630						1994	08	4	1994-08-04							["Non-marine"]	0	noIssue	Spatially valid	dr345	Queen Victoria Museum Art Gallery provider for OZCAM
97c1fa3c-540a-49cf-8539-0c0ac3a2f4bb	QVM:23:15414	urn:lsid:biodiversity.org.au:afd.taxon:3514af4c-5027-400e-89bb-348cd117b667	Lissodesmus alisonae		Lissodesmus alisonae	species		ANIMALIA	ARTHROPODA	DIPLOPODA	POLYDESMIDA	DALODESMIDAE	Lissodesmus	Lissodesmus alisonae		QVMAG	Zoology Invertebrates	Frankford West, N. Tasmania	-41.3166666666667	146.733333333333			Australia	Tasmanian Northern Slopes		Tasmania	West Tamar - Pt B	240						1994	07	18	1994-07-18							["Non-marine"]	0	noIssue	Spatially valid	dr345	Queen Victoria Museum Art Gallery provider for OZCAM
932f98cb-deb6-4827-8ddd-8a7a0bab6038	QVM:23:15417	urn:lsid:biodiversity.org.au:afd.taxon:3514af4c-5027-400e-89bb-348cd117b667	Lissodesmus alisonae		Lissodesmus alisonae	species		ANIMALIA	ARTHROPODA	DIPLOPODA	POLYDESMIDA	DALODESMIDAE	Lissodesmus	Lissodesmus alisonae		QVMAG	Zoology Invertebrates	Blackwood Creek, N. Tasmania	-41.75	146.9			Australia	Tasmanian Northern Slopes		Tasmania	Northern Midlands - Pt B	400						1993	12	14	1993-12-14							["Non-marine"]	0	noIssue	Spatially valid	dr345	Queen Victoria Museum Art Gallery provider for OZCAM
0ca82a20-1dd6-4c3d-9508-763ffa3edde5	QVM:23:15418	urn:lsid:biodiversity.org.au:afd.taxon:3514af4c-5027-400e-89bb-348cd117b667	Lissodesmus alisonae		Lissodesmus alisonae	species		ANIMALIA	ARTHROPODA	DIPLOPODA	POLYDESMIDA	DALODESMIDAE	Lissodesmus	Lissodesmus alisonae		QVMAG	Zoology Invertebrates	Liffey, N. Tasmania	-41.6833333333333	146.85			Australia	Tasmanian Northern Slopes		Tasmania	Meander Valley	340						1993	11	23	1993-11-23							["Non-marine"]	0	noIssue	Spatially valid	dr345	Queen Victoria Museum Art Gallery provider for OZCAM
311acd5f-2c32-431c-b166-1c5223da136b	QVM:23:15420	urn:lsid:biodiversity.org.au:afd.taxon:3514af4c-5027-400e-89bb-348cd117b667	Lissodesmus alisonae		Lissodesmus alisonae	species		ANIMALIA	ARTHROPODA	DIPLOPODA	POLYDESMIDA	DALODESMIDAE	Lissodesmus	Lissodesmus alisonae		QVMAG	Zoology Invertebrates	Toiberry, N. Tasmania	-41.6	147.033333333333			Australia	Tasmanian Northern Midlands		Tasmania	Northern Midlands - Pt B	170						1993	11	22	1993-11-22							["Non-marine"]	0	noIssue	Spatially valid	dr345	Queen Victoria Museum Art Gallery provider for OZCAM
fff1e85a-6894-4e28-afc6-c0e4ec612fea	QVM:23:15421	urn:lsid:biodiversity.org.au:afd.taxon:3514af4c-5027-400e-89bb-348cd117b667	Lissodesmus alisonae		Lissodesmus alisonae	species		ANIMALIA	ARTHROPODA	DIPLOPODA	POLYDESMIDA	DALODESMIDAE	Lissodesmus	Lissodesmus alisonae		QVMAG	Zoology Invertebrates	Aplico Creek, N.E. Tasmania	-41.4833333333333	147.4			Australia	Ben Lomond		Tasmania	Launceston - Pt C	400						1993	03	9	1993-03-09							["Non-marine"]	0	noIssue	Spatially valid	dr345	Queen Victoria Museum Art Gallery provider for OZCAM
c3fa10b9-1327-43c6-975d-803817f7179a	QVM:23:15422	urn:lsid:biodiversity.org.au:afd.taxon:3514af4c-5027-400e-89bb-348cd117b667	Lissodesmus alisonae		Lissodesmus alisonae	species		ANIMALIA	ARTHROPODA	DIPLOPODA	POLYDESMIDA	DALODESMIDAE	Lissodesmus	Lissodesmus alisonae		QVMAG	Zoology Invertebrates	Brumbys Creek, N. Tasmania	-41.7333333333333	146.933333333333			Australia	Tasmanian Northern Midlands		Tasmania	Northern Midlands - Pt B	350						1993	11	23	1993-11-23							["Non-marine"]	0	noIssue	Spatially valid	dr345	Queen Victoria Museum Art Gallery provider for OZCAM
fbaaa501-35a0-4e00-b3a1-bbd144c381c0	QVM:23:15430	urn:lsid:biodiversity.org.au:afd.taxon:3514af4c-5027-400e-89bb-348cd117b667	Lissodesmus alisonae		Lissodesmus alisonae	species		ANIMALIA	ARTHROPODA	DIPLOPODA	POLYDESMIDA	DALODESMIDAE	Lissodesmus	Lissodesmus alisonae		QVMAG	Zoology Invertebrates	Blackwood Creek, N. Tasmania	-41.75	146.9			Australia	Tasmanian Northern Slopes		Tasmania	Northern Midlands - Pt B	390						1993	12	9	1993-12-09							["Non-marine"]	0	noIssue	Spatially valid	dr345	Queen Victoria Museum Art Gallery provider for OZCAM
823cefc2-d46e-4bcf-a8c9-88f3f4aed35c	QVM:23:15431	urn:lsid:biodiversity.org.au:afd.taxon:3514af4c-5027-400e-89bb-348cd117b667	Lissodesmus alisonae		Lissodesmus alisonae	species		ANIMALIA	ARTHROPODA	DIPLOPODA	POLYDESMIDA	DALODESMIDAE	Lissodesmus	Lissodesmus alisonae		QVMAG	Zoology Invertebrates	Bracknell, N. Tasmania	-41.65	146.933333333333			Australia	Tasmanian Northern Midlands		Tasmania	Meander Valley	260						1993	12	14	1993-12-14							["Non-marine"]	0	noIssue	Spatially valid	dr345	Queen Victoria Museum Art Gallery provider for OZCAM
e3cf3bb1-4a52-4713-81c9-da5c3cf59ca0	QVM:23:15432	urn:lsid:biodiversity.org.au:afd.taxon:3514af4c-5027-400e-89bb-348cd117b667	Lissodesmus alisonae		Lissodesmus alisonae	species		ANIMALIA	ARTHROPODA	DIPLOPODA	POLYDESMIDA	DALODESMIDAE	Lissodesmus	Lissodesmus alisonae		QVMAG	Zoology Invertebrates	Liffey, N. Tasmania	-41.6833333333333	146.85			Australia	Tasmanian Northern Slopes		Tasmania	Meander Valley	330						1993	12	9	1993-12-09							["Non-marine"]	0	noIssue	Spatially valid	dr345	Queen Victoria Museum Art Gallery provider for OZCAM
47267d3d-8e0c-409c-9aef-c1c6a230255f	QVM:23:15435	urn:lsid:biodiversity.org.au:afd.taxon:3514af4c-5027-400e-89bb-348cd117b667	Lissodesmus alisonae		Lissodesmus alisonae	species		ANIMALIA	ARTHROPODA	DIPLOPODA	POLYDESMIDA	DALODESMIDAE	Lissodesmus	Lissodesmus alisonae		QVMAG	Zoology Invertebrates	Brumbys Creek, N. Tasmania	-41.7333333333333	146.933333333333			Australia	Tasmanian Northern Midlands		Tasmania	Northern Midlands - Pt B	280						1993	01	4	1993-01-04							["Non-marine"]	0	noIssue	Spatially valid	dr345	Queen Victoria Museum Art Gallery provider for OZCAM
a6de2e40-7d9a-4aff-bd94-349d19798d4c	QVM:23:15438	urn:lsid:biodiversity.org.au:afd.taxon:3514af4c-5027-400e-89bb-348cd117b667	Lissodesmus alisonae		Lissodesmus alisonae	species		ANIMALIA	ARTHROPODA	DIPLOPODA	POLYDESMIDA	DALODESMIDAE	Lissodesmus	Lissodesmus alisonae		QVMAG	Zoology Invertebrates	Liffey, N. Tasmania	-41.6833333333333	146.85			Australia	Tasmanian Northern Slopes		Tasmania	Meander Valley	340						1993	01	4	1993-01-04							["Non-marine"]	0	noIssue	Spatially valid	dr345	Queen Victoria Museum Art Gallery provider for OZCAM
c25cc45c-1dfd-49a2-a16b-1929e6607c29	QVM:23:15441	urn:lsid:biodiversity.org.au:afd.taxon:3514af4c-5027-400e-89bb-348cd117b667	Lissodesmus alisonae		Lissodesmus alisonae	species		ANIMALIA	ARTHROPODA	DIPLOPODA	POLYDESMIDA	DALODESMIDAE	Lissodesmus	Lissodesmus alisonae		QVMAG	Zoology Invertebrates	Liffey, N. Tasmania	-41.6833333333333	146.85			Australia	Tasmanian Northern Slopes		Tasmania	Meander Valley	530						1992	02	22	1992-02-22							["Non-marine"]	0	noIssue	Spatially valid	dr345	Queen Victoria Museum Art Gallery provider for OZCAM
05d1eace-7002-48fd-8fcf-3731e5294327	QVM:23:15457	urn:lsid:biodiversity.org.au:afd.taxon:3514af4c-5027-400e-89bb-348cd117b667	Lissodesmus alisonae		Lissodesmus alisonae	species		ANIMALIA	ARTHROPODA	DIPLOPODA	POLYDESMIDA	DALODESMIDAE	Lissodesmus	Lissodesmus alisonae		QVMAG	Zoology Invertebrates	Needles, N. Tasmania	-41.55	146.566666666667			Australia	Tasmanian Northern Slopes		Tasmania	Meander Valley	260						1992	03	5	1992-03-05							["Non-marine"]	0	noIssue	Spatially valid	dr345	Queen Victoria Museum Art Gallery provider for OZCAM
59cfc15d-dca8-4194-991b-b76bb249ec40	QVM:23:15462	urn:lsid:biodiversity.org.au:afd.taxon:3514af4c-5027-400e-89bb-348cd117b667	Lissodesmus alisonae		Lissodesmus alisonae	species		ANIMALIA	ARTHROPODA	DIPLOPODA	POLYDESMIDA	DALODESMIDAE	Lissodesmus	Lissodesmus alisonae		QVMAG	Zoology Invertebrates	Sassafras, N.W. Tasmania	-41.2833333333333	146.5			Australia	Tasmanian Northern Slopes		Tasmania	Latrobe - Pt B	400						1990	06	3	1990-06-03							["Non-marine"]	0	noIssue	Spatially valid	dr345	Queen Victoria Museum Art Gallery provider for OZCAM
2db4e9ad-df1d-4a36-b9e5-a636422614a3	QVM:23:15463	urn:lsid:biodiversity.org.au:afd.taxon:3514af4c-5027-400e-89bb-348cd117b667	Lissodesmus alisonae		Lissodesmus alisonae	species		ANIMALIA	ARTHROPODA	DIPLOPODA	POLYDESMIDA	DALODESMIDAE	Lissodesmus	Lissodesmus alisonae		QVMAG	Zoology Invertebrates	Gog Range, N. Tasmania	-41.5166666666667	146.366666666667			Australia	Tasmanian Northern Slopes		Tasmania	Meander Valley	260						1991	12	17	1991-12-17							["Non-marine"]	0	noIssue	Spatially valid	dr345	Queen Victoria Museum Art Gallery provider for OZCAM
dd058fbf-2b10-44e1-bbab-fa1dddde872e	QVM:23:15471	urn:lsid:biodiversity.org.au:afd.taxon:9651242d-5b17-49bd-989a-a9d39f2a3d6e	Tasmanodesmus hardyi		Tasmanodesmus hardyi	species		ANIMALIA	ARTHROPODA	DIPLOPODA	POLYDESMIDA	DALODESMIDAE	Tasmanodesmus	Tasmanodesmus hardyi		QVMAG	Zoology Invertebrates	Mt. Barrow, N.E. Tasmania	-41.3833333333333	147.416666666667			Australia	Ben Lomond		Tasmania	Launceston - Pt C	600						1994	07	30	1994-07-30							["Non-marine"]	0	noIssue	Spatially valid	dr345	Queen Victoria Museum Art Gallery provider for OZCAM
8f533f64-9ece-4dfe-971b-dd57feb08a69	QVM:23:15477	urn:lsid:biodiversity.org.au:afd.taxon:9651242d-5b17-49bd-989a-a9d39f2a3d6e	Tasmanodesmus hardyi		Tasmanodesmus hardyi	species		ANIMALIA	ARTHROPODA	DIPLOPODA	POLYDESMIDA	DALODESMIDAE	Tasmanodesmus	Tasmanodesmus hardyi		QVMAG	Zoology Invertebrates	Mt. Barrow, N.E. Tasmania	-41.3833333333333	147.416666666667			Australia	Ben Lomond		Tasmania	Launceston - Pt C	680						1994	07	19	1994-07-19							["Non-marine"]	0	noIssue	Spatially valid	dr345	Queen Victoria Museum Art Gallery provider for OZCAM
8c6cf4e7-4cce-4f7b-a592-cd0b5ad453e5	QVM:23:15478	urn:lsid:biodiversity.org.au:afd.taxon:9651242d-5b17-49bd-989a-a9d39f2a3d6e	Tasmanodesmus hardyi		Tasmanodesmus hardyi	species		ANIMALIA	ARTHROPODA	DIPLOPODA	POLYDESMIDA	DALODESMIDAE	Tasmanodesmus	Tasmanodesmus hardyi		QVMAG	Zoology Invertebrates	Mt. Barrow, N.E. Tasmania	-41.3833333333333	147.416666666667			Australia	Ben Lomond		Tasmania	Launceston - Pt C	480						1994	07	31	1994-07-31							["Non-marine"]	0	noIssue	Spatially valid	dr345	Queen Victoria Museum Art Gallery provider for OZCAM
e66f8f9d-bbdc-4efd-932b-d078a3bab7c4	QVM:23:15656	urn:lsid:biodiversity.org.au:afd.taxon:a413b601-4817-4b24-a25a-1961dfbadcb1	Lissodesmus adrianae		Lissodesmus adrianae	species		ANIMALIA	ARTHROPODA	DIPLOPODA	POLYDESMIDA	DALODESMIDAE	Lissodesmus	Lissodesmus adrianae		QVMAG	Zoology Invertebrates	Telita, N.E. Tasmania	-41.15	147.766666666667			Australia	Ben Lomond		Tasmania	Dorset	270						1992	09	20	1992-09-20							["Non-marine"]	0	noIssue	Spatially valid	dr345	Queen Victoria Museum Art Gallery provider for OZCAM
3879b781-c15d-4ce3-a0d1-99a25e8b68c0	QVM:23:15670	urn:lsid:biodiversity.org.au:afd.taxon:a413b601-4817-4b24-a25a-1961dfbadcb1	Lissodesmus adrianae		Lissodesmus adrianae	species		ANIMALIA	ARTHROPODA	DIPLOPODA	POLYDESMIDA	DALODESMIDAE	Lissodesmus	Lissodesmus adrianae		QVMAG	Zoology Invertebrates	Pearly Brook, N.E. Tasmania	-41.0666666666667	147.666666666667			Australia	Ben Lomond		Tasmania	Dorset	80						1992	03	1	1992-03-01							["Non-marine"]	0	noIssue	Spatially valid	dr345	Queen Victoria Museum Art Gallery provider for OZCAM
06cce2bf-8de4-40ba-b11d-5b1d4498b2f3	QVM:23:15683	urn:lsid:biodiversity.org.au:afd.taxon:a413b601-4817-4b24-a25a-1961dfbadcb1	Lissodesmus adrianae		Lissodesmus adrianae	species		ANIMALIA	ARTHROPODA	DIPLOPODA	POLYDESMIDA	DALODESMIDAE	Lissodesmus	Lissodesmus adrianae		QVMAG	Zoology Invertebrates	Little Forester River, N.E. Tasmania	-41.0333333333333	147.35			Australia	Flinders		Tasmania	Dorset	60						1993	01	5	1993-01-05							["Non-marine"]	0	noIssue	Spatially valid	dr345	Queen Victoria Museum Art Gallery provider for OZCAM
e3d07c4d-0dd7-4a8b-82eb-5f6acca93ff9	QVM:23:15726	urn:lsid:biodiversity.org.au:afd.taxon:a413b601-4817-4b24-a25a-1961dfbadcb1	Lissodesmus adrianae		Lissodesmus adrianae	species		ANIMALIA	ARTHROPODA	DIPLOPODA	POLYDESMIDA	DALODESMIDAE	Lissodesmus	Lissodesmus adrianae		QVMAG	Zoology Invertebrates	Scottsdale, N.E. Tasmania	-41.1666666666667	147.5			Australia	Ben Lomond		Tasmania	Dorset	800						1989	06	5	1989-06-05							["Non-marine"]	0	noIssue	Spatially valid	dr345	Queen Victoria Museum Art Gallery provider for OZCAM
ff30d6c5-5b3b-4987-9812-b04bc34accd6	QVM:23:15737	urn:lsid:biodiversity.org.au:afd.taxon:3d9342a2-1d62-4930-b7fe-6c4a4d5b3be3	Notodesmus scotius		Notodesmus scotius	species		ANIMALIA	ARTHROPODA	DIPLOPODA	POLYDESMIDA	PARADOXOSOMATIDAE	Notodesmus	Notodesmus scotius		QVMAG	Zoology Invertebrates	Cressy, N. Tasmania	-41.7	147.083333333333			Australia	Tasmanian Northern Midlands		Tasmania	Northern Midlands - Pt B							1994	09	14	1994-09-14							["Non-marine"]	0	noIssue	Spatially valid	dr345	Queen Victoria Museum Art Gallery provider for OZCAM
a6d32a7a-9a4f-4b40-808b-c19050a902ce	QVM:23:15744	urn:lsid:biodiversity.org.au:afd.taxon:a413b601-4817-4b24-a25a-1961dfbadcb1	Lissodesmus adrianae		Lissodesmus adrianae	species		ANIMALIA	ARTHROPODA	DIPLOPODA	POLYDESMIDA	DALODESMIDAE	Lissodesmus	Lissodesmus adrianae		QVMAG	Zoology Invertebrates	Great Forester River, N.E. Tasmania	-41.05	147.633333333333			Australia	Ben Lomond		Tasmania	Dorset	160						1993	03	18	1993-03-18							["Non-marine"]	0	noIssue	Spatially valid	dr345	Queen Victoria Museum Art Gallery provider for OZCAM
b0708467-4326-4734-bd96-963f8036a24e	QVM:23:15767	urn:lsid:biodiversity.org.au:afd.taxon:a413b601-4817-4b24-a25a-1961dfbadcb1	Lissodesmus adrianae		Lissodesmus adrianae	species		ANIMALIA	ARTHROPODA	DIPLOPODA	POLYDESMIDA	DALODESMIDAE	Lissodesmus	Lissodesmus adrianae		QVMAG	Zoology Invertebrates	Branxholm, N.E. Tasmania	-41.1666666666667	147.75			Australia	Ben Lomond		Tasmania	Dorset	190						1993	03	17	1993-03-17							["Non-marine"]	0	noIssue	Spatially valid	dr345	Queen Victoria Museum Art Gallery provider for OZCAM
5cacf62d-bf4f-4626-88d3-5b2f16c6b380	QVM:23:15769	urn:lsid:biodiversity.org.au:afd.taxon:a413b601-4817-4b24-a25a-1961dfbadcb1	Lissodesmus adrianae		Lissodesmus adrianae	species		ANIMALIA	ARTHROPODA	DIPLOPODA	POLYDESMIDA	DALODESMIDAE	Lissodesmus	Lissodesmus adrianae		QVMAG	Zoology Invertebrates	Lietinna, N.E. Tasmania	-41.1666666666667	147.45			Australia	Ben Lomond		Tasmania	Dorset	130						1994	01	7	1994-01-07							["Non-marine"]	0	noIssue	Spatially valid	dr345	Queen Victoria Museum Art Gallery provider for OZCAM
4668a85b-c54b-4d1b-88cb-4dbc98c4fe59	QVM:23:15772	urn:lsid:biodiversity.org.au:afd.taxon:a413b601-4817-4b24-a25a-1961dfbadcb1	Lissodesmus adrianae		Lissodesmus adrianae	species		ANIMALIA	ARTHROPODA	DIPLOPODA	POLYDESMIDA	DALODESMIDAE	Lissodesmus	Lissodesmus adrianae		QVMAG	Zoology Invertebrates	Branxholm, N.E. Tasmania	-41.1666666666667	147.75			Australia	Ben Lomond		Tasmania	Dorset	330						1992	12	2	1992-12-02							["Non-marine"]	0	noIssue	Spatially valid	dr345	Queen Victoria Museum Art Gallery provider for OZCAM
36b8663a-6957-4e7f-ae6b-219df88a14ff	QVM:23:15784	urn:lsid:biodiversity.org.au:afd.taxon:a413b601-4817-4b24-a25a-1961dfbadcb1	Lissodesmus adrianae		Lissodesmus adrianae	species		ANIMALIA	ARTHROPODA	DIPLOPODA	POLYDESMIDA	DALODESMIDAE	Lissodesmus	Lissodesmus adrianae		QVMAG	Zoology Invertebrates	Golconda, N. Tasmania	-41.1666666666667	147.3			Australia	Ben Lomond		Tasmania	Dorset	140						1992	02	29	1992-02-29							["Non-marine"]	0	noIssue	Spatially valid	dr345	Queen Victoria Museum Art Gallery provider for OZCAM
f043dbd2-03f7-46c4-a554-6cc7856bab4e	QVM:23:15813	urn:lsid:biodiversity.org.au:afd.taxon:a413b601-4817-4b24-a25a-1961dfbadcb1	Lissodesmus adrianae		Lissodesmus adrianae	species		ANIMALIA	ARTHROPODA	DIPLOPODA	POLYDESMIDA	DALODESMIDAE	Lissodesmus	Lissodesmus adrianae		QVMAG	Zoology Invertebrates	Wyena, N. Tasmania	-41.1666666666667	147.266666666667			Australia	Ben Lomond		Tasmania	Dorset	100						1989	10	7	1989-10-07							["Non-marine"]	0	noIssue	Spatially valid	dr345	Queen Victoria Museum Art Gallery provider for OZCAM
e093c0a1-be6e-4e6f-bb8b-a8ebb432a5d7	QVM:23:15816	urn:lsid:biodiversity.org.au:afd.taxon:a413b601-4817-4b24-a25a-1961dfbadcb1	Lissodesmus adrianae		Lissodesmus adrianae	species		ANIMALIA	ARTHROPODA	DIPLOPODA	POLYDESMIDA	DALODESMIDAE	Lissodesmus	Lissodesmus adrianae		QVMAG	Zoology Invertebrates	Mt. Horror, N.E. Tasmania	-41.0666666666667	147.733333333333			Australia	Ben Lomond		Tasmania	Dorset	200						1993	04	24	1993-04-24							["Non-marine"]	0	noIssue	Spatially valid	dr345	Queen Victoria Museum Art Gallery provider for OZCAM
008094c6-dc0d-4d36-89d7-384c02362c09	QVM:23:15818	urn:lsid:biodiversity.org.au:afd.taxon:a413b601-4817-4b24-a25a-1961dfbadcb1	Lissodesmus adrianae		Lissodesmus adrianae	species		ANIMALIA	ARTHROPODA	DIPLOPODA	POLYDESMIDA	DALODESMIDAE	Lissodesmus	Lissodesmus adrianae		QVMAG	Zoology Invertebrates	Nabowla, N. Tasmania	-41.1666666666667	147.366666666667			Australia	Ben Lomond		Tasmania	Dorset	160						1994	01	7	1994-01-07							["Non-marine"]	0	noIssue	Spatially valid	dr345	Queen Victoria Museum Art Gallery provider for OZCAM
4f7042e4-45c5-430d-a7c0-ed502e0e3452	QVM:23:15831	urn:lsid:biodiversity.org.au:afd.taxon:a413b601-4817-4b24-a25a-1961dfbadcb1	Lissodesmus adrianae		Lissodesmus adrianae	species		ANIMALIA	ARTHROPODA	DIPLOPODA	POLYDESMIDA	DALODESMIDAE	Lissodesmus	Lissodesmus adrianae		QVMAG	Zoology Invertebrates	Nabowla, N. Tasmania	-41.1666666666667	147.366666666667			Australia	Ben Lomond		Tasmania	Dorset	100						1994	07	6	1994-07-06							["Non-marine"]	0	noIssue	Spatially valid	dr345	Queen Victoria Museum Art Gallery provider for OZCAM
118139a6-a053-46d8-b6c4-e11740257117	QVM:23:15833	urn:lsid:biodiversity.org.au:afd.taxon:a413b601-4817-4b24-a25a-1961dfbadcb1	Lissodesmus adrianae		Lissodesmus adrianae	species		ANIMALIA	ARTHROPODA	DIPLOPODA	POLYDESMIDA	DALODESMIDAE	Lissodesmus	Lissodesmus adrianae		QVMAG	Zoology Invertebrates	Wyena, N. Tasmania	-41.1666666666667	147.266666666667			Australia	Ben Lomond		Tasmania	Dorset	150						1994	07	6	1994-07-06							["Non-marine"]	0	noIssue	Spatially valid	dr345	Queen Victoria Museum Art Gallery provider for OZCAM
cddfc713-9d9f-45c0-b380-d9a1e26dc6bb	QVM:23:16003	urn:lsid:biodiversity.org.au:afd.taxon:e959691f-af71-4d12-81c0-93accc5192a2	Australeuma jeekeli		Australeuma jeekeli	species		ANIMALIA	ARTHROPODA	DIPLOPODA	CHORDEUMATIDA	METOPIDIOTRICHIDAE	Australeuma	Australeuma jeekeli		QVMAG	Zoology Invertebrates	Maggs Mt., N.W. Tasmania	-41.75	146.2			Australia	Tasmanian Northern Slopes		Tasmania	Meander Valley	800						1984	11	21	1984-11-21							["Non-marine"]	0	noIssue	Spatially valid	dr345	Queen Victoria Museum Art Gallery provider for OZCAM
83248625-e7eb-4072-8bef-ddd9743f39a7	QVM:23:16183	urn:lsid:biodiversity.org.au:afd.taxon:182e7257-ca4f-40b2-96d4-75e6d2f094ac	Lissodesmus margaretae		Dasystigma margaretae	species		ANIMALIA	ARTHROPODA	DIPLOPODA	POLYDESMIDA	DALODESMIDAE	Dasystigma	Dasystigma margaretae		QVMAG	Zoology Invertebrates	Old Mans Head, Central Plateau, Tasmania	-42.2	147.216666666667			Australia	Tasmanian Central Highlands		Tasmania	Central Highlands	860						1989	05	13	1989-05-13							["Non-marine"]	0	noIssue	Spatially valid	dr345	Queen Victoria Museum Art Gallery provider for OZCAM
6adf00e0-92ff-42c5-b9ea-5ff2a204fe73	QVM:23:16192	urn:lsid:biodiversity.org.au:afd.taxon:aa5bb5fb-dc27-4350-ba5a-04df6c5abea0	Gasterogramma psi		Gasterogramma psi	species		ANIMALIA	ARTHROPODA	DIPLOPODA	POLYDESMIDA	DALODESMIDAE	Gasterogramma	Gasterogramma psi		QVMAG	Zoology Invertebrates	Mt. Cripps, N.W. Tasmania	-41.5833333333333	145.766666666667			Australia	Tasmanian West		Tasmania	Waratah/Wynyard - Pt B							1994	07	10	1994-07-10							["Non-marine"]	0	noIssue	Spatially valid	dr345	Queen Victoria Museum Art Gallery provider for OZCAM
c89ec3a1-3ade-4245-bbb2-79cc6c3ea4eb	QVM:23:16193	urn:lsid:biodiversity.org.au:afd.taxon:aa5bb5fb-dc27-4350-ba5a-04df6c5abea0	Gasterogramma psi		Gasterogramma psi	species		ANIMALIA	ARTHROPODA	DIPLOPODA	POLYDESMIDA	DALODESMIDAE	Gasterogramma	Gasterogramma psi		QVMAG	Zoology Invertebrates	Frankford, N. Tasmania	-41.3333333333333	146.766666666667			Australia	Tasmanian Northern Slopes		Tasmania	West Tamar - Pt B	250						1994	07	18	1994-07-18							["Non-marine"]	0	noIssue	Spatially valid	dr345	Queen Victoria Museum Art Gallery provider for OZCAM
b64aa611-1bd6-4ff6-b2f8-0ee1ed868190	QVM:23:16194	urn:lsid:biodiversity.org.au:afd.taxon:aa5bb5fb-dc27-4350-ba5a-04df6c5abea0	Gasterogramma psi		Gasterogramma psi	species		ANIMALIA	ARTHROPODA	DIPLOPODA	POLYDESMIDA	DALODESMIDAE	Gasterogramma	Gasterogramma psi		QVMAG	Zoology Invertebrates	Nook, N.W. Tasmania	-41.35	146.333333333333			Australia	Tasmanian Northern Slopes		Tasmania	Kentish	290						1994	08	22	1994-08-22							["Non-marine"]	0	noIssue	Spatially valid	dr345	Queen Victoria Museum Art Gallery provider for OZCAM
044ebb91-0e67-458f-b013-ab132c58f265	QVM:23:16201	urn:lsid:biodiversity.org.au:afd.taxon:2de062e6-eafb-4f54-b88f-cffa2b62ab3e	Nesiothrix tasmanica		Nesiothrix tasmanica	species		ANIMALIA	ARTHROPODA	DIPLOPODA	CHORDEUMATIDA	METOPIDIOTRICHIDAE	Nesiothrix	Nesiothrix tasmanica		QVMAG	Zoology Invertebrates	Burnie, N.W. Tasmania	-41.0666666666667	145.9			Australia	Tasmanian Northern Slopes		Tasmania	Burnie - Pt A	40						1993	10	30	1993-10-30							["Non-marine"]	0	noIssue	Spatially valid	dr345	Queen Victoria Museum Art Gallery provider for OZCAM
6d119cf8-8ada-40db-8b12-cba4b3f44af9	QVM:23:16210	urn:lsid:biodiversity.org.au:afd.taxon:9651242d-5b17-49bd-989a-a9d39f2a3d6e	Tasmanodesmus hardyi		Tasmanodesmus hardyi	species		ANIMALIA	ARTHROPODA	DIPLOPODA	POLYDESMIDA	DALODESMIDAE	Tasmanodesmus	Tasmanodesmus hardyi		QVMAG	Zoology Invertebrates	Murdunna, S.E. Tasmania	-42.95	147.866666666667			Australia	Tasmanian South East		Tasmania	Tasman	140						1993	02	24	1993-02-24							["Non-marine"]	0	noIssue	Spatially valid	dr345	Queen Victoria Museum Art Gallery provider for OZCAM
12a3112a-542e-4d97-8ef1-9e111417c95c	QVM:23:16212	urn:lsid:biodiversity.org.au:afd.taxon:9651242d-5b17-49bd-989a-a9d39f2a3d6e	Tasmanodesmus hardyi		Tasmanodesmus hardyi	species		ANIMALIA	ARTHROPODA	DIPLOPODA	POLYDESMIDA	DALODESMIDAE	Tasmanodesmus	Tasmanodesmus hardyi		QVMAG	Zoology Invertebrates	Western Creek, N. Tasmania	-41.65	146.5			Australia	Tasmanian Northern Slopes		Tasmania	Meander Valley	880						1993	08	8	1993-08-08							["Non-marine"]	0	noIssue	Spatially valid	dr345	Queen Victoria Museum Art Gallery provider for OZCAM
458f7314-e0fb-4db9-bbf4-70f60120a43d	QVM:23:16213	urn:lsid:biodiversity.org.au:afd.taxon:9651242d-5b17-49bd-989a-a9d39f2a3d6e	Tasmanodesmus hardyi		Tasmanodesmus hardyi	species		ANIMALIA	ARTHROPODA	DIPLOPODA	POLYDESMIDA	DALODESMIDAE	Tasmanodesmus	Tasmanodesmus hardyi		QVMAG	Zoology Invertebrates	Burnie, N.W. Tasmania	-41.0666666666667	145.9			Australia	Tasmanian Northern Slopes		Tasmania	Burnie - Pt A	15						1993	10	30	1993-10-30							["Non-marine"]	0	noIssue	Spatially valid	dr345	Queen Victoria Museum Art Gallery provider for OZCAM
8fc112d8-fa5a-4a3a-830d-c8745652b66b	QVM:23:16214	urn:lsid:biodiversity.org.au:afd.taxon:9651242d-5b17-49bd-989a-a9d39f2a3d6e	Tasmanodesmus hardyi		Tasmanodesmus hardyi	species		ANIMALIA	ARTHROPODA	DIPLOPODA	POLYDESMIDA	DALODESMIDAE	Tasmanodesmus	Tasmanodesmus hardyi		QVMAG	Zoology Invertebrates	Westons Creek Dam, Central Plateau, Tasmania	-41.7583333333333	146.808333333333			Australia	Tasmanian Central Highlands		Tasmania	Central Highlands	1120						1994	01	2	1994-01-02							["Non-marine"]	0	noIssue	Spatially valid	dr345	Queen Victoria Museum Art Gallery provider for OZCAM
eb6f9efc-ebd3-4ca5-a823-803eee7da49b	QVM:23:16215	urn:lsid:biodiversity.org.au:afd.taxon:9651242d-5b17-49bd-989a-a9d39f2a3d6e	Tasmanodesmus hardyi		Tasmanodesmus hardyi	species		ANIMALIA	ARTHROPODA	DIPLOPODA	POLYDESMIDA	DALODESMIDAE	Tasmanodesmus	Tasmanodesmus hardyi		QVMAG	Zoology Invertebrates	Cathcart Bluff, N. Tasmania	-41.8	146.85			Australia	Tasmanian Central Highlands		Tasmania	Northern Midlands - Pt B	1090						1994	01	2	1994-01-02							["Non-marine"]	0	noIssue	Spatially valid	dr345	Queen Victoria Museum Art Gallery provider for OZCAM
36132e08-dba5-41c7-a9f9-57fe6e24e224	QVM:23:16233	urn:lsid:biodiversity.org.au:afd.taxon:aa5bb5fb-dc27-4350-ba5a-04df6c5abea0	Gasterogramma psi		Gasterogramma psi	species		ANIMALIA	ARTHROPODA	DIPLOPODA	POLYDESMIDA	DALODESMIDAE	Gasterogramma	Gasterogramma psi		QVMAG	Zoology Invertebrates	Sundown Creek, N.W. Tasmania	-41.125	144.75			Australia	King		Tasmania	Circular Head	5						1993	04	7	1993-04-07							["Non-marine"]	0	noIssue	Spatially valid	dr345	Queen Victoria Museum Art Gallery provider for OZCAM
d0c2dd4c-f6e7-4b5c-b6b7-cc2dfc86cfe8	QVM:23:16234	urn:lsid:biodiversity.org.au:afd.taxon:aa5bb5fb-dc27-4350-ba5a-04df6c5abea0	Gasterogramma psi		Gasterogramma psi	species		ANIMALIA	ARTHROPODA	DIPLOPODA	POLYDESMIDA	DALODESMIDAE	Gasterogramma	Gasterogramma psi		QVMAG	Zoology Invertebrates	Brooks Creek, N.W. Tasmania	-41.3166666666667	144.75			Australia	King		Tasmania	Circular Head	5						1993	04	16	1993-04-16							["Non-marine"]	0	noIssue	Spatially valid	dr345	Queen Victoria Museum Art Gallery provider for OZCAM
c25dcf20-665e-4ad8-9839-a2834dd9f9ef	QVM:23:16235	urn:lsid:biodiversity.org.au:afd.taxon:aa5bb5fb-dc27-4350-ba5a-04df6c5abea0	Gasterogramma psi		Gasterogramma psi	species		ANIMALIA	ARTHROPODA	DIPLOPODA	POLYDESMIDA	DALODESMIDAE	Gasterogramma	Gasterogramma psi		QVMAG	Zoology Invertebrates	Ordnance Point, N.W. Tasmania	-41.3166666666667	144.733333333333			Australia		Tasmanian Shelf Province	Tasmania		5						1993	04	16	1993-04-16							["Non-marine"]	0	noIssue	Spatially suspect	dr345	Queen Victoria Museum Art Gallery provider for OZCAM
95d98cf3-7075-4f82-a13c-2759d4e572f9	QVM:23:16236	urn:lsid:biodiversity.org.au:afd.taxon:aa5bb5fb-dc27-4350-ba5a-04df6c5abea0	Gasterogramma psi		Gasterogramma psi	species		ANIMALIA	ARTHROPODA	DIPLOPODA	POLYDESMIDA	DALODESMIDAE	Gasterogramma	Gasterogramma psi		QVMAG	Zoology Invertebrates	Wild Wave River, N.W. Tasmania	-41.3666666666667	144.833333333333			Australia	Tasmanian West		Tasmania	Circular Head	5						1993	04	17	1993-04-17							["Non-marine"]	0	noIssue	Spatially valid	dr345	Queen Victoria Museum Art Gallery provider for OZCAM
d741a112-8b58-4001-8c78-5bdbd6ee29d2	QVM:23:16237	urn:lsid:biodiversity.org.au:afd.taxon:aa5bb5fb-dc27-4350-ba5a-04df6c5abea0	Gasterogramma psi		Gasterogramma psi	species		ANIMALIA	ARTHROPODA	DIPLOPODA	POLYDESMIDA	DALODESMIDAE	Gasterogramma	Gasterogramma psi		QVMAG	Zoology Invertebrates	No Man''s Creek, N.W. Tasmania	-41.2583333333333	144.725			Australia	King		Tasmania	Circular Head	20						1993	04	19	1993-04-19							["Non-marine"]	0	noIssue	Spatially valid	dr345	Queen Victoria Museum Art Gallery provider for OZCAM
6348e659-0090-4d50-bc80-09c656f12e72	QVM:23:16238	urn:lsid:biodiversity.org.au:afd.taxon:aa5bb5fb-dc27-4350-ba5a-04df6c5abea0	Gasterogramma psi		Gasterogramma psi	species		ANIMALIA	ARTHROPODA	DIPLOPODA	POLYDESMIDA	DALODESMIDAE	Gasterogramma	Gasterogramma psi		QVMAG	Zoology Invertebrates	Interview River, N.W. Tasmania	-41.5833333333333	144.916666666667			Australia	Tasmanian West		Tasmania	Circular Head	35						1993	05	1	1993-05-01							["Non-marine"]	0	noIssue	Spatially valid	dr345	Queen Victoria Museum Art Gallery provider for OZCAM
0cab1271-30c0-49c9-9c2e-6b7794f142c8	QVM:23:16239	urn:lsid:biodiversity.org.au:afd.taxon:aa5bb5fb-dc27-4350-ba5a-04df6c5abea0	Gasterogramma psi		Gasterogramma psi	species		ANIMALIA	ARTHROPODA	DIPLOPODA	POLYDESMIDA	DALODESMIDAE	Gasterogramma	Gasterogramma psi		QVMAG	Zoology Invertebrates	Temma, N.W. Tasmania	-41.2166666666667	144.683333333333			Australia		Tasmanian Shelf Province	Tasmania		5						1993	05	8	1993-05-08							["Non-marine"]	0	noIssue	Spatially suspect	dr345	Queen Victoria Museum Art Gallery provider for OZCAM
de08d8ef-6c11-46c1-bca6-9a6db7452408	QVM:23:16240	urn:lsid:biodiversity.org.au:afd.taxon:aa5bb5fb-dc27-4350-ba5a-04df6c5abea0	Gasterogramma psi		Gasterogramma psi	species		ANIMALIA	ARTHROPODA	DIPLOPODA	POLYDESMIDA	DALODESMIDAE	Gasterogramma	Gasterogramma psi		QVMAG	Zoology Invertebrates	Christmas Hills, N.W. Tasmania	-40.9	145.033333333333			Australia	King		Tasmania	Circular Head	340						1993	11	10	1993-11-10							["Non-marine"]	0	noIssue	Spatially valid	dr345	Queen Victoria Museum Art Gallery provider for OZCAM
719c27e7-b368-4697-b4f3-bf1c067e2680	QVM:23:16241	urn:lsid:biodiversity.org.au:afd.taxon:aa5bb5fb-dc27-4350-ba5a-04df6c5abea0	Gasterogramma psi		Gasterogramma psi	species		ANIMALIA	ARTHROPODA	DIPLOPODA	POLYDESMIDA	DALODESMIDAE	Gasterogramma	Gasterogramma psi		QVMAG	Zoology Invertebrates	Lake Mackenzie, Central Plateau, Tasmania	-41.6583333333333	146.35			Australia	Tasmanian Central Highlands		Tasmania	Meander Valley	1260						1993	11	21	1993-11-21							["Non-marine"]	0	noIssue	Spatially valid	dr345	Queen Victoria Museum Art Gallery provider for OZCAM
82b1bdfc-fd91-4da2-bed2-a482be09bbc8	QVM:23:16242	urn:lsid:biodiversity.org.au:afd.taxon:aa5bb5fb-dc27-4350-ba5a-04df6c5abea0	Gasterogramma psi		Gasterogramma psi	species		ANIMALIA	ARTHROPODA	DIPLOPODA	POLYDESMIDA	DALODESMIDAE	Gasterogramma	Gasterogramma psi		QVMAG	Zoology Invertebrates	Lake Lea, N.W. Tasmania	-41.5166666666667	145.916666666667			Australia	Tasmanian Central Highlands		Tasmania	Kentish	950						1993	12	19	1993-12-19							["Non-marine"]	0	noIssue	Spatially valid	dr345	Queen Victoria Museum Art Gallery provider for OZCAM
ba0b657f-f73b-43e0-8385-3bc2096923f3	QVM:23:16243	urn:lsid:biodiversity.org.au:afd.taxon:aa5bb5fb-dc27-4350-ba5a-04df6c5abea0	Gasterogramma psi		Gasterogramma psi	species		ANIMALIA	ARTHROPODA	DIPLOPODA	POLYDESMIDA	DALODESMIDAE	Gasterogramma	Gasterogramma psi		QVMAG	Zoology Invertebrates	Mt. Cripps, N.W. Tasmania	-41.5833333333333	145.766666666667			Australia	Tasmanian West		Tasmania	Waratah/Wynyard - Pt B	710						1993	12	21	1993-12-21							["Non-marine"]	0	noIssue	Spatially valid	dr345	Queen Victoria Museum Art Gallery provider for OZCAM
2aae9c76-0867-4639-81d1-370c10ddc73d	QVM:23:16244	urn:lsid:biodiversity.org.au:afd.taxon:9651242d-5b17-49bd-989a-a9d39f2a3d6e	Tasmanodesmus hardyi		Tasmanodesmus hardyi	species		ANIMALIA	ARTHROPODA	DIPLOPODA	POLYDESMIDA	DALODESMIDAE	Tasmanodesmus	Tasmanodesmus hardyi		QVMAG	Zoology Invertebrates	Brumbys Creek, N. Tasmania	-41.7333333333333	146.933333333333			Australia	Tasmanian Northern Midlands		Tasmania	Northern Midlands - Pt B	280						1993	01	4	1993-01-04							["Non-marine"]	0	noIssue	Spatially valid	dr345	Queen Victoria Museum Art Gallery provider for OZCAM
fd09048f-660a-4552-aa65-27494ef6a1df	QVM:23:16251	urn:lsid:biodiversity.org.au:afd.taxon:9651242d-5b17-49bd-989a-a9d39f2a3d6e	Tasmanodesmus hardyi		Tasmanodesmus hardyi	species		ANIMALIA	ARTHROPODA	DIPLOPODA	POLYDESMIDA	DALODESMIDAE	Tasmanodesmus	Tasmanodesmus hardyi		QVMAG	Zoology Invertebrates	Emu River, N.W. Tasmania	-41.6166666666667	145.916666666667			Australia	Tasmanian Central Highlands		Tasmania	Kentish	20						1993	11	17	1993-11-17							["Non-marine"]	0	noIssue	Spatially valid	dr345	Queen Victoria Museum Art Gallery provider for OZCAM
4f5df3c2-a803-4f3e-b1bc-b52a8ee4311e	QVM:23:16254	urn:lsid:biodiversity.org.au:afd.taxon:9651242d-5b17-49bd-989a-a9d39f2a3d6e	Tasmanodesmus hardyi		Tasmanodesmus hardyi	species		ANIMALIA	ARTHROPODA	DIPLOPODA	POLYDESMIDA	DALODESMIDAE	Tasmanodesmus	Tasmanodesmus hardyi		QVMAG	Zoology Invertebrates	Bracknell, N. Tasmania	-41.65	146.933333333333			Australia	Tasmanian Northern Midlands		Tasmania	Meander Valley	260						1993	12	14	1993-12-14							["Non-marine"]	0	noIssue	Spatially valid	dr345	Queen Victoria Museum Art Gallery provider for OZCAM
60629ab5-9df2-4112-b7f6-9128e79a0de7	QVM:23:16301	urn:lsid:biodiversity.org.au:afd.taxon:ecf0e3cc-bf39-47ac-964e-198b133811cc	Australeuma mauriesi		Australeuma mauriesi	species		ANIMALIA	ARTHROPODA	DIPLOPODA	CHORDEUMATIDA	METOPIDIOTRICHIDAE	Australeuma	Australeuma mauriesi		QVMAG	Zoology Invertebrates	Vale of Belvoir, N.W. Tasmania	-41.5333333333333	145.9			Australia	Tasmanian Central Highlands		Tasmania	Kentish	840						1993	12	21	1993-12-21							["Non-marine"]	0	noIssue	Spatially valid	dr345	Queen Victoria Museum Art Gallery provider for OZCAM
2a76b223-156e-4922-b962-346a2d012343	QVM:23:16302	urn:lsid:biodiversity.org.au:afd.taxon:2a6cc915-b10f-4dbc-8645-69d830278ab9	Australeuma simile		Australeuma simile	species		ANIMALIA	ARTHROPODA	DIPLOPODA	CHORDEUMATIDA	METOPIDIOTRICHIDAE	Australeuma	Australeuma simile		QVMAG	Zoology Invertebrates	Mt. Cripps, N.W. Tasmania	-41.5833333333333	145.766666666667			Australia	Tasmanian West		Tasmania	Waratah/Wynyard - Pt B	710						1993	12	21	1993-12-21							["Non-marine"]	0	noIssue	Spatially valid	dr345	Queen Victoria Museum Art Gallery provider for OZCAM
e22d24bd-d162-4649-b466-a7a27361de75	QVM:23:16303	urn:lsid:biodiversity.org.au:afd.taxon:e959691f-af71-4d12-81c0-93accc5192a2	Australeuma jeekeli		Australeuma jeekeli	species		ANIMALIA	ARTHROPODA	DIPLOPODA	CHORDEUMATIDA	METOPIDIOTRICHIDAE	Australeuma	Australeuma jeekeli		QVMAG	Zoology Invertebrates	Nunamara, N. Tasmania	-41.4	147.3			Australia	Ben Lomond		Tasmania	Launceston - Pt C	370						1993	09	16	1993-09-16							["Non-marine"]	0	noIssue	Spatially valid	dr345	Queen Victoria Museum Art Gallery provider for OZCAM
4600c922-971c-49e1-85f2-9371ddc102d2	QVM:23:16305	urn:lsid:biodiversity.org.au:afd.taxon:e959691f-af71-4d12-81c0-93accc5192a2	Australeuma jeekeli		Australeuma jeekeli	species		ANIMALIA	ARTHROPODA	DIPLOPODA	CHORDEUMATIDA	METOPIDIOTRICHIDAE	Australeuma	Australeuma jeekeli		QVMAG	Zoology Invertebrates	Christmas Hills, N.W. Tasmania	-40.9	145.033333333333			Australia	King		Tasmania	Circular Head	340						1993	11	10	1993-11-10							["Non-marine"]	0	noIssue	Spatially valid	dr345	Queen Victoria Museum Art Gallery provider for OZCAM
2b49d8fb-25f0-40fb-9ecc-9f0c3f56868d	QVM:23:16306	urn:lsid:biodiversity.org.au:afd.taxon:e959691f-af71-4d12-81c0-93accc5192a2	Australeuma jeekeli		Australeuma jeekeli	species		ANIMALIA	ARTHROPODA	DIPLOPODA	CHORDEUMATIDA	METOPIDIOTRICHIDAE	Australeuma	Australeuma jeekeli		QVMAG	Zoology Invertebrates	Blackwood Creek, N. Tasmania	-41.75	146.9			Australia	Tasmanian Northern Slopes		Tasmania	Northern Midlands - Pt B	380						1993	12	9	1993-12-09							["Non-marine"]	0	noIssue	Spatially valid	dr345	Queen Victoria Museum Art Gallery provider for OZCAM
8b3d4756-794f-4671-b7a3-cea4b9c5c13b	QVM:23:16490	urn:lsid:biodiversity.org.au:afd.taxon:10d0ed8e-ac2e-454e-8514-0b74250c6769	Lissodesmus perporosus		Lissodesmus perporosus	species		ANIMALIA	ARTHROPODA	DIPLOPODA	POLYDESMIDA	DALODESMIDAE	Lissodesmus	Lissodesmus perporosus		QVMAG	Zoology Invertebrates	Tarraleah, Central Plateau, Tasmania	-42.3	146.45			Australia	Tasmanian Southern Ranges		Tasmania	Central Highlands	760						1992	05	6	1992-05-06							["Non-marine"]	0	noIssue	Spatially valid	dr345	Queen Victoria Museum Art Gallery provider for OZCAM
68be082a-8706-4b9d-aedc-f4950b0fc6b4	QVM:23:16496	urn:lsid:biodiversity.org.au:afd.taxon:10d0ed8e-ac2e-454e-8514-0b74250c6769	Lissodesmus perporosus		Lissodesmus perporosus	species		ANIMALIA	ARTHROPODA	DIPLOPODA	POLYDESMIDA	DALODESMIDAE	Lissodesmus	Lissodesmus perporosus		QVMAG	Zoology Invertebrates	Tarraleah, Central Plateau, Tasmania	-42.3	146.45			Australia	Tasmanian Southern Ranges		Tasmania	Central Highlands	700						1992	04	17	1992-04-17							["Non-marine"]	0	noIssue	Spatially valid	dr345	Queen Victoria Museum Art Gallery provider for OZCAM
77ff4113-f844-4ac0-a4a8-c645fbceeb23	QVM:23:16498	urn:lsid:biodiversity.org.au:afd.taxon:10d0ed8e-ac2e-454e-8514-0b74250c6769	Lissodesmus perporosus		Lissodesmus perporosus	species		ANIMALIA	ARTHROPODA	DIPLOPODA	POLYDESMIDA	DALODESMIDAE	Lissodesmus	Lissodesmus perporosus		QVMAG	Zoology Invertebrates	Tarraleah, Central Plateau, Tasmania	-42.3	146.45			Australia	Tasmanian Southern Ranges		Tasmania	Central Highlands	750						1992	05	9	1992-05-09							["Non-marine"]	0	noIssue	Spatially valid	dr345	Queen Victoria Museum Art Gallery provider for OZCAM
c8281156-1c35-4f4f-91f7-e9766262a659	QVM:23:16501	urn:lsid:biodiversity.org.au:afd.taxon:10d0ed8e-ac2e-454e-8514-0b74250c6769	Lissodesmus perporosus		Lissodesmus perporosus	species		ANIMALIA	ARTHROPODA	DIPLOPODA	POLYDESMIDA	DALODESMIDAE	Lissodesmus	Lissodesmus perporosus		QVMAG	Zoology Invertebrates	Laughing Jack Lagoon, Central Plateau, Tasmania	-42.1666666666667	146.283333333333			Australia	Tasmanian Southern Ranges		Tasmania	Central Highlands	940						1992	04	28	1992-04-28							["Non-marine"]	0	noIssue	Spatially valid	dr345	Queen Victoria Museum Art Gallery provider for OZCAM
04ecf058-253f-4b48-ab44-e56283a72496	QVM:23:16507	urn:lsid:biodiversity.org.au:afd.taxon:10d0ed8e-ac2e-454e-8514-0b74250c6769	Lissodesmus perporosus		Lissodesmus perporosus	species		ANIMALIA	ARTHROPODA	DIPLOPODA	POLYDESMIDA	DALODESMIDAE	Lissodesmus	Lissodesmus perporosus		QVMAG	Zoology Invertebrates	Laughing Jack Lagoon, Central Plateau, Tasmania	-42.1666666666667	146.283333333333			Australia	Tasmanian Southern Ranges		Tasmania	Central Highlands	890						1992	05	1	1992-05-01							["Non-marine"]	0	noIssue	Spatially valid	dr345	Queen Victoria Museum Art Gallery provider for OZCAM
444ee98d-a0cd-4af7-adda-207cb2bb63ff	QVM:23:16509	urn:lsid:biodiversity.org.au:afd.taxon:10d0ed8e-ac2e-454e-8514-0b74250c6769	Lissodesmus perporosus		Lissodesmus perporosus	species		ANIMALIA	ARTHROPODA	DIPLOPODA	POLYDESMIDA	DALODESMIDAE	Lissodesmus	Lissodesmus perporosus		QVMAG	Zoology Invertebrates	Latrobe, N.W. Tasmania	-41.2333333333333	146.4			Australia	Flinders		Tasmania	Latrobe - Pt A	70						1993	08	4	1993-08-04							["Non-marine"]	0	noIssue	Spatially valid	dr345	Queen Victoria Museum Art Gallery provider for OZCAM
c9e068a7-d6f5-4951-8afc-cc5fe96ef679	QVM:23:16511	urn:lsid:biodiversity.org.au:afd.taxon:10d0ed8e-ac2e-454e-8514-0b74250c6769	Lissodesmus perporosus		Lissodesmus perporosus	species		ANIMALIA	ARTHROPODA	DIPLOPODA	POLYDESMIDA	DALODESMIDAE	Lissodesmus	Lissodesmus perporosus		QVMAG	Zoology Invertebrates	Ford Creek, N.W. Tasmania	-41.6166666666667	144.916666666667			Australia	Tasmanian West		Tasmania	Circular Head	20						1993	05	2	1993-05-02							["Non-marine"]	0	noIssue	Spatially valid	dr345	Queen Victoria Museum Art Gallery provider for OZCAM
37664b8a-9c5d-4768-a0ee-481f682560d8	QVM:23:16513	urn:lsid:biodiversity.org.au:afd.taxon:10d0ed8e-ac2e-454e-8514-0b74250c6769	Lissodesmus perporosus		Lissodesmus perporosus	species		ANIMALIA	ARTHROPODA	DIPLOPODA	POLYDESMIDA	DALODESMIDAE	Lissodesmus	Lissodesmus perporosus		QVMAG	Zoology Invertebrates	Wilson River, W. Tasmania	-41.7	145.366666666667			Australia	Tasmanian West		Tasmania	West Coast	140						1992	11	14	1992-11-14							["Non-marine"]	0	noIssue	Spatially valid	dr345	Queen Victoria Museum Art Gallery provider for OZCAM
a7e8c99c-3d15-4dfd-98dd-ccd4d95f25ad	QVM:23:16518	urn:lsid:biodiversity.org.au:afd.taxon:10d0ed8e-ac2e-454e-8514-0b74250c6769	Lissodesmus perporosus		Lissodesmus perporosus	species		ANIMALIA	ARTHROPODA	DIPLOPODA	POLYDESMIDA	DALODESMIDAE	Lissodesmus	Lissodesmus perporosus		QVMAG	Zoology Invertebrates	Big Creek, N.W. Tasmania	-41.05	145.7			Australia	Tasmanian Northern Slopes		Tasmania	Waratah/Wynyard - Pt B	80						1992	02	14	1992-02-14							["Non-marine"]	0	noIssue	Spatially valid	dr345	Queen Victoria Museum Art Gallery provider for OZCAM
894457c4-2fa2-4dc7-b46f-c71eb7d8d6c1	QVM:23:16519	urn:lsid:biodiversity.org.au:afd.taxon:10d0ed8e-ac2e-454e-8514-0b74250c6769	Lissodesmus perporosus		Lissodesmus perporosus	species		ANIMALIA	ARTHROPODA	DIPLOPODA	POLYDESMIDA	DALODESMIDAE	Lissodesmus	Lissodesmus perporosus		QVMAG	Zoology Invertebrates	Saxon Creek, N. Tasmania	-41.2666666666667	146.7			Australia	Tasmanian Northern Slopes		Tasmania	Latrobe - Pt B	140						1992	02	18	1992-02-18							["Non-marine"]	0	noIssue	Spatially valid	dr345	Queen Victoria Museum Art Gallery provider for OZCAM
656425d3-fed4-45c0-99e4-84d6f0e6a5fe	QVM:23:16521	urn:lsid:biodiversity.org.au:afd.taxon:10d0ed8e-ac2e-454e-8514-0b74250c6769	Lissodesmus perporosus		Lissodesmus perporosus	species		ANIMALIA	ARTHROPODA	DIPLOPODA	POLYDESMIDA	DALODESMIDAE	Lissodesmus	Lissodesmus perporosus		QVMAG	Zoology Invertebrates	Cann Creek, N.W. Tasmania	-41.1166666666667	145.466666666667			Australia	Tasmanian Northern Slopes		Tasmania	Waratah/Wynyard - Pt B	390						1992	02	14	1992-02-14							["Non-marine"]	0	noIssue	Spatially valid	dr345	Queen Victoria Museum Art Gallery provider for OZCAM
31c08f5d-64cc-434e-9c8d-2625df8225d8	QVM:23:16523	urn:lsid:biodiversity.org.au:afd.taxon:10d0ed8e-ac2e-454e-8514-0b74250c6769	Lissodesmus perporosus		Lissodesmus perporosus	species		ANIMALIA	ARTHROPODA	DIPLOPODA	POLYDESMIDA	DALODESMIDAE	Lissodesmus	Lissodesmus perporosus		QVMAG	Zoology Invertebrates	Black Sugar Loaf, N. Tasmania	-41.4	146.8			Australia	Tasmanian Northern Slopes		Tasmania	Meander Valley	170						1992	02	21	1992-02-21							["Non-marine"]	0	noIssue	Spatially valid	dr345	Queen Victoria Museum Art Gallery provider for OZCAM
f6743343-e85a-415c-ac33-1398785deba1	QVM:23:16526	urn:lsid:biodiversity.org.au:afd.taxon:10d0ed8e-ac2e-454e-8514-0b74250c6769	Lissodesmus perporosus		Lissodesmus perporosus	species		ANIMALIA	ARTHROPODA	DIPLOPODA	POLYDESMIDA	DALODESMIDAE	Lissodesmus	Lissodesmus perporosus		QVMAG	Zoology Invertebrates	Wilmot, N.W. Tasmania	-41.3833333333333	146.183333333333			Australia	Tasmanian Northern Slopes		Tasmania	Kentish	300						1992	02	13	1992-02-13							["Non-marine"]	0	noIssue	Spatially valid	dr345	Queen Victoria Museum Art Gallery provider for OZCAM
d327fbe8-91d3-4134-8fcd-de8f2065dcc5	QVM:23:16527	urn:lsid:biodiversity.org.au:afd.taxon:10d0ed8e-ac2e-454e-8514-0b74250c6769	Lissodesmus perporosus		Lissodesmus perporosus	species		ANIMALIA	ARTHROPODA	DIPLOPODA	POLYDESMIDA	DALODESMIDAE	Lissodesmus	Lissodesmus perporosus		QVMAG	Zoology Invertebrates	Heybridge, N.W. Tasmania	-41.0666666666667	145.983333333333			Australia		Bass Strait Shelf Province	Tasmania		30						1992	02	11	1992-02-11							["Non-marine"]	0	noIssue	Spatially suspect	dr345	Queen Victoria Museum Art Gallery provider for OZCAM
84bef26d-8878-467b-81ed-db34086cbbb1	QVM:23:16530	urn:lsid:biodiversity.org.au:afd.taxon:10d0ed8e-ac2e-454e-8514-0b74250c6769	Lissodesmus perporosus		Lissodesmus perporosus	species		ANIMALIA	ARTHROPODA	DIPLOPODA	POLYDESMIDA	DALODESMIDAE	Lissodesmus	Lissodesmus perporosus		QVMAG	Zoology Invertebrates	Notley Gorge, N. Tasmania	-41.3583333333333	146.916666666667			Australia	Tasmanian Northern Slopes		Tasmania	West Tamar - Pt B	230						1992	02	18	1992-02-18							["Non-marine"]	0	noIssue	Spatially valid	dr345	Queen Victoria Museum Art Gallery provider for OZCAM
2eaa0f25-f143-4328-815a-76347d539fc2	QVM:23:16532	urn:lsid:biodiversity.org.au:afd.taxon:10d0ed8e-ac2e-454e-8514-0b74250c6769	Lissodesmus perporosus		Lissodesmus perporosus	species		ANIMALIA	ARTHROPODA	DIPLOPODA	POLYDESMIDA	DALODESMIDAE	Lissodesmus	Lissodesmus perporosus		QVMAG	Zoology Invertebrates	Leven River, N.W. Tasmania	-41.1833333333333	146.066666666667			Australia	Tasmanian Northern Slopes		Tasmania	Central Coast - Pt B	380						1992	02	12	1992-02-12							["Non-marine"]	0	noIssue	Spatially valid	dr345	Queen Victoria Museum Art Gallery provider for OZCAM
2d00b0bf-6ab8-4f25-9857-ebf2a63b4c4a	QVM:23:16533	urn:lsid:biodiversity.org.au:afd.taxon:10d0ed8e-ac2e-454e-8514-0b74250c6769	Lissodesmus perporosus		Lissodesmus perporosus	species		ANIMALIA	ARTHROPODA	DIPLOPODA	POLYDESMIDA	DALODESMIDAE	Lissodesmus	Lissodesmus perporosus		QVMAG	Zoology Invertebrates	Flowerdale River, N.W. Tasmania	-41.05	145.566666666667			Australia	Tasmanian Northern Slopes		Tasmania	Waratah/Wynyard - Pt B	240						1992	02	14	1992-02-14							["Non-marine"]	0	noIssue	Spatially valid	dr345	Queen Victoria Museum Art Gallery provider for OZCAM
7704db85-48e5-495a-bdb2-e55772b6328e	QVM:23:16536	urn:lsid:biodiversity.org.au:afd.taxon:10d0ed8e-ac2e-454e-8514-0b74250c6769	Lissodesmus perporosus		Lissodesmus perporosus	species		ANIMALIA	ARTHROPODA	DIPLOPODA	POLYDESMIDA	DALODESMIDAE	Lissodesmus	Lissodesmus perporosus		QVMAG	Zoology Invertebrates	Laughing Jack Lagoon, Central Plateau, Tasmania	-42.1666666666667	146.283333333333			Australia	Tasmanian Southern Ranges		Tasmania	Central Highlands	910						1992	04	19	1992-04-19							["Non-marine"]	0	noIssue	Spatially valid	dr345	Queen Victoria Museum Art Gallery provider for OZCAM
0231547e-5ad8-42c6-b365-f855bd97372a	QVM:23:16538	urn:lsid:biodiversity.org.au:afd.taxon:10d0ed8e-ac2e-454e-8514-0b74250c6769	Lissodesmus perporosus		Lissodesmus perporosus	species		ANIMALIA	ARTHROPODA	DIPLOPODA	POLYDESMIDA	DALODESMIDAE	Lissodesmus	Lissodesmus perporosus		QVMAG	Zoology Invertebrates	Laughing Jack Lagoon, Central Plateau, Tasmania	-42.1666666666667	146.283333333333			Australia	Tasmanian Southern Ranges		Tasmania	Central Highlands	880						1992	04	21	1992-04-21							["Non-marine"]	0	noIssue	Spatially valid	dr345	Queen Victoria Museum Art Gallery provider for OZCAM
deb0c8b6-8937-4e73-b5d0-729d2db7b8fa	QVM:23:16539	urn:lsid:biodiversity.org.au:afd.taxon:10d0ed8e-ac2e-454e-8514-0b74250c6769	Lissodesmus perporosus		Lissodesmus perporosus	species		ANIMALIA	ARTHROPODA	DIPLOPODA	POLYDESMIDA	DALODESMIDAE	Lissodesmus	Lissodesmus perporosus		QVMAG	Zoology Invertebrates	Tarraleah, Central Plateau, Tasmania	-42.3	146.45			Australia	Tasmanian Southern Ranges		Tasmania	Central Highlands	720						1992	04	18	1992-04-18							["Non-marine"]	0	noIssue	Spatially valid	dr345	Queen Victoria Museum Art Gallery provider for OZCAM
2a042bc0-1e69-45ff-840b-25a9bce02dcf	QVM:23:16550	urn:lsid:biodiversity.org.au:afd.taxon:10d0ed8e-ac2e-454e-8514-0b74250c6769	Lissodesmus perporosus		Lissodesmus perporosus	species		ANIMALIA	ARTHROPODA	DIPLOPODA	POLYDESMIDA	DALODESMIDAE	Lissodesmus	Lissodesmus perporosus		QVMAG	Zoology Invertebrates	Animal Creek, N.W. Tasmania	-41.6	145.666666666667			Australia	Tasmanian West		Tasmania	Waratah/Wynyard - Pt B	740						1992	01	24	1992-01-24							["Non-marine"]	0	noIssue	Spatially valid	dr345	Queen Victoria Museum Art Gallery provider for OZCAM
5370df22-0098-4d86-a984-175931ac5353	QVM:23:16552	urn:lsid:biodiversity.org.au:afd.taxon:10d0ed8e-ac2e-454e-8514-0b74250c6769	Lissodesmus perporosus		Lissodesmus perporosus	species		ANIMALIA	ARTHROPODA	DIPLOPODA	POLYDESMIDA	DALODESMIDAE	Lissodesmus	Lissodesmus perporosus		QVMAG	Zoology Invertebrates	Sundown Creek, N.W. Tasmania	-41.125	144.75			Australia	King		Tasmania	Circular Head	110						1991	11	27	1991-11-27							["Non-marine"]	0	noIssue	Spatially valid	dr345	Queen Victoria Museum Art Gallery provider for OZCAM
3e4a2c70-761c-46fa-bd50-70775dd9258e	QVM:23:16557	urn:lsid:biodiversity.org.au:afd.taxon:10d0ed8e-ac2e-454e-8514-0b74250c6769	Lissodesmus perporosus		Lissodesmus perporosus	species		ANIMALIA	ARTHROPODA	DIPLOPODA	POLYDESMIDA	DALODESMIDAE	Lissodesmus	Lissodesmus perporosus		QVMAG	Zoology Invertebrates	Crayfish Creek, N.W. Tasmania	-40.8833333333333	145.383333333333			Australia	King		Tasmania	Circular Head	30						1991	11	18	1991-11-18							["Non-marine"]	0	noIssue	Spatially valid	dr345	Queen Victoria Museum Art Gallery provider for OZCAM
4b1a0de2-99b5-4d3e-9665-ea53fe66b033	QVM:23:16563	urn:lsid:biodiversity.org.au:afd.taxon:10d0ed8e-ac2e-454e-8514-0b74250c6769	Lissodesmus perporosus		Lissodesmus perporosus	species		ANIMALIA	ARTHROPODA	DIPLOPODA	POLYDESMIDA	DALODESMIDAE	Lissodesmus	Lissodesmus perporosus		QVMAG	Zoology Invertebrates	Don, N.W. Tasmania	-41.1833333333333	146.316666666667			Australia	Flinders		Tasmania	Devonport	10						1994	07	25	1994-07-25							["Non-marine"]	0	noIssue	Spatially valid	dr345	Queen Victoria Museum Art Gallery provider for OZCAM
e5be5b40-9c8d-46e1-a8a5-7b1184394298	QVM:23:16565	urn:lsid:biodiversity.org.au:afd.taxon:10d0ed8e-ac2e-454e-8514-0b74250c6769	Lissodesmus perporosus		Lissodesmus perporosus	species		ANIMALIA	ARTHROPODA	DIPLOPODA	POLYDESMIDA	DALODESMIDAE	Lissodesmus	Lissodesmus perporosus		QVMAG	Zoology Invertebrates	Nook, N.W. Tasmania	-41.35	146.333333333333			Australia	Tasmanian Northern Slopes		Tasmania	Kentish	290						1994	08	22	1994-08-22							["Non-marine"]	0	noIssue	Spatially valid	dr345	Queen Victoria Museum Art Gallery provider for OZCAM
df8958d8-ee3f-42df-81f8-cb72c844a583	QVM:23:16571	urn:lsid:biodiversity.org.au:afd.taxon:10d0ed8e-ac2e-454e-8514-0b74250c6769	Lissodesmus perporosus		Lissodesmus perporosus	species		ANIMALIA	ARTHROPODA	DIPLOPODA	POLYDESMIDA	DALODESMIDAE	Lissodesmus	Lissodesmus perporosus		QVMAG	Zoology Invertebrates	Guildford Junction, N.W. Tasmania	-41.4333333333333	145.608333333333			Australia	Tasmanian Central Highlands		Tasmania	Waratah/Wynyard - Pt B	660						1993	05	3	1993-05-03							["Non-marine"]	0	noIssue	Spatially valid	dr345	Queen Victoria Museum Art Gallery provider for OZCAM
096a6f21-0e44-4576-ae30-1585e440eb18	QVM:23:16578	urn:lsid:biodiversity.org.au:afd.taxon:10d0ed8e-ac2e-454e-8514-0b74250c6769	Lissodesmus perporosus		Lissodesmus perporosus	species		ANIMALIA	ARTHROPODA	DIPLOPODA	POLYDESMIDA	DALODESMIDAE	Lissodesmus	Lissodesmus perporosus		QVMAG	Zoology Invertebrates	King William Saddle, W. Tasmania	-42.2	146.116666666667			Australia	Tasmanian Central Highlands		Tasmania	Central Highlands	820						1994	02	17	1994-02-17							["Non-marine"]	0	noIssue	Spatially valid	dr345	Queen Victoria Museum Art Gallery provider for OZCAM
969e09a5-2856-4274-a45e-ad52b86a4145	QVM:23:16581	urn:lsid:biodiversity.org.au:afd.taxon:10d0ed8e-ac2e-454e-8514-0b74250c6769	Lissodesmus perporosus		Lissodesmus perporosus	species		ANIMALIA	ARTHROPODA	DIPLOPODA	POLYDESMIDA	DALODESMIDAE	Lissodesmus	Lissodesmus perporosus		QVMAG	Zoology Invertebrates	Marakoopa Caves, N.W. Tasmania	-41.5833333333333	146.283333333333			Australia	Tasmanian Northern Slopes		Tasmania	Meander Valley	400						1994	06	5	1994-06-05							["Non-marine"]	0	noIssue	Spatially valid	dr345	Queen Victoria Museum Art Gallery provider for OZCAM
69716e9f-dfc6-482a-980f-b78722685a66	QVM:23:16592	urn:lsid:biodiversity.org.au:afd.taxon:10d0ed8e-ac2e-454e-8514-0b74250c6769	Lissodesmus perporosus		Lissodesmus perporosus	species		ANIMALIA	ARTHROPODA	DIPLOPODA	POLYDESMIDA	DALODESMIDAE	Lissodesmus	Lissodesmus perporosus		QVMAG	Zoology Invertebrates	Mersey Valley (Lower), N.W. Tasmania	-41.8333333333333	146.183333333333			Australia	Tasmanian Northern Slopes		Tasmania	Meander Valley	230						1994	06	5	1994-06-05							["Non-marine"]	0	noIssue	Spatially valid	dr345	Queen Victoria Museum Art Gallery provider for OZCAM
0072c972-2ff9-4e3e-ac8a-69b75d4da540	QVM:23:16594	urn:lsid:biodiversity.org.au:afd.taxon:10d0ed8e-ac2e-454e-8514-0b74250c6769	Lissodesmus perporosus		Lissodesmus perporosus	species		ANIMALIA	ARTHROPODA	DIPLOPODA	POLYDESMIDA	DALODESMIDAE	Lissodesmus	Lissodesmus perporosus		QVMAG	Zoology Invertebrates	Bonneys Tier, N. Tasmania	-41.3	146.366666666667			Australia	Tasmanian Northern Slopes		Tasmania	Kentish	170						1994	05	22	1994-05-22							["Non-marine"]	0	noIssue	Spatially valid	dr345	Queen Victoria Museum Art Gallery provider for OZCAM
94849854-88e9-4f55-8865-fcf26b610130	QVM:23:16595	urn:lsid:biodiversity.org.au:afd.taxon:10d0ed8e-ac2e-454e-8514-0b74250c6769	Lissodesmus perporosus		Lissodesmus perporosus	species		ANIMALIA	ARTHROPODA	DIPLOPODA	POLYDESMIDA	DALODESMIDAE	Lissodesmus	Lissodesmus perporosus		QVMAG	Zoology Invertebrates	Crotty, W. Tasmania	-42.1833333333333	145.633333333333			Australia	Tasmanian West		Tasmania	West Coast	80						1993	12	27	1993-12-27							["Non-marine"]	0	noIssue	Spatially valid	dr345	Queen Victoria Museum Art Gallery provider for OZCAM
f85958d1-8a07-45a9-878f-4103d3b9cda1	QVM:23:16597	urn:lsid:biodiversity.org.au:afd.taxon:10d0ed8e-ac2e-454e-8514-0b74250c6769	Lissodesmus perporosus		Lissodesmus perporosus	species		ANIMALIA	ARTHROPODA	DIPLOPODA	POLYDESMIDA	DALODESMIDAE	Lissodesmus	Lissodesmus perporosus		QVMAG	Zoology Invertebrates	Collingwood River - Cardigan River junction, W. Tasmania	-42.1291666666667	145.833333333333			Australia	Tasmanian West		Tasmania	West Coast	410						1994	02	15	1994-02-15							["Non-marine"]	0	noIssue	Spatially valid	dr345	Queen Victoria Museum Art Gallery provider for OZCAM
4ad888d3-6976-4ca2-ae7c-3f8d7cbfc9c1	QVM:23:16599	urn:lsid:biodiversity.org.au:afd.taxon:10d0ed8e-ac2e-454e-8514-0b74250c6769	Lissodesmus perporosus		Lissodesmus perporosus	species		ANIMALIA	ARTHROPODA	DIPLOPODA	POLYDESMIDA	DALODESMIDAE	Lissodesmus	Lissodesmus perporosus		QVMAG	Zoology Invertebrates	Kimberley, N.W. Tasmania	-41.4	146.483333333333			Australia	Tasmanian Northern Slopes		Tasmania	Kentish	130						1994	07	13	1994-07-13							["Non-marine"]	0	noIssue	Spatially valid	dr345	Queen Victoria Museum Art Gallery provider for OZCAM
4b889d90-6e7d-4695-ab9b-40c36b2151a2	QVM:23:16600	urn:lsid:biodiversity.org.au:afd.taxon:10d0ed8e-ac2e-454e-8514-0b74250c6769	Lissodesmus perporosus		Lissodesmus perporosus	species		ANIMALIA	ARTHROPODA	DIPLOPODA	POLYDESMIDA	DALODESMIDAE	Lissodesmus	Lissodesmus perporosus		QVMAG	Zoology Invertebrates	Mt. Cripps, N.W. Tasmania	-41.5833333333333	145.766666666667			Australia	Tasmanian West		Tasmania	Waratah/Wynyard - Pt B	710						1993	12	21	1993-12-21							["Non-marine"]	0	noIssue	Spatially valid	dr345	Queen Victoria Museum Art Gallery provider for OZCAM
9f800acc-5697-44b4-9b53-b9693b7df3fb	QVM:23:17230	urn:lsid:biodiversity.org.au:afd.taxon:2ae4af34-eb91-41f1-8932-e21197f55a1e	Peterjohnsia titan		Peterjohnsia titan	species		ANIMALIA	ARTHROPODA	DIPLOPODA	CHORDEUMATIDA	PETERJOHNSIIDAE	Peterjohnsia	Peterjohnsia titan		QVMAG	Zoology Invertebrates	Tasman Peninsula, S.E. Tasmania	-43.1	147.8			Australia	Tasmanian South East		Tasmania	Tasman	400						1989	03	21	1989-03-21							["Non-marine"]	0	noIssue	Spatially valid	dr345	Queen Victoria Museum Art Gallery provider for OZCAM
c3c7e659-817a-4a30-b5d4-4e9c791a710a	QVM:23:17231	urn:lsid:biodiversity.org.au:afd.taxon:2ae4af34-eb91-41f1-8932-e21197f55a1e	Peterjohnsia titan		Peterjohnsia titan	species		ANIMALIA	ARTHROPODA	DIPLOPODA	CHORDEUMATIDA	PETERJOHNSIIDAE	Peterjohnsia	Peterjohnsia titan		QVMAG	Zoology Invertebrates	Dogwood Hill, E. Tasmania	-41.6833333333333	148.166666666667			Australia	Ben Lomond		Tasmania	Break O'Day	550						1988	08	1	1988-08-01							["Non-marine"]	0	noIssue	Spatially valid	dr345	Queen Victoria Museum Art Gallery provider for OZCAM
c12a3cce-5e8d-415f-883e-ff9e5593e6c6	QVM:23:17232	urn:lsid:biodiversity.org.au:afd.taxon:2ae4af34-eb91-41f1-8932-e21197f55a1e	Peterjohnsia titan		Peterjohnsia titan	species		ANIMALIA	ARTHROPODA	DIPLOPODA	CHORDEUMATIDA	PETERJOHNSIIDAE	Peterjohnsia	Peterjohnsia titan		QVMAG	Zoology Invertebrates	Mt. Mangana, Bruny Island, S.E. Tasmania	-43.3666666666667	147.283333333333			Australia	Tasmanian Southern Ranges		Tasmania	Kingborough	540						1989	04	4	1989-04-04							["Non-marine"]	0	noIssue	Spatially valid	dr345	Queen Victoria Museum Art Gallery provider for OZCAM
afac5abe-24f2-4378-96b5-64d64b3e20fc	QVM:23:17233	urn:lsid:biodiversity.org.au:afd.taxon:2ae4af34-eb91-41f1-8932-e21197f55a1e	Peterjohnsia titan		Peterjohnsia titan	species		ANIMALIA	ARTHROPODA	DIPLOPODA	CHORDEUMATIDA	PETERJOHNSIIDAE	Peterjohnsia	Peterjohnsia titan		QVMAG	Zoology Invertebrates	Arve River, S.E. Tasmania	-43.1833333333333	146.783333333333			Australia	Tasmanian Southern Ranges		Tasmania	Huon Valley							1974	05	29	1974-05-29							["Non-marine"]	0	noIssue	Spatially valid	dr345	Queen Victoria Museum Art Gallery provider for OZCAM
5add3fe3-0012-4041-9aa9-5b0d7073a4bf	QVM:23:17234	urn:lsid:biodiversity.org.au:afd.taxon:2ae4af34-eb91-41f1-8932-e21197f55a1e	Peterjohnsia titan		Peterjohnsia titan	species		ANIMALIA	ARTHROPODA	DIPLOPODA	CHORDEUMATIDA	PETERJOHNSIIDAE	Peterjohnsia	Peterjohnsia titan		QVMAG	Zoology Invertebrates	Mt. Wellington, S.E. Tasmania	-42.9	147.230555555556			Australia	Tasmanian South East		Tasmania	Hobart							1989	04	17	1989-04-17							["Non-marine"]	0	noIssue	Spatially valid	dr345	Queen Victoria Museum Art Gallery provider for OZCAM
658c63d9-578b-471e-ab19-2a97ee8dc82f	QVM:23:17236	urn:lsid:biodiversity.org.au:afd.taxon:10d0ed8e-ac2e-454e-8514-0b74250c6769	Lissodesmus perporosus		Lissodesmus perporosus	species		ANIMALIA	ARTHROPODA	DIPLOPODA	POLYDESMIDA	DALODESMIDAE	Lissodesmus	Lissodesmus perporosus		QVMAG	Zoology Invertebrates	Gibson Creek, N.W. Tasmania	-40.95	145.25			Australia	King		Tasmania	Circular Head	70						1991	11	15	1991-11-15							["Non-marine"]	0	noIssue	Spatially valid	dr345	Queen Victoria Museum Art Gallery provider for OZCAM
9facf10b-f115-45cb-b4db-aa2da9fd49ca	QVM:23:17246	urn:lsid:biodiversity.org.au:afd.taxon:10d0ed8e-ac2e-454e-8514-0b74250c6769	Lissodesmus perporosus		Lissodesmus perporosus	species		ANIMALIA	ARTHROPODA	DIPLOPODA	POLYDESMIDA	DALODESMIDAE	Lissodesmus	Lissodesmus perporosus		QVMAG	Zoology Invertebrates	Stephens Rivulet, N.W. Tasmania	-41.1166666666667	144.955555555556			Australia	King		Tasmania	Circular Head	100						1991	11	28	1991-11-28							["Non-marine"]	0	noIssue	Spatially valid	dr345	Queen Victoria Museum Art Gallery provider for OZCAM
9a781436-e225-4c34-aea1-b589e2e73964	QVM:23:17247	urn:lsid:biodiversity.org.au:afd.taxon:10d0ed8e-ac2e-454e-8514-0b74250c6769	Lissodesmus perporosus		Lissodesmus perporosus	species		ANIMALIA	ARTHROPODA	DIPLOPODA	POLYDESMIDA	DALODESMIDAE	Lissodesmus	Lissodesmus perporosus		QVMAG	Zoology Invertebrates	Goderich Road, N.W. Tasmania	-41.3666666666667	145.583333333333			Australia	Tasmanian Central Highlands		Tasmania	Waratah/Wynyard - Pt B	610						1991	10	6	1991-10-06							["Non-marine"]	0	noIssue	Spatially valid	dr345	Queen Victoria Museum Art Gallery provider for OZCAM
55de48bf-e315-47e9-9b4e-27eed76fa01b	QVM:23:17253	urn:lsid:biodiversity.org.au:afd.taxon:10d0ed8e-ac2e-454e-8514-0b74250c6769	Lissodesmus perporosus		Lissodesmus perporosus	species		ANIMALIA	ARTHROPODA	DIPLOPODA	POLYDESMIDA	DALODESMIDAE	Lissodesmus	Lissodesmus perporosus		QVMAG	Zoology Invertebrates	Fingerpost, N.W. Tasmania	-41.4333333333333	145.608333333333			Australia	Tasmanian Central Highlands		Tasmania	Waratah/Wynyard - Pt B	610						1991	10	5	1991-10-05							["Non-marine"]	0	noIssue	Spatially valid	dr345	Queen Victoria Museum Art Gallery provider for OZCAM
fc246001-2dda-4441-8522-371126ba70a4	QVM:23:17255	urn:lsid:biodiversity.org.au:afd.taxon:10d0ed8e-ac2e-454e-8514-0b74250c6769	Lissodesmus perporosus		Lissodesmus perporosus	species		ANIMALIA	ARTHROPODA	DIPLOPODA	POLYDESMIDA	DALODESMIDAE	Lissodesmus	Lissodesmus perporosus		QVMAG	Zoology Invertebrates	Trackham Creek, N.W. Tasmania	-41.4666666666667	145.583333333333			Australia	Tasmanian Central Highlands		Tasmania	Waratah/Wynyard - Pt B	630						1991	10	26	1991-10-26							["Non-marine"]	0	noIssue	Spatially valid	dr345	Queen Victoria Museum Art Gallery provider for OZCAM
f3f2b9a8-c417-419a-854f-a2b74c0e94f8	QVM:23:17260	urn:lsid:biodiversity.org.au:afd.taxon:10d0ed8e-ac2e-454e-8514-0b74250c6769	Lissodesmus perporosus		Lissodesmus perporosus	species		ANIMALIA	ARTHROPODA	DIPLOPODA	POLYDESMIDA	DALODESMIDAE	Lissodesmus	Lissodesmus perporosus		QVMAG	Zoology Invertebrates	Black River, N.W. Tasmania	-40.8833333333333	145.3			Australia	King		Tasmania	Circular Head	10						1991	11	12	1991-11-12							["Non-marine"]	0	noIssue	Spatially valid	dr345	Queen Victoria Museum Art Gallery provider for OZCAM
8b62a981-bfbd-4e21-b3ce-fbf35d2e0061	QVM:23:17261	urn:lsid:biodiversity.org.au:afd.taxon:10d0ed8e-ac2e-454e-8514-0b74250c6769	Lissodesmus perporosus		Lissodesmus perporosus	species		ANIMALIA	ARTHROPODA	DIPLOPODA	POLYDESMIDA	DALODESMIDAE	Lissodesmus	Lissodesmus perporosus		QVMAG	Zoology Invertebrates	Crayfish Creek, N.W. Tasmania	-40.8833333333333	145.383333333333			Australia	King		Tasmania	Circular Head	130						1991	11	12	1991-11-12							["Non-marine"]	0	noIssue	Spatially valid	dr345	Queen Victoria Museum Art Gallery provider for OZCAM
a2b685c6-d515-4806-b979-83dc6dee2ba5	QVM:23:17271	urn:lsid:biodiversity.org.au:afd.taxon:10d0ed8e-ac2e-454e-8514-0b74250c6769	Lissodesmus perporosus		Lissodesmus perporosus	species		ANIMALIA	ARTHROPODA	DIPLOPODA	POLYDESMIDA	DALODESMIDAE	Lissodesmus	Lissodesmus perporosus		QVMAG	Zoology Invertebrates	Bowmans Creek, N. Tasmania	-41.7333333333333	146.666666666667			Australia	Tasmanian Central Highlands		Tasmania	Meander Valley	680						1991	02	17	1991-02-17							["Non-marine"]	0	noIssue	Spatially valid	dr345	Queen Victoria Museum Art Gallery provider for OZCAM
82cda191-9722-4132-8ba0-ada0100936b9	QVM:23:17274	urn:lsid:biodiversity.org.au:afd.taxon:10d0ed8e-ac2e-454e-8514-0b74250c6769	Lissodesmus perporosus		Lissodesmus perporosus	species		ANIMALIA	ARTHROPODA	DIPLOPODA	POLYDESMIDA	DALODESMIDAE	Lissodesmus	Lissodesmus perporosus		QVMAG	Zoology Invertebrates	Dark Creek, N.W. Tasmania	-41.15	144.866666666667			Australia	King		Tasmania	Circular Head	150						1990	12	24	1990-12-24							["Non-marine"]	0	noIssue	Spatially valid	dr345	Queen Victoria Museum Art Gallery provider for OZCAM
78aba599-64b5-4eca-ab24-3927416b24a5	QVM:23:17276	urn:lsid:biodiversity.org.au:afd.taxon:10d0ed8e-ac2e-454e-8514-0b74250c6769	Lissodesmus perporosus		Lissodesmus perporosus	species		ANIMALIA	ARTHROPODA	DIPLOPODA	POLYDESMIDA	DALODESMIDAE	Lissodesmus	Lissodesmus perporosus		QVMAG	Zoology Invertebrates	Fingerpost, N.W. Tasmania	-41.4333333333333	145.608333333333			Australia	Tasmanian Central Highlands		Tasmania	Waratah/Wynyard - Pt B	610						1991	09	26	1991-09-26							["Non-marine"]	0	noIssue	Spatially valid	dr345	Queen Victoria Museum Art Gallery provider for OZCAM
a9f57d0f-9e79-4076-a7cb-911f43ccef3c	QVM:23:17278	urn:lsid:biodiversity.org.au:afd.taxon:10d0ed8e-ac2e-454e-8514-0b74250c6769	Lissodesmus perporosus		Lissodesmus perporosus	species		ANIMALIA	ARTHROPODA	DIPLOPODA	POLYDESMIDA	DALODESMIDAE	Lissodesmus	Lissodesmus perporosus		QVMAG	Zoology Invertebrates	Roger River West, N.W. Tasmania	-41.0333333333333	145.033333333333			Australia	King		Tasmania	Circular Head	210						1990	12	17	1990-12-17							["Non-marine"]	0	noIssue	Spatially valid	dr345	Queen Victoria Museum Art Gallery provider for OZCAM
34a8f5cc-fb97-4ddc-86ad-27a5bf04f49a	QVM:23:17285	urn:lsid:biodiversity.org.au:afd.taxon:10d0ed8e-ac2e-454e-8514-0b74250c6769	Lissodesmus perporosus		Lissodesmus perporosus	species		ANIMALIA	ARTHROPODA	DIPLOPODA	POLYDESMIDA	DALODESMIDAE	Lissodesmus	Lissodesmus perporosus		QVMAG	Zoology Invertebrates	Maggs Mt., N.W. Tasmania	-41.75	146.2			Australia	Tasmanian Northern Slopes		Tasmania	Meander Valley	460						1983	11	25	1983-11-25							["Non-marine"]	0	noIssue	Spatially valid	dr345	Queen Victoria Museum Art Gallery provider for OZCAM
a9e3abf5-850d-470c-a174-e4fa048bd925	QVM:23:17286	urn:lsid:biodiversity.org.au:afd.taxon:10d0ed8e-ac2e-454e-8514-0b74250c6769	Lissodesmus perporosus		Lissodesmus perporosus	species		ANIMALIA	ARTHROPODA	DIPLOPODA	POLYDESMIDA	DALODESMIDAE	Lissodesmus	Lissodesmus perporosus		QVMAG	Zoology Invertebrates	Maggs Mt., N.W. Tasmania	-41.75	146.2			Australia	Tasmanian Northern Slopes		Tasmania	Meander Valley	440						1985	04	18	1985-04-18							["Non-marine"]	0	noIssue	Spatially valid	dr345	Queen Victoria Museum Art Gallery provider for OZCAM
47e91431-30ee-41f1-a9f2-15b7afb1fb7b	QVM:23:17287	urn:lsid:biodiversity.org.au:afd.taxon:10d0ed8e-ac2e-454e-8514-0b74250c6769	Lissodesmus perporosus		Lissodesmus perporosus	species		ANIMALIA	ARTHROPODA	DIPLOPODA	POLYDESMIDA	DALODESMIDAE	Lissodesmus	Lissodesmus perporosus		QVMAG	Zoology Invertebrates	Maggs Mt., N.W. Tasmania	-41.75	146.2			Australia	Tasmanian Northern Slopes		Tasmania	Meander Valley	440						1985	12	2	1985-12-02							["Non-marine"]	0	noIssue	Spatially valid	dr345	Queen Victoria Museum Art Gallery provider for OZCAM
87ad6158-5912-4d86-aa9d-bf495cf0ff56	QVM:23:17288	urn:lsid:biodiversity.org.au:afd.taxon:10d0ed8e-ac2e-454e-8514-0b74250c6769	Lissodesmus perporosus		Lissodesmus perporosus	species		ANIMALIA	ARTHROPODA	DIPLOPODA	POLYDESMIDA	DALODESMIDAE	Lissodesmus	Lissodesmus perporosus		QVMAG	Zoology Invertebrates	Maggs Mt., N.W. Tasmania	-41.75	146.2			Australia	Tasmanian Northern Slopes		Tasmania	Meander Valley							1980	02	4	1980-02-04							["Non-marine"]	0	noIssue	Spatially valid	dr345	Queen Victoria Museum Art Gallery provider for OZCAM
20eec2f7-30b5-4494-918e-0d359c55cefd	QVM:23:17289	urn:lsid:biodiversity.org.au:afd.taxon:10d0ed8e-ac2e-454e-8514-0b74250c6769	Lissodesmus perporosus		Lissodesmus perporosus	species		ANIMALIA	ARTHROPODA	DIPLOPODA	POLYDESMIDA	DALODESMIDAE	Lissodesmus	Lissodesmus perporosus		QVMAG	Zoology Invertebrates	Gog Range, N. Tasmania	-41.5166666666667	146.366666666667			Australia	Tasmanian Northern Slopes		Tasmania	Meander Valley	490						1990	06	4	1990-06-04							["Non-marine"]	0	noIssue	Spatially valid	dr345	Queen Victoria Museum Art Gallery provider for OZCAM
90e6a846-c0c2-47f0-b2bb-9ebb4d23f2c3	QVM:23:17299	urn:lsid:biodiversity.org.au:afd.taxon:10d0ed8e-ac2e-454e-8514-0b74250c6769	Lissodesmus perporosus		Lissodesmus perporosus	species		ANIMALIA	ARTHROPODA	DIPLOPODA	POLYDESMIDA	DALODESMIDAE	Lissodesmus	Lissodesmus perporosus		QVMAG	Zoology Invertebrates	Sassafras, N.W. Tasmania	-41.2833333333333	146.5			Australia	Tasmanian Northern Slopes		Tasmania	Latrobe - Pt B	400						1990	06	3	1990-06-03							["Non-marine"]	0	noIssue	Spatially valid	dr345	Queen Victoria Museum Art Gallery provider for OZCAM
af4558f3-bacd-473e-b7fe-d0bcf4066e15	QVM:23:17300	urn:lsid:biodiversity.org.au:afd.taxon:10d0ed8e-ac2e-454e-8514-0b74250c6769	Lissodesmus perporosus		Lissodesmus perporosus	species		ANIMALIA	ARTHROPODA	DIPLOPODA	POLYDESMIDA	DALODESMIDAE	Lissodesmus	Lissodesmus perporosus		QVMAG	Zoology Invertebrates	Cradle Mountain, N.W. Tasmania	-41.65	145.95			Australia	Tasmanian Central Highlands		Tasmania	Kentish							1980	01	30	1980-01-30							["Non-marine"]	0	noIssue	Spatially valid	dr345	Queen Victoria Museum Art Gallery provider for OZCAM
8a9f51d1-2019-41a0-9d2d-ef63529b9e81	QVM:23:17301	urn:lsid:biodiversity.org.au:afd.taxon:10d0ed8e-ac2e-454e-8514-0b74250c6769	Lissodesmus perporosus		Lissodesmus perporosus	species		ANIMALIA	ARTHROPODA	DIPLOPODA	POLYDESMIDA	DALODESMIDAE	Lissodesmus	Lissodesmus perporosus		QVMAG	Zoology Invertebrates	Frenchmans Cap, W.Tasmania	-42.2666666666667	145.833333333333			Australia	Tasmanian West		Tasmania	West Coast							1980	04									["Non-marine"]	0	noIssue	Spatially valid	dr345	Queen Victoria Museum Art Gallery provider for OZCAM
7aa6e13e-b9f1-4c03-a106-05eefbd13850	QVM:23:17307	urn:lsid:biodiversity.org.au:afd.taxon:10d0ed8e-ac2e-454e-8514-0b74250c6769	Lissodesmus perporosus		Lissodesmus perporosus	species		ANIMALIA	ARTHROPODA	DIPLOPODA	POLYDESMIDA	DALODESMIDAE	Lissodesmus	Lissodesmus perporosus		QVMAG	Zoology Invertebrates	King William Saddle, W. Tasmania	-42.2	146.116666666667			Australia	Tasmanian Central Highlands		Tasmania	Central Highlands	650						1994	02	16	1994-02-16							["Non-marine"]	0	noIssue	Spatially valid	dr345	Queen Victoria Museum Art Gallery provider for OZCAM
8e377b8c-d660-433e-85f4-b673618b6187	QVM:23:17310	urn:lsid:biodiversity.org.au:afd.taxon:10d0ed8e-ac2e-454e-8514-0b74250c6769	Lissodesmus perporosus		Lissodesmus perporosus	species		ANIMALIA	ARTHROPODA	DIPLOPODA	POLYDESMIDA	DALODESMIDAE	Lissodesmus	Lissodesmus perporosus		QVMAG	Zoology Invertebrates	Mt. Roland, N.W. Tasmania	-41.4666666666667	146.266666666667			Australia	Tasmanian Central Highlands		Tasmania	Kentish	310						1994	06	5	1994-06-05							["Non-marine"]	0	noIssue	Spatially valid	dr345	Queen Victoria Museum Art Gallery provider for OZCAM
834081f2-cd24-46a7-9fbb-d8ae58d51470	QVM:23:17315	urn:lsid:biodiversity.org.au:afd.taxon:10d0ed8e-ac2e-454e-8514-0b74250c6769	Lissodesmus perporosus		Lissodesmus perporosus	species		ANIMALIA	ARTHROPODA	DIPLOPODA	POLYDESMIDA	DALODESMIDAE	Lissodesmus	Lissodesmus perporosus		QVMAG	Zoology Invertebrates	Don River Heads, Devonport, N.W. Tasmania	-41.1666666666667	146.333333333333			Australia	Flinders		Tasmania	Devonport	90						1994	07	25	1994-07-25							["Non-marine"]	0	noIssue	Spatially valid	dr345	Queen Victoria Museum Art Gallery provider for OZCAM
0df0700d-02e8-4399-82d9-dea8dd482db6	QVM:23:17327	urn:lsid:biodiversity.org.au:afd.taxon:10d0ed8e-ac2e-454e-8514-0b74250c6769	Lissodesmus perporosus		Lissodesmus perporosus	species		ANIMALIA	ARTHROPODA	DIPLOPODA	POLYDESMIDA	DALODESMIDAE	Lissodesmus	Lissodesmus perporosus		QVMAG	Zoology Invertebrates	Lake Barrington, N.W. Tasmania	-41.4166666666667	146.183333333333			Australia	Tasmanian Northern Slopes		Tasmania	Kentish	150						1994	08	22	1994-08-22							["Non-marine"]	0	noIssue	Spatially valid	dr345	Queen Victoria Museum Art Gallery provider for OZCAM
c31fd0bb-8276-4368-826a-117ea285177c	QVM:23:17328	urn:lsid:biodiversity.org.au:afd.taxon:10d0ed8e-ac2e-454e-8514-0b74250c6769	Lissodesmus perporosus		Lissodesmus perporosus	species		ANIMALIA	ARTHROPODA	DIPLOPODA	POLYDESMIDA	DALODESMIDAE	Lissodesmus	Lissodesmus perporosus		QVMAG	Zoology Invertebrates	Paradise, N.W. Tasmania	-41.4333333333333	146.316666666667			Australia	Tasmanian Northern Slopes		Tasmania	Kentish	260						1994	08	22	1994-08-22							["Non-marine"]	0	noIssue	Spatially valid	dr345	Queen Victoria Museum Art Gallery provider for OZCAM
381357e3-2c7e-4862-8dbe-a1f0b55b7d20	QVM:23:17330	urn:lsid:biodiversity.org.au:afd.taxon:10d0ed8e-ac2e-454e-8514-0b74250c6769	Lissodesmus perporosus		Lissodesmus perporosus	species		ANIMALIA	ARTHROPODA	DIPLOPODA	POLYDESMIDA	DALODESMIDAE	Lissodesmus	Lissodesmus perporosus		QVMAG	Zoology Invertebrates	Mt. Cripps, N.W. Tasmania	-41.5833333333333	145.766666666667			Australia	Tasmanian West		Tasmania	Waratah/Wynyard - Pt B							1994	07	10	1994-07-10							["Non-marine"]	0	noIssue	Spatially valid	dr345	Queen Victoria Museum Art Gallery provider for OZCAM
955e5a1c-94a6-443f-b09f-07666c9b85ed	QVM:23:17334	urn:lsid:biodiversity.org.au:afd.taxon:10d0ed8e-ac2e-454e-8514-0b74250c6769	Lissodesmus perporosus		Lissodesmus perporosus	species		ANIMALIA	ARTHROPODA	DIPLOPODA	POLYDESMIDA	DALODESMIDAE	Lissodesmus	Lissodesmus perporosus		QVMAG	Zoology Invertebrates	South Nietta, N.W. Tasmania	-41.4	146.066666666667			Australia	Tasmanian Northern Slopes		Tasmania	Central Coast - Pt B	600						1994	01	14	1994-01-14							["Non-marine"]	0	noIssue	Spatially valid	dr345	Queen Victoria Museum Art Gallery provider for OZCAM
8066cda9-3586-465d-9a25-6d428ad9631c	QVM:23:17335	urn:lsid:biodiversity.org.au:afd.taxon:10d0ed8e-ac2e-454e-8514-0b74250c6769	Lissodesmus perporosus		Lissodesmus perporosus	species		ANIMALIA	ARTHROPODA	DIPLOPODA	POLYDESMIDA	DALODESMIDAE	Lissodesmus	Lissodesmus perporosus		QVMAG	Zoology Invertebrates	Liffey, N. Tasmania	-41.6833333333333	146.85			Australia	Tasmanian Northern Slopes		Tasmania	Meander Valley	340						1993	11	23	1993-11-23							["Non-marine"]	0	noIssue	Spatially valid	dr345	Queen Victoria Museum Art Gallery provider for OZCAM
ed11de80-378e-4952-98bf-c72c751da143	QVM:23:17346	urn:lsid:biodiversity.org.au:afd.taxon:10d0ed8e-ac2e-454e-8514-0b74250c6769	Lissodesmus perporosus		Lissodesmus perporosus	species		ANIMALIA	ARTHROPODA	DIPLOPODA	POLYDESMIDA	DALODESMIDAE	Lissodesmus	Lissodesmus perporosus		QVMAG	Zoology Invertebrates	Bonneys Tier, N. Tasmania	-41.3	146.366666666667			Australia	Tasmanian Northern Slopes		Tasmania	Kentish	120						1993	08	4	1993-08-04							["Non-marine"]	0	noIssue	Spatially valid	dr345	Queen Victoria Museum Art Gallery provider for OZCAM
9989c7c5-bb10-41f9-988e-f42edb0b3e7c	QVM:23:17371	urn:lsid:biodiversity.org.au:afd.taxon:10d0ed8e-ac2e-454e-8514-0b74250c6769	Lissodesmus perporosus		Lissodesmus perporosus	species		ANIMALIA	ARTHROPODA	DIPLOPODA	POLYDESMIDA	DALODESMIDAE	Lissodesmus	Lissodesmus perporosus		QVMAG	Zoology Invertebrates	Maggs Mt., N.W. Tasmania	-41.75	146.2			Australia	Tasmanian Northern Slopes		Tasmania	Meander Valley	460						1989	02	20	1989-02-20							["Non-marine"]	0	noIssue	Spatially valid	dr345	Queen Victoria Museum Art Gallery provider for OZCAM
2942d144-33d1-462d-b89b-5175b694673e	QVM:23:17372	urn:lsid:biodiversity.org.au:afd.taxon:10d0ed8e-ac2e-454e-8514-0b74250c6769	Lissodesmus perporosus		Lissodesmus perporosus	species		ANIMALIA	ARTHROPODA	DIPLOPODA	POLYDESMIDA	DALODESMIDAE	Lissodesmus	Lissodesmus perporosus		QVMAG	Zoology Invertebrates	Maggs Mt., N.W. Tasmania	-41.75	146.2			Australia	Tasmanian Northern Slopes		Tasmania	Meander Valley	460						1986	09	15	1986-09-15							["Non-marine"]	0	noIssue	Spatially valid	dr345	Queen Victoria Museum Art Gallery provider for OZCAM
728722a4-b91c-45a2-b08b-37b370cc7d5c	QVM:23:17375	urn:lsid:biodiversity.org.au:afd.taxon:10d0ed8e-ac2e-454e-8514-0b74250c6769	Lissodesmus perporosus		Lissodesmus perporosus	species		ANIMALIA	ARTHROPODA	DIPLOPODA	POLYDESMIDA	DALODESMIDAE	Lissodesmus	Lissodesmus perporosus		QVMAG	Zoology Invertebrates	Maggs Mt., N.W. Tasmania	-41.75	146.2			Australia	Tasmanian Northern Slopes		Tasmania	Meander Valley	460						1986	11	25	1986-11-25							["Non-marine"]	0	noIssue	Spatially valid	dr345	Queen Victoria Museum Art Gallery provider for OZCAM
274965ad-2346-4de6-856b-d1db3288b185	QVM:23:17376	urn:lsid:biodiversity.org.au:afd.taxon:10d0ed8e-ac2e-454e-8514-0b74250c6769	Lissodesmus perporosus		Lissodesmus perporosus	species		ANIMALIA	ARTHROPODA	DIPLOPODA	POLYDESMIDA	DALODESMIDAE	Lissodesmus	Lissodesmus perporosus		QVMAG	Zoology Invertebrates	Maggs Mt., N.W. Tasmania	-41.75	146.2			Australia	Tasmanian Northern Slopes		Tasmania	Meander Valley	460						1989	04	6	1989-04-06							["Non-marine"]	0	noIssue	Spatially valid	dr345	Queen Victoria Museum Art Gallery provider for OZCAM
c3275bc8-4360-4348-b684-adc1dc0d32dc	QVM:23:17377	urn:lsid:biodiversity.org.au:afd.taxon:10d0ed8e-ac2e-454e-8514-0b74250c6769	Lissodesmus perporosus		Lissodesmus perporosus	species		ANIMALIA	ARTHROPODA	DIPLOPODA	POLYDESMIDA	DALODESMIDAE	Lissodesmus	Lissodesmus perporosus		QVMAG	Zoology Invertebrates	Maggs Mt., N.W. Tasmania	-41.75	146.2			Australia	Tasmanian Northern Slopes		Tasmania	Meander Valley	460						1987	11	25	1987-11-25							["Non-marine"]	0	noIssue	Spatially valid	dr345	Queen Victoria Museum Art Gallery provider for OZCAM
9ae2e524-0901-41ad-a140-df9ac7012565	QVM:23:17378	urn:lsid:biodiversity.org.au:afd.taxon:10d0ed8e-ac2e-454e-8514-0b74250c6769	Lissodesmus perporosus		Lissodesmus perporosus	species		ANIMALIA	ARTHROPODA	DIPLOPODA	POLYDESMIDA	DALODESMIDAE	Lissodesmus	Lissodesmus perporosus		QVMAG	Zoology Invertebrates	Comstock, W. Tasmania	-41.8958333333333	145.283333333333			Australia	Tasmanian West		Tasmania	West Coast	220						1992	01	22	1992-01-22							["Non-marine"]	0	noIssue	Spatially valid	dr345	Queen Victoria Museum Art Gallery provider for OZCAM
5bf5e7e0-9217-40e6-91ca-33aa8a505fff	QVM:23:17388	urn:lsid:biodiversity.org.au:afd.taxon:10d0ed8e-ac2e-454e-8514-0b74250c6769	Lissodesmus perporosus		Lissodesmus perporosus	species		ANIMALIA	ARTHROPODA	DIPLOPODA	POLYDESMIDA	DALODESMIDAE	Lissodesmus	Lissodesmus perporosus		QVMAG	Zoology Invertebrates	Maggs Mt., N.W. Tasmania	-41.75	146.2			Australia	Tasmanian Northern Slopes		Tasmania	Meander Valley	740						1982	11	24	1982-11-24							["Non-marine"]	0	noIssue	Spatially valid	dr345	Queen Victoria Museum Art Gallery provider for OZCAM
863618cb-4e0b-4861-9f07-9335a11ec0f5	QVM:23:17397	urn:lsid:biodiversity.org.au:afd.taxon:10d0ed8e-ac2e-454e-8514-0b74250c6769	Lissodesmus perporosus		Lissodesmus perporosus	species		ANIMALIA	ARTHROPODA	DIPLOPODA	POLYDESMIDA	DALODESMIDAE	Lissodesmus	Lissodesmus perporosus		QVMAG	Zoology Invertebrates	Trowutta, N.W. Tasmania	-41.0333333333333	145.083333333333			Australia	King		Tasmania	Circular Head	180						1991	11	21	1991-11-21							["Non-marine"]	0	noIssue	Spatially valid	dr345	Queen Victoria Museum Art Gallery provider for OZCAM
f830de65-bcf8-4be3-8290-aad4fe2afe2a	QVM:23:17398	urn:lsid:biodiversity.org.au:afd.taxon:10d0ed8e-ac2e-454e-8514-0b74250c6769	Lissodesmus perporosus		Lissodesmus perporosus	species		ANIMALIA	ARTHROPODA	DIPLOPODA	POLYDESMIDA	DALODESMIDAE	Lissodesmus	Lissodesmus perporosus		QVMAG	Zoology Invertebrates	Roger River West, N.W. Tasmania	-41.0333333333333	145.033333333333			Australia	King		Tasmania	Circular Head	50						1991	11	25	1991-11-25							["Non-marine"]	0	noIssue	Spatially valid	dr345	Queen Victoria Museum Art Gallery provider for OZCAM
9166ca7d-cc30-4a2c-8c5f-b6b958bdc81a	QVM:23:17406	urn:lsid:biodiversity.org.au:afd.taxon:10d0ed8e-ac2e-454e-8514-0b74250c6769	Lissodesmus perporosus		Lissodesmus perporosus	species		ANIMALIA	ARTHROPODA	DIPLOPODA	POLYDESMIDA	DALODESMIDAE	Lissodesmus	Lissodesmus perporosus		QVMAG	Zoology Invertebrates	Maggs Mt., N.W. Tasmania	-41.75	146.2			Australia	Tasmanian Northern Slopes		Tasmania	Meander Valley	460						1984	11	13	1984-11-13							["Non-marine"]	0	noIssue	Spatially valid	dr345	Queen Victoria Museum Art Gallery provider for OZCAM
504b84b1-e66c-48c6-8e2b-fe5b0f1cb003	QVM:23:17407	urn:lsid:biodiversity.org.au:afd.taxon:10d0ed8e-ac2e-454e-8514-0b74250c6769	Lissodesmus perporosus		Lissodesmus perporosus	species		ANIMALIA	ARTHROPODA	DIPLOPODA	POLYDESMIDA	DALODESMIDAE	Lissodesmus	Lissodesmus perporosus		QVMAG	Zoology Invertebrates	Maggs Mt., N.W. Tasmania	-41.75	146.2			Australia	Tasmanian Northern Slopes		Tasmania	Meander Valley	460						1983	11	24	1983-11-24							["Non-marine"]	0	noIssue	Spatially valid	dr345	Queen Victoria Museum Art Gallery provider for OZCAM
d73719c0-d98d-4035-977b-39a670fb9abd	QVM:23:17408	urn:lsid:biodiversity.org.au:afd.taxon:10d0ed8e-ac2e-454e-8514-0b74250c6769	Lissodesmus perporosus		Lissodesmus perporosus	species		ANIMALIA	ARTHROPODA	DIPLOPODA	POLYDESMIDA	DALODESMIDAE	Lissodesmus	Lissodesmus perporosus		QVMAG	Zoology Invertebrates	Maggs Mt., N.W. Tasmania	-41.75	146.2			Australia	Tasmanian Northern Slopes		Tasmania	Meander Valley	460						1986	04	13	1986-04-13							["Non-marine"]	0	noIssue	Spatially valid	dr345	Queen Victoria Museum Art Gallery provider for OZCAM
22f5c307-41cf-4b70-b3b9-10177fb261cc	QVM:23:17410	urn:lsid:biodiversity.org.au:afd.taxon:10d0ed8e-ac2e-454e-8514-0b74250c6769	Lissodesmus perporosus		Lissodesmus perporosus	species		ANIMALIA	ARTHROPODA	DIPLOPODA	POLYDESMIDA	DALODESMIDAE	Lissodesmus	Lissodesmus perporosus		QVMAG	Zoology Invertebrates	Maggs Mt., N.W. Tasmania	-41.75	146.2			Australia	Tasmanian Northern Slopes		Tasmania	Meander Valley	460						1983	03	19	1983-03-19							["Non-marine"]	0	noIssue	Spatially valid	dr345	Queen Victoria Museum Art Gallery provider for OZCAM
b9b290d3-a538-412b-b89c-ccba120b307b	QVM:23:17411	urn:lsid:biodiversity.org.au:afd.taxon:10d0ed8e-ac2e-454e-8514-0b74250c6769	Lissodesmus perporosus		Lissodesmus perporosus	species		ANIMALIA	ARTHROPODA	DIPLOPODA	POLYDESMIDA	DALODESMIDAE	Lissodesmus	Lissodesmus perporosus		QVMAG	Zoology Invertebrates	Maggs Mt., N.W. Tasmania	-41.75	146.2			Australia	Tasmanian Northern Slopes		Tasmania	Meander Valley	440						1984	09	18	1984-09-18							["Non-marine"]	0	noIssue	Spatially valid	dr345	Queen Victoria Museum Art Gallery provider for OZCAM
ff6c34aa-8a34-401d-b210-a22c12763a5c	QVM:23:17424	urn:lsid:biodiversity.org.au:afd.taxon:10d0ed8e-ac2e-454e-8514-0b74250c6769	Lissodesmus perporosus		Lissodesmus perporosus	species		ANIMALIA	ARTHROPODA	DIPLOPODA	POLYDESMIDA	DALODESMIDAE	Lissodesmus	Lissodesmus perporosus		QVMAG	Zoology Invertebrates	Waratah, N.W. Tasmania	-41.45	145.533333333333			Australia	Tasmanian Central Highlands		Tasmania	Waratah/Wynyard - Pt B	680						1990	09	22	1990-09-22							["Non-marine"]	0	noIssue	Spatially valid	dr345	Queen Victoria Museum Art Gallery provider for OZCAM
8cc97683-6d4c-4701-9251-003758831b03	QVM:23:17430	urn:lsid:biodiversity.org.au:afd.taxon:10d0ed8e-ac2e-454e-8514-0b74250c6769	Lissodesmus perporosus		Lissodesmus perporosus	species		ANIMALIA	ARTHROPODA	DIPLOPODA	POLYDESMIDA	DALODESMIDAE	Lissodesmus	Lissodesmus perporosus		QVMAG	Zoology Invertebrates	Trackham Creek, N.W. Tasmania	-41.4666666666667	145.583333333333			Australia	Tasmanian Central Highlands		Tasmania	Waratah/Wynyard - Pt B	630						1991	10	28	1991-10-28							["Non-marine"]	0	noIssue	Spatially valid	dr345	Queen Victoria Museum Art Gallery provider for OZCAM
f28ed1d8-50f8-4096-bd24-b171295b58de	QVM:23:17433	urn:lsid:biodiversity.org.au:afd.taxon:10d0ed8e-ac2e-454e-8514-0b74250c6769	Lissodesmus perporosus		Lissodesmus perporosus	species		ANIMALIA	ARTHROPODA	DIPLOPODA	POLYDESMIDA	DALODESMIDAE	Lissodesmus	Lissodesmus perporosus		QVMAG	Zoology Invertebrates	Mt. Murchison, W. Tasmania	-41.8166666666667	145.616666666667			Australia	Tasmanian Central Highlands		Tasmania	West Coast	840						1989	04	17	1989-04-17							["Non-marine"]	0	noIssue	Spatially valid	dr345	Queen Victoria Museum Art Gallery provider for OZCAM
0a2c9eea-0f85-4ee8-b2ea-ca6c3b2ae46a	QVM:23:17439	urn:lsid:biodiversity.org.au:afd.taxon:10d0ed8e-ac2e-454e-8514-0b74250c6769	Lissodesmus perporosus		Lissodesmus perporosus	species		ANIMALIA	ARTHROPODA	DIPLOPODA	POLYDESMIDA	DALODESMIDAE	Lissodesmus	Lissodesmus perporosus		QVMAG	Zoology Invertebrates	Arthur River, N.W. Tasmania	-41.1	144.833333333333			Australia	King		Tasmania	Circular Head	30						1990	12	10	1990-12-10							["Non-marine"]	0	noIssue	Spatially valid	dr345	Queen Victoria Museum Art Gallery provider for OZCAM
6868b97d-7233-492e-8e7d-1ca7498fdbf7	QVM:23:17440	urn:lsid:biodiversity.org.au:afd.taxon:10d0ed8e-ac2e-454e-8514-0b74250c6769	Lissodesmus perporosus		Lissodesmus perporosus	species		ANIMALIA	ARTHROPODA	DIPLOPODA	POLYDESMIDA	DALODESMIDAE	Lissodesmus	Lissodesmus perporosus		QVMAG	Zoology Invertebrates	Fingerpost, N.W. Tasmania	-41.4333333333333	145.608333333333			Australia	Tasmanian Central Highlands		Tasmania	Waratah/Wynyard - Pt B	610						1991	09	23	1991-09-23							["Non-marine"]	0	noIssue	Spatially valid	dr345	Queen Victoria Museum Art Gallery provider for OZCAM
161bcbe1-899e-4576-bf2a-6cfb1d33f091	QVM:23:17446	urn:lsid:biodiversity.org.au:afd.taxon:10d0ed8e-ac2e-454e-8514-0b74250c6769	Lissodesmus perporosus		Lissodesmus perporosus	species		ANIMALIA	ARTHROPODA	DIPLOPODA	POLYDESMIDA	DALODESMIDAE	Lissodesmus	Lissodesmus perporosus		QVMAG	Zoology Invertebrates	Goderich Road, N.W. Tasmania	-41.3666666666667	145.583333333333			Australia	Tasmanian Central Highlands		Tasmania	Waratah/Wynyard - Pt B	610						1991	10	9	1991-10-09							["Non-marine"]	0	noIssue	Spatially valid	dr345	Queen Victoria Museum Art Gallery provider for OZCAM
202292b8-2c99-46cb-817f-331e9cbc7c7d	QVM:23:17451	urn:lsid:biodiversity.org.au:afd.taxon:10d0ed8e-ac2e-454e-8514-0b74250c6769	Lissodesmus perporosus		Lissodesmus perporosus	species		ANIMALIA	ARTHROPODA	DIPLOPODA	POLYDESMIDA	DALODESMIDAE	Lissodesmus	Lissodesmus perporosus		QVMAG	Zoology Invertebrates	Arthur River, N.W. Tasmania	-41.1	144.833333333333			Australia	King		Tasmania	Circular Head	80						1991	11	13	1991-11-13							["Non-marine"]	0	noIssue	Spatially valid	dr345	Queen Victoria Museum Art Gallery provider for OZCAM
f0688ac2-b041-4e45-8877-7a3c2e08cf73	QVM:23:17457	urn:lsid:biodiversity.org.au:afd.taxon:10d0ed8e-ac2e-454e-8514-0b74250c6769	Lissodesmus perporosus		Lissodesmus perporosus	species		ANIMALIA	ARTHROPODA	DIPLOPODA	POLYDESMIDA	DALODESMIDAE	Lissodesmus	Lissodesmus perporosus		QVMAG	Zoology Invertebrates	Kelcey Tier, N.W. Tasmania	-41.2166666666667	146.316666666667			Australia	Tasmanian Northern Slopes		Tasmania	Devonport	170						1991	09	1	1991-09-01							["Non-marine"]	0	noIssue	Spatially valid	dr345	Queen Victoria Museum Art Gallery provider for OZCAM
e95c0b5a-db4a-4ec8-8c66-29dc0f372874	QVM:23:17459	urn:lsid:biodiversity.org.au:afd.taxon:10d0ed8e-ac2e-454e-8514-0b74250c6769	Lissodesmus perporosus		Lissodesmus perporosus	species		ANIMALIA	ARTHROPODA	DIPLOPODA	POLYDESMIDA	DALODESMIDAE	Lissodesmus	Lissodesmus perporosus		QVMAG	Zoology Invertebrates	Savage River, N.W. Tasmania	-41.5	145.2			Australia	Tasmanian West		Tasmania	Waratah/Wynyard - Pt B	500						1989	04	20	1989-04-20							["Non-marine"]	0	noIssue	Spatially valid	dr345	Queen Victoria Museum Art Gallery provider for OZCAM
b19c3e2a-b837-4e6d-9246-b9a3870b06c9	QVM:23:17461	urn:lsid:biodiversity.org.au:afd.taxon:10d0ed8e-ac2e-454e-8514-0b74250c6769	Lissodesmus perporosus		Lissodesmus perporosus	species		ANIMALIA	ARTHROPODA	DIPLOPODA	POLYDESMIDA	DALODESMIDAE	Lissodesmus	Lissodesmus perporosus		QVMAG	Zoology Invertebrates	Woolnorth, N.W. Tasmania	-40.65	144.716666666667			Australia		Western Bass Strait Shelf Transition	Tasmania		40						1992	11	18	1992-11-18							["Non-marine"]	0	noIssue	Spatially suspect	dr345	Queen Victoria Museum Art Gallery provider for OZCAM
c813e968-745d-4eca-99b2-5b0b531f59d2	QVM:23:17727	urn:lsid:biodiversity.org.au:afd.taxon:3514af4c-5027-400e-89bb-348cd117b667	Lissodesmus alisonae		Lissodesmus alisonae	species		ANIMALIA	ARTHROPODA	DIPLOPODA	POLYDESMIDA	DALODESMIDAE	Lissodesmus	Lissodesmus alisonae		QVMAG	Zoology Invertebrates	Nunamara, N. Tasmania	-41.4	147.3			Australia	Ben Lomond		Tasmania	Launceston - Pt C							1994	09	8	1994-09-08							["Non-marine"]	0	noIssue	Spatially valid	dr345	Queen Victoria Museum Art Gallery provider for OZCAM
0d7c21bf-2b78-4b42-87b7-fbdf0e03ef77	QVM:23:17756	urn:lsid:biodiversity.org.au:afd.taxon:9651242d-5b17-49bd-989a-a9d39f2a3d6e	Tasmanodesmus hardyi		Tasmanodesmus hardyi	species		ANIMALIA	ARTHROPODA	DIPLOPODA	POLYDESMIDA	DALODESMIDAE	Tasmanodesmus	Tasmanodesmus hardyi		QVMAG	Zoology Invertebrates	Mt. Barrow, N.E. Tasmania	-41.3833333333333	147.416666666667			Australia	Ben Lomond		Tasmania	Launceston - Pt C	610						1994	08	4	1994-08-04							["Non-marine"]	0	noIssue	Spatially valid	dr345	Queen Victoria Museum Art Gallery provider for OZCAM
e41a07e5-63e3-4e78-9c1a-6c8fdfe4e2ad	QVM:23:17797	urn:lsid:biodiversity.org.au:afd.taxon:3514af4c-5027-400e-89bb-348cd117b667	Lissodesmus alisonae		Lissodesmus alisonae	species		ANIMALIA	ARTHROPODA	DIPLOPODA	POLYDESMIDA	DALODESMIDAE	Lissodesmus	Lissodesmus alisonae		QVMAG	Zoology Invertebrates	Bangor, N. Tasmania	-41.2166666666667	147.133333333333			Australia	Ben Lomond		Tasmania	Launceston - Pt C	70						1995	01	20	1995-01-20							["Non-marine"]	0	noIssue	Spatially valid	dr345	Queen Victoria Museum Art Gallery provider for OZCAM
2d71a8c6-9326-4af2-bede-63f3bdf7cb51	QVM:23:17798	urn:lsid:biodiversity.org.au:afd.taxon:3514af4c-5027-400e-89bb-348cd117b667	Lissodesmus alisonae		Lissodesmus alisonae	species		ANIMALIA	ARTHROPODA	DIPLOPODA	POLYDESMIDA	DALODESMIDAE	Lissodesmus	Lissodesmus alisonae		QVMAG	Zoology Invertebrates	Tunnel, N. Tasmania	-41.2	147.183333333333			Australia	Ben Lomond		Tasmania	Launceston - Pt C	130						1995	01	20	1995-01-20							["Non-marine"]	0	noIssue	Spatially valid	dr345	Queen Victoria Museum Art Gallery provider for OZCAM
6f4c5452-0c92-4ecf-aa98-265d2bcdd1e3	QVM:23:17800	urn:lsid:biodiversity.org.au:afd.taxon:3514af4c-5027-400e-89bb-348cd117b667	Lissodesmus alisonae		Lissodesmus alisonae	species		ANIMALIA	ARTHROPODA	DIPLOPODA	POLYDESMIDA	DALODESMIDAE	Lissodesmus	Lissodesmus alisonae		QVMAG	Zoology Invertebrates	Lilydale, N. Tasmania	-41.25	147.216666666667			Australia	Ben Lomond		Tasmania	Launceston - Pt C	150						1995	01	20	1995-01-20							["Non-marine"]	0	noIssue	Spatially valid	dr345	Queen Victoria Museum Art Gallery provider for OZCAM
f7152a8a-d75d-4eca-980a-2c4425329a31	QVM:23:17806	urn:lsid:biodiversity.org.au:afd.taxon:3514af4c-5027-400e-89bb-348cd117b667	Lissodesmus alisonae		Lissodesmus alisonae	species		ANIMALIA	ARTHROPODA	DIPLOPODA	POLYDESMIDA	DALODESMIDAE	Lissodesmus	Lissodesmus alisonae		QVMAG	Zoology Invertebrates	Retreat, N. Tasmania	-41.15	147.166666666667			Australia	Ben Lomond		Tasmania	Launceston - Pt C	60						1995	01	10	1995-01-10							["Non-marine"]	0	noIssue	Spatially valid	dr345	Queen Victoria Museum Art Gallery provider for OZCAM
d43ac7d1-b0e7-40e4-be4f-ca9e56158c0c	QVM:23:17841	urn:lsid:biodiversity.org.au:afd.taxon:9651242d-5b17-49bd-989a-a9d39f2a3d6e	Tasmanodesmus hardyi		Tasmanodesmus hardyi	species		ANIMALIA	ARTHROPODA	DIPLOPODA	POLYDESMIDA	DALODESMIDAE	Tasmanodesmus	Tasmanodesmus hardyi		QVMAG	Zoology Invertebrates	Tower Hill (town), E. Tasmania	-41.55	147.866666666667			Australia	Ben Lomond		Tasmania	Break O'Day	590						1994	12	25	1994-12-25							["Non-marine"]	0	noIssue	Spatially valid	dr345	Queen Victoria Museum Art Gallery provider for OZCAM
e2d07114-a662-485e-b4a3-e41ab3e23bb6	QVM:23:17842	urn:lsid:biodiversity.org.au:afd.taxon:9651242d-5b17-49bd-989a-a9d39f2a3d6e	Tasmanodesmus hardyi		Tasmanodesmus hardyi	species		ANIMALIA	ARTHROPODA	DIPLOPODA	POLYDESMIDA	DALODESMIDAE	Tasmanodesmus	Tasmanodesmus hardyi		QVMAG	Zoology Invertebrates	Turners Marsh, N. Tasmania	-41.25	147.133333333333			Australia	Ben Lomond		Tasmania	Launceston - Pt C	320						1995	01	20	1995-01-20							["Non-marine"]	0	noIssue	Spatially valid	dr345	Queen Victoria Museum Art Gallery provider for OZCAM
7a286e4a-a677-4ce6-be55-c7be61cc1895	QVM:23:17843	urn:lsid:biodiversity.org.au:afd.taxon:9651242d-5b17-49bd-989a-a9d39f2a3d6e	Tasmanodesmus hardyi		Tasmanodesmus hardyi	species		ANIMALIA	ARTHROPODA	DIPLOPODA	POLYDESMIDA	DALODESMIDAE	Tasmanodesmus	Tasmanodesmus hardyi		QVMAG	Zoology Invertebrates	St Patricks Head, E. Tasmania	-41.4166666666667	148.233333333333			Australia	Flinders		Tasmania	Break O'Day	430						1995	01	26	1995-01-26							["Non-marine"]	0	noIssue	Spatially valid	dr345	Queen Victoria Museum Art Gallery provider for OZCAM
9bc944ee-eb4b-4a07-9c57-b1ca43186fbb	QVM:23:21233	urn:lsid:biodiversity.org.au:afd.taxon:a413b601-4817-4b24-a25a-1961dfbadcb1	Lissodesmus adrianae		Lissodesmus adrianae	species		ANIMALIA	ARTHROPODA	DIPLOPODA	POLYDESMIDA	DALODESMIDAE	Lissodesmus	Lissodesmus adrianae		QVMAG	Zoology Invertebrates	Retreat, N. Tasmania	-41.15	147.166666666667			Australia	Ben Lomond		Tasmania	Launceston - Pt C	290						1992	05	2	1992-05-02							["Non-marine"]	0	noIssue	Spatially valid	dr345	Queen Victoria Museum Art Gallery provider for OZCAM
50b21928-ae02-47be-ab01-f3a021f43041	QVM:23:21239	urn:lsid:biodiversity.org.au:afd.taxon:a413b601-4817-4b24-a25a-1961dfbadcb1	Lissodesmus adrianae		Lissodesmus adrianae	species		ANIMALIA	ARTHROPODA	DIPLOPODA	POLYDESMIDA	DALODESMIDAE	Lissodesmus	Lissodesmus adrianae		QVMAG	Zoology Invertebrates	Golconda, N. Tasmania	-41.1666666666667	147.3			Australia	Ben Lomond		Tasmania	Dorset	260						1996	08	31	1996-08-31							["Non-marine"]	0	noIssue	Spatially valid	dr345	Queen Victoria Museum Art Gallery provider for OZCAM
68de355b-0689-4a75-9918-9f3fcddcc409	QVM:23:21250	urn:lsid:biodiversity.org.au:afd.taxon:3514af4c-5027-400e-89bb-348cd117b667	Lissodesmus alisonae		Lissodesmus alisonae	species		ANIMALIA	ARTHROPODA	DIPLOPODA	POLYDESMIDA	DALODESMIDAE	Lissodesmus	Lissodesmus alisonae		QVMAG	Zoology Invertebrates	Weavers Creek, N.E. Tasmania	-41.4333333333333	147.366666666667			Australia	Ben Lomond		Tasmania	Launceston - Pt C	640						1995	03	22	1995-03-22							["Non-marine"]	0	noIssue	Spatially valid	dr345	Queen Victoria Museum Art Gallery provider for OZCAM
0308778a-74ab-4604-a4d3-045c2d36edcf	QVM:23:21253	urn:lsid:biodiversity.org.au:afd.taxon:3514af4c-5027-400e-89bb-348cd117b667	Lissodesmus alisonae		Lissodesmus alisonae	species		ANIMALIA	ARTHROPODA	DIPLOPODA	POLYDESMIDA	DALODESMIDAE	Lissodesmus	Lissodesmus alisonae		QVMAG	Zoology Invertebrates	Blessington, N.E. Tasmania	-41.5333333333333	147.466666666667			Australia	Ben Lomond		Tasmania	Northern Midlands - Pt B	370						1995	06	16	1995-06-16							["Non-marine"]	0	noIssue	Spatially valid	dr345	Queen Victoria Museum Art Gallery provider for OZCAM
1b52f094-f735-46d7-a124-d4e786252eb5	QVM:23:21256	urn:lsid:biodiversity.org.au:afd.taxon:3514af4c-5027-400e-89bb-348cd117b667	Lissodesmus alisonae		Lissodesmus alisonae	species		ANIMALIA	ARTHROPODA	DIPLOPODA	POLYDESMIDA	DALODESMIDAE	Lissodesmus	Lissodesmus alisonae		QVMAG	Zoology Invertebrates	North Esk River, N. Tasmania	-41.5	147			Australia	Tasmanian Northern Midlands		Tasmania	Meander Valley	350						1995	07	14	1995-07-14							["Non-marine"]	0	noIssue	Spatially valid	dr345	Queen Victoria Museum Art Gallery provider for OZCAM
340457c7-7619-4575-83d7-2abb4c32f8cc	QVM:23:21258	urn:lsid:biodiversity.org.au:afd.taxon:3514af4c-5027-400e-89bb-348cd117b667	Lissodesmus alisonae		Lissodesmus alisonae	species		ANIMALIA	ARTHROPODA	DIPLOPODA	POLYDESMIDA	DALODESMIDAE	Lissodesmus	Lissodesmus alisonae		QVMAG	Zoology Invertebrates	English Town, N. Tasmania	-41.55	147.55			Australia	Ben Lomond		Tasmania	Northern Midlands - Pt B	430						1995	07	31	1995-07-31							["Non-marine"]	0	noIssue	Spatially valid	dr345	Queen Victoria Museum Art Gallery provider for OZCAM
ebe1b4c2-ee94-4378-8b05-76ce522d4cbb	QVM:23:21259	urn:lsid:biodiversity.org.au:afd.taxon:3514af4c-5027-400e-89bb-348cd117b667	Lissodesmus alisonae		Lissodesmus alisonae	species		ANIMALIA	ARTHROPODA	DIPLOPODA	POLYDESMIDA	DALODESMIDAE	Lissodesmus	Lissodesmus alisonae		QVMAG	Zoology Invertebrates	White Hills, N. Tasmania	-41.5	147.25			Australia	Tasmanian Northern Midlands		Tasmania	Launceston - Pt B	300						1995	08	1	1995-08-01							["Non-marine"]	0	noIssue	Spatially valid	dr345	Queen Victoria Museum Art Gallery provider for OZCAM
1fc18882-bd9d-4185-9750-3228d31b156f	QVM:23:21262	urn:lsid:biodiversity.org.au:afd.taxon:3514af4c-5027-400e-89bb-348cd117b667	Lissodesmus alisonae		Lissodesmus alisonae	species		ANIMALIA	ARTHROPODA	DIPLOPODA	POLYDESMIDA	DALODESMIDAE	Lissodesmus	Lissodesmus alisonae		QVMAG	Zoology Invertebrates	English Town, N. Tasmania	-41.55	147.55			Australia	Ben Lomond		Tasmania	Northern Midlands - Pt B	400						1995	08	7	1995-08-07							["Non-marine"]	0	noIssue	Spatially valid	dr345	Queen Victoria Museum Art Gallery provider for OZCAM
2fbae075-b2d7-4470-92d6-ef432876fee2	QVM:23:21265	urn:lsid:biodiversity.org.au:afd.taxon:3514af4c-5027-400e-89bb-348cd117b667	Lissodesmus alisonae		Lissodesmus alisonae	species		ANIMALIA	ARTHROPODA	DIPLOPODA	POLYDESMIDA	DALODESMIDAE	Lissodesmus	Lissodesmus alisonae		QVMAG	Zoology Invertebrates	Weavers Creek, N.E. Tasmania	-41.4333333333333	147.366666666667			Australia	Ben Lomond		Tasmania	Launceston - Pt C	650						1995	08	16	1995-08-16							["Non-marine"]	0	noIssue	Spatially valid	dr345	Queen Victoria Museum Art Gallery provider for OZCAM
4c0de818-6af8-4a5f-afa4-ad823be7d24b	QVM:23:21271	urn:lsid:biodiversity.org.au:afd.taxon:3514af4c-5027-400e-89bb-348cd117b667	Lissodesmus alisonae		Lissodesmus alisonae	species		ANIMALIA	ARTHROPODA	DIPLOPODA	POLYDESMIDA	DALODESMIDAE	Lissodesmus	Lissodesmus alisonae		QVMAG	Zoology Invertebrates	St Patricks River, N.E. Tasmania	-41.3333333333333	147.35			Australia	Ben Lomond		Tasmania	Launceston - Pt C	450						1995	11	14	1995-11-14							["Non-marine"]	0	noIssue	Spatially valid	dr345	Queen Victoria Museum Art Gallery provider for OZCAM
86383209-9e85-451b-8cdd-fdf7e27f2310	QVM:23:21272	urn:lsid:biodiversity.org.au:afd.taxon:3514af4c-5027-400e-89bb-348cd117b667	Lissodesmus alisonae		Lissodesmus alisonae	species		ANIMALIA	ARTHROPODA	DIPLOPODA	POLYDESMIDA	DALODESMIDAE	Lissodesmus	Lissodesmus alisonae		QVMAG	Zoology Invertebrates	Weavers Creek, N.E. Tasmania	-41.4333333333333	147.366666666667			Australia	Ben Lomond		Tasmania	Launceston - Pt C	440						1995	11	14	1995-11-14							["Non-marine"]	0	noIssue	Spatially valid	dr345	Queen Victoria Museum Art Gallery provider for OZCAM
eab62186-61d7-4d1b-aff6-a3b3bb3b8a5c	QVM:23:21278	urn:lsid:biodiversity.org.au:afd.taxon:3514af4c-5027-400e-89bb-348cd117b667	Lissodesmus alisonae		Lissodesmus alisonae	species		ANIMALIA	ARTHROPODA	DIPLOPODA	POLYDESMIDA	DALODESMIDAE	Lissodesmus	Lissodesmus alisonae		QVMAG	Zoology Invertebrates	Trevallyn, Launceston, N. Tasmania	-41.4333333333333	147.1			Australia	Tasmanian Northern Midlands		Tasmania	West Tamar - Pt A	160						1994	04	19	1994-04-19							["Non-marine"]	0	noIssue	Spatially valid	dr345	Queen Victoria Museum Art Gallery provider for OZCAM
04d68893-d550-498c-a91f-adb161376039	QVM:23:21287	urn:lsid:biodiversity.org.au:afd.taxon:3514af4c-5027-400e-89bb-348cd117b667	Lissodesmus alisonae		Lissodesmus alisonae	species		ANIMALIA	ARTHROPODA	DIPLOPODA	POLYDESMIDA	DALODESMIDAE	Lissodesmus	Lissodesmus alisonae		QVMAG	Zoology Invertebrates	North Esk River, N. Tasmania	-41.5	147			Australia	Tasmanian Northern Midlands		Tasmania	Meander Valley	400						1995	11	14	1995-11-14							["Non-marine"]	0	noIssue	Spatially valid	dr345	Queen Victoria Museum Art Gallery provider for OZCAM
bee11269-f5fd-4993-b23a-26f974c73aec	QVM:23:21293	urn:lsid:biodiversity.org.au:afd.taxon:182e7257-ca4f-40b2-96d4-75e6d2f094ac	Lissodesmus margaretae B		Dasystigma margaretae	species		ANIMALIA	ARTHROPODA	DIPLOPODA	POLYDESMIDA	DALODESMIDAE	Dasystigma	Dasystigma margaretae		QVMAG	Zoology Invertebrates	Picton River, Geeveston, S.E. Tasmania	-43.1166666666667	146.716666666667			Australia	Tasmanian Southern Ranges		Tasmania	Huon Valley	300						1994	06	4	1994-06-04							["Non-marine"]	0	noIssue	Spatially valid	dr345	Queen Victoria Museum Art Gallery provider for OZCAM
69b30ce6-5e29-42ba-bd30-9c4eb8c15324	QVM:23:21294	urn:lsid:biodiversity.org.au:afd.taxon:182e7257-ca4f-40b2-96d4-75e6d2f094ac	Lissodesmus margaretae B		Dasystigma margaretae	species		ANIMALIA	ARTHROPODA	DIPLOPODA	POLYDESMIDA	DALODESMIDAE	Dasystigma	Dasystigma margaretae		QVMAG	Zoology Invertebrates	Picton River, Geeveston, S.E. Tasmania	-43.1166666666667	146.716666666667			Australia	Tasmanian Southern Ranges		Tasmania	Huon Valley	300						1994	07	15	1994-07-15							["Non-marine"]	0	noIssue	Spatially valid	dr345	Queen Victoria Museum Art Gallery provider for OZCAM
14a9ece7-de82-4af2-b385-8f1fc5685100	QVM:23:21295	urn:lsid:biodiversity.org.au:afd.taxon:182e7257-ca4f-40b2-96d4-75e6d2f094ac	Lissodesmus margaretae D		Dasystigma margaretae	species		ANIMALIA	ARTHROPODA	DIPLOPODA	POLYDESMIDA	DALODESMIDAE	Dasystigma	Dasystigma margaretae		QVMAG	Zoology Invertebrates	Liawenee, Central Plateau, Tasmania	-41.8833333333333	146.666666666667			Australia	Tasmanian Central Highlands		Tasmania	Central Highlands	1090						1995	03	4	1995-03-04							["Non-marine"]	0	noIssue	Spatially valid	dr345	Queen Victoria Museum Art Gallery provider for OZCAM
39d88081-b135-4d1c-8ac3-d763970c246e	QVM:23:21296	urn:lsid:biodiversity.org.au:afd.taxon:182e7257-ca4f-40b2-96d4-75e6d2f094ac	Lissodesmus margaretae E		Dasystigma margaretae	species		ANIMALIA	ARTHROPODA	DIPLOPODA	POLYDESMIDA	DALODESMIDAE	Dasystigma	Dasystigma margaretae		QVMAG	Zoology Invertebrates	Sandspit River, S.E. Tasmania	-42.7	147.866666666667			Australia	Tasmanian South East		Tasmania	Glamorgan-Spring Bay	200						1994	07									["Non-marine"]	0	noIssue	Spatially valid	dr345	Queen Victoria Museum Art Gallery provider for OZCAM
d781cbdf-9f4d-4e57-b2ca-93eea6739a81	QVM:23:21297	urn:lsid:biodiversity.org.au:afd.taxon:182e7257-ca4f-40b2-96d4-75e6d2f094ac	Lissodesmus margaretae E		Dasystigma margaretae	species		ANIMALIA	ARTHROPODA	DIPLOPODA	POLYDESMIDA	DALODESMIDAE	Dasystigma	Dasystigma margaretae		QVMAG	Zoology Invertebrates	Flash Tier, S.E. Tasmania	-42.6166666666667	147.866666666667			Australia	Tasmanian South East		Tasmania	Glamorgan-Spring Bay	450						1994	09									["Non-marine"]	0	noIssue	Spatially valid	dr345	Queen Victoria Museum Art Gallery provider for OZCAM
b41b67d4-eb68-47f7-9fbb-4e812c356470	QVM:23:21303	urn:lsid:biodiversity.org.au:afd.taxon:bfea0be6-0051-4503-b0ac-1acae8e1143d	Lissodesmus modestus		Lissodesmus modestus	species		ANIMALIA	ARTHROPODA	DIPLOPODA	POLYDESMIDA	DALODESMIDAE	Lissodesmus	Lissodesmus modestus		QVMAG	Zoology Invertebrates	Mt. Wellington, S.E. Tasmania	-42.9	147.230555555556			Australia	Tasmanian South East		Tasmania	Hobart	940						1995	02	21	1995-02-21							["Non-marine"]	0	noIssue	Spatially valid	dr345	Queen Victoria Museum Art Gallery provider for OZCAM
0c9cb191-a5da-4ff4-9b47-f62c77087cba	QVM:23:21304	urn:lsid:biodiversity.org.au:afd.taxon:10d0ed8e-ac2e-454e-8514-0b74250c6769	Lissodesmus perporosus		Lissodesmus perporosus	species		ANIMALIA	ARTHROPODA	DIPLOPODA	POLYDESMIDA	DALODESMIDAE	Lissodesmus	Lissodesmus perporosus		QVMAG	Zoology Invertebrates	Maggs Mt., N.W. Tasmania	-41.75	146.2			Australia	Tasmanian Northern Slopes		Tasmania	Meander Valley							1980	03	18	1980-03-18							["Non-marine"]	0	noIssue	Spatially valid	dr345	Queen Victoria Museum Art Gallery provider for OZCAM
449173be-5fa1-4d20-b9ad-e9b2787d5238	QVM:23:21305	urn:lsid:biodiversity.org.au:afd.taxon:10d0ed8e-ac2e-454e-8514-0b74250c6769	Lissodesmus perporosus		Lissodesmus perporosus	species		ANIMALIA	ARTHROPODA	DIPLOPODA	POLYDESMIDA	DALODESMIDAE	Lissodesmus	Lissodesmus perporosus		QVMAG	Zoology Invertebrates	Maggs Mt., N.W. Tasmania	-41.75	146.2			Australia	Tasmanian Northern Slopes		Tasmania	Meander Valley	650						1980	05	12	1980-05-12							["Non-marine"]	0	noIssue	Spatially valid	dr345	Queen Victoria Museum Art Gallery provider for OZCAM
3ba10239-1fe3-4557-af68-dab3bcfba4d4	QVM:23:21306	urn:lsid:biodiversity.org.au:afd.taxon:10d0ed8e-ac2e-454e-8514-0b74250c6769	Lissodesmus perporosus		Lissodesmus perporosus	species		ANIMALIA	ARTHROPODA	DIPLOPODA	POLYDESMIDA	DALODESMIDAE	Lissodesmus	Lissodesmus perporosus		QVMAG	Zoology Invertebrates	Maggs Mt., N.W. Tasmania	-41.75	146.2			Australia	Tasmanian Northern Slopes		Tasmania	Meander Valley							1981	05	18	1981-05-18							["Non-marine"]	0	noIssue	Spatially valid	dr345	Queen Victoria Museum Art Gallery provider for OZCAM
f8ca19e8-4d2c-4c5a-8ff1-aa3d81717811	QVM:23:21307	urn:lsid:biodiversity.org.au:afd.taxon:10d0ed8e-ac2e-454e-8514-0b74250c6769	Lissodesmus perporosus		Lissodesmus perporosus	species		ANIMALIA	ARTHROPODA	DIPLOPODA	POLYDESMIDA	DALODESMIDAE	Lissodesmus	Lissodesmus perporosus		QVMAG	Zoology Invertebrates	Pelion Hut, Central Reserve, W. Tasmania	-41.8333333333333	146.044444444444			Australia	Tasmanian Central Highlands		Tasmania	Meander Valley	980						1992	02	10	1992-02-10							["Non-marine"]	0	noIssue	Spatially valid	dr345	Queen Victoria Museum Art Gallery provider for OZCAM
d1403a0a-d3fc-4c76-a258-04616a175b4e	QVM:23:21310	urn:lsid:biodiversity.org.au:afd.taxon:10d0ed8e-ac2e-454e-8514-0b74250c6769	Lissodesmus perporosus		Lissodesmus perporosus	species		ANIMALIA	ARTHROPODA	DIPLOPODA	POLYDESMIDA	DALODESMIDAE	Lissodesmus	Lissodesmus perporosus		QVMAG	Zoology Invertebrates	Pelion Hut, Central Reserve, W. Tasmania	-41.8333333333333	146.044444444444			Australia	Tasmanian Central Highlands		Tasmania	Meander Valley	980						1992	02	11	1992-02-11							["Non-marine"]	0	noIssue	Spatially valid	dr345	Queen Victoria Museum Art Gallery provider for OZCAM
bb391dcc-4853-46ef-888a-74064ae496e7	QVM:23:21311	urn:lsid:biodiversity.org.au:afd.taxon:10d0ed8e-ac2e-454e-8514-0b74250c6769	Lissodesmus perporosus		Lissodesmus perporosus	species		ANIMALIA	ARTHROPODA	DIPLOPODA	POLYDESMIDA	DALODESMIDAE	Lissodesmus	Lissodesmus perporosus		QVMAG	Zoology Invertebrates	Tullah, N.W. Tasmania	-41.7333333333333	145.616666666667			Australia	Tasmanian West		Tasmania	West Coast							1993	10	18	1993-10-18							["Non-marine"]	0	noIssue	Spatially valid	dr345	Queen Victoria Museum Art Gallery provider for OZCAM
d32d75ef-d7bb-491d-bcb3-5a3960da73f4	QVM:23:21312	urn:lsid:biodiversity.org.au:afd.taxon:10d0ed8e-ac2e-454e-8514-0b74250c6769	Lissodesmus perporosus		Lissodesmus perporosus	species		ANIMALIA	ARTHROPODA	DIPLOPODA	POLYDESMIDA	DALODESMIDAE	Lissodesmus	Lissodesmus perporosus		QVMAG	Zoology Invertebrates	Clarence Lagoon, Central Plateau, Tasmania	-42.0833333333333	146.316666666667			Australia	Tasmanian Southern Ranges		Tasmania	Central Highlands	980						1994	02	14	1994-02-14							["Non-marine"]	0	noIssue	Spatially valid	dr345	Queen Victoria Museum Art Gallery provider for OZCAM
6b287db8-affe-49c4-a0da-b69e4fcba012	QVM:23:21313	urn:lsid:biodiversity.org.au:afd.taxon:10d0ed8e-ac2e-454e-8514-0b74250c6769	Lissodesmus perporosus		Lissodesmus perporosus	species		ANIMALIA	ARTHROPODA	DIPLOPODA	POLYDESMIDA	DALODESMIDAE	Lissodesmus	Lissodesmus perporosus		QVMAG	Zoology Invertebrates	Library Creek, N.W.Tasmania	-41.1666666666667	146.1			Australia	Tasmanian Northern Slopes		Tasmania	Central Coast - Pt B	20						1995	04	23	1995-04-23							["Non-marine"]	0	noIssue	Spatially valid	dr345	Queen Victoria Museum Art Gallery provider for OZCAM
bd9b3a47-0e87-490d-b89a-34d3d7e44d28	QVM:23:21314	urn:lsid:biodiversity.org.au:afd.taxon:10d0ed8e-ac2e-454e-8514-0b74250c6769	Lissodesmus perporosus		Lissodesmus perporosus	species		ANIMALIA	ARTHROPODA	DIPLOPODA	POLYDESMIDA	DALODESMIDAE	Lissodesmus	Lissodesmus perporosus		QVMAG	Zoology Invertebrates	Flowerdale River, N.W. Tasmania	-41.05	145.566666666667			Australia	Tasmanian Northern Slopes		Tasmania	Waratah/Wynyard - Pt B	90						1995	05	17	1995-05-17							["Non-marine"]	0	noIssue	Spatially valid	dr345	Queen Victoria Museum Art Gallery provider for OZCAM
778aa52d-9eae-454d-bb0d-5e372e19d8f5	QVM:23:21315	urn:lsid:biodiversity.org.au:afd.taxon:10d0ed8e-ac2e-454e-8514-0b74250c6769	Lissodesmus perporosus		Lissodesmus perporosus	species		ANIMALIA	ARTHROPODA	DIPLOPODA	POLYDESMIDA	DALODESMIDAE	Lissodesmus	Lissodesmus perporosus		QVMAG	Zoology Invertebrates	South Nietta, N.W. Tasmania	-41.4	146.066666666667			Australia	Tasmanian Northern Slopes		Tasmania	Central Coast - Pt B	660						1995	05	28	1995-05-28							["Non-marine"]	0	noIssue	Spatially valid	dr345	Queen Victoria Museum Art Gallery provider for OZCAM
9ce698ad-5d73-4e70-91db-058a4b50967a	QVM:23:21316	urn:lsid:biodiversity.org.au:afd.taxon:10d0ed8e-ac2e-454e-8514-0b74250c6769	Lissodesmus perporosus		Lissodesmus perporosus	species		ANIMALIA	ARTHROPODA	DIPLOPODA	POLYDESMIDA	DALODESMIDAE	Lissodesmus	Lissodesmus perporosus		QVMAG	Zoology Invertebrates	Mt. Roland, N.W. Tasmania	-41.4666666666667	146.266666666667			Australia	Tasmanian Central Highlands		Tasmania	Kentish	650						1995	06	4	1995-06-04							["Non-marine"]	0	noIssue	Spatially valid	dr345	Queen Victoria Museum Art Gallery provider for OZCAM
e8d6765b-17be-454a-aff7-8414d0ceb333	QVM:23:21318	urn:lsid:biodiversity.org.au:afd.taxon:10d0ed8e-ac2e-454e-8514-0b74250c6769	Lissodesmus perporosus		Lissodesmus perporosus	species		ANIMALIA	ARTHROPODA	DIPLOPODA	POLYDESMIDA	DALODESMIDAE	Lissodesmus	Lissodesmus perporosus		QVMAG	Zoology Invertebrates	Dial Range, N.W. Tasmania	-41.1833333333333	146.05			Australia	Tasmanian Northern Slopes		Tasmania	Central Coast - Pt B	400						1995	07	30	1995-07-30							["Non-marine"]	0	noIssue	Spatially valid	dr345	Queen Victoria Museum Art Gallery provider for OZCAM
eda36b95-9b2e-4912-8909-e5ef0349b3ae	QVM:23:21320	urn:lsid:biodiversity.org.au:afd.taxon:10d0ed8e-ac2e-454e-8514-0b74250c6769	Lissodesmus perporosus		Lissodesmus perporosus	species		ANIMALIA	ARTHROPODA	DIPLOPODA	POLYDESMIDA	DALODESMIDAE	Lissodesmus	Lissodesmus perporosus		QVMAG	Zoology Invertebrates	Breona, Central Plateau, Tasmania	-41.7833333333333	146.7			Australia	Tasmanian Central Highlands		Tasmania	Central Highlands	1120						1995	11	5	1995-11-05							["Non-marine"]	0	noIssue	Spatially valid	dr345	Queen Victoria Museum Art Gallery provider for OZCAM
1f300505-5ac1-4caa-93ec-37a64faa70d2	QVM:23:21327	urn:lsid:biodiversity.org.au:afd.taxon:10d0ed8e-ac2e-454e-8514-0b74250c6769	Lissodesmus perporosus		Lissodesmus perporosus	species		ANIMALIA	ARTHROPODA	DIPLOPODA	POLYDESMIDA	DALODESMIDAE	Lissodesmus	Lissodesmus perporosus		QVMAG	Zoology Invertebrates	Caveside, Mole Creek, N. Tasmania	-41.6	146.416666666667			Australia	Tasmanian Northern Slopes		Tasmania	Meander Valley							1973	09	10	1973-09-10							["Non-marine"]	0	noIssue	Spatially valid	dr345	Queen Victoria Museum Art Gallery provider for OZCAM
a31f7faf-ceab-4d40-8491-2379a87f0215	QVM:23:21328	urn:lsid:biodiversity.org.au:afd.taxon:10d0ed8e-ac2e-454e-8514-0b74250c6769	Lissodesmus perporosus		Lissodesmus perporosus	species		ANIMALIA	ARTHROPODA	DIPLOPODA	POLYDESMIDA	DALODESMIDAE	Lissodesmus	Lissodesmus perporosus		QVMAG	Zoology Invertebrates	Pelion Valley, W. Tasmania	-41.8333333333333	145.983333333333			Australia	Tasmanian Central Highlands		Tasmania	West Coast							1992	02									["Non-marine"]	0	noIssue	Spatially valid	dr345	Queen Victoria Museum Art Gallery provider for OZCAM
ab6519de-64cf-43c4-869b-976e8ebafb52	QVM:23:21330	urn:lsid:biodiversity.org.au:afd.taxon:10d0ed8e-ac2e-454e-8514-0b74250c6769	Lissodesmus perporosus		Lissodesmus perporosus	species		ANIMALIA	ARTHROPODA	DIPLOPODA	POLYDESMIDA	DALODESMIDAE	Lissodesmus	Lissodesmus perporosus		QVMAG	Zoology Invertebrates	Liffey, N. Tasmania	-41.6833333333333	146.85			Australia	Tasmanian Northern Slopes		Tasmania	Meander Valley	920						1992	07	2	1992-07-02							["Non-marine"]	0	noIssue	Spatially valid	dr345	Queen Victoria Museum Art Gallery provider for OZCAM
c288e37c-2a3c-4fbf-a7f5-7983774ff8ec	QVM:23:21331	urn:lsid:biodiversity.org.au:afd.taxon:10d0ed8e-ac2e-454e-8514-0b74250c6769	Lissodesmus perporosus		Lissodesmus perporosus	species		ANIMALIA	ARTHROPODA	DIPLOPODA	POLYDESMIDA	DALODESMIDAE	Lissodesmus	Lissodesmus perporosus		QVMAG	Zoology Invertebrates	Caveside, Mole Creek, N. Tasmania	-41.6	146.416666666667			Australia	Tasmanian Northern Slopes		Tasmania	Meander Valley	300						1992	09	2	1992-09-02							["Non-marine"]	0	noIssue	Spatially valid	dr345	Queen Victoria Museum Art Gallery provider for OZCAM
d1b3eac1-e9a6-4305-81c1-a2929a619b77	QVM:23:21332	urn:lsid:biodiversity.org.au:afd.taxon:10d0ed8e-ac2e-454e-8514-0b74250c6769	Lissodesmus perporosus		Lissodesmus perporosus	species		ANIMALIA	ARTHROPODA	DIPLOPODA	POLYDESMIDA	DALODESMIDAE	Lissodesmus	Lissodesmus perporosus		QVMAG	Zoology Invertebrates	Mersey Valley (Upper), N.W. Tasmania	-41.4166666666667	146.466666666667			Australia	Tasmanian Northern Slopes		Tasmania	Kentish	400						1992	09	16	1992-09-16							["Non-marine"]	0	noIssue	Spatially valid	dr345	Queen Victoria Museum Art Gallery provider for OZCAM
e52fec24-2caf-45da-a00b-9e766c1b6d5d	QVM:23:21333	urn:lsid:biodiversity.org.au:afd.taxon:10d0ed8e-ac2e-454e-8514-0b74250c6769	Lissodesmus perporosus		Lissodesmus perporosus	species		ANIMALIA	ARTHROPODA	DIPLOPODA	POLYDESMIDA	DALODESMIDAE	Lissodesmus	Lissodesmus perporosus		QVMAG	Zoology Invertebrates	Lake Mackenzie, Central Plateau, Tasmania	-41.6583333333333	146.35			Australia	Tasmanian Central Highlands		Tasmania	Meander Valley	700						1992	10	5	1992-10-05							["Non-marine"]	0	noIssue	Spatially valid	dr345	Queen Victoria Museum Art Gallery provider for OZCAM
733ebbab-8118-4c69-924f-e951f8fecda2	QVM:23:21334	urn:lsid:biodiversity.org.au:afd.taxon:10d0ed8e-ac2e-454e-8514-0b74250c6769	Lissodesmus perporosus		Lissodesmus perporosus	species		ANIMALIA	ARTHROPODA	DIPLOPODA	POLYDESMIDA	DALODESMIDAE	Lissodesmus	Lissodesmus perporosus		QVMAG	Zoology Invertebrates	Little Fisher River, W. Tasmania	-41.6916666666667	146.283333333333			Australia	Tasmanian Northern Slopes		Tasmania	Meander Valley	650						1992	10	6	1992-10-06							["Non-marine"]	0	noIssue	Spatially valid	dr345	Queen Victoria Museum Art Gallery provider for OZCAM
8fb10d44-9352-442c-a5fc-a2d6b70ffa51	QVM:23:21335	urn:lsid:biodiversity.org.au:afd.taxon:10d0ed8e-ac2e-454e-8514-0b74250c6769	Lissodesmus perporosus		Lissodesmus perporosus	species		ANIMALIA	ARTHROPODA	DIPLOPODA	POLYDESMIDA	DALODESMIDAE	Lissodesmus	Lissodesmus perporosus		QVMAG	Zoology Invertebrates	Minnow River, N. Tasmania	-41.4666666666667	146.383333333333			Australia	Tasmanian Northern Slopes		Tasmania	Kentish	300						1993	11	24	1993-11-24							["Non-marine"]	0	noIssue	Spatially valid	dr345	Queen Victoria Museum Art Gallery provider for OZCAM
2e4eeb0d-55bf-4bd8-9abe-dca8d22ffe05	QVM:23:21336	urn:lsid:biodiversity.org.au:afd.taxon:10d0ed8e-ac2e-454e-8514-0b74250c6769	Lissodesmus perporosus		Lissodesmus perporosus	species		ANIMALIA	ARTHROPODA	DIPLOPODA	POLYDESMIDA	DALODESMIDAE	Lissodesmus	Lissodesmus perporosus		QVMAG	Zoology Invertebrates	Ferndene, N.W. Tasmania	-41.1666666666667	146.033333333333			Australia	Tasmanian Northern Slopes		Tasmania	Central Coast - Pt B	70						1994	01	20	1994-01-20							["Non-marine"]	0	noIssue	Spatially valid	dr345	Queen Victoria Museum Art Gallery provider for OZCAM
2b930bf6-2e2e-4898-b439-6bc684d73016	QVM:23:21339	urn:lsid:biodiversity.org.au:afd.taxon:10d0ed8e-ac2e-454e-8514-0b74250c6769	Lissodesmus perporosus		Lissodesmus perporosus	species		ANIMALIA	ARTHROPODA	DIPLOPODA	POLYDESMIDA	DALODESMIDAE	Lissodesmus	Lissodesmus perporosus		QVMAG	Zoology Invertebrates	Julius Depot, Sumac, N.W. Tasmania	-41.15	145.066666666667			Australia	King		Tasmania	Circular Head	160						1994	11	3	1994-11-03							["Non-marine"]	0	noIssue	Spatially valid	dr345	Queen Victoria Museum Art Gallery provider for OZCAM
c0637c0a-9cdf-4f4b-8029-3edbfc5be6a5	QVM:23:21340	urn:lsid:biodiversity.org.au:afd.taxon:10d0ed8e-ac2e-454e-8514-0b74250c6769	Lissodesmus perporosus		Lissodesmus perporosus	species		ANIMALIA	ARTHROPODA	DIPLOPODA	POLYDESMIDA	DALODESMIDAE	Lissodesmus	Lissodesmus perporosus		QVMAG	Zoology Invertebrates	Lake St Clair, W. Tasmania	-42.0833333333333	146.083333333333			Australia	Tasmanian Central Highlands		Tasmania	Central Highlands	740						1994	12	8	1994-12-08							["Non-marine"]	0	noIssue	Spatially valid	dr345	Queen Victoria Museum Art Gallery provider for OZCAM
c1b6d20c-8e12-441b-b580-da8efac9a768	QVM:23:21341	urn:lsid:biodiversity.org.au:afd.taxon:10d0ed8e-ac2e-454e-8514-0b74250c6769	Lissodesmus perporosus		Lissodesmus perporosus	species		ANIMALIA	ARTHROPODA	DIPLOPODA	POLYDESMIDA	DALODESMIDAE	Lissodesmus	Lissodesmus perporosus		QVMAG	Zoology Invertebrates	Williamsford, W. Tasmania	-41.8166666666667	145.516666666667			Australia	Tasmanian Central Highlands		Tasmania	West Coast	280						1995	05	21	1995-05-21							["Non-marine"]	0	noIssue	Spatially valid	dr345	Queen Victoria Museum Art Gallery provider for OZCAM
c32b4216-0588-4595-9c4e-d4301c4976a7	QVM:23:21343	urn:lsid:biodiversity.org.au:afd.taxon:10d0ed8e-ac2e-454e-8514-0b74250c6769	Lissodesmus perporosus		Lissodesmus perporosus	species		ANIMALIA	ARTHROPODA	DIPLOPODA	POLYDESMIDA	DALODESMIDAE	Lissodesmus	Lissodesmus perporosus		QVMAG	Zoology Invertebrates	Wilmot, N.W. Tasmania	-41.3833333333333	146.183333333333			Australia	Tasmanian Northern Slopes		Tasmania	Kentish	730						1996	01	6	1996-01-06							["Non-marine"]	0	noIssue	Spatially valid	dr345	Queen Victoria Museum Art Gallery provider for OZCAM
199891ad-02dc-4e8e-bb89-90584e4d4c86	QVM:23:21834	urn:lsid:biodiversity.org.au:afd.taxon:c6f724f2-384e-4559-ad15-565f3b283fe9	Acuminosiphon mesibovi		SIPHONOTIDAE	family		ANIMALIA	ARTHROPODA	DIPLOPODA	POLYZONIIDA	SIPHONOTIDAE				QVMAG	Zoology Invertebrates	Mt. Wellington, S.E. Tasmania	-42.9	147.230555555556			Australia	Tasmanian South East		Tasmania	Hobart							1951	11	24	1951-11-24							["Non-marine"]	0	noIssue	Spatially valid	dr345	Queen Victoria Museum Art Gallery provider for OZCAM
38c85b66-759c-47ed-9fc0-7987e1b67853	QVM:23:21838	urn:lsid:biodiversity.org.au:afd.taxon:10d0ed8e-ac2e-454e-8514-0b74250c6769	Lissodesmus perporosus		Lissodesmus perporosus	species		ANIMALIA	ARTHROPODA	DIPLOPODA	POLYDESMIDA	DALODESMIDAE	Lissodesmus	Lissodesmus perporosus		QVMAG	Zoology Invertebrates	Inglis River, N.W. Tasmania	-41.1333333333333	145.616666666667			Australia	Tasmanian Northern Slopes		Tasmania	Waratah/Wynyard - Pt B	260						1996	02	18	1996-02-18							["Non-marine"]	0	noIssue	Spatially valid	dr345	Queen Victoria Museum Art Gallery provider for OZCAM
db7150cd-7607-47cf-9dd3-aefe26504e76	QVM:23:21841	urn:lsid:biodiversity.org.au:afd.taxon:9651242d-5b17-49bd-989a-a9d39f2a3d6e	Tasmanodesmus hardyi		Tasmanodesmus hardyi	species		ANIMALIA	ARTHROPODA	DIPLOPODA	POLYDESMIDA	DALODESMIDAE	Tasmanodesmus	Tasmanodesmus hardyi		QVMAG	Zoology Invertebrates	Dial Range, N.W. Tasmania	-41.1833333333333	146.05			Australia	Tasmanian Northern Slopes		Tasmania	Central Coast - Pt B	340						1996	02	14	1996-02-14							["Non-marine"]	0	noIssue	Spatially valid	dr345	Queen Victoria Museum Art Gallery provider for OZCAM
3328c925-1c43-4777-9180-70a624ff22bc	QVM:23:21842	urn:lsid:biodiversity.org.au:afd.taxon:3d9342a2-1d62-4930-b7fe-6c4a4d5b3be3	Notodesmus scotius		Notodesmus scotius	species		ANIMALIA	ARTHROPODA	DIPLOPODA	POLYDESMIDA	PARADOXOSOMATIDAE	Notodesmus	Notodesmus scotius		QVMAG	Zoology Invertebrates	Asbestos Range, N. Tasmania	-41.1166666666667	146.683333333333			Australia	Tasmanian Northern Slopes		Tasmania	West Tamar - Pt B	10						1996	02	11	1996-02-11							["Non-marine"]	0	noIssue	Spatially valid	dr345	Queen Victoria Museum Art Gallery provider for OZCAM
e0cb7165-9475-4789-81f4-bc031bc39b0f	QVM:23:21844	urn:lsid:biodiversity.org.au:afd.taxon:c6f724f2-384e-4559-ad15-565f3b283fe9	Acuminosiphon mesibovi		SIPHONOTIDAE	family		ANIMALIA	ARTHROPODA	DIPLOPODA	POLYZONIIDA	SIPHONOTIDAE				QVMAG	Zoology Invertebrates	Ben Nevis, N.E. Tasmania	-41.4166666666667	147.633333333333			Australia	Ben Lomond		Tasmania	Break O'Day	800						1994	12	24	1994-12-24							["Non-marine"]	0	noIssue	Spatially valid	dr345	Queen Victoria Museum Art Gallery provider for OZCAM
534128a8-5a0a-4c7a-a93d-551a3fb2a5ac	QVM:23:21845	urn:lsid:biodiversity.org.au:afd.taxon:c6f724f2-384e-4559-ad15-565f3b283fe9	Acuminosiphon mesibovi		SIPHONOTIDAE	family		ANIMALIA	ARTHROPODA	DIPLOPODA	POLYZONIIDA	SIPHONOTIDAE				QVMAG	Zoology Invertebrates	Arthurs Lake, Central Plateau, Tasmania	-41.9833333333333	146.916666666667			Australia	Tasmanian Central Highlands		Tasmania	Central Highlands	990						1995	02	19	1995-02-19							["Non-marine"]	0	noIssue	Spatially valid	dr345	Queen Victoria Museum Art Gallery provider for OZCAM
55b5fa3a-c178-4da5-80ff-9de096e312f5	QVM:23:21846	urn:lsid:biodiversity.org.au:afd.taxon:c6f724f2-384e-4559-ad15-565f3b283fe9	Acuminosiphon mesibovi		SIPHONOTIDAE	family		ANIMALIA	ARTHROPODA	DIPLOPODA	POLYZONIIDA	SIPHONOTIDAE				QVMAG	Zoology Invertebrates	Liawenee, Central Plateau, Tasmania	-41.8833333333333	146.666666666667			Australia	Tasmanian Central Highlands		Tasmania	Central Highlands	1090						1995	03	4	1995-03-04							["Non-marine"]	0	noIssue	Spatially valid	dr345	Queen Victoria Museum Art Gallery provider for OZCAM
cf6ba643-8f65-4717-97c6-9adbcf1cb039	QVM:23:21847	urn:lsid:biodiversity.org.au:afd.taxon:c6f724f2-384e-4559-ad15-565f3b283fe9	Heterolinotus australis		SIPHONOTIDAE	family		ANIMALIA	ARTHROPODA	DIPLOPODA	POLYZONIIDA	SIPHONOTIDAE				QVMAG	Zoology Invertebrates	Caveside, Mole Creek, N. Tasmania	-41.6	146.416666666667			Australia	Tasmanian Northern Slopes		Tasmania	Meander Valley	310						1994	06	5	1994-06-05							["Non-marine"]	0	noIssue	Spatially valid	dr345	Queen Victoria Museum Art Gallery provider for OZCAM
4d2ee7f9-82ec-4f02-b7c5-f4791989f4e8	QVM:23:21848	urn:lsid:biodiversity.org.au:afd.taxon:c6f724f2-384e-4559-ad15-565f3b283fe9	Heterolinotus australis		SIPHONOTIDAE	family		ANIMALIA	ARTHROPODA	DIPLOPODA	POLYZONIIDA	SIPHONOTIDAE				QVMAG	Zoology Invertebrates	Dial Range, N.W. Tasmania	-41.1833333333333	146.05			Australia	Tasmanian Northern Slopes		Tasmania	Central Coast - Pt B	10						1994	06	27	1994-06-27							["Non-marine"]	0	noIssue	Spatially valid	dr345	Queen Victoria Museum Art Gallery provider for OZCAM
bdd53bfb-9ea4-4e62-a432-1f445b316992	QVM:23:21849	urn:lsid:biodiversity.org.au:afd.taxon:c6f724f2-384e-4559-ad15-565f3b283fe9	Heterolinotus australis		SIPHONOTIDAE	family		ANIMALIA	ARTHROPODA	DIPLOPODA	POLYZONIIDA	SIPHONOTIDAE				QVMAG	Zoology Invertebrates	Don, N.W. Tasmania	-41.1833333333333	146.316666666667			Australia	Flinders		Tasmania	Devonport	90						1994	07	25	1994-07-25							["Non-marine"]	0	noIssue	Spatially valid	dr345	Queen Victoria Museum Art Gallery provider for OZCAM
40bac502-34ac-43a2-b824-9c408f529644	QVM:23:21850	urn:lsid:biodiversity.org.au:afd.taxon:c6f724f2-384e-4559-ad15-565f3b283fe9	Heterolinotus australis		SIPHONOTIDAE	family		ANIMALIA	ARTHROPODA	DIPLOPODA	POLYZONIIDA	SIPHONOTIDAE				QVMAG	Zoology Invertebrates	Blessington, N.E. Tasmania	-41.5333333333333	147.466666666667			Australia	Ben Lomond		Tasmania	Northern Midlands - Pt B	370						1995	06	16	1995-06-16							["Non-marine"]	0	noIssue	Spatially valid	dr345	Queen Victoria Museum Art Gallery provider for OZCAM
4134cf0f-bf86-4419-baaf-ce17028db69d	QVM:23:21851	urn:lsid:biodiversity.org.au:afd.taxon:c6f724f2-384e-4559-ad15-565f3b283fe9	Heterolinotus australis		SIPHONOTIDAE	family		ANIMALIA	ARTHROPODA	DIPLOPODA	POLYZONIIDA	SIPHONOTIDAE				QVMAG	Zoology Invertebrates	Cataract Gorge, Launceston, N. Tasmania	-41.45	147.116666666667			Australia	Tasmanian Northern Midlands		Tasmania	Launceston - Pt B	100						1995	08	24	1995-08-24							["Non-marine"]	0	noIssue	Spatially valid	dr345	Queen Victoria Museum Art Gallery provider for OZCAM
4862e6fc-473a-485c-918d-a6531c5f3ed9	QVM:23:21852	urn:lsid:biodiversity.org.au:afd.taxon:c6f724f2-384e-4559-ad15-565f3b283fe9	Heterolinotus australis		SIPHONOTIDAE	family		ANIMALIA	ARTHROPODA	DIPLOPODA	POLYZONIIDA	SIPHONOTIDAE				QVMAG	Zoology Invertebrates	Targa, N.E. Tasmania	-41.3	147.383333333333			Australia	Ben Lomond		Tasmania	Launceston - Pt C	610						1995	10	10	1995-10-10							["Non-marine"]	0	noIssue	Spatially valid	dr345	Queen Victoria Museum Art Gallery provider for OZCAM
1398b874-b45d-4ad0-9972-ca56e88c2aa9	QVM:23:21853	urn:lsid:biodiversity.org.au:afd.taxon:03c1f16a-2ec5-4cf2-ab65-8aabb4c03b22	Siphonotus insularis		Siphonotus	genus		ANIMALIA	ARTHROPODA	DIPLOPODA	POLYZONIIDA	SIPHONOTIDAE	Siphonotus			QVMAG	Zoology Invertebrates	Maggs Mt., N.W. Tasmania	-41.75	146.2			Australia	Tasmanian Northern Slopes		Tasmania	Meander Valley							1981	05	18	1981-05-18								0	noIssue	Spatially valid	dr345	Queen Victoria Museum Art Gallery provider for OZCAM
ede21f70-9c2b-4fee-846a-0a9da05991c7	QVM:23:21855	urn:lsid:biodiversity.org.au:afd.taxon:03c1f16a-2ec5-4cf2-ab65-8aabb4c03b22	Siphonotus insularis		Siphonotus	genus		ANIMALIA	ARTHROPODA	DIPLOPODA	POLYZONIIDA	SIPHONOTIDAE	Siphonotus			QVMAG	Zoology Invertebrates	Bonneys Tier, N. Tasmania	-41.3	146.366666666667			Australia	Tasmanian Northern Slopes		Tasmania	Kentish	170						1994	05	22	1994-05-22								0	noIssue	Spatially valid	dr345	Queen Victoria Museum Art Gallery provider for OZCAM
0f4849e5-e391-4f18-89ba-8b1a0251ee55	QVM:23:21856	urn:lsid:biodiversity.org.au:afd.taxon:03c1f16a-2ec5-4cf2-ab65-8aabb4c03b22	Siphonotus insularis		Siphonotus	genus		ANIMALIA	ARTHROPODA	DIPLOPODA	POLYZONIIDA	SIPHONOTIDAE	Siphonotus			QVMAG	Zoology Invertebrates	Dial Range, N.W. Tasmania	-41.1833333333333	146.05			Australia	Tasmanian Northern Slopes		Tasmania	Central Coast - Pt B	10						1994	06	27	1994-06-27								0	noIssue	Spatially valid	dr345	Queen Victoria Museum Art Gallery provider for OZCAM
9ef81e41-8fc4-415b-a611-43242b3ea18d	QVM:23:21857	urn:lsid:biodiversity.org.au:afd.taxon:03c1f16a-2ec5-4cf2-ab65-8aabb4c03b22	Siphonotus insularis		Siphonotus	genus		ANIMALIA	ARTHROPODA	DIPLOPODA	POLYZONIIDA	SIPHONOTIDAE	Siphonotus			QVMAG	Zoology Invertebrates	Sheffield, N.W. Tasmania	-41.3833333333333	146.333333333333			Australia	Tasmanian Northern Slopes		Tasmania	Kentish	280						1994	07	13	1994-07-13								0	noIssue	Spatially valid	dr345	Queen Victoria Museum Art Gallery provider for OZCAM
a739349b-3eed-4b08-b812-cbd49a4b7eee	QVM:23:21858	urn:lsid:biodiversity.org.au:afd.taxon:03c1f16a-2ec5-4cf2-ab65-8aabb4c03b22	Siphonotus insularis		Siphonotus	genus		ANIMALIA	ARTHROPODA	DIPLOPODA	POLYZONIIDA	SIPHONOTIDAE	Siphonotus			QVMAG	Zoology Invertebrates	Kimberley, N.W. Tasmania	-41.4	146.483333333333			Australia	Tasmanian Northern Slopes		Tasmania	Kentish	130						1994	07	13	1994-07-13								0	noIssue	Spatially valid	dr345	Queen Victoria Museum Art Gallery provider for OZCAM
661d72b9-0d7b-40ec-be3f-856fc999ea21	QVM:23:21859	urn:lsid:biodiversity.org.au:afd.taxon:03c1f16a-2ec5-4cf2-ab65-8aabb4c03b22	Siphonotus insularis		Siphonotus	genus		ANIMALIA	ARTHROPODA	DIPLOPODA	POLYZONIIDA	SIPHONOTIDAE	Siphonotus			QVMAG	Zoology Invertebrates	Weegena, N. Tasmania	-41.4333333333333	146.466666666667			Australia	Tasmanian Northern Slopes		Tasmania	Meander Valley	120						1994	07	13	1994-07-13								0	noIssue	Spatially valid	dr345	Queen Victoria Museum Art Gallery provider for OZCAM
3c8206ac-e02d-4aa8-8c5a-c2987ad31bf7	QVM:23:21860	urn:lsid:biodiversity.org.au:afd.taxon:03c1f16a-2ec5-4cf2-ab65-8aabb4c03b22	Siphonotus insularis		Siphonotus	genus		ANIMALIA	ARTHROPODA	DIPLOPODA	POLYZONIIDA	SIPHONOTIDAE	Siphonotus			QVMAG	Zoology Invertebrates	Don, N.W. Tasmania	-41.1833333333333	146.316666666667			Australia	Flinders		Tasmania	Devonport	90						1994	07	25	1994-07-25								0	noIssue	Spatially valid	dr345	Queen Victoria Museum Art Gallery provider for OZCAM
c3f5adec-abea-40b0-97a7-c926b3c7c9fd	QVM:23:21861	urn:lsid:biodiversity.org.au:afd.taxon:03c1f16a-2ec5-4cf2-ab65-8aabb4c03b22	Siphonotus insularis		Siphonotus	genus		ANIMALIA	ARTHROPODA	DIPLOPODA	POLYZONIIDA	SIPHONOTIDAE	Siphonotus			QVMAG	Zoology Invertebrates	Tahune Bridge, Huon River, S.E. Tasmania	-43.1	146.733333333333			Australia	Tasmanian Southern Ranges		Tasmania	Huon Valley	60						1994	08	14	1994-08-14								0	noIssue	Spatially valid	dr345	Queen Victoria Museum Art Gallery provider for OZCAM
7fe7dbdc-5949-49dd-ae23-2aee4ba204c8	QVM:23:21862	urn:lsid:biodiversity.org.au:afd.taxon:03c1f16a-2ec5-4cf2-ab65-8aabb4c03b22	Siphonotus insularis		Siphonotus	genus		ANIMALIA	ARTHROPODA	DIPLOPODA	POLYZONIIDA	SIPHONOTIDAE	Siphonotus			QVMAG	Zoology Invertebrates	Kindred, N.W. Tasmania	-41.2333333333333	146.233333333333			Australia	Tasmanian Northern Slopes		Tasmania	Central Coast - Pt B	150						1994	08	22	1994-08-22								0	noIssue	Spatially valid	dr345	Queen Victoria Museum Art Gallery provider for OZCAM
73760b34-7c83-47ef-b376-f290b96c5bb1	QVM:23:21863	urn:lsid:biodiversity.org.au:afd.taxon:03c1f16a-2ec5-4cf2-ab65-8aabb4c03b22	Siphonotus insularis		Siphonotus	genus		ANIMALIA	ARTHROPODA	DIPLOPODA	POLYZONIIDA	SIPHONOTIDAE	Siphonotus			QVMAG	Zoology Invertebrates	Library Creek, N.W.Tasmania	-41.1666666666667	146.1			Australia	Tasmanian Northern Slopes		Tasmania	Central Coast - Pt B	20						1995	04	23	1995-04-23								0	noIssue	Spatially valid	dr345	Queen Victoria Museum Art Gallery provider for OZCAM
c6995f24-e29f-442f-8be7-b7ac04cd5d15	QVM:23:21865	urn:lsid:biodiversity.org.au:afd.taxon:03c1f16a-2ec5-4cf2-ab65-8aabb4c03b22	Siphonotus tasmaniensis		Siphonotus	genus		ANIMALIA	ARTHROPODA	DIPLOPODA	POLYZONIIDA	SIPHONOTIDAE	Siphonotus			QVMAG	Zoology Invertebrates	Jackeys Marsh, N. Tasmania	-41.6833333333333	146.683333333333			Australia	Tasmanian Northern Slopes		Tasmania	Meander Valley	520						1994	05										0	noIssue	Spatially valid	dr345	Queen Victoria Museum Art Gallery provider for OZCAM
164361e9-bfa6-4efc-b020-92a4eba3abe8	QVM:23:21866	urn:lsid:biodiversity.org.au:afd.taxon:03c1f16a-2ec5-4cf2-ab65-8aabb4c03b22	Siphonotus tasmaniensis		Siphonotus	genus		ANIMALIA	ARTHROPODA	DIPLOPODA	POLYZONIIDA	SIPHONOTIDAE	Siphonotus			QVMAG	Zoology Invertebrates	Jackeys Marsh, N. Tasmania	-41.6833333333333	146.683333333333			Australia	Tasmanian Northern Slopes		Tasmania	Meander Valley	520						1994	05	16	1994-05-16								0	noIssue	Spatially valid	dr345	Queen Victoria Museum Art Gallery provider for OZCAM
a27b4e2b-134e-4f16-8d85-04335344f41e	QVM:23:21867	urn:lsid:biodiversity.org.au:afd.taxon:03c1f16a-2ec5-4cf2-ab65-8aabb4c03b22	Siphonotus tasmaniensis		Siphonotus	genus		ANIMALIA	ARTHROPODA	DIPLOPODA	POLYZONIIDA	SIPHONOTIDAE	Siphonotus			QVMAG	Zoology Invertebrates	Tahune Bridge, Huon River, S.E. Tasmania	-43.1	146.733333333333			Australia	Tasmanian Southern Ranges		Tasmania	Huon Valley	60						1994	06										0	noIssue	Spatially valid	dr345	Queen Victoria Museum Art Gallery provider for OZCAM
78edc05a-2941-495d-a452-d37f5b2159c1	QVM:23:21868	urn:lsid:biodiversity.org.au:afd.taxon:03c1f16a-2ec5-4cf2-ab65-8aabb4c03b22	Siphonotus tasmaniensis		Siphonotus	genus		ANIMALIA	ARTHROPODA	DIPLOPODA	POLYZONIIDA	SIPHONOTIDAE	Siphonotus			QVMAG	Zoology Invertebrates	Tahune Bridge, Huon River, S.E. Tasmania	-43.1	146.733333333333			Australia	Tasmanian Southern Ranges		Tasmania	Huon Valley	60						1994	06	4	1994-06-04								0	noIssue	Spatially valid	dr345	Queen Victoria Museum Art Gallery provider for OZCAM
44d844bb-feab-4925-8a36-b9b3dc8d87f1	QVM:23:21869	urn:lsid:biodiversity.org.au:afd.taxon:03c1f16a-2ec5-4cf2-ab65-8aabb4c03b22	Siphonotus tasmaniensis		Siphonotus	genus		ANIMALIA	ARTHROPODA	DIPLOPODA	POLYZONIIDA	SIPHONOTIDAE	Siphonotus			QVMAG	Zoology Invertebrates	Tahune Bridge, Huon River, S.E. Tasmania	-43.1	146.733333333333			Australia	Tasmanian Southern Ranges		Tasmania	Huon Valley	60						1994	08	14	1994-08-14								0	noIssue	Spatially valid	dr345	Queen Victoria Museum Art Gallery provider for OZCAM
14028b7b-25d9-4e05-80b7-1ad6a65f9db4	QVM:23:21870	urn:lsid:biodiversity.org.au:afd.taxon:03c1f16a-2ec5-4cf2-ab65-8aabb4c03b22	Siphonotus sexioculus		Siphonotus	genus		ANIMALIA	ARTHROPODA	DIPLOPODA	POLYZONIIDA	SIPHONOTIDAE	Siphonotus			QVMAG	Zoology Invertebrates	Weavers Creek, N.E. Tasmania	-41.4333333333333	147.366666666667			Australia	Ben Lomond		Tasmania	Launceston - Pt C	680						1994	07	19	1994-07-19								0	noIssue	Spatially valid	dr345	Queen Victoria Museum Art Gallery provider for OZCAM
7b328e7c-7f1b-43e8-9366-49be30b5b316	QVM:23:21871	urn:lsid:biodiversity.org.au:afd.taxon:03c1f16a-2ec5-4cf2-ab65-8aabb4c03b22	Siphonotus sexioculus		Siphonotus	genus		ANIMALIA	ARTHROPODA	DIPLOPODA	POLYZONIIDA	SIPHONOTIDAE	Siphonotus			QVMAG	Zoology Invertebrates	Burns Creek, N.E. Tasmania	-41.4333333333333	147.45			Australia	Ben Lomond		Tasmania	Launceston - Pt C	810						1995	07	9	1995-07-09								0	noIssue	Spatially valid	dr345	Queen Victoria Museum Art Gallery provider for OZCAM
9c598365-5465-4114-819d-0f33fbf8f469	QVM:23:21884	urn:lsid:biodiversity.org.au:afd.taxon:3d9342a2-1d62-4930-b7fe-6c4a4d5b3be3	Notodesmus scotius		Notodesmus scotius	species		ANIMALIA	ARTHROPODA	DIPLOPODA	POLYDESMIDA	PARADOXOSOMATIDAE	Notodesmus	Notodesmus scotius		QVMAG	Zoology Invertebrates	Gladstone, N.E. Tasmania	-40.9666666666667	148.016666666667			Australia	Flinders		Tasmania	Dorset							1964	06									["Non-marine"]	0	noIssue	Spatially valid	dr345	Queen Victoria Museum Art Gallery provider for OZCAM
173d19e7-73c7-4295-92f0-9552e0cd4aa4	QVM:23:21885	urn:lsid:biodiversity.org.au:afd.taxon:3d9342a2-1d62-4930-b7fe-6c4a4d5b3be3	Notodesmus scotius		Notodesmus scotius	species		ANIMALIA	ARTHROPODA	DIPLOPODA	POLYDESMIDA	PARADOXOSOMATIDAE	Notodesmus	Notodesmus scotius		QVMAG	Zoology Invertebrates	Launceston, N. Tasmania	-41.45	147.166666666667			Australia	Tasmanian Northern Midlands		Tasmania	Launceston - Pt B							1975	09	30	1975-09-30							["Non-marine"]	0	noIssue	Spatially valid	dr345	Queen Victoria Museum Art Gallery provider for OZCAM
c6d67f51-2f23-43df-8272-4c0022e24200	QVM:23:21886	urn:lsid:biodiversity.org.au:afd.taxon:3d9342a2-1d62-4930-b7fe-6c4a4d5b3be3	Notodesmus scotius		Notodesmus scotius	species		ANIMALIA	ARTHROPODA	DIPLOPODA	POLYDESMIDA	PARADOXOSOMATIDAE	Notodesmus	Notodesmus scotius		QVMAG	Zoology Invertebrates	St Helens, E. Tasmania	-41.3333333333333	148.233333333333			Australia	Flinders		Tasmania	Break O'Day							1978	11	6	1978-11-06							["Non-marine"]	0	noIssue	Spatially valid	dr345	Queen Victoria Museum Art Gallery provider for OZCAM
427f1e25-00c7-48ee-bc48-8d8e34bc49de	QVM:23:21887	urn:lsid:biodiversity.org.au:afd.taxon:3d9342a2-1d62-4930-b7fe-6c4a4d5b3be3	Notodesmus scotius		Notodesmus scotius	species		ANIMALIA	ARTHROPODA	DIPLOPODA	POLYDESMIDA	PARADOXOSOMATIDAE	Notodesmus	Notodesmus scotius		QVMAG	Zoology Invertebrates	Old Chum Dam, N.E. Tasmania	-41.05	148.033333333333			Australia	Ben Lomond		Tasmania	Dorset	100						1989	12	19	1989-12-19							["Non-marine"]	0	noIssue	Spatially valid	dr345	Queen Victoria Museum Art Gallery provider for OZCAM
1e88f373-f851-455a-93ed-6dfaeb271323	QVM:23:21891	urn:lsid:biodiversity.org.au:afd.taxon:3d9342a2-1d62-4930-b7fe-6c4a4d5b3be3	Notodesmus scotius		Notodesmus scotius	species		ANIMALIA	ARTHROPODA	DIPLOPODA	POLYDESMIDA	PARADOXOSOMATIDAE	Notodesmus	Notodesmus scotius		QVMAG	Zoology Invertebrates	Marys Puddle, N.E. Tasmania	-40.85	147.633333333333			Australia	Flinders		Tasmania	Dorset	10						1993	11	23	1993-11-23							["Non-marine"]	0	noIssue	Spatially valid	dr345	Queen Victoria Museum Art Gallery provider for OZCAM
e7547535-7a90-4f8f-b56b-a547ed0726a9	QVM:23:21899	urn:lsid:biodiversity.org.au:afd.taxon:3d9342a2-1d62-4930-b7fe-6c4a4d5b3be3	Notodesmus scotius		Notodesmus scotius	species		ANIMALIA	ARTHROPODA	DIPLOPODA	POLYDESMIDA	PARADOXOSOMATIDAE	Notodesmus	Notodesmus scotius		QVMAG	Zoology Invertebrates	South Croppies Point, Waterhouse, N.E. Tasmania	-40.8666666666667	147.583333333333			Australia		Bass Strait Shelf Province	Tasmania		0						1994	06	19	1994-06-19							["Non-marine"]	0	noIssue	Spatially suspect	dr345	Queen Victoria Museum Art Gallery provider for OZCAM
c51b5d3c-b8df-4f8d-bed6-ad376264c2b8	QVM:23:21900	urn:lsid:biodiversity.org.au:afd.taxon:3d9342a2-1d62-4930-b7fe-6c4a4d5b3be3	Notodesmus scotius		Notodesmus scotius	species		ANIMALIA	ARTHROPODA	DIPLOPODA	POLYDESMIDA	PARADOXOSOMATIDAE	Notodesmus	Notodesmus scotius		QVMAG	Zoology Invertebrates	Waterhouse Point, N.E. Tasmania	-40.8166666666667	147.666666666667			Australia		Bass Strait Shelf Province	Tasmania		0						1994	06	19	1994-06-19							["Non-marine"]	0	noIssue	Spatially suspect	dr345	Queen Victoria Museum Art Gallery provider for OZCAM
552d56e4-56ba-404d-96d6-2a85ff98a916	QVM:23:21906	urn:lsid:biodiversity.org.au:afd.taxon:3d9342a2-1d62-4930-b7fe-6c4a4d5b3be3	Notodesmus scotius		Notodesmus scotius	species		ANIMALIA	ARTHROPODA	DIPLOPODA	POLYDESMIDA	PARADOXOSOMATIDAE	Notodesmus	Notodesmus scotius		QVMAG	Zoology Invertebrates	Bridport, N. Tasmania	-41	147.4			Australia		Bass Strait Shelf Province	Tasmania								1963	11	26	1963-11-26							["Non-marine"]	0	noIssue	Spatially suspect	dr345	Queen Victoria Museum Art Gallery provider for OZCAM
0eb3ce11-f4b8-4fc6-865b-2224776692fa	QVM:23:21908	urn:lsid:biodiversity.org.au:afd.taxon:3d9342a2-1d62-4930-b7fe-6c4a4d5b3be3	Notodesmus scotius		Notodesmus scotius	species		ANIMALIA	ARTHROPODA	DIPLOPODA	POLYDESMIDA	PARADOXOSOMATIDAE	Notodesmus	Notodesmus scotius		QVMAG	Zoology Invertebrates	Binalong Bay, E. Tasmania	-41.2666666666667	148.3			Australia	Flinders		Tasmania	Break O'Day							1978	11	6	1978-11-06							["Non-marine"]	0	noIssue	Spatially valid	dr345	Queen Victoria Museum Art Gallery provider for OZCAM
7b6ce297-e7d1-4e98-8309-b9640f52557d	QVM:23:21909	urn:lsid:biodiversity.org.au:afd.taxon:3d9342a2-1d62-4930-b7fe-6c4a4d5b3be3	Notodesmus scotius		Notodesmus scotius	species		ANIMALIA	ARTHROPODA	DIPLOPODA	POLYDESMIDA	PARADOXOSOMATIDAE	Notodesmus	Notodesmus scotius		QVMAG	Zoology Invertebrates	Toiberry, N. Tasmania	-41.6	147.033333333333			Australia	Tasmanian Northern Midlands		Tasmania	Northern Midlands - Pt B	170						1993	11	22	1993-11-22							["Non-marine"]	0	noIssue	Spatially valid	dr345	Queen Victoria Museum Art Gallery provider for OZCAM
cb7d2143-dd51-44dc-81d7-e1ec9062d04c	QVM:23:21910	urn:lsid:biodiversity.org.au:afd.taxon:3d9342a2-1d62-4930-b7fe-6c4a4d5b3be3	Notodesmus scotius		Notodesmus scotius	species		ANIMALIA	ARTHROPODA	DIPLOPODA	POLYDESMIDA	PARADOXOSOMATIDAE	Notodesmus	Notodesmus scotius		QVMAG	Zoology Invertebrates	Blackmans Lagoon, N.E. Tasmania	-40.9083333333333	147.6			Australia	Flinders		Tasmania	Dorset	10						1993	11	22	1993-11-22							["Non-marine"]	0	noIssue	Spatially valid	dr345	Queen Victoria Museum Art Gallery provider for OZCAM
a6675721-9a6e-48b6-b954-afff9178aecc	QVM:23:21912	urn:lsid:biodiversity.org.au:afd.taxon:3d9342a2-1d62-4930-b7fe-6c4a4d5b3be3	Notodesmus scotius		Notodesmus scotius	species		ANIMALIA	ARTHROPODA	DIPLOPODA	POLYDESMIDA	PARADOXOSOMATIDAE	Notodesmus	Notodesmus scotius		QVMAG	Zoology Invertebrates	One Tree Hill, Waterhouse, N.E. Tasmania	-40.85	147.65			Australia	Flinders		Tasmania	Dorset	70						1994	01	5	1994-01-05							["Non-marine"]	0	noIssue	Spatially valid	dr345	Queen Victoria Museum Art Gallery provider for OZCAM
57184e05-ca45-4d28-8dbb-01f20b8eb51f	QVM:23:22108	urn:lsid:biodiversity.org.au:afd.taxon:9651242d-5b17-49bd-989a-a9d39f2a3d6e	Tasmanodesmus hardyi		Tasmanodesmus hardyi	species		ANIMALIA	ARTHROPODA	DIPLOPODA	POLYDESMIDA	DALODESMIDAE	Tasmanodesmus	Tasmanodesmus hardyi		QVMAG	Zoology Invertebrates	Nugent, E. Tasmania	-42.7166666666667	147.75			Australia	Tasmanian South East		Tasmania	Sorell	350						1994	09									["Non-marine"]	0	noIssue	Spatially valid	dr345	Queen Victoria Museum Art Gallery provider for OZCAM
e273e7e0-918a-433b-9eef-dc097928e36e	QVM:23:22109	urn:lsid:biodiversity.org.au:afd.taxon:9651242d-5b17-49bd-989a-a9d39f2a3d6e	Tasmanodesmus hardyi		Tasmanodesmus hardyi	species		ANIMALIA	ARTHROPODA	DIPLOPODA	POLYDESMIDA	DALODESMIDAE	Tasmanodesmus	Tasmanodesmus hardyi		QVMAG	Zoology Invertebrates	Picton River, Geeveston, S.E. Tasmania	-43.1166666666667	146.716666666667			Australia	Tasmanian Southern Ranges		Tasmania	Huon Valley	100						1994	09	1	1994-09-01							["Non-marine"]	0	noIssue	Spatially valid	dr345	Queen Victoria Museum Art Gallery provider for OZCAM
94677a22-afdc-41d4-8ff5-f16628223170	QVM:23:22110	urn:lsid:biodiversity.org.au:afd.taxon:9651242d-5b17-49bd-989a-a9d39f2a3d6e	Tasmanodesmus hardyi		Tasmanodesmus hardyi	species		ANIMALIA	ARTHROPODA	DIPLOPODA	POLYDESMIDA	DALODESMIDAE	Tasmanodesmus	Tasmanodesmus hardyi		QVMAG	Zoology Invertebrates	Fisher Power Station, N.W. Tasmania	-41.6722222222222	146.266666666667			Australia	Tasmanian Northern Slopes		Tasmania	Meander Valley	700						1992	10	5	1992-10-05							["Non-marine"]	0	noIssue	Spatially valid	dr345	Queen Victoria Museum Art Gallery provider for OZCAM
d2d077cc-6320-4471-a73e-5a781d75631c	QVM:23:22112	urn:lsid:biodiversity.org.au:afd.taxon:9651242d-5b17-49bd-989a-a9d39f2a3d6e	Tasmanodesmus hardyi		Tasmanodesmus hardyi	species		ANIMALIA	ARTHROPODA	DIPLOPODA	POLYDESMIDA	DALODESMIDAE	Tasmanodesmus	Tasmanodesmus hardyi		QVMAG	Zoology Invertebrates	Mt. Wellington, S.E. Tasmania	-42.9	147.230555555556			Australia	Tasmanian South East		Tasmania	Hobart	780						1995	02	21	1995-02-21							["Non-marine"]	0	noIssue	Spatially valid	dr345	Queen Victoria Museum Art Gallery provider for OZCAM
cb82c474-3d51-404c-b04f-bb1407099eaf	QVM:23:22113	urn:lsid:biodiversity.org.au:afd.taxon:9651242d-5b17-49bd-989a-a9d39f2a3d6e	Tasmanodesmus hardyi		Tasmanodesmus hardyi	species		ANIMALIA	ARTHROPODA	DIPLOPODA	POLYDESMIDA	DALODESMIDAE	Tasmanodesmus	Tasmanodesmus hardyi		QVMAG	Zoology Invertebrates	Mt. Barrow, N.E. Tasmania	-41.3833333333333	147.416666666667			Australia	Ben Lomond		Tasmania	Launceston - Pt C	640						1995	03	22	1995-03-22							["Non-marine"]	0	noIssue	Spatially valid	dr345	Queen Victoria Museum Art Gallery provider for OZCAM
bc74bde9-1880-4eec-a5bf-7c30cefd9754	QVM:23:22114	urn:lsid:biodiversity.org.au:afd.taxon:9651242d-5b17-49bd-989a-a9d39f2a3d6e	Tasmanodesmus hardyi		Tasmanodesmus hardyi	species		ANIMALIA	ARTHROPODA	DIPLOPODA	POLYDESMIDA	DALODESMIDAE	Tasmanodesmus	Tasmanodesmus hardyi		QVMAG	Zoology Invertebrates	Mt. Barrow, N.E. Tasmania	-41.3833333333333	147.416666666667			Australia	Ben Lomond		Tasmania	Launceston - Pt C	710						1995	03	23	1995-03-23							["Non-marine"]	0	noIssue	Spatially valid	dr345	Queen Victoria Museum Art Gallery provider for OZCAM
18a3eeb5-c3ee-493b-ab15-ef60582e3fa1	QVM:23:22116	urn:lsid:biodiversity.org.au:afd.taxon:9651242d-5b17-49bd-989a-a9d39f2a3d6e	Tasmanodesmus hardyi		Tasmanodesmus hardyi	species		ANIMALIA	ARTHROPODA	DIPLOPODA	POLYDESMIDA	DALODESMIDAE	Tasmanodesmus	Tasmanodesmus hardyi		QVMAG	Zoology Invertebrates	Mt. Barrow, N.E. Tasmania	-41.3833333333333	147.416666666667			Australia	Ben Lomond		Tasmania	Launceston - Pt C	590						1995	08	23	1995-08-23							["Non-marine"]	0	noIssue	Spatially valid	dr345	Queen Victoria Museum Art Gallery provider for OZCAM
db742b9c-5357-41d1-9321-6b91b035facf	QVM:23:22263	urn:lsid:biodiversity.org.au:afd.taxon:10d0ed8e-ac2e-454e-8514-0b74250c6769	Lissodesmus perporosus		Lissodesmus perporosus	species		ANIMALIA	ARTHROPODA	DIPLOPODA	POLYDESMIDA	DALODESMIDAE	Lissodesmus	Lissodesmus perporosus		QVMAG	Zoology Invertebrates	Middlesex Plains, N.W. Tasmania	-41.55	146			Australia	Tasmanian Central Highlands		Tasmania	Kentish	760						1996	01	28	1996-01-28							["Non-marine"]	0	noIssue	Spatially valid	dr345	Queen Victoria Museum Art Gallery provider for OZCAM
7eba97fb-8a05-4d4e-8b46-9d0dfd32f038	QVM:23:22264	urn:lsid:biodiversity.org.au:afd.taxon:ecf0e3cc-bf39-47ac-964e-198b133811cc	Australeuma mauriesi		Australeuma mauriesi	species		ANIMALIA	ARTHROPODA	DIPLOPODA	CHORDEUMATIDA	METOPIDIOTRICHIDAE	Australeuma	Australeuma mauriesi		QVMAG	Zoology Invertebrates	Mt. Murchison, W. Tasmania	-41.8166666666667	145.616666666667			Australia	Tasmanian Central Highlands		Tasmania	West Coast	840						1989	04	17	1989-04-17							["Non-marine"]	0	noIssue	Spatially valid	dr345	Queen Victoria Museum Art Gallery provider for OZCAM
7eb4b8f5-c774-4e69-98a1-9989703c01c0	QVM:23:22265	urn:lsid:biodiversity.org.au:afd.taxon:ecf0e3cc-bf39-47ac-964e-198b133811cc	Australeuma mauriesi		Australeuma mauriesi	species		ANIMALIA	ARTHROPODA	DIPLOPODA	CHORDEUMATIDA	METOPIDIOTRICHIDAE	Australeuma	Australeuma mauriesi		QVMAG	Zoology Invertebrates	Dove River, N.W. Tasmania	-41.5833333333333	145.95			Australia	Tasmanian Central Highlands		Tasmania	Kentish	660						1993	12	10	1993-12-10							["Non-marine"]	0	noIssue	Spatially valid	dr345	Queen Victoria Museum Art Gallery provider for OZCAM
5cc21152-9702-4ee0-88a4-58895f985c3f	QVM:23:22266	urn:lsid:biodiversity.org.au:afd.taxon:5950fc5a-e5fa-4fc8-8b3a-51a6e0f05e55	Reginaterreuma tarkinensis		Reginaterreuma tarkinensis	species		ANIMALIA	ARTHROPODA	DIPLOPODA	CHORDEUMATIDA	METOPIDIOTRICHIDAE	Reginaterreuma	Reginaterreuma tarkinensis		QVMAG	Zoology Invertebrates	Hibbs Lagoon, S.W. Tasmania	-42.5722222222222	145.316666666667			Australia	Tasmanian West		Tasmania	West Coast	5						1987	01	8	1987-01-08							["Non-marine"]	0	noIssue	Spatially valid	dr345	Queen Victoria Museum Art Gallery provider for OZCAM
3c51a62d-8edb-4c81-ab9b-1cc0cadd54b3	QVM:23:22267	urn:lsid:biodiversity.org.au:afd.taxon:5950fc5a-e5fa-4fc8-8b3a-51a6e0f05e55	Reginaterreuma tarkinensis		Reginaterreuma tarkinensis	species		ANIMALIA	ARTHROPODA	DIPLOPODA	CHORDEUMATIDA	METOPIDIOTRICHIDAE	Reginaterreuma	Reginaterreuma tarkinensis		QVMAG	Zoology Invertebrates	Du Cane Range, W. Tasmania	-41.95	146.066666666667			Australia	Tasmanian Central Highlands		Tasmania	Meander Valley	870						1987	01	30	1987-01-30							["Non-marine"]	0	noIssue	Spatially valid	dr345	Queen Victoria Museum Art Gallery provider for OZCAM
7ce4715d-e76e-44bc-a4dc-d893e9199282	QVM:23:22271	urn:lsid:biodiversity.org.au:afd.taxon:5950fc5a-e5fa-4fc8-8b3a-51a6e0f05e55	Reginaterreuma tarkinensis		Reginaterreuma tarkinensis	species		ANIMALIA	ARTHROPODA	DIPLOPODA	CHORDEUMATIDA	METOPIDIOTRICHIDAE	Reginaterreuma	Reginaterreuma tarkinensis		QVMAG	Zoology Invertebrates	Luina, N.W. Tasmania	-41.45	145.383333333333			Australia	Tasmanian West		Tasmania	Waratah/Wynyard - Pt B	680						1990	09	19	1990-09-19							["Non-marine"]	0	noIssue	Spatially valid	dr345	Queen Victoria Museum Art Gallery provider for OZCAM
1eb75e14-576c-47bd-86a0-48a03d55960c	QVM:23:22272	urn:lsid:biodiversity.org.au:afd.taxon:5950fc5a-e5fa-4fc8-8b3a-51a6e0f05e55	Reginaterreuma tarkinensis		Reginaterreuma tarkinensis	species		ANIMALIA	ARTHROPODA	DIPLOPODA	CHORDEUMATIDA	METOPIDIOTRICHIDAE	Reginaterreuma	Reginaterreuma tarkinensis		QVMAG	Zoology Invertebrates	Luina, N.W. Tasmania	-41.45	145.383333333333			Australia	Tasmanian West		Tasmania	Waratah/Wynyard - Pt B	680						1990	09	20	1990-09-20							["Non-marine"]	0	noIssue	Spatially valid	dr345	Queen Victoria Museum Art Gallery provider for OZCAM
f4c97178-53b5-4d94-8dc4-3fa0ddd29028	QVM:23:22273	urn:lsid:biodiversity.org.au:afd.taxon:5950fc5a-e5fa-4fc8-8b3a-51a6e0f05e55	Reginaterreuma tarkinensis		Reginaterreuma tarkinensis	species		ANIMALIA	ARTHROPODA	DIPLOPODA	CHORDEUMATIDA	METOPIDIOTRICHIDAE	Reginaterreuma	Reginaterreuma tarkinensis		QVMAG	Zoology Invertebrates	Luina, N.W. Tasmania	-41.45	145.383333333333			Australia	Tasmanian West		Tasmania	Waratah/Wynyard - Pt B	680						1990	09	21	1990-09-21							["Non-marine"]	0	noIssue	Spatially valid	dr345	Queen Victoria Museum Art Gallery provider for OZCAM
e4a18bd2-8d6a-4410-beb4-be59218cd7ec	QVM:23:22274	urn:lsid:biodiversity.org.au:afd.taxon:5950fc5a-e5fa-4fc8-8b3a-51a6e0f05e55	Reginaterreuma tarkinensis		Reginaterreuma tarkinensis	species		ANIMALIA	ARTHROPODA	DIPLOPODA	CHORDEUMATIDA	METOPIDIOTRICHIDAE	Reginaterreuma	Reginaterreuma tarkinensis		QVMAG	Zoology Invertebrates	Luina, N.W. Tasmania	-41.45	145.383333333333			Australia	Tasmanian West		Tasmania	Waratah/Wynyard - Pt B	680						1990	09	22	1990-09-22							["Non-marine"]	0	noIssue	Spatially valid	dr345	Queen Victoria Museum Art Gallery provider for OZCAM
210a25d9-4cd8-4d14-8359-ef7240070354	QVM:23:22275	urn:lsid:biodiversity.org.au:afd.taxon:5950fc5a-e5fa-4fc8-8b3a-51a6e0f05e55	Reginaterreuma tarkinensis		Reginaterreuma tarkinensis	species		ANIMALIA	ARTHROPODA	DIPLOPODA	CHORDEUMATIDA	METOPIDIOTRICHIDAE	Reginaterreuma	Reginaterreuma tarkinensis		QVMAG	Zoology Invertebrates	Luina, N.W. Tasmania	-41.45	145.383333333333			Australia	Tasmanian West		Tasmania	Waratah/Wynyard - Pt B	670						1990	09	23	1990-09-23							["Non-marine"]	0	noIssue	Spatially valid	dr345	Queen Victoria Museum Art Gallery provider for OZCAM
e8350ccd-f95a-4e5d-99a7-ab7ab3fdaa81	QVM:23:22276	urn:lsid:biodiversity.org.au:afd.taxon:5950fc5a-e5fa-4fc8-8b3a-51a6e0f05e55	Reginaterreuma tarkinensis		Reginaterreuma tarkinensis	species		ANIMALIA	ARTHROPODA	DIPLOPODA	CHORDEUMATIDA	METOPIDIOTRICHIDAE	Reginaterreuma	Reginaterreuma tarkinensis		QVMAG	Zoology Invertebrates	Luina, N.W. Tasmania	-41.45	145.383333333333			Australia	Tasmanian West		Tasmania	Waratah/Wynyard - Pt B	670						1990	09	24	1990-09-24							["Non-marine"]	0	noIssue	Spatially valid	dr345	Queen Victoria Museum Art Gallery provider for OZCAM
33e88830-6060-46e6-9311-47b90cc6148b	QVM:23:22277	urn:lsid:biodiversity.org.au:afd.taxon:5950fc5a-e5fa-4fc8-8b3a-51a6e0f05e55	Reginaterreuma tarkinensis		Reginaterreuma tarkinensis	species		ANIMALIA	ARTHROPODA	DIPLOPODA	CHORDEUMATIDA	METOPIDIOTRICHIDAE	Reginaterreuma	Reginaterreuma tarkinensis		QVMAG	Zoology Invertebrates	Luina, N.W. Tasmania	-41.45	145.383333333333			Australia	Tasmanian West		Tasmania	Waratah/Wynyard - Pt B	670						1990	09	25	1990-09-25							["Non-marine"]	0	noIssue	Spatially valid	dr345	Queen Victoria Museum Art Gallery provider for OZCAM
d7e0801a-f3a7-446d-923f-28f46f269baf	QVM:23:22278	urn:lsid:biodiversity.org.au:afd.taxon:5950fc5a-e5fa-4fc8-8b3a-51a6e0f05e55	Reginaterreuma tarkinensis		Reginaterreuma tarkinensis	species		ANIMALIA	ARTHROPODA	DIPLOPODA	CHORDEUMATIDA	METOPIDIOTRICHIDAE	Reginaterreuma	Reginaterreuma tarkinensis		QVMAG	Zoology Invertebrates	Luina, N.W. Tasmania	-41.45	145.383333333333			Australia	Tasmanian West		Tasmania	Waratah/Wynyard - Pt B	670						1990	09	26	1990-09-26							["Non-marine"]	0	noIssue	Spatially valid	dr345	Queen Victoria Museum Art Gallery provider for OZCAM
041fae49-9ce4-4398-b171-39b137b13208	QVM:23:22279	urn:lsid:biodiversity.org.au:afd.taxon:5950fc5a-e5fa-4fc8-8b3a-51a6e0f05e55	Reginaterreuma tarkinensis		Reginaterreuma tarkinensis	species		ANIMALIA	ARTHROPODA	DIPLOPODA	CHORDEUMATIDA	METOPIDIOTRICHIDAE	Reginaterreuma	Reginaterreuma tarkinensis		QVMAG	Zoology Invertebrates	Luina, N.W. Tasmania	-41.45	145.383333333333			Australia	Tasmanian West		Tasmania	Waratah/Wynyard - Pt B	670						1990	09	27	1990-09-27							["Non-marine"]	0	noIssue	Spatially valid	dr345	Queen Victoria Museum Art Gallery provider for OZCAM
e9cb5d63-fecd-48de-bd10-69f844a0dbf0	QVM:23:22281	urn:lsid:biodiversity.org.au:afd.taxon:5950fc5a-e5fa-4fc8-8b3a-51a6e0f05e55	Reginaterreuma tarkinensis		Reginaterreuma tarkinensis	species		ANIMALIA	ARTHROPODA	DIPLOPODA	CHORDEUMATIDA	METOPIDIOTRICHIDAE	Reginaterreuma	Reginaterreuma tarkinensis		QVMAG	Zoology Invertebrates	Luina, N.W. Tasmania	-41.45	145.383333333333			Australia	Tasmanian West		Tasmania	Waratah/Wynyard - Pt B	690						1990	09	29	1990-09-29							["Non-marine"]	0	noIssue	Spatially valid	dr345	Queen Victoria Museum Art Gallery provider for OZCAM
f492bada-448a-44b6-b873-feb659ada502	QVM:23:22282	urn:lsid:biodiversity.org.au:afd.taxon:5950fc5a-e5fa-4fc8-8b3a-51a6e0f05e55	Reginaterreuma tarkinensis		Reginaterreuma tarkinensis	species		ANIMALIA	ARTHROPODA	DIPLOPODA	CHORDEUMATIDA	METOPIDIOTRICHIDAE	Reginaterreuma	Reginaterreuma tarkinensis		QVMAG	Zoology Invertebrates	Luina, N.W. Tasmania	-41.45	145.383333333333			Australia	Tasmanian West		Tasmania	Waratah/Wynyard - Pt B	690						1990	09	30	1990-09-30							["Non-marine"]	0	noIssue	Spatially valid	dr345	Queen Victoria Museum Art Gallery provider for OZCAM
f0e29a55-383a-4889-b9f1-e27a26a17f7e	QVM:23:22287	urn:lsid:biodiversity.org.au:afd.taxon:5950fc5a-e5fa-4fc8-8b3a-51a6e0f05e55	Reginaterreuma tarkinensis		Reginaterreuma tarkinensis	species		ANIMALIA	ARTHROPODA	DIPLOPODA	CHORDEUMATIDA	METOPIDIOTRICHIDAE	Reginaterreuma	Reginaterreuma tarkinensis		QVMAG	Zoology Invertebrates	Trowutta, N.W. Tasmania	-41.0333333333333	145.083333333333			Australia	King		Tasmania	Circular Head	60						1991	02	4	1991-02-04							["Non-marine"]	0	noIssue	Spatially valid	dr345	Queen Victoria Museum Art Gallery provider for OZCAM
695f6d89-567e-4783-8b09-2e037c604976	QVM:23:22289	urn:lsid:biodiversity.org.au:afd.taxon:5950fc5a-e5fa-4fc8-8b3a-51a6e0f05e55	Reginaterreuma tarkinensis		Reginaterreuma tarkinensis	species		ANIMALIA	ARTHROPODA	DIPLOPODA	CHORDEUMATIDA	METOPIDIOTRICHIDAE	Reginaterreuma	Reginaterreuma tarkinensis		QVMAG	Zoology Invertebrates	Mt. Cripps, N.W. Tasmania	-41.5833333333333	145.766666666667			Australia	Tasmanian West		Tasmania	Waratah/Wynyard - Pt B							1995	03	5	1995-03-05							["Non-marine"]	0	noIssue	Spatially valid	dr345	Queen Victoria Museum Art Gallery provider for OZCAM
3cdd386f-83f7-4d55-9622-1677a2e511c1	QVM:23:22294	urn:lsid:biodiversity.org.au:afd.taxon:2a6cc915-b10f-4dbc-8645-69d830278ab9	Australeuma simile		Australeuma simile	species		ANIMALIA	ARTHROPODA	DIPLOPODA	CHORDEUMATIDA	METOPIDIOTRICHIDAE	Australeuma	Australeuma simile		QVMAG	Zoology Invertebrates	Brooks Creek, N.W. Tasmania	-41.3166666666667	144.75			Australia	King		Tasmania	Circular Head							1981	04	18	1981-04-18							["Non-marine"]	0	noIssue	Spatially valid	dr345	Queen Victoria Museum Art Gallery provider for OZCAM
5ce8565d-c545-46f5-994d-23eb1e53618e	QVM:23:22310	urn:lsid:biodiversity.org.au:afd.taxon:e959691f-af71-4d12-81c0-93accc5192a2	Australeuma jeekeli		Australeuma jeekeli	species		ANIMALIA	ARTHROPODA	DIPLOPODA	CHORDEUMATIDA	METOPIDIOTRICHIDAE	Australeuma	Australeuma jeekeli		QVMAG	Zoology Invertebrates	Old Chum Dam, N.E. Tasmania	-41.05	148.033333333333			Australia	Ben Lomond		Tasmania	Dorset	120						1990	01	23	1990-01-23							["Non-marine"]	0	noIssue	Spatially valid	dr345	Queen Victoria Museum Art Gallery provider for OZCAM
db8293cc-fe04-4426-97a6-2388dc65c8cf	QVM:23:22311	urn:lsid:biodiversity.org.au:afd.taxon:e959691f-af71-4d12-81c0-93accc5192a2	Australeuma jeekeli		Australeuma jeekeli	species		ANIMALIA	ARTHROPODA	DIPLOPODA	CHORDEUMATIDA	METOPIDIOTRICHIDAE	Australeuma	Australeuma jeekeli		QVMAG	Zoology Invertebrates	Old Chum Dam, N.E. Tasmania	-41.05	148.033333333333			Australia	Ben Lomond		Tasmania	Dorset	130						1990	05	23	1990-05-23							["Non-marine"]	0	noIssue	Spatially valid	dr345	Queen Victoria Museum Art Gallery provider for OZCAM
555578d9-dfd5-4b46-930f-6e8f5f5a0953	QVM:23:22316	urn:lsid:biodiversity.org.au:afd.taxon:e959691f-af71-4d12-81c0-93accc5192a2	Australeuma jeekeli		Australeuma jeekeli	species		ANIMALIA	ARTHROPODA	DIPLOPODA	CHORDEUMATIDA	METOPIDIOTRICHIDAE	Australeuma	Australeuma jeekeli		QVMAG	Zoology Invertebrates	Dial Range, N.W. Tasmania	-41.1833333333333	146.05			Australia	Tasmanian Northern Slopes		Tasmania	Central Coast - Pt B	10						1994	06	27	1994-06-27							["Non-marine"]	0	noIssue	Spatially valid	dr345	Queen Victoria Museum Art Gallery provider for OZCAM
adf76f1f-0626-4d22-99cc-2a8dbdc010e9	QVM:23:22321	urn:lsid:biodiversity.org.au:afd.taxon:e959691f-af71-4d12-81c0-93accc5192a2	Australeuma jeekeli		Australeuma jeekeli	species		ANIMALIA	ARTHROPODA	DIPLOPODA	CHORDEUMATIDA	METOPIDIOTRICHIDAE	Australeuma	Australeuma jeekeli		QVMAG	Zoology Invertebrates	Don River Heads, Devonport, N.W. Tasmania	-41.1666666666667	146.333333333333			Australia	Flinders		Tasmania	Devonport	90						1994	07	25	1994-07-25							["Non-marine"]	0	noIssue	Spatially valid	dr345	Queen Victoria Museum Art Gallery provider for OZCAM
a3c17589-960e-4446-9ed9-cbc762dc7d77	QVM:23:22324	urn:lsid:biodiversity.org.au:afd.taxon:e959691f-af71-4d12-81c0-93accc5192a2	Australeuma jeekeli		Australeuma jeekeli	species		ANIMALIA	ARTHROPODA	DIPLOPODA	CHORDEUMATIDA	METOPIDIOTRICHIDAE	Australeuma	Australeuma jeekeli		QVMAG	Zoology Invertebrates	Burns Creek, N.E. Tasmania	-41.4333333333333	147.45			Australia	Ben Lomond		Tasmania	Launceston - Pt C	380						1995	07	31	1995-07-31							["Non-marine"]	0	noIssue	Spatially valid	dr345	Queen Victoria Museum Art Gallery provider for OZCAM
e2f21ae2-8b11-4ed8-94a0-c6a58b572dc2	QVM:23:22325	urn:lsid:biodiversity.org.au:afd.taxon:e959691f-af71-4d12-81c0-93accc5192a2	Australeuma jeekeli		Australeuma jeekeli	species		ANIMALIA	ARTHROPODA	DIPLOPODA	CHORDEUMATIDA	METOPIDIOTRICHIDAE	Australeuma	Australeuma jeekeli		QVMAG	Zoology Invertebrates	Mt. Barrow, N.E. Tasmania	-41.3833333333333	147.416666666667			Australia	Ben Lomond		Tasmania	Launceston - Pt C	550						1995	08	16	1995-08-16							["Non-marine"]	0	noIssue	Spatially valid	dr345	Queen Victoria Museum Art Gallery provider for OZCAM
20e69705-bc2b-4644-ac9b-b8f52231c925	QVM:23:22333	urn:lsid:biodiversity.org.au:afd.taxon:e959691f-af71-4d12-81c0-93accc5192a2	Australeuma jeekeli		Australeuma jeekeli	species		ANIMALIA	ARTHROPODA	DIPLOPODA	CHORDEUMATIDA	METOPIDIOTRICHIDAE	Australeuma	Australeuma jeekeli		QVMAG	Zoology Invertebrates	Maggs Mt., N.W. Tasmania	-41.75	146.2			Australia	Tasmanian Northern Slopes		Tasmania	Meander Valley							1981	05	18	1981-05-18							["Non-marine"]	0	noIssue	Spatially valid	dr345	Queen Victoria Museum Art Gallery provider for OZCAM
f0d1ecb8-415a-4836-ab4f-49b6ef108655	QVM:23:22334	urn:lsid:biodiversity.org.au:afd.taxon:e959691f-af71-4d12-81c0-93accc5192a2	Australeuma jeekeli		Australeuma jeekeli	species		ANIMALIA	ARTHROPODA	DIPLOPODA	CHORDEUMATIDA	METOPIDIOTRICHIDAE	Australeuma	Australeuma jeekeli		QVMAG	Zoology Invertebrates	Old Chum Dam, N.E. Tasmania	-41.05	148.033333333333			Australia	Ben Lomond		Tasmania	Dorset	120						1989	12	19	1989-12-19							["Non-marine"]	0	noIssue	Spatially valid	dr345	Queen Victoria Museum Art Gallery provider for OZCAM
ae336718-f617-4de5-b59b-1acbda1789bb	QVM:23:22337	urn:lsid:biodiversity.org.au:afd.taxon:e959691f-af71-4d12-81c0-93accc5192a2	Australeuma jeekeli		Australeuma jeekeli	species		ANIMALIA	ARTHROPODA	DIPLOPODA	CHORDEUMATIDA	METOPIDIOTRICHIDAE	Australeuma	Australeuma jeekeli		QVMAG	Zoology Invertebrates	Mt. Barrow, N.E. Tasmania	-41.3833333333333	147.416666666667			Australia	Ben Lomond		Tasmania	Launceston - Pt C	490						1995	03	22	1995-03-22							["Non-marine"]	0	noIssue	Spatially valid	dr345	Queen Victoria Museum Art Gallery provider for OZCAM
e13a3172-7528-4e90-ac08-e84c94c387d5	QVM:23:22338	urn:lsid:biodiversity.org.au:afd.taxon:e959691f-af71-4d12-81c0-93accc5192a2	Australeuma jeekeli		Australeuma jeekeli	species		ANIMALIA	ARTHROPODA	DIPLOPODA	CHORDEUMATIDA	METOPIDIOTRICHIDAE	Australeuma	Australeuma jeekeli		QVMAG	Zoology Invertebrates	Mt. Barrow, N.E. Tasmania	-41.3833333333333	147.416666666667			Australia	Ben Lomond		Tasmania	Launceston - Pt C	540						1995	03	23	1995-03-23							["Non-marine"]	0	noIssue	Spatially valid	dr345	Queen Victoria Museum Art Gallery provider for OZCAM
2dcfd7b5-7751-40a1-aedd-be9a346e0ca3	QVM:23:22339	urn:lsid:biodiversity.org.au:afd.taxon:2a6cc915-b10f-4dbc-8645-69d830278ab9	Australeuma simile		Australeuma simile	species		ANIMALIA	ARTHROPODA	DIPLOPODA	CHORDEUMATIDA	METOPIDIOTRICHIDAE	Australeuma	Australeuma simile		QVMAG	Zoology Invertebrates	Parsons Hood, Meredith Range, W. Tasmania	-41.5666666666667	145.216666666667			Australia	Tasmanian West		Tasmania	Waratah/Wynyard - Pt B	400						1994	12	11	1994-12-11							["Non-marine"]	0	noIssue	Spatially valid	dr345	Queen Victoria Museum Art Gallery provider for OZCAM
6794b8e7-158c-49a3-ae19-6702d0724ffa	QVM:23:22340	urn:lsid:biodiversity.org.au:afd.taxon:2a6cc915-b10f-4dbc-8645-69d830278ab9	Australeuma simile		Australeuma simile	species		ANIMALIA	ARTHROPODA	DIPLOPODA	CHORDEUMATIDA	METOPIDIOTRICHIDAE	Australeuma	Australeuma simile		QVMAG	Zoology Invertebrates	Mt. Cripps, N.W. Tasmania	-41.5833333333333	145.766666666667			Australia	Tasmanian West		Tasmania	Waratah/Wynyard - Pt B	330						1994	07	10	1994-07-10							["Non-marine"]	0	noIssue	Spatially valid	dr345	Queen Victoria Museum Art Gallery provider for OZCAM
6c254e95-d32d-4d03-b24a-7d465c3f651c	QVM:23:22341	urn:lsid:biodiversity.org.au:afd.taxon:ecf0e3cc-bf39-47ac-964e-198b133811cc	Australeuma mauriesi		Australeuma mauriesi	species		ANIMALIA	ARTHROPODA	DIPLOPODA	CHORDEUMATIDA	METOPIDIOTRICHIDAE	Australeuma	Australeuma mauriesi		QVMAG	Zoology Invertebrates	Huonville, S.E. Tasmania	-43.0333333333333	147.05			Australia	Tasmanian Southern Ranges		Tasmania	Huon Valley	270						1994	09	10	1994-09-10							["Non-marine"]	0	noIssue	Spatially valid	dr345	Queen Victoria Museum Art Gallery provider for OZCAM
ed2d9128-cc77-43cc-a0fd-a3a18bd018af	QVM:23:22347	urn:lsid:biodiversity.org.au:afd.taxon:ecf0e3cc-bf39-47ac-964e-198b133811cc	Australeuma mauriesi		Australeuma mauriesi	species		ANIMALIA	ARTHROPODA	DIPLOPODA	CHORDEUMATIDA	METOPIDIOTRICHIDAE	Australeuma	Australeuma mauriesi		QVMAG	Zoology Invertebrates	Mt. Murchison, W. Tasmania	-41.8166666666667	145.616666666667			Australia	Tasmanian Central Highlands		Tasmania	West Coast	840						1989	04	17	1989-04-17							["Non-marine"]	0	noIssue	Spatially valid	dr345	Queen Victoria Museum Art Gallery provider for OZCAM
58b86317-afb8-4ec7-9e16-efbe46207db4	QVM:23:22349	urn:lsid:biodiversity.org.au:afd.taxon:ecf0e3cc-bf39-47ac-964e-198b133811cc	Australeuma mauriesi		Australeuma mauriesi	species		ANIMALIA	ARTHROPODA	DIPLOPODA	CHORDEUMATIDA	METOPIDIOTRICHIDAE	Australeuma	Australeuma mauriesi		QVMAG	Zoology Invertebrates	Fisher Power Station, N.W. Tasmania	-41.6722222222222	146.266666666667			Australia	Tasmanian Northern Slopes		Tasmania	Meander Valley	920						1996	01	7	1996-01-07							["Non-marine"]	0	noIssue	Spatially valid	dr345	Queen Victoria Museum Art Gallery provider for OZCAM
eb80f138-651b-47b8-9b96-88c8ba4b6eb9	QVM:23:23927	urn:lsid:biodiversity.org.au:afd.taxon:e959691f-af71-4d12-81c0-93accc5192a2	Australeuma jeekeli		Australeuma jeekeli	species		ANIMALIA	ARTHROPODA	DIPLOPODA	CHORDEUMATIDA	METOPIDIOTRICHIDAE	Australeuma	Australeuma jeekeli		QVMAG	Zoology Invertebrates	Mt. Victoria, N.E.Tasmania	-41.3333333333333	147.833333333333			Australia	Ben Lomond		Tasmania	Dorset	900						1989	06	25	1989-06-25							["Non-marine"]	0	noIssue	Spatially valid	dr345	Queen Victoria Museum Art Gallery provider for OZCAM
4da33b9c-d5b5-4a8e-af00-d57dadd96898	QVM:23:23928	urn:lsid:biodiversity.org.au:afd.taxon:e959691f-af71-4d12-81c0-93accc5192a2	Australeuma jeekeli		Australeuma jeekeli	species		ANIMALIA	ARTHROPODA	DIPLOPODA	CHORDEUMATIDA	METOPIDIOTRICHIDAE	Australeuma	Australeuma jeekeli		QVMAG	Zoology Invertebrates	Western Creek, N. Tasmania	-41.65	146.5			Australia	Tasmanian Northern Slopes		Tasmania	Meander Valley							1990	06	3	1990-06-03							["Non-marine"]	0	noIssue	Spatially valid	dr345	Queen Victoria Museum Art Gallery provider for OZCAM
0dba395a-dfea-4799-a834-18cb720c40dc	QVM:23:23949	urn:lsid:biodiversity.org.au:afd.taxon:e959691f-af71-4d12-81c0-93accc5192a2	Australeuma jeekeli		Australeuma jeekeli	species		ANIMALIA	ARTHROPODA	DIPLOPODA	CHORDEUMATIDA	METOPIDIOTRICHIDAE	Australeuma	Australeuma jeekeli		QVMAG	Zoology Invertebrates	Mt. Victoria, N.E.Tasmania	-41.3333333333333	147.833333333333			Australia	Ben Lomond		Tasmania	Dorset	900						1989	11	25	1989-11-25							["Non-marine"]	0	noIssue	Spatially valid	dr345	Queen Victoria Museum Art Gallery provider for OZCAM
1b3170d6-c547-46a9-9cbe-e549183a4beb	QVM:23:23953	urn:lsid:biodiversity.org.au:afd.taxon:e959691f-af71-4d12-81c0-93accc5192a2	Australeuma jeekeli		Australeuma jeekeli	species		ANIMALIA	ARTHROPODA	DIPLOPODA	CHORDEUMATIDA	METOPIDIOTRICHIDAE	Australeuma	Australeuma jeekeli		QVMAG	Zoology Invertebrates	Flash Charlies Creek, Central Plateau, Tasmania	-41.95	147.05			Australia	Tasmanian Northern Midlands		Tasmania	Central Highlands	600						1989	10	10	1989-10-10							["Non-marine"]	0	noIssue	Spatially valid	dr345	Queen Victoria Museum Art Gallery provider for OZCAM
b2d1b6d7-cbe1-43ef-a86e-b69aab8e2284	QVM:23:23955	urn:lsid:biodiversity.org.au:afd.taxon:e959691f-af71-4d12-81c0-93accc5192a2	Australeuma jeekeli		Australeuma jeekeli	species		ANIMALIA	ARTHROPODA	DIPLOPODA	CHORDEUMATIDA	METOPIDIOTRICHIDAE	Australeuma	Australeuma jeekeli		QVMAG	Zoology Invertebrates	Bowmans Creek, N. Tasmania	-41.7333333333333	146.666666666667			Australia	Tasmanian Central Highlands		Tasmania	Meander Valley	680						1991	02	17	1991-02-17							["Non-marine"]	0	noIssue	Spatially valid	dr345	Queen Victoria Museum Art Gallery provider for OZCAM
3af6258d-14fb-4a94-94d4-a4643c3f3ece	QVM:23:23959	urn:lsid:biodiversity.org.au:afd.taxon:e959691f-af71-4d12-81c0-93accc5192a2	Australeuma jeekeli		Australeuma jeekeli	species		ANIMALIA	ARTHROPODA	DIPLOPODA	CHORDEUMATIDA	METOPIDIOTRICHIDAE	Australeuma	Australeuma jeekeli		QVMAG	Zoology Invertebrates	Rattler Hill, N.E. Tasmania	-41.2333333333333	147.866666666667			Australia	Ben Lomond		Tasmania	Dorset	650						1990	08	27	1990-08-27							["Non-marine"]	0	noIssue	Spatially valid	dr345	Queen Victoria Museum Art Gallery provider for OZCAM
644269af-6d0f-4ce3-a698-a46f50a4e2b3	QVM:23:23962	urn:lsid:biodiversity.org.au:afd.taxon:e959691f-af71-4d12-81c0-93accc5192a2	Australeuma jeekeli		Australeuma jeekeli	species		ANIMALIA	ARTHROPODA	DIPLOPODA	CHORDEUMATIDA	METOPIDIOTRICHIDAE	Australeuma	Australeuma jeekeli		QVMAG	Zoology Invertebrates	Old Chum Creek, N.E. Tasmania	-41.0666666666667	148.033333333333			Australia	Ben Lomond		Tasmania	Dorset							1989	05	17	1989-05-17							["Non-marine"]	0	noIssue	Spatially valid	dr345	Queen Victoria Museum Art Gallery provider for OZCAM
f1267e26-efad-4211-adb7-5d39dc1bc50a	QVM:23:23963	urn:lsid:biodiversity.org.au:afd.taxon:e959691f-af71-4d12-81c0-93accc5192a2	Australeuma jeekeli		Australeuma jeekeli	species		ANIMALIA	ARTHROPODA	DIPLOPODA	CHORDEUMATIDA	METOPIDIOTRICHIDAE	Australeuma	Australeuma jeekeli		QVMAG	Zoology Invertebrates	Eaglehawk Neck, Tasman Peninsula, S.E. Tasmania	-43.0166666666667	147.916666666667			Australia		Tasmanian Shelf Province	Tasmania		400						1989	03	21	1989-03-21							["Non-marine"]	0	noIssue	Spatially suspect	dr345	Queen Victoria Museum Art Gallery provider for OZCAM
3594ff52-6787-4b5f-847c-00d5e6b64773	QVM:23:40214	urn:lsid:biodiversity.org.au:afd.taxon:11920750-c238-4b16-860f-8e810fd7312f	Neocambrisoma cachinnus		Neocambrisoma cachinnus	species		ANIMALIA	ARTHROPODA	DIPLOPODA	CHORDEUMATIDA	METOPIDIOTRICHIDAE	Neocambrisoma	Neocambrisoma cachinnus		QVMAG	Zoology Invertebrates	King William Saddle, W. Tasmania	-42.2	146.116666666667			Australia	Tasmanian Central Highlands		Tasmania	Central Highlands	1020						1987	02	26	1987-02-26							["Non-marine"]	0	noIssue	Spatially valid	dr345	Queen Victoria Museum Art Gallery provider for OZCAM
79d3e993-4816-43e8-86d3-e35ad3ae97d6	QVM:23:40215	urn:lsid:biodiversity.org.au:afd.taxon:11920750-c238-4b16-860f-8e810fd7312f	Neocambrisoma cachinnus		Neocambrisoma cachinnus	species		ANIMALIA	ARTHROPODA	DIPLOPODA	CHORDEUMATIDA	METOPIDIOTRICHIDAE	Neocambrisoma	Neocambrisoma cachinnus		QVMAG	Zoology Invertebrates	Cradle Mountain, N.W. Tasmania	-41.65	145.95			Australia	Tasmanian Central Highlands		Tasmania	Kentish	880						1989	11	18	1989-11-18							["Non-marine"]	0	noIssue	Spatially valid	dr345	Queen Victoria Museum Art Gallery provider for OZCAM
f96bd13a-95d8-4012-88f0-ffd5d8dc5921	QVM:23:40216	urn:lsid:biodiversity.org.au:afd.taxon:11920750-c238-4b16-860f-8e810fd7312f	Neocambrisoma cachinnus		Neocambrisoma cachinnus	species		ANIMALIA	ARTHROPODA	DIPLOPODA	CHORDEUMATIDA	METOPIDIOTRICHIDAE	Neocambrisoma	Neocambrisoma cachinnus		QVMAG	Zoology Invertebrates	Table Cape, N.W. Tasmania	-40.95	145.733333333333			Australia		Bass Strait Shelf Province	Tasmania	Waratah/Wynyard - Pt A	60						1996	06	8	1996-06-08							["Non-marine"]	0	noIssue	Spatially suspect	dr345	Queen Victoria Museum Art Gallery provider for OZCAM
bdb65254-afcf-4b54-88b1-9d35376a675d	QVM:23:40248	urn:lsid:biodiversity.org.au:afd.taxon:54c702da-e8f7-4185-8923-1c11a7e03d40	Nesiothrix castra		Nesiothrix	genus		ANIMALIA	ARTHROPODA	DIPLOPODA	CHORDEUMATIDA	METOPIDIOTRICHIDAE	Nesiothrix			QVMAG	Zoology Invertebrates	Ulverstone, N.W. Tasmania	-41.1666666666667	146.183333333333			Australia	Tasmanian Northern Slopes		Tasmania	Central Coast - Pt A	80						1996	10	31	1996-10-31							["Non-marine"]	0	noIssue	Spatially valid	dr345	Queen Victoria Museum Art Gallery provider for OZCAM
44b75003-bc2e-44a1-9ef6-7fdb0e61ed3c	QVM:23:40249	urn:lsid:biodiversity.org.au:afd.taxon:54c702da-e8f7-4185-8923-1c11a7e03d40	Nesiothrix castra		Nesiothrix	genus		ANIMALIA	ARTHROPODA	DIPLOPODA	CHORDEUMATIDA	METOPIDIOTRICHIDAE	Nesiothrix			QVMAG	Zoology Invertebrates	Ulverstone, N.W. Tasmania	-41.1666666666667	146.183333333333			Australia	Tasmanian Northern Slopes		Tasmania	Central Coast - Pt A	80						1996	10	31	1996-10-31							["Non-marine"]	0	noIssue	Spatially valid	dr345	Queen Victoria Museum Art Gallery provider for OZCAM
738dbfb8-ba4e-435d-9c0a-b644d42de31a	QVM:23:40250	urn:lsid:biodiversity.org.au:afd.taxon:54c702da-e8f7-4185-8923-1c11a7e03d40	Nesiothrix castra		Nesiothrix	genus		ANIMALIA	ARTHROPODA	DIPLOPODA	CHORDEUMATIDA	METOPIDIOTRICHIDAE	Nesiothrix			QVMAG	Zoology Invertebrates	Gawler River, N. Tasmania	-41.2	146.133333333333			Australia	Tasmanian Northern Slopes		Tasmania	Central Coast - Pt B	130						1996	10	24	1996-10-24							["Non-marine"]	0	noIssue	Spatially valid	dr345	Queen Victoria Museum Art Gallery provider for OZCAM
c1364550-708a-4826-af67-62fa29e2016b	QVM:23:40251	urn:lsid:biodiversity.org.au:afd.taxon:54c702da-e8f7-4185-8923-1c11a7e03d40	Nesiothrix castra		Nesiothrix	genus		ANIMALIA	ARTHROPODA	DIPLOPODA	CHORDEUMATIDA	METOPIDIOTRICHIDAE	Nesiothrix			QVMAG	Zoology Invertebrates	Gawler River, N. Tasmania	-41.2	146.133333333333			Australia	Tasmanian Northern Slopes		Tasmania	Central Coast - Pt B	130						1996	10	24	1996-10-24							["Non-marine"]	0	noIssue	Spatially valid	dr345	Queen Victoria Museum Art Gallery provider for OZCAM
ce4ee3fe-d43a-4839-b506-dafbffe6344e	QVM:23:40252	urn:lsid:biodiversity.org.au:afd.taxon:54c702da-e8f7-4185-8923-1c11a7e03d40	Nesiothrix castra		Nesiothrix	genus		ANIMALIA	ARTHROPODA	DIPLOPODA	CHORDEUMATIDA	METOPIDIOTRICHIDAE	Nesiothrix			QVMAG	Zoology Invertebrates	Preston, N.W. Tasmania	-41.2833333333333	146.083333333333			Australia	Tasmanian Northern Slopes		Tasmania	Central Coast - Pt B	250						1996	10	24	1996-10-24							["Non-marine"]	0	noIssue	Spatially valid	dr345	Queen Victoria Museum Art Gallery provider for OZCAM
69a6c3b5-63ab-44bc-ab6e-a5505eb768c9	QVM:23:40253	urn:lsid:biodiversity.org.au:afd.taxon:54c702da-e8f7-4185-8923-1c11a7e03d40	Nesiothrix castra		Nesiothrix	genus		ANIMALIA	ARTHROPODA	DIPLOPODA	CHORDEUMATIDA	METOPIDIOTRICHIDAE	Nesiothrix			QVMAG	Zoology Invertebrates	Preston, N.W. Tasmania	-41.2833333333333	146.083333333333			Australia	Tasmanian Northern Slopes		Tasmania	Central Coast - Pt B	270						1997	01	2	1997-01-02							["Non-marine"]	0	noIssue	Spatially valid	dr345	Queen Victoria Museum Art Gallery provider for OZCAM
5f844d85-322e-423c-bea7-936696081614	QVM:23:40285	urn:lsid:biodiversity.org.au:afd.taxon:c6f724f2-384e-4559-ad15-565f3b283fe9	Heterolinotus australis		SIPHONOTIDAE	family		ANIMALIA	ARTHROPODA	DIPLOPODA	POLYZONIIDA	SIPHONOTIDAE				QVMAG	Zoology Invertebrates	Table Cape, N.W. Tasmania	-40.95	145.733333333333			Australia		Bass Strait Shelf Province	Tasmania	Waratah/Wynyard - Pt A	60						1996	06	8	1996-06-08							["Non-marine"]	0	noIssue	Spatially suspect	dr345	Queen Victoria Museum Art Gallery provider for OZCAM
[truncated: 7,949 more rows]
[truncated: 19 more columns]
