# Supplementary material for: A specialist’s audit of aggregated occurrence records
Source: Zookeys. 2013 Apr 19;(293):1–18. doi: 10.3897/zookeys.293.5111 (PMC3677402; doi:10.3897/zookeys.293.5111)
Supplement: Supplementary file 1 — ALA and GBIF occurrence records. (doi: 10.3897/zookeys.293.5111.app) File format: Archive (zip). Explanation note: The Appendix file contains three sets of data. ALA_Diplopoda_23-Dec-2012 and GBIF_Diplopoda_Australia_23-Dec-2012 are CSV files of occurrence records as downloaded on 23 December 2012. Working_files contains two CSV files: (1) Full GBIF and ALA records for Australian millipedes, with annotations for those excluded from the audit (Exclusions_within_full_datasets.csv), and (2) Comparison of GBIF and ALA records with corresponding MoA records, as described in paper (Comparison_table.csv). [file ZooKeys-293-001-s001.zip › ALA_Diplopoda_23-Dec-2012/citation.csv]

Resource name	Citation	Rights	More information	Data generalizations	Information withheld	Download limit	Number of Records in Download
Queen Victoria Museum Art Gallery provider for OZCAM	Queen Victoria Museum and Art Gallery, http://www.qvmag.tas.gov.au/	Creative Commons Attribution 3.0 Australia (CC BY)	For more information: http://collections.ala.org.au/public/show/dr345				1458
Australian Museum Entomology Collection	Records provided by Australian Museum Entomology Collection, accessed through ALA website.		For more information: http://collections.ala.org.au/public/show/co9				7
Queensland Museum provider for OZCAM	Queensland Museum, http://www.qm.qld.gov.au/	Creative Commons Attribution 3.0 Australia (CC BY)	For more information: http://collections.ala.org.au/public/show/dr344				14
Museum Victoria provider for OZCAM	Museum Victoria, http://museumvictoria.com.au/	Creative Commons Attribution 3.0 Australia (CC BY)	For more information: http://collections.ala.org.au/public/show/dr342				646
Australian Museum provider for OZCAM	Australian Museum, http://australianmuseum.net.au/	Creative Commons Attribution 3.0 Australia (CC BY)	For more information: http://collections.ala.org.au/public/show/dr340				4241
Flickr	Records provided by Flickr, accessed through ALA website.		For more information: http://collections.ala.org.au/public/show/dp29				10
Australian National Insect Collection	Australian National Insect Collection	Source of data should be cited where possible.	For more information: http://collections.ala.org.au/public/show/dr130				215
GBIF records	Citation is at record level	Rights is at record level	For more information: http://collections.ala.org.au/public/show/dr695				54
Species at 290 Leppitt Road, Upper Beaconsfield	Laura Levens	Creative Commons Attribution 3.0 Australia (CC BY)	For more information: http://collections.ala.org.au/public/show/dr693				3
Western Australian Museum provider for OZCAM	Western Australian Museum, http://www.museum.wa.gov.au/	Creative Commons Attribution 3.0 Australia (CC BY)	For more information: http://collections.ala.org.au/public/show/dr348				1987
OZCAM (Online Zoological Collections of Australian Museums) Provider	Records provided by OZCAM (Online Zoological Collections of Australian Museums) Provider, accessed through ALA website.		For more information: http://collections.ala.org.au/public/show/dp20				8346
Global Biodiversity Information Facility	Records provided by Global Biodiversity Information Facility, accessed through ALA website.		For more information: http://collections.ala.org.au/public/show/dp42				54
Queen Victoria Museum and Art Gallery - Annelids	Records provided by Queen Victoria Museum and Art Gallery - Annelids, accessed through ALA website.		For more information: http://collections.ala.org.au/public/show/co162				1458
Images of Flora and Fauna of 290 Leppitt Rd, Upper Beaconsfield	Laura Levens	Creative Commons Attribution 3.0 Australia (CC BY)	For more information: http://collections.ala.org.au/public/show/dr703				2
Queensland Museum Arachnid Collection	Records provided by Queensland Museum Arachnid Collection, accessed through ALA website.		For more information: http://collections.ala.org.au/public/show/co148				14
Western Australian Museum Arachnology Collection	Records provided by Western Australian Museum Arachnology Collection, accessed through ALA website.		For more information: http://collections.ala.org.au/public/show/co124				1987
Australian Museum	Records provided by Australian Museum, accessed through ALA website.		For more information: http://collections.ala.org.au/public/show/in4				4241
Museum Victoria Entomology Collection	Records provided by Museum Victoria Entomology Collection, accessed through ALA website.		For more information: http://collections.ala.org.au/public/show/co39				646
Australian National Insect Collection, CSIRO Entomology	Records provided by Australian National Insect Collection, CSIRO Entomology, accessed through ALA website.		For more information: http://collections.ala.org.au/public/show/dp17				215
Queensland Museum	Records provided by Queensland Museum, accessed through ALA website.		For more information: http://collections.ala.org.au/public/show/in15				14
Australian Museum Arachnology Collection	Records provided by Australian Museum Arachnology Collection, accessed through ALA website.		For more information: http://collections.ala.org.au/public/show/co116				4234
Tasmanian Natural Values Atlas	Natural Values Atlas (www.naturalvaluesatlas.tas.gov.au), Date Stamp, (c) State of Tasmania	Creative Commons Attribution 3.0 Australia (CC BY)	For more information: http://collections.ala.org.au/public/show/dr710		The Natural Values Atlas does contain restricted data however only non restricted project and species observation data will be provided to the ALA. To request access to these records please contact support(at)naturalvaluesatlas.tas.gov.au.		60
Museum Victoria	Records provided by Museum Victoria, accessed through ALA website.		For more information: http://collections.ala.org.au/public/show/in16				646
Queen Victoria Museum and Art Gallery	Records provided by Queen Victoria Museum and Art Gallery, accessed through ALA website.		For more information: http://collections.ala.org.au/public/show/in13				1458
Australian National Insect Collection	Records provided by Australian National Insect Collection, accessed through ALA website.		For more information: http://collections.ala.org.au/public/show/co13				215
Commonwealth Scientific and Industrial Research Organisation	Records provided by Commonwealth Scientific and Industrial Research Organisation, accessed through ALA website.		For more information: http://collections.ala.org.au/public/show/in6				215
Encyclopedia of Life Images - Flickr Group	Citation is at the individual image	Creative Commons, varies with individual images	For more information: http://collections.ala.org.au/public/show/dr360				10
Western Australian Museum	Records provided by Western Australian Museum, accessed through ALA website.		For more information: http://collections.ala.org.au/public/show/in34				1987
