# Supplementary material for: A specialist’s audit of aggregated occurrence records
Source: Zookeys. 2013 Apr 19;(293):1–18. doi: 10.3897/zookeys.293.5111 (PMC3677402; doi:10.3897/zookeys.293.5111)
Supplement: Supplementary file 1 — ALA and GBIF occurrence records. (doi: 10.3897/zookeys.293.5111.app) File format: Archive (zip). Explanation note: The Appendix file contains three sets of data. ALA_Diplopoda_23-Dec-2012 and GBIF_Diplopoda_Australia_23-Dec-2012 are CSV files of occurrence records as downloaded on 23 December 2012. Working_files contains two CSV files: (1) Full GBIF and ALA records for Australian millipedes, with annotations for those excluded from the audit (Exclusions_within_full_datasets.csv), and (2) Comparison of GBIF and ALA records with corresponding MoA records, as described in paper (Comparison_table.csv). [file ZooKeys-293-001-s001.zip › GBIF_Diplopoda_Australia_23-Dec-2012/citation.txt]

Please cite this data as follows, and pay attention to the rights documented in the rights.txt:

(accessed through GBIF data portal, Field Museum of Natural History (Zoology) Insect, Arachnid and Myriapod Collection, http://data.gbif.org/datasets/resource/14344)
(accessed through GBIF data portal, SysTax, http://data.gbif.org/datasets/resource/14439)
(accessed through GBIF data portal, Museum of Comparative Zoology, Harvard University, http://data.gbif.org/datasets/resource/14100)
(accessed through GBIF data portal, SysTax, http://data.gbif.org/datasets/resource/1875)
(accessed through GBIF data portal, Australian Museum provider for OZCAM, http://data.gbif.org/datasets/resource/14113)
(accessed through GBIF data portal, Western Australian Museum provider for OZCAM, http://data.gbif.org/datasets/resource/14123)
(accessed through GBIF data portal, UMZC Zoological Specimens, http://data.gbif.org/datasets/resource/14193)
(accessed through GBIF data portal, Zoology (Museum of Evolution - Uppsala), http://data.gbif.org/datasets/resource/1044)
(accessed through GBIF data portal, Queen Victoria Museum Art Gallery provider for OZCAM, http://data.gbif.org/datasets/resource/14120)
(accessed through GBIF data portal, Museum Victoria provider for OZCAM, http://data.gbif.org/datasets/resource/14118)
(accessed through GBIF data portal, Australian National Insect Collection, http://data.gbif.org/datasets/resource/14106)
(accessed through GBIF data portal, CAS Entomology (ENT), http://data.gbif.org/datasets/resource/14364)
(accessed through GBIF data portal, Queensland Museum provider for OZCAM, http://data.gbif.org/datasets/resource/14104)
