# Supplementary material for: A specialist’s audit of aggregated occurrence records
Source: Zookeys. 2013 Apr 19;(293):1–18. doi: 10.3897/zookeys.293.5111 (PMC3677402; doi:10.3897/zookeys.293.5111)
Supplement: Supplementary file 1 — ALA and GBIF occurrence records. (doi: 10.3897/zookeys.293.5111.app) File format: Archive (zip). Explanation note: The Appendix file contains three sets of data. ALA_Diplopoda_23-Dec-2012 and GBIF_Diplopoda_Australia_23-Dec-2012 are CSV files of occurrence records as downloaded on 23 December 2012. Working_files contains two CSV files: (1) Full GBIF and ALA records for Australian millipedes, with annotations for those excluded from the audit (Exclusions_within_full_datasets.csv), and (2) Comparison of GBIF and ALA records with corresponding MoA records, as described in paper (Comparison_table.csv). [file ZooKeys-293-001-s001.zip › GBIF_Diplopoda_Australia_23-Dec-2012/occurrence-search-1356209801659.txt]

Data Publisher	Dataset	Dataset Rights	Collector name	Collector number	Field number	GUID	Date collected	Institution code	Collection code	Catalogue number	Basis of record	Image url	Last indexed	Identifier	Identification date	Scientific name	Author	Scientific name (interpreted)	Kingdom	Phylum	Class	Order	Family	Genus	Country	Country (interpreted)	Locality	County	Continent or Ocean	State/Province	Region	Publisher country	Latitude	Longitude	Coordinate precision	Cell id	Centi cell id	Min depth	Max depth	Max depth	Min altitude	Max altitude	Altitude precision	GBIF portal url	GBIF webservice url
Field Museum	Field Museum of Natural History (Zoology) Insect, Arachnid and Myriapod Collection	Copyright © 2012 The Field Museum of Natural History Full details may be found at http://fieldmuseum.org/about/copyright-information	J. B. Kethley		FMHD#77-5063		1977-02-05 00:00:00.0	FMNH	Insects	FMNH-INS 0000 013 852	Specimen		2012-09-18 11:40:25.0	M. Jorgensen : Field Museum		Spirostreptida		Spirostreptida	Animalia	Arthropoda	Diplopoda	Spirostreptida			Australia	Australia	Savage River Pipeline Rd., milepost #10		Australia	Tasmania	Australia and New Zealand	United States												http://data.gbif.org/occurrences/665958527	http://data.gbif.org/ws/rest/occurrence/get?key=665958527
Field Museum	Field Museum of Natural History (Zoology) Insect, Arachnid and Myriapod Collection	Copyright © 2012 The Field Museum of Natural History Full details may be found at http://fieldmuseum.org/about/copyright-information	S. B. Peck, J. Kukalova-Peck		FMHD#80-390		1980-06-19 00:00:00.0	FMNH	Insects	FMNH-INS 0000 014 797	Specimen		2012-09-18 11:43:12.0	A. Ghiron		Spirostreptida		Spirostreptida	Animalia	Arthropoda	Diplopoda	Spirostreptida			Australia	Australia	Walpole Nat.Pk., Collier Rd.		Oceania	Western Australia	Australia and New Zealand	United States												http://data.gbif.org/occurrences/665985247	http://data.gbif.org/ws/rest/occurrence/get?key=665985247
Field Museum	Field Museum of Natural History (Zoology) Insect, Arachnid and Myriapod Collection	Copyright © 2012 The Field Museum of Natural History Full details may be found at http://fieldmuseum.org/about/copyright-information	S. B. Peck, J. Kukalova-Peck		FMHD#80-390		1980-06-19 00:00:00.0	FMNH	Insects	FMNH-INS 0000 014 799	Specimen		2012-09-18 11:43:12.0	A. Ghiron		Polydesmida		Polydesmida	Animalia	Arthropoda	Diplopoda	Polydesmida			Australia	Australia	Walpole Nat.Pk., Collier Rd.		Oceania	Western Australia	Australia and New Zealand	United States												http://data.gbif.org/occurrences/665985244	http://data.gbif.org/ws/rest/occurrence/get?key=665985244
Field Museum	Field Museum of Natural History (Zoology) Insect, Arachnid and Myriapod Collection	Copyright © 2012 The Field Museum of Natural History Full details may be found at http://fieldmuseum.org/about/copyright-information	S. B. Peck, J. Kukalova-Peck		FMHD#80-389		1980-06-18 00:00:00.0	FMNH	Insects	FMNH-INS 0000 014 937	Specimen		2012-09-18 11:44:41.0	A. Ghiron		Chordeumatida		Chordeumatida	Animalia	Arthropoda	Diplopoda	Chordeumatida			Australia	Australia	Walpole Nat. Pk., Tingle Tree		Oceania	Western Australia	Australia and New Zealand	United States												http://data.gbif.org/occurrences/665999578	http://data.gbif.org/ws/rest/occurrence/get?key=665999578
SysTax	SysTax							ZSM/Myr	Zoologische Staatssammlung Munchen - Myriapoda	273167	Specimen		2012-12-02 09:43:35.0			Sphaerotrichopus cornutus Verhoeff, 1936		Sphaerotrichopus cornutus Verhoeff, 1936					Dalodesmidae	Sphaerotrichopus	Australia	Australia					Australia and New Zealand	Germany												http://data.gbif.org/occurrences/724564411	http://data.gbif.org/ws/rest/occurrence/get?key=724564411
Field Museum	Field Museum of Natural History (Zoology) Insect, Arachnid and Myriapod Collection	Copyright © 2012 The Field Museum of Natural History Full details may be found at http://fieldmuseum.org/about/copyright-information	J. B. Kethley		FMHD#77-119		1977-02-07 00:00:00.0	FMNH	Insects	FMNH-INS 0000 014 943	Specimen		2012-09-18 11:40:57.0	A. Ghiron		Chordeumatida		Chordeumatida	Animalia	Arthropoda	Diplopoda	Chordeumatida			Australia	Australia	Lk. St. Clair Nat. Pk., S end Lk. St. Clair		Oceania	Tasmania	Australia and New Zealand	United States												http://data.gbif.org/occurrences/665963189	http://data.gbif.org/ws/rest/occurrence/get?key=665963189
Field Museum	Field Museum of Natural History (Zoology) Insect, Arachnid and Myriapod Collection	Copyright © 2012 The Field Museum of Natural History Full details may be found at http://fieldmuseum.org/about/copyright-information	S. B. Peck, J. Kukalova-Peck		FMHD#82-645		1982-08-21 00:00:00.0	FMNH	Insects	FMNH-INS 0000 056 809	Specimen		2012-09-18 11:45:47.0	A. Ghiron		Polyzoniida		Polyzoniida	Animalia	Arthropoda	Diplopoda	Polyzoniida			Australia	Australia	Mt. Glennie, Roseberry St. For.		Oceania	New South Wales	Australia and New Zealand	United States												http://data.gbif.org/occurrences/666010464	http://data.gbif.org/ws/rest/occurrence/get?key=666010464
Field Museum	Field Museum of Natural History (Zoology) Insect, Arachnid and Myriapod Collection	Copyright © 2012 The Field Museum of Natural History Full details may be found at http://fieldmuseum.org/about/copyright-information	J. B. Kethley		FMHD#77-136		1977-02-14 00:00:00.0	FMNH	Insects	FMNH-INS 0000 033 221	Specimen		2012-09-18 11:41:37.0	A. Ghiron		Polydesmida		Polydesmida	Animalia	Arthropoda	Diplopoda	Polydesmida			Australia	Australia	20km NW Maydena, Florentine Vly.		Oceania	Tasmania	Australia and New Zealand	United States									213			http://data.gbif.org/occurrences/665969590	http://data.gbif.org/ws/rest/occurrence/get?key=665969590
Field Museum	Field Museum of Natural History (Zoology) Insect, Arachnid and Myriapod Collection	Copyright © 2012 The Field Museum of Natural History Full details may be found at http://fieldmuseum.org/about/copyright-information	J. B. Kethley		FMHD#77-5064		1977-02-04 00:00:00.0	FMNH	Insects	FMNH-INS 0000 013 853	Specimen		2012-09-18 11:41:47.0	M. Jorgensen : Field Museum		Polydesmida		Polydesmida	Animalia	Arthropoda	Diplopoda	Polydesmida			Australia	Australia	Cradle Mtn. Nat. Park, Carruthers Creek		Australia	Tasmania	Australia and New Zealand	United States												http://data.gbif.org/occurrences/665972042	http://data.gbif.org/ws/rest/occurrence/get?key=665972042
Field Museum	Field Museum of Natural History (Zoology) Insect, Arachnid and Myriapod Collection	Copyright © 2012 The Field Museum of Natural History Full details may be found at http://fieldmuseum.org/about/copyright-information	J. B. Kethley		FMHD#77-143		1977-02-15 00:00:00.0	FMNH	Insects	FMNH-INS 0000 014 955	Specimen		2012-09-18 11:43:29.0	A. Ghiron		Spirostreptida		Spirostreptida	Animalia	Arthropoda	Diplopoda	Spirostreptida			Australia	Australia	22km NW Maydena, Florentine Vly.		Oceania	Tasmania	Australia and New Zealand	United States									213			http://data.gbif.org/occurrences/665988209	http://data.gbif.org/ws/rest/occurrence/get?key=665988209
Field Museum	Field Museum of Natural History (Zoology) Insect, Arachnid and Myriapod Collection	Copyright © 2012 The Field Museum of Natural History Full details may be found at http://fieldmuseum.org/about/copyright-information	J. B. Kethley		FMHD#77-178		1977-02-27 00:00:00.0	FMNH	Insects	FMNH-INS 0000 014 661	Specimen		2012-09-18 11:41:59.0	A. Ghiron		Polydesmida		Polydesmida	Animalia	Arthropoda	Diplopoda	Polydesmida			Australia	Australia	35km SW Smithton, Christmas Hills		Oceania	Tasmania	Australia and New Zealand	United States												http://data.gbif.org/occurrences/665973896	http://data.gbif.org/ws/rest/occurrence/get?key=665973896
Field Museum	Field Museum of Natural History (Zoology) Insect, Arachnid and Myriapod Collection	Copyright © 2012 The Field Museum of Natural History Full details may be found at http://fieldmuseum.org/about/copyright-information	J. B. Kethley		FMHD#77-179		1977-02-27 00:00:00.0	FMNH	Insects	FMNH-INS 0000 014 669	Specimen		2012-09-18 11:43:06.0	A. Ghiron		Spirostreptida		Spirostreptida	Animalia	Arthropoda	Diplopoda	Spirostreptida			Australia	Australia	35km SW Smithton, Christmas Hills		Oceania	Tasmania	Australia and New Zealand	United States												http://data.gbif.org/occurrences/665984282	http://data.gbif.org/ws/rest/occurrence/get?key=665984282
Field Museum	Field Museum of Natural History (Zoology) Insect, Arachnid and Myriapod Collection	Copyright © 2012 The Field Museum of Natural History Full details may be found at http://fieldmuseum.org/about/copyright-information	S. B. Peck, J. Kukalova-Peck		FMHD#82-646		1982-08-24 00:00:00.0	FMNH	Insects	FMNH-INS 0000 061 894	Specimen		2012-09-18 11:45:13.0	A. Ghiron		Chordeumatida		Chordeumatida	Animalia	Arthropoda	Diplopoda	Chordeumatida			Australia	Australia	Wiangaree St. For., 33 km NE Wiangaree		Oceania	New South Wales	Australia and New Zealand	United States												http://data.gbif.org/occurrences/666004748	http://data.gbif.org/ws/rest/occurrence/get?key=666004748
Museum of Comparative Zoology, Harvard University	Museum of Comparative Zoology, Harvard University	Copyright © 2012 The President and Fellows of Harvard College	Alfred G. Mayer				1896-01-01 00:00:00.0	MCZ	IZ	DIPL-4697	Specimen	http://mczbase.mcz.harvard.edu/guid/MCZ:IZ:DIPL-4697	2012-12-03 19:41:20.0	[no agent data]		Cyliosoma pachygon	Chamberlin, 1920	Cyliosoma pachygon	Animalia	Arthropoda	Diplopoda	Sphaerotheriida	Sphaerotheriidae	Cyliosoma	Australia	Australia	Cooktown		Australia	Queensland	Australia and New Zealand	United States												http://data.gbif.org/occurrences/699112920	http://data.gbif.org/ws/rest/occurrence/get?key=699112920
Museum of Comparative Zoology, Harvard University	Museum of Comparative Zoology, Harvard University	Copyright © 2012 The President and Fellows of Harvard College	Hubert Lyman Clark				1914-01-01 00:00:00.0	MCZ	IZ	DIPL-4660	Specimen	http://mczbase.mcz.harvard.edu/guid/MCZ:IZ:DIPL-4660	2012-12-03 19:47:04.0	[no agent data]		Paurodesmus acutangulus	Chamberlin, 1920	Paurodesmus acutangulus	Animalia	Arthropoda	Diplopoda	Polydesmida	Dalodesmidae	Paurodesmus	Australia	Australia	N. Queensland, Kuranda		Australia	Queensland	Australia and New Zealand	United States												http://data.gbif.org/occurrences/699118812	http://data.gbif.org/ws/rest/occurrence/get?key=699118812
Field Museum	Field Museum of Natural History (Zoology) Insect, Arachnid and Myriapod Collection	Copyright © 2012 The Field Museum of Natural History Full details may be found at http://fieldmuseum.org/about/copyright-information	J. B. Kethley		FMHD#77-119		1977-02-07 00:00:00.0	FMNH	Insects	FMNH-INS 0000 014 942	Specimen		2012-09-18 11:40:57.0	A. Ghiron		Polydesmida		Polydesmida	Animalia	Arthropoda	Diplopoda	Polydesmida			Australia	Australia	Lk. St. Clair Nat. Pk., S end Lk. St. Clair		Oceania	Tasmania	Australia and New Zealand	United States												http://data.gbif.org/occurrences/665963192	http://data.gbif.org/ws/rest/occurrence/get?key=665963192
Field Museum	Field Museum of Natural History (Zoology) Insect, Arachnid and Myriapod Collection	Copyright © 2012 The Field Museum of Natural History Full details may be found at http://fieldmuseum.org/about/copyright-information	J. B. Kethley		FMHD#77-188		1977-03-04 00:00:00.0	FMNH	Insects	FMNH-INS 0000 014 671	Specimen		2012-09-18 11:42:35.0	A. Ghiron		Polydesmida		Polydesmida	Animalia	Arthropoda	Diplopoda	Polydesmida			Australia	Australia	35km SW Smithton		Oceania	Tasmania	Australia and New Zealand	United States												http://data.gbif.org/occurrences/665979764	http://data.gbif.org/ws/rest/occurrence/get?key=665979764
SysTax	SysTax		Verhoeff, Karl Wilhelm					ZSM/Myr	Zoologische Staatssammlung Munchen - Myriapoda	99662	Unknown		2011-10-15 08:27:15.0			Ainigmabolus chisholmi Verhoeff, 1937		Ainigmabolus chisholmi Verhoeff, 1937					Trigoniulidae	Ainigmabolus	Australia	Australia					Australia and New Zealand	Germany												http://data.gbif.org/occurrences/199165285	http://data.gbif.org/ws/rest/occurrence/get?key=199165285
Field Museum	Field Museum of Natural History (Zoology) Insect, Arachnid and Myriapod Collection	Copyright © 2012 The Field Museum of Natural History Full details may be found at http://fieldmuseum.org/about/copyright-information	S. B. Peck, J. Kukalova-Peck		FMHD#82-651		1982-07-03 00:00:00.0	FMNH	Insects	FMNH-INS 0000 061 929	Specimen		2012-09-18 11:45:15.0	A. Ghiron		Spirostreptida		Spirostreptida	Animalia	Arthropoda	Diplopoda	Spirostreptida			Australia	Australia	Mt. Hartley (flanks), 30 km S. Cooktown		Oceania	Queensland	Australia and New Zealand	United States												http://data.gbif.org/occurrences/666005106	http://data.gbif.org/ws/rest/occurrence/get?key=666005106
Museum of Comparative Zoology, Harvard University	Museum of Comparative Zoology, Harvard University	Copyright © 2012 The President and Fellows of Harvard College	Hubert Lyman Clark				1914-01-01 00:00:00.0	MCZ	IZ	DIPL-4696	Specimen	http://mczbase.mcz.harvard.edu/guid/MCZ:IZ:DIPL-4696	2012-12-03 19:40:46.0	[no agent data]		Cyliosoma kurandanum	Chamberlin, 1920	Cyliosoma kurandanum	Animalia	Arthropoda	Diplopoda	Sphaerotheriida	Sphaerotheriidae	Cyliosoma	Australia	Australia	Kuranda		Australia	Queensland	Australia and New Zealand	United States												http://data.gbif.org/occurrences/699112361	http://data.gbif.org/ws/rest/occurrence/get?key=699112361
SysTax	SysTax		Verhoeff, Karl Wilhelm					ZSM/Myr	Zoologische Staatssammlung Munchen - Myriapoda	272954	Unknown		2011-10-15 08:41:45.0			Mjoebergodesmus annulatus Verhoeff, 1924		Mjoebergodesmus annulatus Verhoeff, 1924					Paradoxosomatidae	Mjoebergodesmus	Australia	Australia					Australia and New Zealand	Germany												http://data.gbif.org/occurrences/199340875	http://data.gbif.org/ws/rest/occurrence/get?key=199340875
Australian Museum	Australian Museum provider for OZCAM		Mesibov, R.				1988-04-01 00:00:00.0	AM	Arachnology	KS.86632	Specimen		2012-09-25 16:05:01.0			Nesiothrix medialis Shear & Mesibov, 1997		Nesiothrix medialis Shear & Mesibov, 1997		Arthropoda		Chordeumatida	Metopidiotrichidae	Nesiothrix	Australia	Australia				Tasmania	Australia and New Zealand	Australia												http://data.gbif.org/occurrences/478982315	http://data.gbif.org/ws/rest/occurrence/get?key=478982315
SysTax	SysTax							ZSM/Myr	Zoologische Staatssammlung Munchen - Myriapoda	272506	Unknown		2011-10-15 08:51:41.0			Trigoniulus digitulus		Trigoniulus digitulus					Trigoniulidae	Trigoniulus	Australia	Australia					Australia and New Zealand	Germany												http://data.gbif.org/occurrences/210546959	http://data.gbif.org/ws/rest/occurrence/get?key=210546959
Museum of Comparative Zoology, Harvard University	Museum of Comparative Zoology, Harvard University	Copyright © 2012 The President and Fellows of Harvard College	William Morton Wheeler, Harvard-Australian Expedition				1700-01-01 00:00:00.0	MCZ	IZ	43711	Specimen	http://mczbase.mcz.harvard.edu/guid/MCZ:IZ:43711	2012-12-03 19:56:10.0	P.M. Johns, vi.1967		Samichus decoratus	Attems, 1911	Samichus decoratus	Animalia	Arthropoda	Diplopoda	Spirostreptida	Iulomorphidae	Samichus	Australia	Australia	Pemberton, Nov. 1931 or 1932		Australia	Western Australia	Australia and New Zealand	United States												http://data.gbif.org/occurrences/477983709	http://data.gbif.org/ws/rest/occurrence/get?key=477983709
Field Museum	Field Museum of Natural History (Zoology) Insect, Arachnid and Myriapod Collection	Copyright © 2012 The Field Museum of Natural History Full details may be found at http://fieldmuseum.org/about/copyright-information	J. B. Kethley	Berlese #296	FMHD#77-197		1977-03-07 00:00:00.0	FMNH	Insects	FMNH-INS 0000 014 382	Specimen		2012-09-18 11:40:59.0	A. Ghiron		Polyzoniida		Polyzoniida	Animalia	Arthropoda	Diplopoda	Polyzoniida			Australia	Australia	Dismal Swamp, 35 km W Smithton		Oceania	Tasmania	Australia and New Zealand	United States												http://data.gbif.org/occurrences/665963701	http://data.gbif.org/ws/rest/occurrence/get?key=665963701
Field Museum	Field Museum of Natural History (Zoology) Insect, Arachnid and Myriapod Collection	Copyright © 2012 The Field Museum of Natural History Full details may be found at http://fieldmuseum.org/about/copyright-information	J. B. Kethley		FMHD#77-138		1977-02-14 00:00:00.0	FMNH	Insects	FMNH-INS 0000 033 110	Specimen		2012-09-18 11:42:50.0	A. Ghiron		Polydesmida		Polydesmida	Animalia	Arthropoda	Diplopoda	Polydesmida			Australia	Australia	20km NW Maydena, Florentine Vly.		Oceania	Tasmania	Australia and New Zealand	United States									213			http://data.gbif.org/occurrences/665982173	http://data.gbif.org/ws/rest/occurrence/get?key=665982173
Museum of Comparative Zoology, Harvard University	Museum of Comparative Zoology, Harvard University	Copyright © 2012 The President and Fellows of Harvard College	G.H. Hardy				1700-01-01 00:00:00.0	MCZ	IZ	DIPL-4817	Specimen	http://mczbase.mcz.harvard.edu/guid/MCZ:IZ:DIPL-4817	2012-12-03 19:40:59.0	[no agent data]		Euethogonus hardyi	Chamberlin, 1920	Euethogonus hardyi	Animalia	Arthropoda	Diplopoda	Spirostreptida	Iulomorphidae	Euethogonus	Australia	Australia			Australia		Australia and New Zealand	United States												http://data.gbif.org/occurrences/699112660	http://data.gbif.org/ws/rest/occurrence/get?key=699112660
Field Museum	Field Museum of Natural History (Zoology) Insect, Arachnid and Myriapod Collection	Copyright © 2012 The Field Museum of Natural History Full details may be found at http://fieldmuseum.org/about/copyright-information	J. B. Kethley		FMHD#77-157		1977-02-19 00:00:00.0	FMNH	Insects	FMNH-INS 0000 033 114	Specimen		2012-09-18 11:42:29.0	A. Ghiron		Polyzoniida		Polyzoniida	Animalia	Arthropoda	Diplopoda	Polyzoniida			Australia	Australia	32km NW Maydena, Florentine Vly.		Oceania	Tasmania	Australia and New Zealand	United States									213			http://data.gbif.org/occurrences/665978742	http://data.gbif.org/ws/rest/occurrence/get?key=665978742
Field Museum	Field Museum of Natural History (Zoology) Insect, Arachnid and Myriapod Collection	Copyright © 2012 The Field Museum of Natural History Full details may be found at http://fieldmuseum.org/about/copyright-information	J. B. Kethley		FMHD#77-113		1977-02-06 00:00:00.0	FMNH	Insects	FMNH-INS 0000 033 214	Specimen		2012-09-18 11:44:18.0	A. Ghiron		Spirostreptida		Spirostreptida	Animalia	Arthropoda	Diplopoda	Spirostreptida			Australia	Australia	Railton (3km W)		Oceania	Tasmania	Australia and New Zealand	United States												http://data.gbif.org/occurrences/665995839	http://data.gbif.org/ws/rest/occurrence/get?key=665995839
Field Museum	Field Museum of Natural History (Zoology) Insect, Arachnid and Myriapod Collection	Copyright © 2012 The Field Museum of Natural History Full details may be found at http://fieldmuseum.org/about/copyright-information	J. B. Kethley		FMHD#77-109		1977-02-03 00:00:00.0	FMNH	Insects	FMNH-INS 0000 033 244	Specimen		2012-09-18 11:40:22.0	A. Ghiron		Polydesmida		Polydesmida	Animalia	Arthropoda	Diplopoda	Polydesmida			Australia	Australia	Cradle Mtn. Nat. Pk., Waldheim For.		Oceania	Tasmania	Australia and New Zealand	United States									1067			http://data.gbif.org/occurrences/665958030	http://data.gbif.org/ws/rest/occurrence/get?key=665958030
Museum of Comparative Zoology, Harvard University	Museum of Comparative Zoology, Harvard University	Copyright © 2012 The President and Fellows of Harvard College	William Morton Wheeler				1914-10-25 00:00:00.0	MCZ	IZ	DIPL-4803	Specimen	http://mczbase.mcz.harvard.edu/guid/MCZ:IZ:DIPL-4803	2012-12-03 19:40:46.0	[no agent data]		Spirobolellus kurandanus	Chamberlin, 1920	Spirobolellus kurandanus	Animalia	Arthropoda	Diplopoda	Spirobolida	Spirobolellidae	Spirobolellus	Australia	Australia	Kuranda		Australia	Queensland	Australia and New Zealand	United States												http://data.gbif.org/occurrences/699112362	http://data.gbif.org/ws/rest/occurrence/get?key=699112362
Museum of Comparative Zoology, Harvard University	Museum of Comparative Zoology, Harvard University	Copyright © 2012 The President and Fellows of Harvard College	G.H. Hardy				1700-01-01 00:00:00.0	MCZ	IZ	DIPL-4818	Specimen	http://mczbase.mcz.harvard.edu/guid/MCZ:IZ:DIPL-4818	2012-12-03 19:43:07.0	[no agent data]		Euethogonus hardyi	Chamberlin, 1920	Euethogonus hardyi	Animalia	Arthropoda	Diplopoda	Spirostreptida	Iulomorphidae	Euethogonus	Australia	Australia			Australia		Australia and New Zealand	United States												http://data.gbif.org/occurrences/699114296	http://data.gbif.org/ws/rest/occurrence/get?key=699114296
Field Museum	Field Museum of Natural History (Zoology) Insect, Arachnid and Myriapod Collection	Copyright © 2012 The Field Museum of Natural History Full details may be found at http://fieldmuseum.org/about/copyright-information	J. B. Kethley		FMHD#77-123		1977-02-09 00:00:00.0	FMNH	Insects	FMNH-INS 0000 014 946	Specimen		2012-09-18 11:44:03.0	A. Ghiron		Polydesmida		Polydesmida	Animalia	Arthropoda	Diplopoda	Polydesmida			Australia	Australia	12 mi S Derwent Bridge		Oceania	Tasmania	Australia and New Zealand	United States												http://data.gbif.org/occurrences/665993618	http://data.gbif.org/ws/rest/occurrence/get?key=665993618
SysTax	SysTax							ZMH	Zoologisches Institut und Museum Hamburg	118360	Unknown		2011-10-15 08:28:58.0			Atelomastix albanyensis Attems, 1911		Atelomastix albanyensis Attems, 1911					Iulomorphidae	Atelomastix	Australia	Australia					Australia and New Zealand	Germany												http://data.gbif.org/occurrences/199177516	http://data.gbif.org/ws/rest/occurrence/get?key=199177516
Field Museum	Field Museum of Natural History (Zoology) Insect, Arachnid and Myriapod Collection	Copyright © 2012 The Field Museum of Natural History Full details may be found at http://fieldmuseum.org/about/copyright-information	S. B. Peck, J. Kukalova-Peck		FMHD#82-644		1982-08-29 00:00:00.0	FMNH	Insects	FMNH-INS 0000 061 899	Specimen		2012-09-18 11:45:13.0	A. Ghiron		Spirobolida		Spirobolida	Animalia	Arthropoda	Diplopoda	Spirobolida			Australia	Australia	Barrengarry Mt., 24 km SE Mossvale		Oceania	New South Wales	Australia and New Zealand	United States												http://data.gbif.org/occurrences/666004757	http://data.gbif.org/ws/rest/occurrence/get?key=666004757
Field Museum	Field Museum of Natural History (Zoology) Insect, Arachnid and Myriapod Collection	Copyright © 2012 The Field Museum of Natural History Full details may be found at http://fieldmuseum.org/about/copyright-information	J. B. Kethley		FMHD#77-148		1977-02-15 00:00:00.0	FMNH	Insects	FMNH-INS 0000 033 111	Specimen		2012-09-18 11:40:04.0	A. Ghiron		Polydesmida		Polydesmida	Animalia	Arthropoda	Diplopoda	Polydesmida			Australia	Australia	22km NW Maydena, Florentine Vly.		Oceania	Tasmania	Australia and New Zealand	United States									213			http://data.gbif.org/occurrences/665955356	http://data.gbif.org/ws/rest/occurrence/get?key=665955356
Field Museum	Field Museum of Natural History (Zoology) Insect, Arachnid and Myriapod Collection	Copyright © 2012 The Field Museum of Natural History Full details may be found at http://fieldmuseum.org/about/copyright-information	S. B. Peck, J. Kukalova-Peck	P#70b	FMHD#80-391		1980-06-20 00:00:00.0	FMNH	Insects	FMNH-INS 0000 014 795	Specimen		2012-09-18 11:40:46.0	A. Ghiron		Polydesmida		Polydesmida	Animalia	Arthropoda	Diplopoda	Polydesmida			Australia	Australia	Walpole Nat. Pk, Zig Zag Rd.		Oceania	Western Australia	Australia and New Zealand	United States												http://data.gbif.org/occurrences/665961610	http://data.gbif.org/ws/rest/occurrence/get?key=665961610
Western Australian Museum	Western Australian Museum provider for OZCAM		'Glauert, L.'					WAM	ARACH	53976	Specimen		2012-10-10 16:05:47.0	M.S.Harvey		Dinocambala ingens		Dinocambala ingens		Arthropoda		Spirostreptida	Iulomorphidae	Dinocambala	Australia	Australia				W.A.	Australia and New Zealand	Australia			100000									http://data.gbif.org/occurrences/500809391	http://data.gbif.org/ws/rest/occurrence/get?key=500809391
SysTax	SysTax							ZSM/Myr	Zoologische Staatssammlung Munchen - Myriapoda	272930	Specimen		2012-12-02 09:27:41.0			Antichiropus teres Verhoeff, 1924		Antichiropus teres Verhoeff, 1924					Paradoxosomatidae	Antichiropus	Australia	Australia					Australia and New Zealand	Germany												http://data.gbif.org/occurrences/685452306	http://data.gbif.org/ws/rest/occurrence/get?key=685452306
Museum of Comparative Zoology, Harvard University	Museum of Comparative Zoology, Harvard University	Copyright © 2012 The President and Fellows of Harvard College	William M. Mann				1700-01-01 00:00:00.0	MCZ	IZ	DIPL-4896	Specimen	http://mczbase.mcz.harvard.edu/guid/MCZ:IZ:DIPL-4896	2012-12-03 19:41:16.0	[no agent data]		Strongylosoma rubrimarginatum	Chamberlin, 1920	Strongylosoma rubrimarginatum	Animalia	Arthropoda	Diplopoda	Polydesmida	Paradoxosomatidae	Strongylosoma	Australia	Australia	Wentworth Falls		Australia	New South Wales	Australia and New Zealand	United States												http://data.gbif.org/occurrences/699112874	http://data.gbif.org/ws/rest/occurrence/get?key=699112874
Field Museum	Field Museum of Natural History (Zoology) Insect, Arachnid and Myriapod Collection	Copyright © 2012 The Field Museum of Natural History Full details may be found at http://fieldmuseum.org/about/copyright-information	S. B. Peck, J. Kukalova-Peck		FMHD#80-364		1980-05-17 00:00:00.0	FMNH	Insects	FMNH-INS 0000 014 291	Specimen		2012-09-18 11:44:15.0	A. Ghiron		Polydesmida		Polydesmida	Animalia	Arthropoda	Diplopoda	Polydesmida			Australia	Australia	Transit Hill		Oceania	New South Wales	Australia and New Zealand	United States									107			http://data.gbif.org/occurrences/665995379	http://data.gbif.org/ws/rest/occurrence/get?key=665995379
Field Museum	Field Museum of Natural History (Zoology) Insect, Arachnid and Myriapod Collection	Copyright © 2012 The Field Museum of Natural History Full details may be found at http://fieldmuseum.org/about/copyright-information	S. B. Peck, J. Kukalova-Peck		FMHD#80-389		1980-06-18 00:00:00.0	FMNH	Insects	FMNH-INS 0000 014 936	Specimen		2012-09-18 11:44:40.0	A. Ghiron		Spirostreptida		Spirostreptida	Animalia	Arthropoda	Diplopoda	Spirostreptida			Australia	Australia	Walpole Nat. Pk., Tingle Tree		Oceania	Western Australia	Australia and New Zealand	United States												http://data.gbif.org/occurrences/665999576	http://data.gbif.org/ws/rest/occurrence/get?key=665999576
Field Museum	Field Museum of Natural History (Zoology) Insect, Arachnid and Myriapod Collection	Copyright © 2012 The Field Museum of Natural History Full details may be found at http://fieldmuseum.org/about/copyright-information	J. B. Kethley		FMHD#77-184		1977-02-28 00:00:00.0	FMNH	Insects	FMNH-INS 0000 014 782	Specimen		2012-09-18 11:41:15.0	A. Ghiron		Polydesmida		Polydesmida	Animalia	Arthropoda	Diplopoda	Polydesmida			Australia	Australia	4km SE Li Leah		Oceania	Tasmania	Australia and New Zealand	United States												http://data.gbif.org/occurrences/665966168	http://data.gbif.org/ws/rest/occurrence/get?key=665966168
Field Museum	Field Museum of Natural History (Zoology) Insect, Arachnid and Myriapod Collection	Copyright © 2012 The Field Museum of Natural History Full details may be found at http://fieldmuseum.org/about/copyright-information	W. L. Necker		MyrCE-7855		1944-12-27 00:00:00.0	FMNH	Insects	FMNH-INS 0000 013 647	Specimen		2012-09-18 11:48:50.0	James E. Louderman : Field Museum of Natural History - Insects		Polydesmida		Polydesmida	Animalia	Arthropoda	Diplopoda	Polydesmida			Australia	Australia	Mt. Irvine, (Blue Mts.), 50 mi N of Sydney		Australia		Australia and New Zealand	United States												http://data.gbif.org/occurrences/666042272	http://data.gbif.org/ws/rest/occurrence/get?key=666042272
SysTax	SysTax							MCZ	Museum of Comparative Zoology	268913	Specimen		2012-12-02 09:28:14.0			Atopodesmus parvus Chamberlin, 1920		Atopodesmus parvus Chamberlin, 1920					Polydesmida_incerta_sedis	Atopodesmus	Australia	Australia					Australia and New Zealand	Germany												http://data.gbif.org/occurrences/685457729	http://data.gbif.org/ws/rest/occurrence/get?key=685457729
SysTax	SysTax							ZSM/Myr	Zoologische Staatssammlung Munchen - Myriapoda	273075	Specimen		2012-12-02 09:33:52.0			Gigantowales chisholmi Verhoeff, 1937		Gigantowales chisholmi Verhoeff, 1937					Paradoxosomatidae	Gigantowales	Australia	Australia					Australia and New Zealand	Germany												http://data.gbif.org/occurrences/685512902	http://data.gbif.org/ws/rest/occurrence/get?key=685512902
Museum of Comparative Zoology, Harvard University	Museum of Comparative Zoology, Harvard University	Copyright © 2012 The President and Fellows of Harvard College	W. Heron				1700-01-01 00:00:00.0	MCZ	IZ	41378	Specimen	http://mczbase.mcz.harvard.edu/guid/MCZ:IZ:41378	2012-12-03 19:35:59.0	P.M. Johns, vi.1967		Cyliosomella andersoni	Verhoeff	Cyliosomella andersoni	Animalia	Arthropoda	Diplopoda	Sphaerotheriida	Sphaerotheriidae	Cyliosomella	Australia	Australia	Dorrigo		Australia	New South Wales	Australia and New Zealand	United States												http://data.gbif.org/occurrences/477898686	http://data.gbif.org/ws/rest/occurrence/get?key=477898686
Field Museum	Field Museum of Natural History (Zoology) Insect, Arachnid and Myriapod Collection	Copyright © 2012 The Field Museum of Natural History Full details may be found at http://fieldmuseum.org/about/copyright-information	J. B. Kethley		FMHD#77-134		1977-02-14 00:00:00.0	FMNH	Insects	FMNH-INS 0000 033 240	Specimen		2012-09-18 11:41:41.0	A. Ghiron		Chordeumatida		Chordeumatida	Animalia	Arthropoda	Diplopoda	Chordeumatida			Australia	Australia	10km NW Maydena, Florentine Vly.		Oceania	Tasmania	Australia and New Zealand	United States									213			http://data.gbif.org/occurrences/665970454	http://data.gbif.org/ws/rest/occurrence/get?key=665970454
Field Museum	Field Museum of Natural History (Zoology) Insect, Arachnid and Myriapod Collection	Copyright © 2012 The Field Museum of Natural History Full details may be found at http://fieldmuseum.org/about/copyright-information	J. B. Kethley		FMHD#77-186		1977-03-03 00:00:00.0	FMNH	Insects	FMNH-INS 0000 014 670	Specimen		2012-09-18 11:44:13.0	A. Ghiron		Polyzoniida		Polyzoniida	Animalia	Arthropoda	Diplopoda	Polyzoniida			Australia	Australia	60km S Smithton		Oceania	Tasmania	Australia and New Zealand	United States												http://data.gbif.org/occurrences/665995070	http://data.gbif.org/ws/rest/occurrence/get?key=665995070
Field Museum	Field Museum of Natural History (Zoology) Insect, Arachnid and Myriapod Collection	Copyright © 2012 The Field Museum of Natural History Full details may be found at http://fieldmuseum.org/about/copyright-information	S. B. Peck, J. Kukalova-Peck		FMHD#82-650		1982-07-01 00:00:00.0	FMNH	Insects	FMNH-INS 0000 061 971	Specimen		2012-09-18 11:45:41.0	A. Ghiron		Polydesmida		Polydesmida	Animalia	Arthropoda	Diplopoda	Polydesmida			Australia	Australia	Mt. Finnigan, 30 km S Cooktown		Oceania	Queensland	Australia and New Zealand	United States												http://data.gbif.org/occurrences/666009504	http://data.gbif.org/ws/rest/occurrence/get?key=666009504
SysTax	SysTax		Verhoeff, Karl Wilhelm					ZSM/Myr	Zoologische Staatssammlung Munchen - Myriapoda	99662	Specimen		2012-12-02 09:26:56.0			Ainigmabolus chisholmi Verhoeff, 1937		Ainigmabolus chisholmi Verhoeff, 1937					Trigoniulidae	Ainigmabolus	Australia	Australia					Australia and New Zealand	Germany												http://data.gbif.org/occurrences/685444993	http://data.gbif.org/ws/rest/occurrence/get?key=685444993
Field Museum	Field Museum of Natural History (Zoology) Insect, Arachnid and Myriapod Collection	Copyright © 2012 The Field Museum of Natural History Full details may be found at http://fieldmuseum.org/about/copyright-information	S. B. Peck, J. Kukalova-Peck		FMHD#82-639		1982-08-27 00:00:00.0	FMNH	Insects	FMNH-INS 0000 061 978	Specimen		2012-09-18 11:45:41.0	A. Ghiron		Polydesmida		Polydesmida	Animalia	Arthropoda	Diplopoda	Polydesmida			Australia	Australia	O'Sullivan Gap Res., 11 km NE Buladeh		Oceania	New South Wales	Australia and New Zealand	United States												http://data.gbif.org/occurrences/666009517	http://data.gbif.org/ws/rest/occurrence/get?key=666009517
Field Museum	Field Museum of Natural History (Zoology) Insect, Arachnid and Myriapod Collection	Copyright © 2012 The Field Museum of Natural History Full details may be found at http://fieldmuseum.org/about/copyright-information	S. B. Peck, J. Kukalova-Peck		FMHD#82-648		1982-07-10 00:00:00.0	FMNH	Insects	FMNH-INS 0000 061 999	Specimen		2012-09-18 11:45:44.0	A. Ghiron		Spirostreptida		Spirostreptida	Animalia	Arthropoda	Diplopoda	Spirostreptida			Australia	Australia	Mt. Lewis, 20 km S Mossman		Oceania	Queensland	Australia and New Zealand	United States												http://data.gbif.org/occurrences/666010029	http://data.gbif.org/ws/rest/occurrence/get?key=666010029
SysTax	SysTax							cited	SysTax: cited material from literature	118798	Specimen		2012-12-02 09:43:41.0			Spirobolus fasciculatus Voges, 1878		Spirobolus fasciculatus Voges, 1878					Spirobolidae	Spirobolus	Australia	Australia					Australia and New Zealand	Germany												http://data.gbif.org/occurrences/685608800	http://data.gbif.org/ws/rest/occurrence/get?key=685608800
Field Museum	Field Museum of Natural History (Zoology) Insect, Arachnid and Myriapod Collection	Copyright © 2012 The Field Museum of Natural History Full details may be found at http://fieldmuseum.org/about/copyright-information	J. B. Kethley		FMHD#77-85		1977-01-01 00:00:00.0	FMNH	Insects	FMNH-INS 0000 013 664	Specimen		2012-09-18 11:49:02.0	James E. Louderman : Field Museum of Natural History - Insects		Spirostreptida		Spirostreptida	Animalia	Arthropoda	Diplopoda	Spirostreptida			Australia	Australia	Two People's Bay, Mt. Gardner, 43 km E Albany		Oceania	Western Australia	Australia and New Zealand	United States									220			http://data.gbif.org/occurrences/666044406	http://data.gbif.org/ws/rest/occurrence/get?key=666044406
SysTax	SysTax		Verhoeff, Karl Wilhelm					ZSM/Myr	Zoologische Staatssammlung Munchen - Myriapoda	99660	Specimen		2012-12-02 09:26:56.0			Ainigmabolus chisholmi Verhoeff, 1937		Ainigmabolus chisholmi Verhoeff, 1937					Trigoniulidae	Ainigmabolus	Australia	Australia					Australia and New Zealand	Germany												http://data.gbif.org/occurrences/685444992	http://data.gbif.org/ws/rest/occurrence/get?key=685444992
SysTax	SysTax		Verhoeff, Karl Wilhelm					ZSM/Myr	Zoologische Staatssammlung Munchen - Myriapoda	101050	Unknown		2011-10-15 08:36:26.0			Gigantowales chisholmi Verhoeff, 1937		Gigantowales chisholmi Verhoeff, 1937					Paradoxosomatidae	Gigantowales	Australia	Australia					Australia and New Zealand	Germany												http://data.gbif.org/occurrences/210283967	http://data.gbif.org/ws/rest/occurrence/get?key=210283967
Field Museum	Field Museum of Natural History (Zoology) Insect, Arachnid and Myriapod Collection	Copyright © 2012 The Field Museum of Natural History Full details may be found at http://fieldmuseum.org/about/copyright-information	J. B. Kethley		FMHD#77-137		1977-02-14 00:00:00.0	FMNH	Insects	FMNH-INS 0000 033 242	Specimen		2012-09-18 11:41:10.0	A. Ghiron		Polydesmida		Polydesmida	Animalia	Arthropoda	Diplopoda	Polydesmida			Australia	Australia	20km NW Maydena, Florentine Vly.		Oceania	Tasmania	Australia and New Zealand	United States									213			http://data.gbif.org/occurrences/665965361	http://data.gbif.org/ws/rest/occurrence/get?key=665965361
Field Museum	Field Museum of Natural History (Zoology) Insect, Arachnid and Myriapod Collection	Copyright © 2012 The Field Museum of Natural History Full details may be found at http://fieldmuseum.org/about/copyright-information	J. B. Kethley		FMHD#77-193		1977-03-05 00:00:00.0	FMNH	Insects	FMNH-INS 0000 014 672	Specimen		2012-09-18 11:43:28.0	A. Ghiron		Polydesmida		Polydesmida	Animalia	Arthropoda	Diplopoda	Polydesmida			Australia	Australia	22 mi SE Smithton, Savage Riv.		Oceania	Tasmania	Australia and New Zealand	United States												http://data.gbif.org/occurrences/665988085	http://data.gbif.org/ws/rest/occurrence/get?key=665988085
Museum of Comparative Zoology, Harvard University	Museum of Comparative Zoology, Harvard University	Copyright © 2012 The President and Fellows of Harvard College	Winthrop Sprague Brooks				1927-04-07 00:00:00.0	MCZ	IZ	43709	Specimen	http://mczbase.mcz.harvard.edu/guid/MCZ:IZ:43709	2012-12-03 19:37:54.0	P.M. Johns, vi.1967		Podykipus collinus	Attems, 1911	Podykipus collinus	Animalia	Arthropoda	Diplopoda	Spirostreptida	Iulomorphidae	Podykipus	Australia	Australia	Mundaring Weir, 26 miles east of Perth		Australia	Western Australia	Australia and New Zealand	United States												http://data.gbif.org/occurrences/477906831	http://data.gbif.org/ws/rest/occurrence/get?key=477906831
Field Museum	Field Museum of Natural History (Zoology) Insect, Arachnid and Myriapod Collection	Copyright © 2012 The Field Museum of Natural History Full details may be found at http://fieldmuseum.org/about/copyright-information	S. B. Peck, J. Kukalova-Peck		FMHD#80-365		1980-05-18 00:00:00.0	FMNH	Insects	FMNH-INS 0000 014 288	Specimen		2012-09-18 11:42:33.0	A. Ghiron		Siphonophorida		Siphonophorida	Animalia	Arthropoda	Diplopoda	Siphonophorida			Australia	Australia	Intermediate Hill		Oceania	New South Wales	Australia and New Zealand	United States									91			http://data.gbif.org/occurrences/665979394	http://data.gbif.org/ws/rest/occurrence/get?key=665979394
Field Museum	Field Museum of Natural History (Zoology) Insect, Arachnid and Myriapod Collection	Copyright © 2012 The Field Museum of Natural History Full details may be found at http://fieldmuseum.org/about/copyright-information	J. B. Kethley		FMHD#77-5063		1977-02-05 00:00:00.0	FMNH	Insects	FMNH-INS 0000 013 856	Specimen		2012-09-18 11:40:25.0	M. Jorgensen : Field Museum		Polydesmida		Polydesmida	Animalia	Arthropoda	Diplopoda	Polydesmida			Australia	Australia	Savage River Pipeline Rd., milepost #10		Australia	Tasmania	Australia and New Zealand	United States												http://data.gbif.org/occurrences/665958526	http://data.gbif.org/ws/rest/occurrence/get?key=665958526
Field Museum	Field Museum of Natural History (Zoology) Insect, Arachnid and Myriapod Collection	Copyright © 2012 The Field Museum of Natural History Full details may be found at http://fieldmuseum.org/about/copyright-information	J. B. Kethley	Berlese #271	FMHD#77-172		1977-02-26 00:00:00.0	FMNH	Insects	FMNH-INS 0000 014 786	Specimen		2012-09-18 11:41:19.0	A. Ghiron		Polyzoniida		Polyzoniida	Animalia	Arthropoda	Diplopoda	Polyzoniida			Australia	Australia	Dismal Swamp; West slope, 34km W Smithton		Oceania	Tasmania	Australia and New Zealand	United States												http://data.gbif.org/occurrences/665966821	http://data.gbif.org/ws/rest/occurrence/get?key=665966821
Field Museum	Field Museum of Natural History (Zoology) Insect, Arachnid and Myriapod Collection	Copyright © 2012 The Field Museum of Natural History Full details may be found at http://fieldmuseum.org/about/copyright-information	S. B. Peck, J. Kukalova-Peck		FMHD#80-390		1980-06-19 00:00:00.0	FMNH	Insects	FMNH-INS 0000 014 800	Specimen		2012-09-18 11:43:12.0	A. Ghiron		Chordeumatida		Chordeumatida	Animalia	Arthropoda	Diplopoda	Chordeumatida			Australia	Australia	Walpole Nat.Pk., Collier Rd.		Oceania	Western Australia	Australia and New Zealand	United States												http://data.gbif.org/occurrences/665985246	http://data.gbif.org/ws/rest/occurrence/get?key=665985246
Field Museum	Field Museum of Natural History (Zoology) Insect, Arachnid and Myriapod Collection	Copyright © 2012 The Field Museum of Natural History Full details may be found at http://fieldmuseum.org/about/copyright-information	J. B. Kethley		FMHD#77-144		1977-02-15 00:00:00.0	FMNH	Insects	FMNH-INS 0000 033 218	Specimen		2012-09-18 11:44:29.0	A. Ghiron		Chordeumatida		Chordeumatida	Animalia	Arthropoda	Diplopoda	Chordeumatida			Australia	Australia	22km NW Maydena, Florentine Vly.		Oceania	Tasmania	Australia and New Zealand	United States									213			http://data.gbif.org/occurrences/665997692	http://data.gbif.org/ws/rest/occurrence/get?key=665997692
Field Museum	Field Museum of Natural History (Zoology) Insect, Arachnid and Myriapod Collection	Copyright © 2012 The Field Museum of Natural History Full details may be found at http://fieldmuseum.org/about/copyright-information	S. B. Peck, J. Kukalova-Peck		FMHD#82-649		1982-08-27 00:00:00.0	FMNH	Insects	FMNH-INS 0000 061 956	Specimen		2012-09-18 11:45:32.0	A. Ghiron		Polydesmida		Polydesmida	Animalia	Arthropoda	Diplopoda	Polydesmida			Australia	Australia	Smith's Lk., 20 km S Forster		Oceania	New South Wales	Australia and New Zealand	United States												http://data.gbif.org/occurrences/666007989	http://data.gbif.org/ws/rest/occurrence/get?key=666007989
Museum of Comparative Zoology, Harvard University	Museum of Comparative Zoology, Harvard University	Copyright © 2012 The President and Fellows of Harvard College	G.H. Hardy				1915-01-01 00:00:00.0	MCZ	IZ	DIPL-4644	Specimen	http://mczbase.mcz.harvard.edu/guid/MCZ:IZ:DIPL-4644	2012-12-03 19:36:29.0	[no agent data]		Lissodesmus modestus	Chamberlin, 1920	Lissodesmus modestus	Animalia	Arthropoda	Diplopoda	Polydesmida	Dalodesmidae	Lissodesmus	Australia	Australia	Russell Falls		Australia		Australia and New Zealand	United States												http://data.gbif.org/occurrences/699109547	http://data.gbif.org/ws/rest/occurrence/get?key=699109547
SysTax	SysTax							cited	SysTax: cited material from literature	270804	Unknown		2011-10-15 08:28:55.0			Asphalidesmus leae Silvestri, 1910		Asphalidesmus leae Silvestri, 1910					Dalodesmidae	Asphalidesmus	Australia	Australia					Australia and New Zealand	Germany												http://data.gbif.org/occurrences/199177185	http://data.gbif.org/ws/rest/occurrence/get?key=199177185
SysTax	SysTax		Verhoeff, Karl Wilhelm					ZSM/Myr	Zoologische Staatssammlung Munchen - Myriapoda	101070	Specimen		2012-12-02 09:43:35.0			Sphaerotrichopus cornutus Verhoeff, 1936		Sphaerotrichopus cornutus Verhoeff, 1936					Dalodesmidae	Sphaerotrichopus	Australia	Australia					Australia and New Zealand	Germany												http://data.gbif.org/occurrences/724564410	http://data.gbif.org/ws/rest/occurrence/get?key=724564410
Museum of Comparative Zoology, Harvard University	Museum of Comparative Zoology, Harvard University	Copyright © 2012 The President and Fellows of Harvard College	Winthrop Sprague Brooks				1927-03-09 00:00:00.0	MCZ	IZ	43710	Specimen	http://mczbase.mcz.harvard.edu/guid/MCZ:IZ:43710	2012-12-03 19:56:10.0	P.M. Johns, vi.1967		Podykipus collinus	Attems, 1911	Podykipus collinus	Animalia	Arthropoda	Diplopoda	Spirostreptida	Iulomorphidae	Podykipus	Australia	Australia	Augusta		Australia	Western Australia	Australia and New Zealand	United States												http://data.gbif.org/occurrences/477983708	http://data.gbif.org/ws/rest/occurrence/get?key=477983708
Museum of Comparative Zoology, Harvard University	Museum of Comparative Zoology, Harvard University	Copyright © 2012 The President and Fellows of Harvard College	Winthrop Sprague Brooks				1927-03-19 00:00:00.0	MCZ	IZ	41283	Specimen	http://mczbase.mcz.harvard.edu/guid/MCZ:IZ:41283	2012-12-03 19:36:01.0	P.M. Johns, v.1967		Akamptogonus novarae	(Humbert & Saussure)	Akamptogonus novarae	Animalia	Arthropoda	Diplopoda	Polydesmida	Paradoxosomatidae	Akamptogonus	Australia	Australia	Pemberton		Australia	Western Australia	Australia and New Zealand	United States												http://data.gbif.org/occurrences/477898826	http://data.gbif.org/ws/rest/occurrence/get?key=477898826
Museum of Comparative Zoology, Harvard University	Museum of Comparative Zoology, Harvard University	Copyright © 2012 The President and Fellows of Harvard College	Winthrop Sprague Brooks				1927-01-20 00:00:00.0	MCZ	IZ	41284	Specimen	http://mczbase.mcz.harvard.edu/guid/MCZ:IZ:41284	2012-12-03 19:41:39.0	P.M. Johns, v.1967		Akamptogonus novarae	(Humbert & Saussure)	Akamptogonus novarae	Animalia	Arthropoda	Diplopoda	Polydesmida	Paradoxosomatidae	Akamptogonus	Australia	Australia	Albany; Mt. Melville		Australia	Western Australia	Australia and New Zealand	United States												http://data.gbif.org/occurrences/477925409	http://data.gbif.org/ws/rest/occurrence/get?key=477925409
SysTax	SysTax		Verhoeff, Karl Wilhelm					ZSM/Myr	Zoologische Staatssammlung Munchen - Myriapoda	99729	Unknown		2011-10-15 08:39:57.0			Lophoproctus queenslandicus Verhoeff, 1924		Lophoproctus queenslandicus Verhoeff, 1924					Lophoproctidae	Lophoproctus	Australia	Australia					Australia and New Zealand	Germany												http://data.gbif.org/occurrences/199328939	http://data.gbif.org/ws/rest/occurrence/get?key=199328939
Field Museum	Field Museum of Natural History (Zoology) Insect, Arachnid and Myriapod Collection	Copyright © 2012 The Field Museum of Natural History Full details may be found at http://fieldmuseum.org/about/copyright-information	J. B. Kethley		MyrCE-4774		1977-03-07 00:00:00.0	FMNH	Insects	FMNH-INS 0000 013 855	Specimen		2012-09-18 11:40:01.0	M. Jorgensen : Field Museum		Spirostreptida		Spirostreptida	Animalia	Arthropoda	Diplopoda	Spirostreptida			Australia	Australia	34km W Smithton		Australia	Tasmania	Australia and New Zealand	United States												http://data.gbif.org/occurrences/665955087	http://data.gbif.org/ws/rest/occurrence/get?key=665955087
Field Museum	Field Museum of Natural History (Zoology) Insect, Arachnid and Myriapod Collection	Copyright © 2012 The Field Museum of Natural History Full details may be found at http://fieldmuseum.org/about/copyright-information	S. B. Peck, J. Kukalova-Peck		FMHD#80-365		1980-05-18 00:00:00.0	FMNH	Insects	FMNH-INS 0000 014 289	Specimen		2012-09-18 11:42:33.0	A. Ghiron		Polyzoniida		Polyzoniida	Animalia	Arthropoda	Diplopoda	Polyzoniida			Australia	Australia	Intermediate Hill		Oceania	New South Wales	Australia and New Zealand	United States									91			http://data.gbif.org/occurrences/665979395	http://data.gbif.org/ws/rest/occurrence/get?key=665979395
Museum of Comparative Zoology, Harvard University	Museum of Comparative Zoology, Harvard University	Copyright © 2012 The President and Fellows of Harvard College	William Morton Wheeler				1914-10-05 00:00:00.0	MCZ	IZ	DIPL-4796	Specimen	http://mczbase.mcz.harvard.edu/guid/MCZ:IZ:DIPL-4796	2012-12-03 19:45:18.0	[no agent data]		Zygostrophus alterans	Chamberlin (see 1920)	Zygostrophus alterans	Animalia	Arthropoda	Diplopoda	Spirobolida	Pachybolidae	Zygostrophus	Australia	Australia	Toorwary, near Brisbane		Australia	Queensland	Australia and New Zealand	United States												http://data.gbif.org/occurrences/699116685	http://data.gbif.org/ws/rest/occurrence/get?key=699116685
Museum of Comparative Zoology, Harvard University	Museum of Comparative Zoology, Harvard University	Copyright © 2012 The President and Fellows of Harvard College	William Morton Wheeler, Harvard-Australian Expedition				1931-12-23 00:00:00.0	MCZ	IZ	41987	Specimen	http://mczbase.mcz.harvard.edu/guid/MCZ:IZ:41987	2012-12-03 19:41:48.0	P.M. Johns, v.1967		Australiosoma	Brolemann, 1913	Australiosoma	Animalia	Arthropoda	Diplopoda	Polydesmida	Paradoxosomatidae	Australiosoma	Australia	Australia	Wentworth Falls		Australia	New South Wales	Australia and New Zealand	United States									853.44	853.44		http://data.gbif.org/occurrences/477926131	http://data.gbif.org/ws/rest/occurrence/get?key=477926131
Field Museum	Field Museum of Natural History (Zoology) Insect, Arachnid and Myriapod Collection	Copyright © 2012 The Field Museum of Natural History Full details may be found at http://fieldmuseum.org/about/copyright-information	J. B. Kethley		FMHD#76-531		1976-12-27 00:00:00.0	FMNH	Insects	FMNH-INS 0000 033 125	Specimen		2012-09-18 11:43:07.0	A. Ghiron		Chordeumatida		Chordeumatida	Animalia	Arthropoda	Diplopoda	Chordeumatida			Australia	Australia	Stirling Range Nat. Pk., Toolbrunup Peak, 83km NE Albany		Oceania	Western Australia	Australia and New Zealand	United States									1050			http://data.gbif.org/occurrences/665984374	http://data.gbif.org/ws/rest/occurrence/get?key=665984374
Field Museum	Field Museum of Natural History (Zoology) Insect, Arachnid and Myriapod Collection	Copyright © 2012 The Field Museum of Natural History Full details may be found at http://fieldmuseum.org/about/copyright-information	J. B. Kethley		FMHD#77-181		1977-02-28 00:00:00.0	FMNH	Insects	FMNH-INS 0000 014 376	Specimen		2012-09-18 11:44:07.0	A. Ghiron		Chordeumatida		Chordeumatida	Animalia	Arthropoda	Diplopoda	Chordeumatida			Australia	Australia	58km S Smithton		Oceania	Tasmania	Australia and New Zealand	United States												http://data.gbif.org/occurrences/665994253	http://data.gbif.org/ws/rest/occurrence/get?key=665994253
Museum of Comparative Zoology, Harvard University	Museum of Comparative Zoology, Harvard University	Copyright © 2012 The President and Fellows of Harvard College	William Morton Wheeler, Harvard-Australian Expedition				1931-12-12 00:00:00.0	MCZ	IZ	41978	Specimen	http://mczbase.mcz.harvard.edu/guid/MCZ:IZ:41978	2012-12-03 19:41:48.0	P.M. Johns, v.1967		Australiosoma kosciuszkovagum	Brolemann	Australiosoma kosciuszkovagum	Animalia	Arthropoda	Diplopoda	Polydesmida	Paradoxosomatidae	Australiosoma	Australia	Australia	Mt. Kosciusko		Australia	New South Wales	Australia and New Zealand	United States									1524	1524		http://data.gbif.org/occurrences/477926107	http://data.gbif.org/ws/rest/occurrence/get?key=477926107
SysTax	SysTax							ZSM/Myr	Zoologische Staatssammlung Munchen - Myriapoda	272950	Specimen		2012-12-02 09:37:52.0			Myallosoma hamuligerum Verhoeff, 1928		Myallosoma hamuligerum Verhoeff, 1928					Paradoxosomatidae	Myallosoma	Australia	Australia					Australia and New Zealand	Germany												http://data.gbif.org/occurrences/685552818	http://data.gbif.org/ws/rest/occurrence/get?key=685552818
Museum of Comparative Zoology, Harvard University	Museum of Comparative Zoology, Harvard University	Copyright © 2012 The President and Fellows of Harvard College	Philip J. Darlington, Jr.				1956-12-01 00:00:00.0	MCZ	IZ	41380	Specimen	http://mczbase.mcz.harvard.edu/guid/MCZ:IZ:41380	2012-12-03 19:41:17.0	P.M. Johns, vi.1967		Procyliosoma tasmanicum	Silvestri	Procyliosoma tasmanicum	Animalia	Arthropoda	Diplopoda	Sphaerotheriida	Sphaerotheriidae	Procyliosoma	Australia	Australia	Hartz National Park		Australia		Australia and New Zealand	United States												http://data.gbif.org/occurrences/477923728	http://data.gbif.org/ws/rest/occurrence/get?key=477923728
Museum of Comparative Zoology, Harvard University	Museum of Comparative Zoology, Harvard University	Copyright © 2012 The President and Fellows of Harvard College	H.A. Edwards				1700-01-01 00:00:00.0	MCZ	IZ	DIPL-4684	Specimen	http://mczbase.mcz.harvard.edu/guid/MCZ:IZ:DIPL-4684	2012-12-03 19:57:29.0	[no agent data]		Somethus fuscipes	Chamberlin, 1920	Somethus fuscipes	Animalia	Arthropoda	Diplopoda	Polydesmida	Paradoxosomatidae	Somethus	Australia	Australia			Australia		Australia and New Zealand	United States												http://data.gbif.org/occurrences/699128186	http://data.gbif.org/ws/rest/occurrence/get?key=699128186
Field Museum	Field Museum of Natural History (Zoology) Insect, Arachnid and Myriapod Collection	Copyright © 2012 The Field Museum of Natural History Full details may be found at http://fieldmuseum.org/about/copyright-information	J. B. Kethley		FMHD#77-183		1977-02-28 00:00:00.0	FMNH	Insects	FMNH-INS 0000 014 369	Specimen		2012-09-18 11:40:01.0	A. Ghiron		Polydesmida		Polydesmida	Animalia	Arthropoda	Diplopoda	Polydesmida			Australia	Australia	80km SE Smithton		Oceania	Tasmania	Australia and New Zealand	United States												http://data.gbif.org/occurrences/665954947	http://data.gbif.org/ws/rest/occurrence/get?key=665954947
Field Museum	Field Museum of Natural History (Zoology) Insect, Arachnid and Myriapod Collection	Copyright © 2012 The Field Museum of Natural History Full details may be found at http://fieldmuseum.org/about/copyright-information	J. B. Kethley		FMHD#77-155		1977-02-18 00:00:00.0	FMNH	Insects	FMNH-INS 0000 033 225	Specimen		2012-09-18 11:40:02.0	A. Ghiron		Polydesmida		Polydesmida	Animalia	Arthropoda	Diplopoda	Polydesmida			Australia	Australia	28km NW Maydena, Derwent Vly.		Oceania	Tasmania	Australia and New Zealand	United States									244			http://data.gbif.org/occurrences/665955207	http://data.gbif.org/ws/rest/occurrence/get?key=665955207
Field Museum	Field Museum of Natural History (Zoology) Insect, Arachnid and Myriapod Collection	Copyright © 2012 The Field Museum of Natural History Full details may be found at http://fieldmuseum.org/about/copyright-information	J. B. Kethley		FMHD#77-152		1977-02-16 00:00:00.0	FMNH	Insects	FMNH-INS 0000 033 108	Specimen		2012-09-18 11:43:54.0	A. Ghiron		Chordeumatida		Chordeumatida	Animalia	Arthropoda	Diplopoda	Chordeumatida			Australia	Australia	7km [or 28km?] NW Maydena, Derwent Vly.		Oceania	Tasmania	Australia and New Zealand	United States									274			http://data.gbif.org/occurrences/665992096	http://data.gbif.org/ws/rest/occurrence/get?key=665992096
Field Museum	Field Museum of Natural History (Zoology) Insect, Arachnid and Myriapod Collection	Copyright © 2012 The Field Museum of Natural History Full details may be found at http://fieldmuseum.org/about/copyright-information	L. E. Watrous		FMHD#83-690		1983-06-10 00:00:00.0	FMNH	Insects	FMNH-INS 0000 033 314	Specimen		2012-09-18 11:48:43.0	James E. Louderman : Field Museum of Natural History - Insects		Polydesmida		Polydesmida	Animalia	Arthropoda	Diplopoda	Polydesmida			Australia	Australia	Barrengarry Mt., 10.5 km W Kangaroo Valley		Oceania	New South Wales	Australia and New Zealand	United States												http://data.gbif.org/occurrences/666040908	http://data.gbif.org/ws/rest/occurrence/get?key=666040908
Field Museum	Field Museum of Natural History (Zoology) Insect, Arachnid and Myriapod Collection	Copyright © 2012 The Field Museum of Natural History Full details may be found at http://fieldmuseum.org/about/copyright-information	J. B. Kethley		FMHD#77-5100		1977-02-27 00:00:00.0	FMNH	Insects	FMNH-INS 0000 013 834	Specimen		2012-09-18 11:41:33.0	M. Jorgensen : Field Museum		Spirostreptida		Spirostreptida	Animalia	Arthropoda	Diplopoda	Spirostreptida			Australia	Australia	Dismal Swamp, 34 km W Smithton		Australia	Tasmania	Australia and New Zealand	United States												http://data.gbif.org/occurrences/665968926	http://data.gbif.org/ws/rest/occurrence/get?key=665968926
SysTax	SysTax		Verhoeff, Karl Wilhelm					ZSM/Myr	Zoologische Staatssammlung Munchen - Myriapoda	101049	Specimen		2012-12-02 09:33:52.0			Gigantowales chisholmi Verhoeff, 1937		Gigantowales chisholmi Verhoeff, 1937					Paradoxosomatidae	Gigantowales	Australia	Australia					Australia and New Zealand	Germany												http://data.gbif.org/occurrences/685512900	http://data.gbif.org/ws/rest/occurrence/get?key=685512900
Museum of Comparative Zoology, Harvard University	Museum of Comparative Zoology, Harvard University	Copyright © 2012 The President and Fellows of Harvard College	Gonzalo Giribet				2000-04-24 00:00:00.0	MCZ	IZ	35543	Specimen	http://mczbase.mcz.harvard.edu/guid/MCZ:IZ:35543	2012-12-03 19:36:51.0	[no agent data]		Diplopoda		Diplopoda	Animalia	Arthropoda	Diplopoda				Australia	Australia	Sydney, garden of Australian Museum		Australia		Australia and New Zealand	United States												http://data.gbif.org/occurrences/477902351	http://data.gbif.org/ws/rest/occurrence/get?key=477902351
Field Museum	Field Museum of Natural History (Zoology) Insect, Arachnid and Myriapod Collection	Copyright © 2012 The Field Museum of Natural History Full details may be found at http://fieldmuseum.org/about/copyright-information	S. B. Peck, J. Kukalova-Peck		FMHD#82-645		1982-08-21 00:00:00.0	FMNH	Insects	FMNH-INS 0000 056 808	Specimen		2012-09-18 11:45:47.0	A. Ghiron		Polydesmida		Polydesmida	Animalia	Arthropoda	Diplopoda	Polydesmida			Australia	Australia	Mt. Glennie, Roseberry St. For.		Oceania	New South Wales	Australia and New Zealand	United States												http://data.gbif.org/occurrences/666010462	http://data.gbif.org/ws/rest/occurrence/get?key=666010462
Western Australian Museum	Western Australian Museum provider for OZCAM		'via Widmer, M.'				2003-12-18 00:00:00.0	WAM	ARACH	60358	Specimen		2012-10-10 16:06:31.0	J.M.Waldock		Asiomorpha coarctata		Asiomorpha coarctata		Arthropoda		Polydesmida	Paradoxosomatidae	Orthomorpha	Australia	Australia				N.T.	Australia and New Zealand	Australia												http://data.gbif.org/occurrences/500816535	http://data.gbif.org/ws/rest/occurrence/get?key=500816535
Field Museum	Field Museum of Natural History (Zoology) Insect, Arachnid and Myriapod Collection	Copyright © 2012 The Field Museum of Natural History Full details may be found at http://fieldmuseum.org/about/copyright-information	S. B. Peck, J. Kukalova-Peck	P#70b	FMHD#80-391		1980-06-20 00:00:00.0	FMNH	Insects	FMNH-INS 0000 014 793	Specimen		2012-09-18 11:40:46.0	A. Ghiron		Spirostreptida		Spirostreptida	Animalia	Arthropoda	Diplopoda	Spirostreptida			Australia	Australia	Walpole Nat. Pk, Zig Zag Rd.		Oceania	Western Australia	Australia and New Zealand	United States												http://data.gbif.org/occurrences/665961615	http://data.gbif.org/ws/rest/occurrence/get?key=665961615
Museum of Comparative Zoology, Harvard University	Museum of Comparative Zoology, Harvard University	Copyright © 2012 The President and Fellows of Harvard College	William M. Mann				1700-01-01 00:00:00.0	MCZ	IZ	DIPL-4897	Specimen	http://mczbase.mcz.harvard.edu/guid/MCZ:IZ:DIPL-4897	2012-12-03 19:45:20.0	[no agent data]		Strongylosoma rubrimarginatum	Chamberlin, 1920	Strongylosoma rubrimarginatum	Animalia	Arthropoda	Diplopoda	Polydesmida	Paradoxosomatidae	Strongylosoma	Australia	Australia	Wentworth Falls		Australia	New South Wales	Australia and New Zealand	United States												http://data.gbif.org/occurrences/699116713	http://data.gbif.org/ws/rest/occurrence/get?key=699116713
SysTax	SysTax		Verhoeff, Karl Wilhelm					ZSM/Myr	Zoologische Staatssammlung Munchen - Myriapoda	99729	Specimen	http://www.biologie.uni-ulm.de/cgi-bin/imgobj.pl?sid=T&lang=e&id=68501	2012-12-02 09:36:21.0			Lophoproctus queenslandicus Verhoeff, 1924		Lophoproctus queenslandicus Verhoeff, 1924					Lophoproctidae	Lophoproctus	Australia	Australia					Australia and New Zealand	Germany												http://data.gbif.org/occurrences/685537970	http://data.gbif.org/ws/rest/occurrence/get?key=685537970
Field Museum	Field Museum of Natural History (Zoology) Insect, Arachnid and Myriapod Collection	Copyright © 2012 The Field Museum of Natural History Full details may be found at http://fieldmuseum.org/about/copyright-information	J. B. Kethley		FMHD#77-136		1977-02-14 00:00:00.0	FMNH	Insects	FMNH-INS 0000 033 222	Specimen		2012-09-18 11:41:37.0			Polyzoniida		Polyzoniida	Animalia	Arthropoda	Diplopoda	Polyzoniida			Australia	Australia	20km NW Maydena, Florentine Vly.		Oceania	Tasmania	Australia and New Zealand	United States									213			http://data.gbif.org/occurrences/665969592	http://data.gbif.org/ws/rest/occurrence/get?key=665969592
Field Museum	Field Museum of Natural History (Zoology) Insect, Arachnid and Myriapod Collection	Copyright © 2012 The Field Museum of Natural History Full details may be found at http://fieldmuseum.org/about/copyright-information	J. B. Kethley		FMHD#77-102		1977-01-27 00:00:00.0	FMNH	Insects	FMNH-INS 0000 033 118	Specimen		2012-09-18 11:43:38.0	A. Ghiron		Polyzoniida		Polyzoniida	Animalia	Arthropoda	Diplopoda	Polyzoniida			Australia	Australia	10km NW Hobart, Mt. Wellington		Oceania	Tasmania	Australia and New Zealand	United States												http://data.gbif.org/occurrences/665989703	http://data.gbif.org/ws/rest/occurrence/get?key=665989703
Field Museum	Field Museum of Natural History (Zoology) Insect, Arachnid and Myriapod Collection	Copyright © 2012 The Field Museum of Natural History Full details may be found at http://fieldmuseum.org/about/copyright-information	J. B. Kethley		FMHD#77-113		1977-02-06 00:00:00.0	FMNH	Insects	FMNH-INS 0000 033 216	Specimen		2012-09-18 11:44:18.0	A. Ghiron		Polyzoniida		Polyzoniida	Animalia	Arthropoda	Diplopoda	Polyzoniida			Australia	Australia	Railton (3km W)		Oceania	Tasmania	Australia and New Zealand	United States												http://data.gbif.org/occurrences/665995842	http://data.gbif.org/ws/rest/occurrence/get?key=665995842
SysTax	SysTax		Verhoeff, Karl Wilhelm					ZSM/Myr	Zoologische Staatssammlung Munchen - Myriapoda	101050	Specimen		2012-12-02 09:33:52.0			Gigantowales chisholmi Verhoeff, 1937		Gigantowales chisholmi Verhoeff, 1937					Paradoxosomatidae	Gigantowales	Australia	Australia					Australia and New Zealand	Germany												http://data.gbif.org/occurrences/685512901	http://data.gbif.org/ws/rest/occurrence/get?key=685512901
Museum of Comparative Zoology, Harvard University	Museum of Comparative Zoology, Harvard University	Copyright © 2012 The President and Fellows of Harvard College	William Morton Wheeler				1914-10-01 00:00:00.0	MCZ	IZ	DIPL-4625	Specimen	http://mczbase.mcz.harvard.edu/guid/MCZ:IZ:DIPL-4625	2012-12-03 19:44:43.0	[no agent data]		Australodesmus divergens	Chamberlin, 1920	Australodesmus divergens	Animalia	Arthropoda	Diplopoda	Polydesmida	Paradoxosomatidae	Australodesmus	Australia	Australia	Kuranda		Australia	Queensland	Australia and New Zealand	United States												http://data.gbif.org/occurrences/699116045	http://data.gbif.org/ws/rest/occurrence/get?key=699116045
Museum of Comparative Zoology, Harvard University	Museum of Comparative Zoology, Harvard University	Copyright © 2012 The President and Fellows of Harvard College	William Morton Wheeler				1914-09-23 00:00:00.0	MCZ	IZ	42004	Specimen	http://mczbase.mcz.harvard.edu/guid/MCZ:IZ:42004	2012-12-03 19:41:55.0	P.M. Johns, v.1967		Cladethosoma clarum	Chamberlin	Cladethosoma clarum	Animalia	Arthropoda	Arachnida	Polydesmida	Paradoxosomatidae	Cladethosoma	Australia	Australia	La Perouse		Australia	New South Wales	Australia and New Zealand	United States												http://data.gbif.org/occurrences/477926762	http://data.gbif.org/ws/rest/occurrence/get?key=477926762
SysTax	SysTax							ZSM/Myr	Zoologische Staatssammlung Munchen - Myriapoda	272504	Specimen		2012-12-02 09:45:15.0			Trigoniulus digitulus		Trigoniulus digitulus					Trigoniulidae	Trigoniulus	Australia	Australia					Australia and New Zealand	Germany												http://data.gbif.org/occurrences/685623402	http://data.gbif.org/ws/rest/occurrence/get?key=685623402
SysTax	SysTax							ZMH	Zoologisches Institut und Museum Hamburg	118361	Unknown		2011-10-15 08:28:58.0			Atelomastix nigrescens Attems, 1911		Atelomastix nigrescens Attems, 1911					Iulomorphidae	Atelomastix	Australia	Australia					Australia and New Zealand	Germany												http://data.gbif.org/occurrences/199177517	http://data.gbif.org/ws/rest/occurrence/get?key=199177517
Field Museum	Field Museum of Natural History (Zoology) Insect, Arachnid and Myriapod Collection	Copyright © 2012 The Field Museum of Natural History Full details may be found at http://fieldmuseum.org/about/copyright-information	J. B. Kethley		FMHD#77-148		1977-02-15 00:00:00.0	FMNH	Insects	FMNH-INS 0000 033 112	Specimen		2012-09-18 11:40:04.0	A. Ghiron		Chordeumatida		Chordeumatida	Animalia	Arthropoda	Diplopoda	Chordeumatida			Australia	Australia	22km NW Maydena, Florentine Vly.		Oceania	Tasmania	Australia and New Zealand	United States									213			http://data.gbif.org/occurrences/665955358	http://data.gbif.org/ws/rest/occurrence/get?key=665955358
Field Museum	Field Museum of Natural History (Zoology) Insect, Arachnid and Myriapod Collection	Copyright © 2012 The Field Museum of Natural History Full details may be found at http://fieldmuseum.org/about/copyright-information	S. B. Peck, J. Kukalova-Peck	P#70b	FMHD#80-391		1980-06-20 00:00:00.0	FMNH	Insects	FMNH-INS 0000 014 794	Specimen		2012-09-18 11:40:46.0	A. Ghiron		Polyzoniida		Polyzoniida	Animalia	Arthropoda	Diplopoda	Polyzoniida			Australia	Australia	Walpole Nat. Pk, Zig Zag Rd.		Oceania	Western Australia	Australia and New Zealand	United States												http://data.gbif.org/occurrences/665961613	http://data.gbif.org/ws/rest/occurrence/get?key=665961613
Field Museum	Field Museum of Natural History (Zoology) Insect, Arachnid and Myriapod Collection	Copyright © 2012 The Field Museum of Natural History Full details may be found at http://fieldmuseum.org/about/copyright-information	J. B. Kethley		FMHD#77-105		1977-02-02 00:00:00.0	FMNH	Insects	FMNH-INS 0000 014 944	Specimen		2012-09-18 11:44:48.0	A. Ghiron		Polydesmida		Polydesmida	Animalia	Arthropoda	Diplopoda	Polydesmida			Australia	Australia	Cradle Mtn. Nat. Pk., Waldheim For.		Oceania	Tasmania	Australia and New Zealand	United States									914			http://data.gbif.org/occurrences/666000559	http://data.gbif.org/ws/rest/occurrence/get?key=666000559
Field Museum	Field Museum of Natural History (Zoology) Insect, Arachnid and Myriapod Collection	Copyright © 2012 The Field Museum of Natural History Full details may be found at http://fieldmuseum.org/about/copyright-information	S. B. Peck, J. Kukalova-Peck		FMHD#80-363		1980-05-17 00:00:00.0	FMNH	Insects	FMNH-INS 0000 014 296	Specimen		2012-09-18 11:41:57.0	A. Ghiron		Siphonophorida		Siphonophorida	Animalia	Arthropoda	Diplopoda	Siphonophorida			Australia	Australia	North Hill		Oceania	New South Wales	Australia and New Zealand	United States									152			http://data.gbif.org/occurrences/665973548	http://data.gbif.org/ws/rest/occurrence/get?key=665973548
Field Museum	Field Museum of Natural History (Zoology) Insect, Arachnid and Myriapod Collection	Copyright © 2012 The Field Museum of Natural History Full details may be found at http://fieldmuseum.org/about/copyright-information	S. B. Peck, J. Kukalova-Peck		FMHD#82-646		1982-08-24 00:00:00.0	FMNH	Insects	FMNH-INS 0000 061 892	Specimen		2012-09-18 11:45:13.0	A. Ghiron		Sphaerotheriida		Sphaerotheriida	Animalia	Arthropoda	Diplopoda	Sphaerotheriida			Australia	Australia	Wiangaree St. For., 33 km NE Wiangaree		Oceania	New South Wales	Australia and New Zealand	United States												http://data.gbif.org/occurrences/666004744	http://data.gbif.org/ws/rest/occurrence/get?key=666004744
SysTax	SysTax							cited	SysTax: cited material from literature	270230	Specimen		2012-12-02 09:44:00.0			Strongylosoma dubium Koch, 1867		Strongylosoma dubium Koch, 1867					Paradoxosomatidae	Strongylosoma	Australia	Australia					Australia and New Zealand	Germany												http://data.gbif.org/occurrences/685611944	http://data.gbif.org/ws/rest/occurrence/get?key=685611944
Museum of Comparative Zoology, Harvard University	Museum of Comparative Zoology, Harvard University	Copyright © 2012 The President and Fellows of Harvard College	William Morton Wheeler				1700-01-01 00:00:00.0	MCZ	IZ	DIPL-4657	Specimen	http://mczbase.mcz.harvard.edu/guid/MCZ:IZ:DIPL-4657	2012-12-03 19:45:20.0	[no agent data]		Strongylosoma robustior	Chamberlin, 1920	Strongylosoma robustior	Animalia	Arthropoda	Diplopoda	Polydesmida	Paradoxosomatidae	Strongylosoma	Australia	Australia	Blue Mts., Katoomba		Australia	New South Wales	Australia and New Zealand	United States												http://data.gbif.org/occurrences/699116712	http://data.gbif.org/ws/rest/occurrence/get?key=699116712
Field Museum	Field Museum of Natural History (Zoology) Insect, Arachnid and Myriapod Collection	Copyright © 2012 The Field Museum of Natural History Full details may be found at http://fieldmuseum.org/about/copyright-information	J. B. Kethley		FMHD#76-5022		1976-10-23 00:00:00.0	FMNH	Insects	FMNH-INS 0000 013 847	Specimen		2012-09-18 11:43:06.0	M. Jorgensen : Field Museum		Spirobolida		Spirobolida	Animalia	Arthropoda	Diplopoda	Spirobolida			Australia	Australia	Mitchell Plateau, 16 mi N Amax Camp		Oceania	Western Australia	Australia and New Zealand	United States												http://data.gbif.org/occurrences/665984344	http://data.gbif.org/ws/rest/occurrence/get?key=665984344
Field Museum	Field Museum of Natural History (Zoology) Insect, Arachnid and Myriapod Collection	Copyright © 2012 The Field Museum of Natural History Full details may be found at http://fieldmuseum.org/about/copyright-information	S. B. Peck, J. Kukalova-Peck		FMHD#82-643		1982-07-14 00:00:00.0	FMNH	Insects	FMNH-INS 0000 061 906	Specimen		2012-09-18 11:45:13.0	A. Ghiron		Chordeumatida		Chordeumatida	Animalia	Arthropoda	Diplopoda	Chordeumatida			Australia	Australia	Cape Tribulation		Oceania	Queensland	Australia and New Zealand	United States												http://data.gbif.org/occurrences/666004771	http://data.gbif.org/ws/rest/occurrence/get?key=666004771
Field Museum	Field Museum of Natural History (Zoology) Insect, Arachnid and Myriapod Collection	Copyright © 2012 The Field Museum of Natural History Full details may be found at http://fieldmuseum.org/about/copyright-information	S. B. Peck, J. Kukalova-Peck		FMHD#80-376		1980-05-25 00:00:00.0	FMNH	Insects	FMNH-INS 0000 014 301	Specimen		2012-09-18 11:41:03.0	A. Ghiron		Julida		Julida	Animalia	Arthropoda	Diplopoda	Julida			Australia	Australia	Mt. Gower		Oceania	New South Wales	Australia and New Zealand	United States									850			http://data.gbif.org/occurrences/665964342	http://data.gbif.org/ws/rest/occurrence/get?key=665964342
Western Australian Museum	Western Australian Museum provider for OZCAM		'Glauert, L.'					WAM	ARACH	53974	Specimen		2012-10-10 16:05:47.0	M.S.Harvey		Dinocambala ingens		Dinocambala ingens		Arthropoda		Spirostreptida	Iulomorphidae	Dinocambala	Australia	Australia				W.A.	Australia and New Zealand	Australia			100000									http://data.gbif.org/occurrences/500809387	http://data.gbif.org/ws/rest/occurrence/get?key=500809387
Museum of Comparative Zoology, Harvard University	Museum of Comparative Zoology, Harvard University	Copyright © 2012 The President and Fellows of Harvard College	I.M. Dixson, Harvard-Australian Expedition				1931-11-01 00:00:00.0	MCZ	IZ	43700	Specimen	http://mczbase.mcz.harvard.edu/guid/MCZ:IZ:43700	2012-12-03 19:38:08.0	P.M. Johns, vi.1967		Samichus decoratus	Attems, 1911	Samichus decoratus	Animalia	Arthropoda	Diplopoda	Spirostreptida	Iulomorphidae	Samichus	Australia	Australia	Pemberton		Australia	Western Australia	Australia and New Zealand	United States												http://data.gbif.org/occurrences/477907807	http://data.gbif.org/ws/rest/occurrence/get?key=477907807
Field Museum	Field Museum of Natural History (Zoology) Insect, Arachnid and Myriapod Collection	Copyright © 2012 The Field Museum of Natural History Full details may be found at http://fieldmuseum.org/about/copyright-information	J. B. Kethley		MyrCE-4711		1976-12-23 00:00:00.0	FMNH	Insects	FMNH-INS 0000 013 830	Specimen		2012-09-18 11:43:11.0	M. Jorgensen : Field Museum		Spirostreptida		Spirostreptida	Animalia	Arthropoda	Diplopoda	Spirostreptida			Australia	Australia	Stirling Range National Park, Bluff Knoll		Australia	Western Australia	Australia and New Zealand	United States												http://data.gbif.org/occurrences/665985045	http://data.gbif.org/ws/rest/occurrence/get?key=665985045
Field Museum	Field Museum of Natural History (Zoology) Insect, Arachnid and Myriapod Collection	Copyright © 2012 The Field Museum of Natural History Full details may be found at http://fieldmuseum.org/about/copyright-information	S. B. Peck, J. Kukalova-Peck		FMHD#82-648		1982-07-10 00:00:00.0	FMNH	Insects	FMNH-INS 0000 061 998	Specimen		2012-09-18 11:45:44.0	A. Ghiron		Polydesmida		Polydesmida	Animalia	Arthropoda	Diplopoda	Polydesmida			Australia	Australia	Mt. Lewis, 20 km S Mossman		Oceania	Queensland	Australia and New Zealand	United States												http://data.gbif.org/occurrences/666010027	http://data.gbif.org/ws/rest/occurrence/get?key=666010027
Field Museum	Field Museum of Natural History (Zoology) Insect, Arachnid and Myriapod Collection	Copyright © 2012 The Field Museum of Natural History Full details may be found at http://fieldmuseum.org/about/copyright-information	J. B. Kethley		FMHD#77-157		1977-02-19 00:00:00.0	FMNH	Insects	FMNH-INS 0000 033 113	Specimen		2012-09-18 11:42:29.0	A. Ghiron		Polydesmida		Polydesmida	Animalia	Arthropoda	Diplopoda	Polydesmida			Australia	Australia	32km NW Maydena, Florentine Vly.		Oceania	Tasmania	Australia and New Zealand	United States									213			http://data.gbif.org/occurrences/665978744	http://data.gbif.org/ws/rest/occurrence/get?key=665978744
Field Museum	Field Museum of Natural History (Zoology) Insect, Arachnid and Myriapod Collection	Copyright © 2012 The Field Museum of Natural History Full details may be found at http://fieldmuseum.org/about/copyright-information	J. B. Kethley	Berlese #297	FMHD#77-198		1977-03-07 00:00:00.0	FMNH	Insects	FMNH-INS 0000 014 305	Specimen		2012-09-18 11:43:46.0	A. Ghiron		Polyzoniida		Polyzoniida	Animalia	Arthropoda	Diplopoda	Polyzoniida			Australia	Australia	Dismal Swamp, 35 km W Smithton		Oceania	Tasmania	Australia and New Zealand	United States												http://data.gbif.org/occurrences/665990881	http://data.gbif.org/ws/rest/occurrence/get?key=665990881
Museum of Comparative Zoology, Harvard University	Museum of Comparative Zoology, Harvard University	Copyright © 2012 The President and Fellows of Harvard College	William Morton Wheeler				1700-01-01 00:00:00.0	MCZ	IZ	DIPL-4890	Specimen	http://mczbase.mcz.harvard.edu/guid/MCZ:IZ:DIPL-4890	2012-12-03 19:44:27.0	[no agent data]		Strongylosoma quaesitum	Chamberlin, 1920	Strongylosoma quaesitum	Animalia	Arthropoda	Diplopoda	Polydesmida	Paradoxosomatidae	Strongylosoma	Australia	Australia	Southerland (Sutherland )		Australia	New South Wales	Australia and New Zealand	United States												http://data.gbif.org/occurrences/699115634	http://data.gbif.org/ws/rest/occurrence/get?key=699115634
SysTax	SysTax		Verhoeff, Karl Wilhelm					ZSM/Myr	Zoologische Staatssammlung Munchen - Myriapoda	99659	Specimen		2012-12-02 09:26:56.0			Ainigmabolus chisholmi Verhoeff, 1937		Ainigmabolus chisholmi Verhoeff, 1937					Trigoniulidae	Ainigmabolus	Australia	Australia					Australia and New Zealand	Germany												http://data.gbif.org/occurrences/685444991	http://data.gbif.org/ws/rest/occurrence/get?key=685444991
Field Museum	Field Museum of Natural History (Zoology) Insect, Arachnid and Myriapod Collection	Copyright © 2012 The Field Museum of Natural History Full details may be found at http://fieldmuseum.org/about/copyright-information	J. B. Kethley		FMHD#77-113		1977-02-06 00:00:00.0	FMNH	Insects	FMNH-INS 0000 033 215	Specimen		2012-09-18 11:44:18.0	A. Ghiron		Chordeumatida		Chordeumatida	Animalia	Arthropoda	Diplopoda	Chordeumatida			Australia	Australia	Railton (3km W)		Oceania	Tasmania	Australia and New Zealand	United States												http://data.gbif.org/occurrences/665995841	http://data.gbif.org/ws/rest/occurrence/get?key=665995841
SysTax	SysTax							ZSM/Myr	Zoologische Staatssammlung Munchen - Myriapoda	272931	Specimen		2012-12-02 09:28:16.0			Aulacoporus castaneus Verhoeff, 1924		Aulacoporus castaneus Verhoeff, 1924					Paradoxosomatidae	Aulacoporus	Australia	Australia					Australia and New Zealand	Germany												http://data.gbif.org/occurrences/685458075	http://data.gbif.org/ws/rest/occurrence/get?key=685458075
Field Museum	Field Museum of Natural History (Zoology) Insect, Arachnid and Myriapod Collection	Copyright © 2012 The Field Museum of Natural History Full details may be found at http://fieldmuseum.org/about/copyright-information	S. B. Peck, J. Kukalova-Peck	P#70b	FMHD#80-391		1980-06-20 00:00:00.0	FMNH	Insects	FMNH-INS 0000 014 796	Specimen		2012-09-18 11:40:46.0	A. Ghiron		Chordeumatida		Chordeumatida	Animalia	Arthropoda	Diplopoda	Chordeumatida			Australia	Australia	Walpole Nat. Pk, Zig Zag Rd.		Oceania	Western Australia	Australia and New Zealand	United States												http://data.gbif.org/occurrences/665961612	http://data.gbif.org/ws/rest/occurrence/get?key=665961612
Field Museum	Field Museum of Natural History (Zoology) Insect, Arachnid and Myriapod Collection	Copyright © 2012 The Field Museum of Natural History Full details may be found at http://fieldmuseum.org/about/copyright-information	J. B. Kethley		FMHD#77-178		1977-02-27 00:00:00.0	FMNH	Insects	FMNH-INS 0000 014 662	Specimen		2012-09-18 11:41:59.0	A. Ghiron		Polyzoniida		Polyzoniida	Animalia	Arthropoda	Diplopoda	Polyzoniida			Australia	Australia	35km SW Smithton, Christmas Hills		Oceania	Tasmania	Australia and New Zealand	United States												http://data.gbif.org/occurrences/665973898	http://data.gbif.org/ws/rest/occurrence/get?key=665973898
Field Museum	Field Museum of Natural History (Zoology) Insect, Arachnid and Myriapod Collection	Copyright © 2012 The Field Museum of Natural History Full details may be found at http://fieldmuseum.org/about/copyright-information	J. B. Kethley		FMHD#77-121		1977-02-09 00:00:00.0	FMNH	Insects	FMNH-INS 0000 014 801	Specimen		2012-09-18 11:43:43.0	A. Ghiron		Polydesmida		Polydesmida	Animalia	Arthropoda	Diplopoda	Polydesmida			Australia	Australia	12 mi S Derwent Bridge		Oceania	Tasmania	Australia and New Zealand	United States												http://data.gbif.org/occurrences/665990530	http://data.gbif.org/ws/rest/occurrence/get?key=665990530
Museum of Comparative Zoology, Harvard University	Museum of Comparative Zoology, Harvard University	Copyright © 2012 The President and Fellows of Harvard College	William Morton Wheeler				1914-09-14 00:00:00.0	MCZ	IZ	DIPL-4842	Specimen	http://mczbase.mcz.harvard.edu/guid/MCZ:IZ:DIPL-4842	2012-12-03 19:45:28.0	[no agent data]		Strophobolus australianus	Chamberlin 1920	Strophobolus australianus	Animalia	Arthropoda	Diplopoda	Spirobolida	Spirobolellidae	Strophobolus	Australia	Australia	Southerland		Australia	New South Wales	Australia and New Zealand	United States												http://data.gbif.org/occurrences/699116812	http://data.gbif.org/ws/rest/occurrence/get?key=699116812
Museum of Comparative Zoology, Harvard University	Museum of Comparative Zoology, Harvard University	Copyright © 2012 The President and Fellows of Harvard College	William Morton Wheeler				1914-11-21 00:00:00.0	MCZ	IZ	DIPL-4887	Specimen	http://mczbase.mcz.harvard.edu/guid/MCZ:IZ:DIPL-4887	2012-12-03 19:47:04.0	[no agent data]		Australiosoma clarum	Chamberlin, 1920	Australiosoma clarum	Animalia	Arthropoda	Diplopoda	Polydesmida	Paradoxosomatidae	Australiosoma	Australia	Australia	Hornsby		Australia	New South Wales	Australia and New Zealand	United States												http://data.gbif.org/occurrences/699118814	http://data.gbif.org/ws/rest/occurrence/get?key=699118814
Field Museum	Field Museum of Natural History (Zoology) Insect, Arachnid and Myriapod Collection	Copyright © 2012 The Field Museum of Natural History Full details may be found at http://fieldmuseum.org/about/copyright-information	S. B. Peck, J. Kukalova-Peck		FMHD#80-364		1980-05-17 00:00:00.0	FMNH	Insects	FMNH-INS 0000 014 292	Specimen		2012-09-18 11:44:15.0	A. Ghiron		Julida		Julida	Animalia	Arthropoda	Diplopoda	Julida			Australia	Australia	Transit Hill		Oceania	New South Wales	Australia and New Zealand	United States									107			http://data.gbif.org/occurrences/665995383	http://data.gbif.org/ws/rest/occurrence/get?key=665995383
Field Museum	Field Museum of Natural History (Zoology) Insect, Arachnid and Myriapod Collection	Copyright © 2012 The Field Museum of Natural History Full details may be found at http://fieldmuseum.org/about/copyright-information	S. B. Peck, J. Kukalova-Peck		FMHD#82-640		1982-08-18 00:00:00.0	FMNH	Insects	FMNH-INS 0000 061 992	Specimen		2012-09-18 11:45:42.0	A. Ghiron		Polydesmida		Polydesmida	Animalia	Arthropoda	Diplopoda	Polydesmida			Australia	Australia	Bunya Mts. Nat. Pk.		Oceania	Queensland	Australia and New Zealand	United States												http://data.gbif.org/occurrences/666009770	http://data.gbif.org/ws/rest/occurrence/get?key=666009770
SysTax	SysTax							cited	SysTax: cited material from literature	270616	Specimen		2012-12-02 09:43:43.0			Spirostreptus maritimus Koch, 1867		Spirostreptus maritimus Koch, 1867					Spirostreptidae	Spirostreptus	Australia	Australia					Australia and New Zealand	Germany												http://data.gbif.org/occurrences/685609105	http://data.gbif.org/ws/rest/occurrence/get?key=685609105
Museum of Comparative Zoology, Harvard University	Museum of Comparative Zoology, Harvard University	Copyright © 2012 The President and Fellows of Harvard College	unclear: Geo. H. Curry ?				1932-04-01 00:00:00.0	MCZ	IZ	41392	Specimen	http://mczbase.mcz.harvard.edu/guid/MCZ:IZ:41392	2012-12-03 19:41:31.0	P.M. Johns, vi.1967		Cyliosoma targionii ?	Silvestri	Cyliosoma targionii	Animalia	Arthropoda	Diplopoda	Sphaerotheriida	Sphaerotheriidae	Cyliosoma	Australia	Australia	Mt. Bellenden		Australia	Queensland	Australia and New Zealand	United States									1493.52	1493.52		http://data.gbif.org/occurrences/477924792	http://data.gbif.org/ws/rest/occurrence/get?key=477924792
Museum of Comparative Zoology, Harvard University	Museum of Comparative Zoology, Harvard University	Copyright © 2012 The President and Fellows of Harvard College	[no agent data]				1700-01-01 00:00:00.0	MCZ	IZ	41976	Specimen	http://mczbase.mcz.harvard.edu/guid/MCZ:IZ:41976	2012-12-03 19:41:48.0	P.M. Johns, v.1967		Australiosoma	Brolemann, 1913	Australiosoma	Animalia	Arthropoda	Diplopoda	Polydesmida	Paradoxosomatidae	Australiosoma	Australia	Australia	Wentworth Falls		Australia	New South Wales	Australia and New Zealand	United States												http://data.gbif.org/occurrences/477926105	http://data.gbif.org/ws/rest/occurrence/get?key=477926105
Museum of Comparative Zoology, Harvard University	Museum of Comparative Zoology, Harvard University	Copyright © 2012 The President and Fellows of Harvard College	Winthrop Sprague Brooks				1927-04-07 00:00:00.0	MCZ	IZ	43699	Specimen	http://mczbase.mcz.harvard.edu/guid/MCZ:IZ:43699	2012-12-03 19:57:53.0	P.M. Johns, vi.1967		Dinocambala ingens	Attems 1911	Dinocambala ingens	Animalia	Arthropoda	Diplopoda	Spirostreptida	Iulomorphidae	Dinocambala	Australia	Australia	Mundaring Weir, 26 miles east of Perth		Australia	Western Australia	Australia and New Zealand	United States												http://data.gbif.org/occurrences/477992576	http://data.gbif.org/ws/rest/occurrence/get?key=477992576
Museum of Comparative Zoology, Harvard University	Museum of Comparative Zoology, Harvard University	Copyright © 2012 The President and Fellows of Harvard College	[no agent data]				1700-01-01 00:00:00.0	MCZ	IZ	89721	Specimen	http://mczbase.mcz.harvard.edu/guid/MCZ:IZ:89721	2012-12-03 19:57:24.0	[no agent data]		Dinocambala ingens	Attems 1911	Dinocambala ingens	Animalia	Arthropoda	Diplopoda	Spirostreptida	Iulomorphidae	Dinocambala	Australia	Australia	Gooseberry Hill		Australia	Western Australia	Australia and New Zealand	United States												http://data.gbif.org/occurrences/477990038	http://data.gbif.org/ws/rest/occurrence/get?key=477990038
Field Museum	Field Museum of Natural History (Zoology) Insect, Arachnid and Myriapod Collection	Copyright © 2012 The Field Museum of Natural History Full details may be found at http://fieldmuseum.org/about/copyright-information	J. B. Kethley		FMHD#77-143		1977-02-15 00:00:00.0	FMNH	Insects	FMNH-INS 0000 014 954	Specimen		2012-09-18 11:43:29.0	A. Ghiron		Polydesmida		Polydesmida	Animalia	Arthropoda	Diplopoda	Polydesmida			Australia	Australia	22km NW Maydena, Florentine Vly.		Oceania	Tasmania	Australia and New Zealand	United States									213			http://data.gbif.org/occurrences/665988211	http://data.gbif.org/ws/rest/occurrence/get?key=665988211
Field Museum	Field Museum of Natural History (Zoology) Insect, Arachnid and Myriapod Collection	Copyright © 2012 The Field Museum of Natural History Full details may be found at http://fieldmuseum.org/about/copyright-information	J. B. Kethley		FMHD#77-103		1977-01-27 00:00:00.0	FMNH	Insects	FMNH-INS 0000 033 117	Specimen		2012-09-18 11:44:08.0	A. Ghiron		Polyzoniida		Polyzoniida	Animalia	Arthropoda	Diplopoda	Polyzoniida			Australia	Australia	10km NW Hobart, Mt. Wellington		Oceania	Tasmania	Australia and New Zealand	United States												http://data.gbif.org/occurrences/665994410	http://data.gbif.org/ws/rest/occurrence/get?key=665994410
Field Museum	Field Museum of Natural History (Zoology) Insect, Arachnid and Myriapod Collection	Copyright © 2012 The Field Museum of Natural History Full details may be found at http://fieldmuseum.org/about/copyright-information	J. B. Kethley		FMHD#77-105		1977-02-02 00:00:00.0	FMNH	Insects	FMNH-INS 0000 014 950	Specimen		2012-09-18 11:44:48.0	A. Ghiron		Polydesmida		Polydesmida	Animalia	Arthropoda	Diplopoda	Polydesmida			Australia	Australia	Cradle Mtn. Nat. Pk., Waldheim For.		Oceania	Tasmania	Australia and New Zealand	United States									914			http://data.gbif.org/occurrences/666000557	http://data.gbif.org/ws/rest/occurrence/get?key=666000557
SysTax	SysTax		Verhoeff, Karl Wilhelm					ZSM/Myr	Zoologische Staatssammlung Munchen - Myriapoda	272954	Specimen		2012-12-02 09:37:40.0			Mjoebergodesmus annulatus Verhoeff, 1924		Mjoebergodesmus annulatus Verhoeff, 1924					Paradoxosomatidae	Mjoebergodesmus	Australia	Australia					Australia and New Zealand	Germany												http://data.gbif.org/occurrences/685550712	http://data.gbif.org/ws/rest/occurrence/get?key=685550712
Museum of Comparative Zoology, Harvard University	Museum of Comparative Zoology, Harvard University	Copyright © 2012 The President and Fellows of Harvard College	William Morton Wheeler				1914-11-14 00:00:00.0	MCZ	IZ	DIPL-4862	Specimen	http://mczbase.mcz.harvard.edu/guid/MCZ:IZ:DIPL-4862	2012-12-03 19:40:59.0	[no agent data]		Rhinocricus perditus	Chamberlin, 1920	Rhinocricus perditus	Animalia	Arthropoda	Diplopoda	Spirobolida	Rhinocricidae	Rhinocricus	Australia	Australia	Enogerra, near Brisbane		Australia	Queensland	Australia and New Zealand	United States												http://data.gbif.org/occurrences/699112674	http://data.gbif.org/ws/rest/occurrence/get?key=699112674
Field Museum	Field Museum of Natural History (Zoology) Insect, Arachnid and Myriapod Collection	Copyright © 2012 The Field Museum of Natural History Full details may be found at http://fieldmuseum.org/about/copyright-information	J. B. Kethley		FMHD#77-192		1977-03-05 00:00:00.0	FMNH	Insects	FMNH-INS 0000 014 783	Specimen		2012-09-18 11:43:17.0	A. Ghiron		Polydesmida		Polydesmida	Animalia	Arthropoda	Diplopoda	Polydesmida			Australia	Australia	10 mi SE Smithton, Savage Riv.		Oceania	Tasmania	Australia and New Zealand	United States												http://data.gbif.org/occurrences/665985995	http://data.gbif.org/ws/rest/occurrence/get?key=665985995
Field Museum	Field Museum of Natural History (Zoology) Insect, Arachnid and Myriapod Collection	Copyright © 2012 The Field Museum of Natural History Full details may be found at http://fieldmuseum.org/about/copyright-information	J. B. Kethley		FMHD#77-117		1977-02-07 00:00:00.0	FMNH	Insects	FMNH-INS 0000 014 953	Specimen		2012-09-18 11:44:31.0	A. Ghiron		Polydesmida		Polydesmida	Animalia	Arthropoda	Diplopoda	Polydesmida			Australia	Australia	Lk. St. Clair Nat. Pk., S end Lk. St. Clair		Oceania	Tasmania	Australia and New Zealand	United States												http://data.gbif.org/occurrences/665998064	http://data.gbif.org/ws/rest/occurrence/get?key=665998064
SysTax	SysTax							ZSM/Myr	Zoologische Staatssammlung Munchen - Myriapoda	272939	Unknown		2011-10-15 08:37:42.0			Hoplatessara cruciata Verhoeff, 1937		Hoplatessara cruciata Verhoeff, 1937					Paradoxosomatidae	Hoplatessara	Australia	Australia					Australia and New Zealand	Germany												http://data.gbif.org/occurrences/199313523	http://data.gbif.org/ws/rest/occurrence/get?key=199313523
Field Museum	Field Museum of Natural History (Zoology) Insect, Arachnid and Myriapod Collection	Copyright © 2012 The Field Museum of Natural History Full details may be found at http://fieldmuseum.org/about/copyright-information	J. B. Kethley		FMHD#77-129		1977-02-11 00:00:00.0	FMNH	Insects	FMNH-INS 0000 033 229	Specimen		2012-09-18 11:42:58.0	A. Ghiron		Spirostreptida		Spirostreptida	Animalia	Arthropoda	Diplopoda	Spirostreptida			Australia	Australia	Lk. St. Clair Nat. Pk., nr. Echo Point		Oceania	Tasmania	Australia and New Zealand	United States												http://data.gbif.org/occurrences/665983007	http://data.gbif.org/ws/rest/occurrence/get?key=665983007
Field Museum	Field Museum of Natural History (Zoology) Insect, Arachnid and Myriapod Collection	Copyright © 2012 The Field Museum of Natural History Full details may be found at http://fieldmuseum.org/about/copyright-information	J. B. Kethley		FMHD#77-5079		1977-02-14 00:00:00.0	FMNH	Insects	FMNH-INS 0000 013 836	Specimen		2012-09-18 11:44:53.0	M. Jorgensen : Field Museum		Polydesmida		Polydesmida	Animalia	Arthropoda	Diplopoda	Polydesmida			Australia	Australia	Florentine Valley, 22 km NW Maydena		Australia	Tasmania	Australia and New Zealand	United States												http://data.gbif.org/occurrences/666001479	http://data.gbif.org/ws/rest/occurrence/get?key=666001479
Museum of Comparative Zoology, Harvard University	Museum of Comparative Zoology, Harvard University	Copyright © 2012 The President and Fellows of Harvard College	[no agent data]				1700-01-01 00:00:00.0	MCZ	IZ	89680	Specimen	http://mczbase.mcz.harvard.edu/guid/MCZ:IZ:89680	2012-12-03 19:36:37.0	[no agent data]		Podykipus collinus	Attems, 1911	Podykipus collinus	Animalia	Arthropoda	Diplopoda	Spirostreptida	Iulomorphidae	Podykipus	Australia	Australia	Gooseberry Hill		Australia	Western Australia	Australia and New Zealand	United States												http://data.gbif.org/occurrences/477901355	http://data.gbif.org/ws/rest/occurrence/get?key=477901355
Western Australian Museum	Western Australian Museum provider for OZCAM		'Majer,J.D.'				1976-01-01 00:00:00.0	WAM	ARACH	33691	Specimen		2012-10-10 16:03:30.0	P.M.Johns		Akamptogonus novarae		Akamptogonus novarae		Arthropoda		Polydesmida	Paradoxosomatidae	Akamptogonus	Australia	Australia				W.A.	Australia and New Zealand	Australia			100000									http://data.gbif.org/occurrences/500786591	http://data.gbif.org/ws/rest/occurrence/get?key=500786591
Western Australian Museum	Western Australian Museum provider for OZCAM		'Majer,J.D.'				1976-01-01 00:00:00.0	WAM	ARACH	33692	Specimen		2012-10-10 16:03:30.0	P.M.Johns		Akamptogonus novarae		Akamptogonus novarae		Arthropoda		Polydesmida	Paradoxosomatidae	Akamptogonus	Australia	Australia				W.A.	Australia and New Zealand	Australia			100000									http://data.gbif.org/occurrences/500786593	http://data.gbif.org/ws/rest/occurrence/get?key=500786593
Museum of Comparative Zoology, Harvard University	Museum of Comparative Zoology, Harvard University	Copyright © 2012 The President and Fellows of Harvard College	I.M. Dixson, Harvard-Australian Expedition				1931-11-01 00:00:00.0	MCZ	IZ	43701	Specimen	http://mczbase.mcz.harvard.edu/guid/MCZ:IZ:43701	2012-12-03 19:38:03.0	P.M. Johns, vi.1967		Podykipus collinus	Attems, 1911	Podykipus collinus	Animalia	Arthropoda	Diplopoda	Spirostreptida	Iulomorphidae	Podykipus	Australia	Australia	Pemberton		Australia	Western Australia	Australia and New Zealand	United States												http://data.gbif.org/occurrences/477907511	http://data.gbif.org/ws/rest/occurrence/get?key=477907511
Field Museum	Field Museum of Natural History (Zoology) Insect, Arachnid and Myriapod Collection	Copyright © 2012 The Field Museum of Natural History Full details may be found at http://fieldmuseum.org/about/copyright-information	J. B. Kethley		FMHD#77-105		1977-02-02 00:00:00.0	FMNH	Insects	FMNH-INS 0000 033 121	Specimen		2012-09-18 11:44:48.0	A. Ghiron		Polydesmida		Polydesmida	Animalia	Arthropoda	Diplopoda	Polydesmida			Australia	Australia	Cradle Mtn. Nat. Pk., Waldheim For.		Oceania	Tasmania	Australia and New Zealand	United States									914			http://data.gbif.org/occurrences/666000561	http://data.gbif.org/ws/rest/occurrence/get?key=666000561
Museum of Comparative Zoology, Harvard University	Museum of Comparative Zoology, Harvard University	Copyright © 2012 The President and Fellows of Harvard College	G.H. Hardy				1915-02-01 00:00:00.0	MCZ	IZ	DIPL-4647	Specimen	http://mczbase.mcz.harvard.edu/guid/MCZ:IZ:DIPL-4647	2012-12-03 19:58:02.0	[no agent data]		Notodesmus scotius	Chamberlin, 1920	Notodesmus scotius	Animalia	Arthropoda	Diplopoda	Polydesmida	Paradoxosomatidae	Notodesmus	Australia	Australia	Wedge Bay		Australia		Australia and New Zealand	United States												http://data.gbif.org/occurrences/699129203	http://data.gbif.org/ws/rest/occurrence/get?key=699129203
Museum of Comparative Zoology, Harvard University	Museum of Comparative Zoology, Harvard University	Copyright © 2012 The President and Fellows of Harvard College	P.J. Darlington, Jr., Harvard-Australian Expedition				1931-11-02 00:00:00.0	MCZ	IZ	43705	Specimen	http://mczbase.mcz.harvard.edu/guid/MCZ:IZ:43705	2012-12-03 19:57:08.0	P.M. Johns, vi.1967		Podykipus collinus	Attems, 1911	Podykipus collinus	Animalia	Arthropoda	Diplopoda	Spirostreptida	Iulomorphidae	Podykipus	Australia	Australia	Margaret River, S.W.A.		Australia	Western Australia	Australia and New Zealand	United States												http://data.gbif.org/occurrences/477988638	http://data.gbif.org/ws/rest/occurrence/get?key=477988638
Museum of Comparative Zoology, Harvard University	Museum of Comparative Zoology, Harvard University	Copyright © 2012 The President and Fellows of Harvard College	K.W. Verhoeff Coll.				1700-01-01 00:00:00.0	MCZ	IZ	41387	Specimen	http://mczbase.mcz.harvard.edu/guid/MCZ:IZ:41387	2012-12-03 19:41:18.0	[no agent data]		Cyliosoma queenslandiae	Brolemann	Cyliosoma queenslandiae	Animalia	Arthropoda	Diplopoda	Sphaerotheriida	Sphaerotheriidae	Cyliosoma	Australia	Australia			Australia	Queensland	Australia and New Zealand	United States												http://data.gbif.org/occurrences/477923802	http://data.gbif.org/ws/rest/occurrence/get?key=477923802
Museum of Comparative Zoology, Harvard University	Museum of Comparative Zoology, Harvard University	Copyright © 2012 The President and Fellows of Harvard College	P.J. Darlington, Jr., Harvard-Australian Expedition				1932-02-01 00:00:00.0	MCZ	IZ	41391	Specimen	http://mczbase.mcz.harvard.edu/guid/MCZ:IZ:41391	2012-12-03 19:41:31.0	P.M. Johns, vi.1967		Cyliosoma peniciliigerum	Verhoeff	Cyliosoma peniciliigerum	Animalia	Arthropoda	Diplopoda	Sphaerotheriida	Sphaerotheriidae	Cyliosoma	Australia	Australia	Cascade Dorrigo		Australia	New South Wales	Australia and New Zealand	United States												http://data.gbif.org/occurrences/477924773	http://data.gbif.org/ws/rest/occurrence/get?key=477924773
Field Museum	Field Museum of Natural History (Zoology) Insect, Arachnid and Myriapod Collection	Copyright © 2012 The Field Museum of Natural History Full details may be found at http://fieldmuseum.org/about/copyright-information	S. B. Peck, J. Kukalova-Peck		FMHD#82-643		1982-07-14 00:00:00.0	FMNH	Insects	FMNH-INS 0000 061 905	Specimen		2012-09-18 11:45:13.0	A. Ghiron		Siphonophorida		Siphonophorida	Animalia	Arthropoda	Diplopoda	Siphonophorida			Australia	Australia	Cape Tribulation		Oceania	Queensland	Australia and New Zealand	United States												http://data.gbif.org/occurrences/666004769	http://data.gbif.org/ws/rest/occurrence/get?key=666004769
Field Museum	Field Museum of Natural History (Zoology) Insect, Arachnid and Myriapod Collection	Copyright © 2012 The Field Museum of Natural History Full details may be found at http://fieldmuseum.org/about/copyright-information	J. B. Kethley		FMHD#77-158		1977-02-19 00:00:00.0	FMNH	Insects	FMNH-INS 0000 014 307	Specimen		2012-09-18 11:43:10.0	A. Ghiron		Polydesmida		Polydesmida	Animalia	Arthropoda	Diplopoda	Polydesmida			Australia	Australia	32km NW Maydena, Florentine Vly.		Oceania	Tasmania	Australia and New Zealand	United States									213			http://data.gbif.org/occurrences/665984905	http://data.gbif.org/ws/rest/occurrence/get?key=665984905
Field Museum	Field Museum of Natural History (Zoology) Insect, Arachnid and Myriapod Collection	Copyright © 2012 The Field Museum of Natural History Full details may be found at http://fieldmuseum.org/about/copyright-information	J. B. Kethley		FMHD#77-153		1977-02-18 00:00:00.0	FMNH	Insects	FMNH-INS 0000 033 233	Specimen		2012-09-18 11:43:33.0	A. Ghiron		Polyzoniida		Polyzoniida	Animalia	Arthropoda	Diplopoda	Polyzoniida			Australia	Australia	28km NW Maydena, Derwent Vly.		Oceania	Tasmania	Australia and New Zealand	United States									244			http://data.gbif.org/occurrences/665988794	http://data.gbif.org/ws/rest/occurrence/get?key=665988794
Museum of Comparative Zoology, Harvard University	Museum of Comparative Zoology, Harvard University	Copyright © 2012 The President and Fellows of Harvard College	K.W. Verhoeff Coll.				1700-01-01 00:00:00.0	MCZ	IZ	41390	Specimen	http://mczbase.mcz.harvard.edu/guid/MCZ:IZ:41390	2012-12-03 19:41:31.0	[no agent data]		Cyliosoma queenslandiae mjobergi	Brolemann	Cyliosoma queenslandiae mjobergi	Animalia	Arthropoda	Diplopoda	Sphaerotheriida	Sphaerotheriidae	Cyliosoma	Australia	Australia			Australia	Queensland	Australia and New Zealand	United States												http://data.gbif.org/occurrences/477924808	http://data.gbif.org/ws/rest/occurrence/get?key=477924808
Museum of Comparative Zoology, Harvard University	Museum of Comparative Zoology, Harvard University	Copyright © 2012 The President and Fellows of Harvard College	[no agent data]				1700-01-01 00:00:00.0	MCZ	IZ	40364	Specimen	http://mczbase.mcz.harvard.edu/guid/MCZ:IZ:40364	2012-12-03 19:44:13.0	[no agent data]		Paradoxosomatidae	Daday, 1889	Paradoxosomatidae	Animalia	Arthropoda	Diplopoda	Polydesmida	Paradoxosomatidae		Australia	Australia	jar 40364= ca. 5 vials, undetermined, from Australia		Australia		Australia and New Zealand	United States												http://data.gbif.org/occurrences/477937185	http://data.gbif.org/ws/rest/occurrence/get?key=477937185
Field Museum	Field Museum of Natural History (Zoology) Insect, Arachnid and Myriapod Collection	Copyright © 2012 The Field Museum of Natural History Full details may be found at http://fieldmuseum.org/about/copyright-information	J. B. Kethley		FMHD#77-132		1977-02-13 00:00:00.0	FMNH	Insects	FMNH-INS 0000 033 227	Specimen		2012-09-18 11:41:39.0	A. Ghiron		Spirostreptida		Spirostreptida	Animalia	Arthropoda	Diplopoda	Spirostreptida			Australia	Australia	Maydena, A.N.M. Forestry Sta.		Oceania	Tasmania	Australia and New Zealand	United States									183			http://data.gbif.org/occurrences/665970195	http://data.gbif.org/ws/rest/occurrence/get?key=665970195
Field Museum	Field Museum of Natural History (Zoology) Insect, Arachnid and Myriapod Collection	Copyright © 2012 The Field Museum of Natural History Full details may be found at http://fieldmuseum.org/about/copyright-information	J. B. Kethley		FMHD#77-134		1977-02-14 00:00:00.0	FMNH	Insects	FMNH-INS 0000 033 239	Specimen		2012-09-18 11:41:41.0	A. Ghiron		Polydesmida		Polydesmida	Animalia	Arthropoda	Diplopoda	Polydesmida			Australia	Australia	10km NW Maydena, Florentine Vly.		Oceania	Tasmania	Australia and New Zealand	United States									213			http://data.gbif.org/occurrences/665970451	http://data.gbif.org/ws/rest/occurrence/get?key=665970451
SysTax	SysTax							cited	SysTax: cited material from literature	113113	Unknown		2011-10-15 08:50:06.0			Strongylosoma innotatum Karsch, 1881		Strongylosoma innotatum Karsch, 1881					Paradoxosomatidae	Strongylosoma	Australia	Australia					Australia and New Zealand	Germany												http://data.gbif.org/occurrences/210528233	http://data.gbif.org/ws/rest/occurrence/get?key=210528233
Museum of Comparative Zoology, Harvard University	Museum of Comparative Zoology, Harvard University	Copyright © 2012 The President and Fellows of Harvard College	G.H. Hardy				1700-01-01 00:00:00.0	MCZ	IZ	DIPL-4649	Specimen	http://mczbase.mcz.harvard.edu/guid/MCZ:IZ:DIPL-4649	2012-12-03 19:57:24.0	[no agent data]		Atopodesmus parvus	Chamberlin, 1920	Atopodesmus parvus	Animalia	Arthropoda	Diplopoda	Polydesmida		Atopodesmus	Australia	Australia			Australia		Australia and New Zealand	United States												http://data.gbif.org/occurrences/699128092	http://data.gbif.org/ws/rest/occurrence/get?key=699128092
SysTax	SysTax							cited	SysTax: cited material from literature	113111	Unknown		2011-10-15 08:50:07.0			Strongylosoma transversetaeniatum L. Koch, 1867		Strongylosoma transversetaeniatum L. Koch, 1867					Paradoxosomatidae	Strongylosoma	Australia	Australia					Australia and New Zealand	Germany												http://data.gbif.org/occurrences/210528396	http://data.gbif.org/ws/rest/occurrence/get?key=210528396
Museum of Comparative Zoology, Harvard University	Museum of Comparative Zoology, Harvard University	Copyright © 2012 The President and Fellows of Harvard College	Attems Collection				1700-01-01 00:00:00.0	MCZ	IZ	89818	Specimen	http://mczbase.mcz.harvard.edu/guid/MCZ:IZ:89818	2012-12-03 19:44:39.0	[no agent data]		Antichiropus variabilis	Attems	Antichiropus variabilis	Animalia	Arthropoda	Diplopoda	Polydesmida	Paradoxosomatidae	Antichiropus	Australia	Australia	Lion Mill		Australia	Western Australia	Australia and New Zealand	United States												http://data.gbif.org/occurrences/477939138	http://data.gbif.org/ws/rest/occurrence/get?key=477939138
Museum of Comparative Zoology, Harvard University	Museum of Comparative Zoology, Harvard University	Copyright © 2012 The President and Fellows of Harvard College	Dixson, Allen, Harvard-Australian Expedition				1931-12-09 00:00:00.0	MCZ	IZ	42007	Specimen	http://mczbase.mcz.harvard.edu/guid/MCZ:IZ:42007	2012-12-03 19:41:55.0	P.M. Johns, v.1967		Notodesmus	Chamberlin, 1920	Notodesmus	Animalia	Arthropoda	Diplopoda	Polydesmida	Paradoxosomatidae	Notodesmus	Australia	Australia	Mt. Kosciusko, 5000-6000ft.		Australia	New South Wales	Australia and New Zealand	United States												http://data.gbif.org/occurrences/477926783	http://data.gbif.org/ws/rest/occurrence/get?key=477926783
Field Museum	Field Museum of Natural History (Zoology) Insect, Arachnid and Myriapod Collection	Copyright © 2012 The Field Museum of Natural History Full details may be found at http://fieldmuseum.org/about/copyright-information	S. B. Peck, J. Kukalova-Peck		FMHD#82-642		1982-08-23 00:00:00.0	FMNH	Insects	FMNH-INS 0000 061 947	Specimen		2012-09-18 11:45:15.0	A. Ghiron		Polydesmida		Polydesmida	Animalia	Arthropoda	Diplopoda	Polydesmida			Australia	Australia	Boatharbor Res., 7 km NE Lismore		Oceania	New South Wales	Australia and New Zealand	United States												http://data.gbif.org/occurrences/666005162	http://data.gbif.org/ws/rest/occurrence/get?key=666005162
Field Museum	Field Museum of Natural History (Zoology) Insect, Arachnid and Myriapod Collection	Copyright © 2012 The Field Museum of Natural History Full details may be found at http://fieldmuseum.org/about/copyright-information	J. B. Kethley		FMHD#77-156		1977-02-18 00:00:00.0	FMNH	Insects	FMNH-INS 0000 033 105	Specimen		2012-09-18 11:41:19.0	A. Ghiron		Polydesmida		Polydesmida	Animalia	Arthropoda	Diplopoda	Polydesmida			Australia	Australia	28km NW Maydena, Derwent Vly.		Oceania	Tasmania	Australia and New Zealand	United States									244			http://data.gbif.org/occurrences/665966790	http://data.gbif.org/ws/rest/occurrence/get?key=665966790
Field Museum	Field Museum of Natural History (Zoology) Insect, Arachnid and Myriapod Collection	Copyright © 2012 The Field Museum of Natural History Full details may be found at http://fieldmuseum.org/about/copyright-information	J. B. Kethley		FMHD#77-5087		1977-03-06 00:00:00.0	FMNH	Insects	FMNH-INS 0000 013 849	Specimen		2012-09-18 11:42:08.0	M. Jorgensen : Field Museum		Polydesmida		Polydesmida	Animalia	Arthropoda	Diplopoda	Polydesmida			Australia	Australia	Dismal Swamp, 34 km W Smithton		Australia	Tasmania	Australia and New Zealand	United States												http://data.gbif.org/occurrences/665975281	http://data.gbif.org/ws/rest/occurrence/get?key=665975281
SysTax	SysTax		Verhoeff, Karl Wilhelm					ZSM/Myr	Zoologische Staatssammlung Munchen - Myriapoda	101075	Specimen		2012-12-02 09:44:24.0			Tasmaniosoma armatum Verhoeff, 1936		Tasmaniosoma armatum Verhoeff, 1936					Dalodesmidae	Tasmaniosoma	Australia	Australia					Australia and New Zealand	Germany												http://data.gbif.org/occurrences/685615217	http://data.gbif.org/ws/rest/occurrence/get?key=685615217
SysTax	SysTax							ZSM/Myr	Zoologische Staatssammlung Munchen - Myriapoda	273075	Unknown		2011-10-15 08:36:26.0			Gigantowales chisholmi Verhoeff, 1937		Gigantowales chisholmi Verhoeff, 1937					Paradoxosomatidae	Gigantowales	Australia	Australia					Australia and New Zealand	Germany												http://data.gbif.org/occurrences/199304787	http://data.gbif.org/ws/rest/occurrence/get?key=199304787
SysTax	SysTax							ZSM/Myr	Zoologische Staatssammlung Munchen - Myriapoda	272472	Unknown		2011-10-15 08:27:14.0			Ainigmabolus chisholmi Verhoeff, 1937		Ainigmabolus chisholmi Verhoeff, 1937					Trigoniulidae	Ainigmabolus	Australia	Australia					Australia and New Zealand	Germany												http://data.gbif.org/occurrences/199165281	http://data.gbif.org/ws/rest/occurrence/get?key=199165281
Western Australian Museum	Western Australian Museum provider for OZCAM							WAM	ARACH	338	Specimen		2012-10-10 16:03:30.0	M.S.Harvey		Antichiropus variabilis		Antichiropus variabilis		Arthropoda		Polydesmida	Paradoxosomatidae	Antichiropus	Australia	Australia				W.A.	Australia and New Zealand	Australia			100000									http://data.gbif.org/occurrences/500786649	http://data.gbif.org/ws/rest/occurrence/get?key=500786649
Museum of Comparative Zoology, Harvard University	Museum of Comparative Zoology, Harvard University	Copyright © 2012 The President and Fellows of Harvard College	Winthrop Sprague Brooks				1927-01-20 00:00:00.0	MCZ	IZ	43712	Specimen	http://mczbase.mcz.harvard.edu/guid/MCZ:IZ:43712	2012-12-03 19:56:11.0	P.M. Johns, vi.1967		Iulomorphidae	Attems, 1911	Iulomorphidae	Animalia	Arthropoda	Diplopoda	Spirostreptida	Iulomorphidae		Australia	Australia	Albany, Mt. Melville		Australia	Western Australia	Australia and New Zealand	United States												http://data.gbif.org/occurrences/477983710	http://data.gbif.org/ws/rest/occurrence/get?key=477983710
Field Museum	Field Museum of Natural History (Zoology) Insect, Arachnid and Myriapod Collection	Copyright © 2012 The Field Museum of Natural History Full details may be found at http://fieldmuseum.org/about/copyright-information	J. B. Kethley		FMHD#77-147		1977-02-15 00:00:00.0	FMNH	Insects	FMNH-INS 0000 014 949	Specimen		2012-09-18 11:40:46.0	A. Ghiron		Chordeumatida		Chordeumatida	Animalia	Arthropoda	Diplopoda	Chordeumatida			Australia	Australia	22km NW Maydena, Florentine Vly.		Oceania	Tasmania	Australia and New Zealand	United States									213			http://data.gbif.org/occurrences/665961675	http://data.gbif.org/ws/rest/occurrence/get?key=665961675
Field Museum	Field Museum of Natural History (Zoology) Insect, Arachnid and Myriapod Collection	Copyright © 2012 The Field Museum of Natural History Full details may be found at http://fieldmuseum.org/about/copyright-information	J. B. Kethley		FMHD#77-179		1977-02-27 00:00:00.0	FMNH	Insects	FMNH-INS 0000 014 668	Specimen		2012-09-18 11:43:06.0	A. Ghiron		Polydesmida		Polydesmida	Animalia	Arthropoda	Diplopoda	Polydesmida			Australia	Australia	35km SW Smithton, Christmas Hills		Oceania	Tasmania	Australia and New Zealand	United States												http://data.gbif.org/occurrences/665984284	http://data.gbif.org/ws/rest/occurrence/get?key=665984284
SysTax	SysTax							cited	SysTax: cited material from literature	271105	Unknown		2011-10-15 08:50:07.0			Strongylosoma transversetaeniatum L. Koch, 1867		Strongylosoma transversetaeniatum L. Koch, 1867					Paradoxosomatidae	Strongylosoma	Australia	Australia					Australia and New Zealand	Germany												http://data.gbif.org/occurrences/210528409	http://data.gbif.org/ws/rest/occurrence/get?key=210528409
Museum of Comparative Zoology, Harvard University	Museum of Comparative Zoology, Harvard University	Copyright © 2012 The President and Fellows of Harvard College	P.J. Darlington, Jr.				1932-03-01 00:00:00.0	MCZ	IZ	41982	Specimen	http://mczbase.mcz.harvard.edu/guid/MCZ:IZ:41982	2012-12-03 19:41:48.0	P.M. Johns, v.1967		Australiosoma bifalcatum	(Silvestri)	Australiosoma bifalcatum	Animalia	Arthropoda	Diplopoda	Polydesmida	Paradoxosomatidae	Australiosoma	Australia	Australia	National Park, MacPherson Range, 3-4000ft.		Australia	Queensland	Australia and New Zealand	United States												http://data.gbif.org/occurrences/477926126	http://data.gbif.org/ws/rest/occurrence/get?key=477926126
Museum of Comparative Zoology, Harvard University	Museum of Comparative Zoology, Harvard University	Copyright © 2012 The President and Fellows of Harvard College	[no agent data]				1700-01-01 00:00:00.0	MCZ	IZ	89731	Specimen	http://mczbase.mcz.harvard.edu/guid/MCZ:IZ:89731	2012-12-03 19:44:54.0	[no agent data]		Podykipus leptoiuloides	Attems 1911	Podykipus leptoiuloides	Animalia	Arthropoda	Diplopoda	Spirostreptida	Iulomorphidae	Podykipus	Australia	Australia	Lion Mill		Australia	Western Australia	Australia and New Zealand	United States												http://data.gbif.org/occurrences/477940329	http://data.gbif.org/ws/rest/occurrence/get?key=477940329
Field Museum	Field Museum of Natural History (Zoology) Insect, Arachnid and Myriapod Collection	Copyright © 2012 The Field Museum of Natural History Full details may be found at http://fieldmuseum.org/about/copyright-information	J. B. Kethley		FMHD#77-5079		1977-02-14 00:00:00.0	FMNH	Insects	FMNH-INS 0000 013 828	Specimen		2012-09-18 11:44:53.0	M. Jorgensen : Field Museum		Sphaerotheriida		Sphaerotheriida	Animalia	Arthropoda	Diplopoda	Sphaerotheriida			Australia	Australia	Florentine Valley, 22 km NW Maydena		Australia	Tasmania	Australia and New Zealand	United States												http://data.gbif.org/occurrences/666001477	http://data.gbif.org/ws/rest/occurrence/get?key=666001477
Field Museum	Field Museum of Natural History (Zoology) Insect, Arachnid and Myriapod Collection	Copyright © 2012 The Field Museum of Natural History Full details may be found at http://fieldmuseum.org/about/copyright-information	S. B. Peck, J. Kukalova-Peck		FMHD#82-640		1982-08-18 00:00:00.0	FMNH	Insects	FMNH-INS 0000 061 993	Specimen		2012-09-18 11:45:42.0	A. Ghiron		Chordeumatida		Chordeumatida	Animalia	Arthropoda	Diplopoda	Chordeumatida			Australia	Australia	Bunya Mts. Nat. Pk.		Oceania	Queensland	Australia and New Zealand	United States												http://data.gbif.org/occurrences/666009772	http://data.gbif.org/ws/rest/occurrence/get?key=666009772
Field Museum	Field Museum of Natural History (Zoology) Insect, Arachnid and Myriapod Collection	Copyright © 2012 The Field Museum of Natural History Full details may be found at http://fieldmuseum.org/about/copyright-information	L. E. Watrous		FMHD#83-235		1983-06-20 00:00:00.0	FMNH	Insects	FMNH-INS 0000 014 107	Specimen		2012-09-18 11:48:40.0	James E. Louderman : Field Museum of Natural History - Insects		Cambalidae		Cambalidae	Animalia	Arthropoda	Diplopoda	Spirostreptida	Cambalidae		Australia	Australia	10 km E Adelaide, Norton Summit		Oceania	South Australia	Australia and New Zealand	United States												http://data.gbif.org/occurrences/666040423	http://data.gbif.org/ws/rest/occurrence/get?key=666040423
SysTax	SysTax							cited	SysTax: cited material from literature	113109	Specimen		2012-12-02 09:44:01.0			Strongylosoma rubripes L. Koch, 1867		Strongylosoma rubripes L. Koch, 1867					Paradoxosomatidae	Strongylosoma	Australia	Australia					Australia and New Zealand	Germany												http://data.gbif.org/occurrences/685612096	http://data.gbif.org/ws/rest/occurrence/get?key=685612096
Museum of Comparative Zoology, Harvard University	Museum of Comparative Zoology, Harvard University	Copyright © 2012 The President and Fellows of Harvard College	H.A. Edwards				1700-01-01 00:00:00.0	MCZ	IZ	DIPL-4685	Specimen	http://mczbase.mcz.harvard.edu/guid/MCZ:IZ:DIPL-4685	2012-12-03 19:44:36.0	[no agent data]		Somethus fuscipes	Chamberlin, 1920	Somethus fuscipes	Animalia	Arthropoda	Diplopoda	Polydesmida	Paradoxosomatidae	Somethus	Australia	Australia			Australia		Australia and New Zealand	United States												http://data.gbif.org/occurrences/699115899	http://data.gbif.org/ws/rest/occurrence/get?key=699115899
Field Museum	Field Museum of Natural History (Zoology) Insect, Arachnid and Myriapod Collection	Copyright © 2012 The Field Museum of Natural History Full details may be found at http://fieldmuseum.org/about/copyright-information	J. B. Kethley		FMHD#77-5074		1977-02-14 00:00:00.0	FMNH	Insects	FMNH-INS 0000 013 841	Specimen		2012-09-18 11:41:15.0	M. Jorgensen : Field Museum		Polydesmida		Polydesmida	Animalia	Arthropoda	Diplopoda	Polydesmida			Australia	Australia	Derwent Valley, 18 km NW Maydena		Australia	Tasmania	Australia and New Zealand	United States												http://data.gbif.org/occurrences/665966170	http://data.gbif.org/ws/rest/occurrence/get?key=665966170
Field Museum	Field Museum of Natural History (Zoology) Insect, Arachnid and Myriapod Collection	Copyright © 2012 The Field Museum of Natural History Full details may be found at http://fieldmuseum.org/about/copyright-information	J. B. Kethley		FMHD#76-502		1976-12-14 00:00:00.0	FMNH	Insects	FMNH-INS 0000 033 124	Specimen		2012-09-18 11:41:16.0	A. Ghiron		Polyzoniida		Polyzoniida	Animalia	Arthropoda	Diplopoda	Polyzoniida			Australia	Australia	Conspicuous Pt., 7km SE Nornalup		Oceania	Western Australia	Australia and New Zealand	United States												http://data.gbif.org/occurrences/665966379	http://data.gbif.org/ws/rest/occurrence/get?key=665966379
Field Museum	Field Museum of Natural History (Zoology) Insect, Arachnid and Myriapod Collection	Copyright © 2012 The Field Museum of Natural History Full details may be found at http://fieldmuseum.org/about/copyright-information	J. B. Kethley		FMHD#77-153		1977-02-18 00:00:00.0	FMNH	Insects	FMNH-INS 0000 033 232	Specimen		2012-09-18 11:43:33.0	A. Ghiron		Polydesmida		Polydesmida	Animalia	Arthropoda	Diplopoda	Polydesmida			Australia	Australia	28km NW Maydena, Derwent Vly.		Oceania	Tasmania	Australia and New Zealand	United States									244			http://data.gbif.org/occurrences/665988792	http://data.gbif.org/ws/rest/occurrence/get?key=665988792
Field Museum	Field Museum of Natural History (Zoology) Insect, Arachnid and Myriapod Collection	Copyright © 2012 The Field Museum of Natural History Full details may be found at http://fieldmuseum.org/about/copyright-information	J. B. Kethley		FMHD#77-130		1977-02-11 00:00:00.0	FMNH	Insects	FMNH-INS 0000 033 116	Specimen		2012-09-18 11:44:26.0	A. Ghiron		Polydesmida		Polydesmida	Animalia	Arthropoda	Diplopoda	Polydesmida			Australia	Australia	Lk. St. Clair Nat. Pk., nr. Echo Point		Oceania	Tasmania	Australia and New Zealand	United States												http://data.gbif.org/occurrences/665997176	http://data.gbif.org/ws/rest/occurrence/get?key=665997176
Field Museum	Field Museum of Natural History (Zoology) Insect, Arachnid and Myriapod Collection	Copyright © 2012 The Field Museum of Natural History Full details may be found at http://fieldmuseum.org/about/copyright-information	W. L. Necker		MyrCE-7855		1944-12-27 00:00:00.0	FMNH	Insects	FMNH-INS 0000 013 652	Specimen		2012-09-18 11:48:50.0	James E. Louderman : Field Museum of Natural History - Insects		Polydesmida		Polydesmida	Animalia	Arthropoda	Diplopoda	Polydesmida			Australia	Australia	Mt. Irvine, (Blue Mts.), 50 mi N of Sydney		Australia		Australia and New Zealand	United States												http://data.gbif.org/occurrences/666042274	http://data.gbif.org/ws/rest/occurrence/get?key=666042274
Field Museum	Field Museum of Natural History (Zoology) Insect, Arachnid and Myriapod Collection	Copyright © 2012 The Field Museum of Natural History Full details may be found at http://fieldmuseum.org/about/copyright-information	J. B. Kethley		FMHD#77-185		1977-03-03 00:00:00.0	FMNH	Insects	FMNH-INS 0000 014 664	Specimen		2012-09-18 11:42:52.0	A. Ghiron		Polydesmida		Polydesmida	Animalia	Arthropoda	Diplopoda	Polydesmida			Australia	Australia	64km S Smithton		Oceania	Tasmania	Australia and New Zealand	United States												http://data.gbif.org/occurrences/665982491	http://data.gbif.org/ws/rest/occurrence/get?key=665982491
Field Museum	Field Museum of Natural History (Zoology) Insect, Arachnid and Myriapod Collection	Copyright © 2012 The Field Museum of Natural History Full details may be found at http://fieldmuseum.org/about/copyright-information	J. B. Kethley		FMHD#77-158		1977-02-19 00:00:00.0	FMNH	Insects	FMNH-INS 0000 014 306	Specimen		2012-09-18 11:43:10.0	A. Ghiron		Spirostreptida		Spirostreptida	Animalia	Arthropoda	Diplopoda	Spirostreptida			Australia	Australia	32km NW Maydena, Florentine Vly.		Oceania	Tasmania	Australia and New Zealand	United States									213			http://data.gbif.org/occurrences/665984903	http://data.gbif.org/ws/rest/occurrence/get?key=665984903
Museum of Comparative Zoology, Harvard University	Museum of Comparative Zoology, Harvard University	Copyright © 2012 The President and Fellows of Harvard College	G.H. Hardy				1915-01-01 00:00:00.0	MCZ	IZ	DIPL-4645	Specimen	http://mczbase.mcz.harvard.edu/guid/MCZ:IZ:DIPL-4645	2012-12-03 19:45:10.0	[no agent data]		Lissodesmus modestus	Chamberlin, 1920	Lissodesmus modestus	Animalia	Arthropoda	Diplopoda	Polydesmida	Dalodesmidae	Lissodesmus	Australia	Australia	Russell Falls		Australia		Australia and New Zealand	United States												http://data.gbif.org/occurrences/699116518	http://data.gbif.org/ws/rest/occurrence/get?key=699116518
SysTax	SysTax							cited	SysTax: cited material from literature	118798	Unknown		2011-10-15 08:49:41.0			Spirobolus fasciculatus Voges, 1878		Spirobolus fasciculatus Voges, 1878					Spirobolidae	Spirobolus	Australia	Australia					Australia and New Zealand	Germany												http://data.gbif.org/occurrences/210523593	http://data.gbif.org/ws/rest/occurrence/get?key=210523593
SysTax	SysTax							ZSM/Myr	Zoologische Staatssammlung Munchen - Myriapoda	272473	Specimen		2012-12-02 09:26:56.0			Ainigmabolus chisholmi Verhoeff, 1937		Ainigmabolus chisholmi Verhoeff, 1937					Trigoniulidae	Ainigmabolus	Australia	Australia					Australia and New Zealand	Germany												http://data.gbif.org/occurrences/685444990	http://data.gbif.org/ws/rest/occurrence/get?key=685444990
SysTax	SysTax							ZSM/Myr	Zoologische Staatssammlung Munchen - Myriapoda	273748	Specimen		2012-12-02 09:45:50.0			Victoriocambala buffalensis Verhoeff, 1944		Victoriocambala buffalensis Verhoeff, 1944					Iulomorphidae	Victoriocambala	Australia	Australia					Australia and New Zealand	Germany												http://data.gbif.org/occurrences/685628960	http://data.gbif.org/ws/rest/occurrence/get?key=685628960
Museum of Comparative Zoology, Harvard University	Museum of Comparative Zoology, Harvard University	Copyright © 2012 The President and Fellows of Harvard College	William Morton Wheeler				1700-01-01 00:00:00.0	MCZ	IZ	DIPL-4659	Specimen	http://mczbase.mcz.harvard.edu/guid/MCZ:IZ:DIPL-4659	2012-12-03 19:36:12.0	[no agent data]		Strongylosoma nigrum	Chamberlin, 1920	Strongylosoma nigrum	Animalia	Arthropoda	Diplopoda	Polydesmida	Paradoxosomatidae	Strongylosoma	Australia	Australia	Southerland		Australia	New South Wales	Australia and New Zealand	United States												http://data.gbif.org/occurrences/699109238	http://data.gbif.org/ws/rest/occurrence/get?key=699109238
Museum of Comparative Zoology, Harvard University	Museum of Comparative Zoology, Harvard University	Copyright © 2012 The President and Fellows of Harvard College	J. Clark				1926-01-01 00:00:00.0	MCZ	IZ	41274	Specimen	http://mczbase.mcz.harvard.edu/guid/MCZ:IZ:41274	2012-12-03 19:41:45.0	P.M. Johns, v.1967		Antichiropus variabilis	Attems	Antichiropus variabilis	Animalia	Arthropoda	Diplopoda	Polydesmida	Paradoxosomatidae	Antichiropus	Australia	Australia	Perth		Australia	Western Australia	Australia and New Zealand	United States												http://data.gbif.org/occurrences/477925889	http://data.gbif.org/ws/rest/occurrence/get?key=477925889
Museum of Comparative Zoology, Harvard University	Museum of Comparative Zoology, Harvard University	Copyright © 2012 The President and Fellows of Harvard College	Winthrop Sprague Brooks				1927-03-19 00:00:00.0	MCZ	IZ	43702	Specimen	http://mczbase.mcz.harvard.edu/guid/MCZ:IZ:43702	2012-12-03 19:57:08.0	[no agent data]		Iulomorphidae	Attems, 1911	Iulomorphidae	Animalia	Arthropoda	Diplopoda	Spirostreptida	Iulomorphidae		Australia	Australia	Pemberton		Australia	Western Australia	Australia and New Zealand	United States												http://data.gbif.org/occurrences/477988635	http://data.gbif.org/ws/rest/occurrence/get?key=477988635
Field Museum	Field Museum of Natural History (Zoology) Insect, Arachnid and Myriapod Collection	Copyright © 2012 The Field Museum of Natural History Full details may be found at http://fieldmuseum.org/about/copyright-information	J. B. Kethley	Berlese #270	FMHD#77-170		1977-02-26 00:00:00.0	FMNH	Insects	FMNH-INS 0000 014 380	Specimen		2012-09-18 11:43:11.0	A. Ghiron		Polydesmida		Polydesmida	Animalia	Arthropoda	Diplopoda	Polydesmida			Australia	Australia	Dismal Swamp; West slope, 34km W Smithton		Oceania	Tasmania	Australia and New Zealand	United States												http://data.gbif.org/occurrences/665985021	http://data.gbif.org/ws/rest/occurrence/get?key=665985021
Field Museum	Field Museum of Natural History (Zoology) Insect, Arachnid and Myriapod Collection	Copyright © 2012 The Field Museum of Natural History Full details may be found at http://fieldmuseum.org/about/copyright-information	L. E. Watrous		FMHD#83-238		1983-06-20 00:00:00.0	FMNH	Insects	FMNH-INS 0000 014 104	Specimen		2012-09-18 11:48:49.0	James E. Louderman : Field Museum of Natural History - Insects		Polyzoniida		Polyzoniida	Animalia	Arthropoda	Diplopoda	Polyzoniida			Australia	Australia	18 km E Adelaide, 3 km SE Carey Gully		Oceania	South Australia	Australia and New Zealand	United States												http://data.gbif.org/occurrences/666041872	http://data.gbif.org/ws/rest/occurrence/get?key=666041872
Museum of Comparative Zoology, Harvard University	Museum of Comparative Zoology, Harvard University	Copyright © 2012 The President and Fellows of Harvard College	William Morton Wheeler				1700-01-01 00:00:00.0	MCZ	IZ	DIPL-4888	Specimen	http://mczbase.mcz.harvard.edu/guid/MCZ:IZ:DIPL-4888	2012-12-03 19:45:10.0	[no agent data]		Australiosoma clarum	Chamberlin, 1920	Australiosoma clarum	Animalia	Arthropoda	Diplopoda	Polydesmida	Paradoxosomatidae	Australiosoma	Australia	Australia	Hornsby		Australia	New South Wales	Australia and New Zealand	United States												http://data.gbif.org/occurrences/699116517	http://data.gbif.org/ws/rest/occurrence/get?key=699116517
SysTax	SysTax							cited	SysTax: cited material from literature	270889	Unknown		2011-10-15 08:50:07.0			Strongylosoma rubripes L. Koch, 1867		Strongylosoma rubripes L. Koch, 1867					Paradoxosomatidae	Strongylosoma	Australia	Australia					Australia and New Zealand	Germany												http://data.gbif.org/occurrences/210528354	http://data.gbif.org/ws/rest/occurrence/get?key=210528354
Museum of Comparative Zoology, Harvard University	Museum of Comparative Zoology, Harvard University	Copyright © 2012 The President and Fellows of Harvard College	A. Cottrell				1964-12-14 00:00:00.0	MCZ	IZ	42012	Specimen	http://mczbase.mcz.harvard.edu/guid/MCZ:IZ:42012	2012-12-03 19:41:44.0	P.M. Johns, v.1967		Notodesmus scotius	Chamberlin, 1920	Notodesmus scotius	Animalia	Arthropoda	Diplopoda	Polydesmida	Paradoxosomatidae	Notodesmus	Australia	Australia	Flinders Island, Lady Barron		Australia		Australia and New Zealand	United States												http://data.gbif.org/occurrences/477925838	http://data.gbif.org/ws/rest/occurrence/get?key=477925838
Museum of Comparative Zoology, Harvard University	Museum of Comparative Zoology, Harvard University	Copyright © 2012 The President and Fellows of Harvard College	P.J. Darlington, Jr., Harvard-Australian Expedition				1932-02-01 00:00:00.0	MCZ	IZ	41999	Specimen	http://mczbase.mcz.harvard.edu/guid/MCZ:IZ:41999	2012-12-03 19:41:55.0	P.M. Johns, v.1967		Dicladosoma sp., near annulipes		Dicladosoma	Animalia	Arthropoda	Diplopoda	Polydesmida	Paradoxosomatidae	Dicladosoma	Australia	Australia	Cascade Dorrigo		Australia	New South Wales	Australia and New Zealand	United States												http://data.gbif.org/occurrences/477926758	http://data.gbif.org/ws/rest/occurrence/get?key=477926758
Western Australian Museum	Western Australian Museum provider for OZCAM		'Majer,J.D.'				1975-09-09 00:00:00.0	WAM	ARACH	33693	Specimen		2012-10-10 16:03:30.0	P.M.Johns		Akamptogonus novarae		Akamptogonus novarae		Arthropoda		Polydesmida	Paradoxosomatidae	Akamptogonus	Australia	Australia				W.A.	Australia and New Zealand	Australia			100000									http://data.gbif.org/occurrences/500786595	http://data.gbif.org/ws/rest/occurrence/get?key=500786595
SysTax	SysTax							ZSM/Myr	Zoologische Staatssammlung Munchen - Myriapoda	273748	Unknown		2011-10-15 08:52:25.0			Victoriocambala buffalensis Verhoeff, 1944		Victoriocambala buffalensis Verhoeff, 1944					Iulomorphidae	Victoriocambala	Australia	Australia					Australia and New Zealand	Germany												http://data.gbif.org/occurrences/210576720	http://data.gbif.org/ws/rest/occurrence/get?key=210576720
Field Museum	Field Museum of Natural History (Zoology) Insect, Arachnid and Myriapod Collection	Copyright © 2012 The Field Museum of Natural History Full details may be found at http://fieldmuseum.org/about/copyright-information	J. B. Kethley		FMHD#77-159		1977-02-19 00:00:00.0	FMNH	Insects	FMNH-INS 0000 014 364	Specimen		2012-09-18 11:44:16.0	A. Ghiron		Polydesmida		Polydesmida	Animalia	Arthropoda	Diplopoda	Polydesmida			Australia	Australia	32km NW Maydena, Florentine Vly.		Oceania	Tasmania	Australia and New Zealand	United States									213			http://data.gbif.org/occurrences/665995561	http://data.gbif.org/ws/rest/occurrence/get?key=665995561
SysTax	SysTax							ZSM/Myr	Zoologische Staatssammlung Munchen - Myriapoda	272506	Specimen		2012-12-02 09:45:15.0			Trigoniulus digitulus		Trigoniulus digitulus					Trigoniulidae	Trigoniulus	Australia	Australia					Australia and New Zealand	Germany												http://data.gbif.org/occurrences/685623404	http://data.gbif.org/ws/rest/occurrence/get?key=685623404
SysTax	SysTax							ZSM/Myr	Zoologische Staatssammlung Munchen - Myriapoda	272931	Unknown		2011-10-15 08:29:02.0			Aulacoporus castaneus Verhoeff, 1924		Aulacoporus castaneus Verhoeff, 1924					Paradoxosomatidae	Aulacoporus	Australia	Australia					Australia and New Zealand	Germany												http://data.gbif.org/occurrences/199178118	http://data.gbif.org/ws/rest/occurrence/get?key=199178118
SysTax	SysTax		Verhoeff, Karl Wilhelm					ZSM/Myr	Zoologische Staatssammlung Munchen - Myriapoda	101070	Unknown		2011-10-15 08:49:34.0			Sphaerotrichopus cornutus Verhoeff, 1936		Sphaerotrichopus cornutus Verhoeff, 1936					Dalodesmidae	Sphaerotrichopus	Australia	Australia					Australia and New Zealand	Germany												http://data.gbif.org/occurrences/210518229	http://data.gbif.org/ws/rest/occurrence/get?key=210518229
SysTax	SysTax							ZSM/Myr	Zoologische Staatssammlung Munchen - Myriapoda	272934	Unknown		2011-10-15 08:29:42.0			Brochopeltis mjoebergi Verhoeff, 1924		Brochopeltis mjoebergi Verhoeff, 1924					Paradoxosomatidae	Brochopeltis	Australia	Australia					Australia and New Zealand	Germany												http://data.gbif.org/occurrences/199184774	http://data.gbif.org/ws/rest/occurrence/get?key=199184774
SysTax	SysTax							cited	SysTax: cited material from literature	270230	Unknown		2011-10-15 08:50:06.0			Strongylosoma dubium Koch, 1867		Strongylosoma dubium Koch, 1867					Paradoxosomatidae	Strongylosoma	Australia	Australia					Australia and New Zealand	Germany												http://data.gbif.org/occurrences/210528184	http://data.gbif.org/ws/rest/occurrence/get?key=210528184
Field Museum	Field Museum of Natural History (Zoology) Insect, Arachnid and Myriapod Collection	Copyright © 2012 The Field Museum of Natural History Full details may be found at http://fieldmuseum.org/about/copyright-information	S. B. Peck, J. Kukalova-Peck		FMHD#80-363		1980-05-17 00:00:00.0	FMNH	Insects	FMNH-INS 0000 014 295	Specimen		2012-09-18 11:41:57.0	A. Ghiron		Polyzoniida		Polyzoniida	Animalia	Arthropoda	Diplopoda	Polyzoniida			Australia	Australia	North Hill		Oceania	New South Wales	Australia and New Zealand	United States									152			http://data.gbif.org/occurrences/665973546	http://data.gbif.org/ws/rest/occurrence/get?key=665973546
Field Museum	Field Museum of Natural History (Zoology) Insect, Arachnid and Myriapod Collection	Copyright © 2012 The Field Museum of Natural History Full details may be found at http://fieldmuseum.org/about/copyright-information	S. B. Peck, J. Kukalova-Peck		FMHD#80-385		1980-06-12 00:00:00.0	FMNH	Insects	FMNH-INS 0000 014 298	Specimen		2012-09-18 11:43:39.0	A. Ghiron		Polyzoniida		Polyzoniida	Animalia	Arthropoda	Diplopoda	Polyzoniida			Australia	Australia	Porongurup Nat. Pk., Bolganup Crk.		Oceania	Western Australia	Australia and New Zealand	United States												http://data.gbif.org/occurrences/665989773	http://data.gbif.org/ws/rest/occurrence/get?key=665989773
Museum of Comparative Zoology, Harvard University	Museum of Comparative Zoology, Harvard University	Copyright © 2012 The President and Fellows of Harvard College	P.J. Darlington, Jr., Harvard-Australian Expedition				1932-07-01 00:00:00.0	MCZ	IZ	41385	Specimen	http://mczbase.mcz.harvard.edu/guid/MCZ:IZ:41385	2012-12-03 19:41:18.0	P.M. Johns, vi.1967		Cyliosoma pachygon	Chamberlin, 1920	Cyliosoma pachygon	Animalia	Arthropoda	Diplopoda	Sphaerotheriida	Sphaerotheriidae	Cyliosoma	Australia	Australia	Mt. Spurgeon		Australia	Queensland	Australia and New Zealand	United States												http://data.gbif.org/occurrences/477923801	http://data.gbif.org/ws/rest/occurrence/get?key=477923801
Field Museum	Field Museum of Natural History (Zoology) Insect, Arachnid and Myriapod Collection	Copyright © 2012 The Field Museum of Natural History Full details may be found at http://fieldmuseum.org/about/copyright-information	J. B. Kethley		FMHD#77-128		1977-02-11 00:00:00.0	FMNH	Insects	FMNH-INS 0000 014 947	Specimen		2012-09-18 11:42:26.0	A. Ghiron		Polydesmida		Polydesmida	Animalia	Arthropoda	Diplopoda	Polydesmida			Australia	Australia	Lk. St. Clair Nat. Pk., nr. Echo Point		Oceania	Tasmania	Australia and New Zealand	United States												http://data.gbif.org/occurrences/665978148	http://data.gbif.org/ws/rest/occurrence/get?key=665978148
Field Museum	Field Museum of Natural History (Zoology) Insect, Arachnid and Myriapod Collection	Copyright © 2012 The Field Museum of Natural History Full details may be found at http://fieldmuseum.org/about/copyright-information	J. B. Kethley		FMHD#77-191		1977-03-04 00:00:00.0	FMNH	Insects	FMNH-INS 0000 014 781	Specimen		2012-09-18 11:43:20.0	A. Ghiron		Polydesmida		Polydesmida	Animalia	Arthropoda	Diplopoda	Polydesmida			Australia	Australia	30km W Smithton		Oceania	Tasmania	Australia and New Zealand	United States												http://data.gbif.org/occurrences/665986545	http://data.gbif.org/ws/rest/occurrence/get?key=665986545
Field Museum	Field Museum of Natural History (Zoology) Insect, Arachnid and Myriapod Collection	Copyright © 2012 The Field Museum of Natural History Full details may be found at http://fieldmuseum.org/about/copyright-information	S. B. Peck, J. Kukalova-Peck		FMHD#82-646		1982-08-24 00:00:00.0	FMNH	Insects	FMNH-INS 0000 061 901	Specimen		2012-09-18 11:45:13.0	A. Ghiron		Polyzoniida		Polyzoniida	Animalia	Arthropoda	Diplopoda	Polyzoniida			Australia	Australia	Wiangaree St. For., 33 km NE Wiangaree		Oceania	New South Wales	Australia and New Zealand	United States												http://data.gbif.org/occurrences/666004761	http://data.gbif.org/ws/rest/occurrence/get?key=666004761
Western Australian Museum	Western Australian Museum provider for OZCAM		'Glauert, L.'					WAM	ARACH	53977	Specimen		2012-10-10 16:05:47.0	M.S.Harvey		Dinocambala ingens		Dinocambala ingens		Arthropoda		Spirostreptida	Iulomorphidae	Dinocambala	Australia	Australia				W.A.	Australia and New Zealand	Australia			100000									http://data.gbif.org/occurrences/500809393	http://data.gbif.org/ws/rest/occurrence/get?key=500809393
SysTax	SysTax							ZSM/Myr	Zoologische Staatssammlung Munchen - Myriapoda	103188	Specimen		2012-12-02 09:41:13.0			Podykipus leptoiuloides Attems, 1911		Podykipus leptoiuloides Attems, 1911					Iulomorphidae	Podykipus	Australia	Australia					Australia and New Zealand	Germany												http://data.gbif.org/occurrences/685585888	http://data.gbif.org/ws/rest/occurrence/get?key=685585888
Field Museum	Field Museum of Natural History (Zoology) Insect, Arachnid and Myriapod Collection	Copyright © 2012 The Field Museum of Natural History Full details may be found at http://fieldmuseum.org/about/copyright-information	J. B. Kethley		FMHD#77-5074		1977-02-14 00:00:00.0	FMNH	Insects	FMNH-INS 0000 013 837	Specimen		2012-09-18 11:41:15.0	M. Jorgensen : Field Museum		Sphaerotheriida		Sphaerotheriida	Animalia	Arthropoda	Diplopoda	Sphaerotheriida			Australia	Australia	Derwent Valley, 18 km NW Maydena		Australia	Tasmania	Australia and New Zealand	United States												http://data.gbif.org/occurrences/665966172	http://data.gbif.org/ws/rest/occurrence/get?key=665966172
Field Museum	Field Museum of Natural History (Zoology) Insect, Arachnid and Myriapod Collection	Copyright © 2012 The Field Museum of Natural History Full details may be found at http://fieldmuseum.org/about/copyright-information	S. B. Peck, J. Kukalova-Peck		FMHD#82-638		1982-07-10 00:00:00.0	FMNH	Insects	FMNH-INS 0000 061 883	Specimen		2012-09-18 11:45:13.0	A. Ghiron		Chordeumatida		Chordeumatida	Animalia	Arthropoda	Diplopoda	Chordeumatida			Australia	Australia	Mt. Lewis, 20 km S Mossman		Oceania	Queensland	Australia and New Zealand	United States												http://data.gbif.org/occurrences/666004726	http://data.gbif.org/ws/rest/occurrence/get?key=666004726
Field Museum	Field Museum of Natural History (Zoology) Insect, Arachnid and Myriapod Collection	Copyright © 2012 The Field Museum of Natural History Full details may be found at http://fieldmuseum.org/about/copyright-information	S. B. Peck, J. Kukalova-Peck		FMHD#82-646		1982-08-24 00:00:00.0	FMNH	Insects	FMNH-INS 0000 061 907	Specimen		2012-09-18 11:45:13.0	A. Ghiron		Polydesmida		Polydesmida	Animalia	Arthropoda	Diplopoda	Polydesmida			Australia	Australia	Wiangaree St. For., 33 km NE Wiangaree		Oceania	New South Wales	Australia and New Zealand	United States												http://data.gbif.org/occurrences/666004773	http://data.gbif.org/ws/rest/occurrence/get?key=666004773
SysTax	SysTax							ZSM/Myr	Zoologische Staatssammlung Munchen - Myriapoda	272472	Specimen		2012-12-02 09:26:56.0			Ainigmabolus chisholmi Verhoeff, 1937		Ainigmabolus chisholmi Verhoeff, 1937					Trigoniulidae	Ainigmabolus	Australia	Australia					Australia and New Zealand	Germany												http://data.gbif.org/occurrences/685444989	http://data.gbif.org/ws/rest/occurrence/get?key=685444989
SysTax	SysTax							cited	SysTax: cited material from literature	270804	Specimen		2012-12-02 09:28:11.0			Asphalidesmus leae Silvestri, 1910		Asphalidesmus leae Silvestri, 1910					Dalodesmidae	Asphalidesmus	Australia	Australia					Australia and New Zealand	Germany												http://data.gbif.org/occurrences/685457126	http://data.gbif.org/ws/rest/occurrence/get?key=685457126
Museum of Comparative Zoology, Harvard University	Museum of Comparative Zoology, Harvard University	Copyright © 2012 The President and Fellows of Harvard College	Alfred G. Mayer				1700-01-01 00:00:00.0	MCZ	IZ	DIPL-4801	Specimen	http://mczbase.mcz.harvard.edu/guid/MCZ:IZ:DIPL-4801	2012-12-03 19:40:59.0	[no agent data]		Dinematocricus sinuatulus	Chamberlin, 1920	Dinematocricus sinuatulus	Animalia	Arthropoda	Diplopoda	Spirobolida	Rhinocricidae	Dinematocricus	Australia	Australia	Cooketown		Australia	Queensland	Australia and New Zealand	United States												http://data.gbif.org/occurrences/699112698	http://data.gbif.org/ws/rest/occurrence/get?key=699112698
SysTax	SysTax		Verhoeff, Karl Wilhelm					ZSM/Myr	Zoologische Staatssammlung Munchen - Myriapoda	101045	Unknown		2011-10-15 08:29:42.0			Brochopeltis mjoebergi Verhoeff, 1924		Brochopeltis mjoebergi Verhoeff, 1924					Paradoxosomatidae	Brochopeltis	Australia	Australia					Australia and New Zealand	Germany												http://data.gbif.org/occurrences/199184773	http://data.gbif.org/ws/rest/occurrence/get?key=199184773
SysTax	SysTax							cited	SysTax: cited material from literature	270089	Unknown		2011-10-15 08:49:43.0			Spirostreptus impressopunctatus Koch, 1867		Spirostreptus impressopunctatus Koch, 1867					Spirostreptidae	Spirostreptus	Australia	Australia					Australia and New Zealand	Germany												http://data.gbif.org/occurrences/210523871	http://data.gbif.org/ws/rest/occurrence/get?key=210523871
SysTax	SysTax							cited	SysTax: cited material from literature	270616	Unknown		2011-10-15 08:49:43.0			Spirostreptus maritimus Koch, 1867		Spirostreptus maritimus Koch, 1867					Spirostreptidae	Spirostreptus	Australia	Australia					Australia and New Zealand	Germany												http://data.gbif.org/occurrences/210523886	http://data.gbif.org/ws/rest/occurrence/get?key=210523886
Museum of Comparative Zoology, Harvard University	Museum of Comparative Zoology, Harvard University	Copyright © 2012 The President and Fellows of Harvard College	[no agent data]				1931-09-07 00:00:00.0	MCZ	IZ	41281	Specimen	http://mczbase.mcz.harvard.edu/guid/MCZ:IZ:41281	2012-12-03 19:41:40.0	P.M. Johns, v.1967		Antichiropus variabilis	Attems	Antichiropus variabilis	Animalia	Arthropoda	Diplopoda	Polydesmida	Paradoxosomatidae	Antichiropus	Australia	Australia	National Park, Darling Range		Australia	Western Australia	Australia and New Zealand	United States												http://data.gbif.org/occurrences/477925477	http://data.gbif.org/ws/rest/occurrence/get?key=477925477
SysTax	SysTax							cited	SysTax: cited material from literature	113114	Unknown		2011-10-15 08:50:07.0			Strongylosoma sagittarium Karsch, 1881		Strongylosoma sagittarium Karsch, 1881					Paradoxosomatidae	Strongylosoma	Australia	Australia					Australia and New Zealand	Germany												http://data.gbif.org/occurrences/210528348	http://data.gbif.org/ws/rest/occurrence/get?key=210528348
SysTax	SysTax							cited	SysTax: cited material from literature	113112	Unknown		2011-10-15 08:50:07.0			Strongylosoma semoni Attems, 1898		Strongylosoma semoni Attems, 1898					Paradoxosomatidae	Strongylosoma	Australia	Australia					Australia and New Zealand	Germany												http://data.gbif.org/occurrences/210528363	http://data.gbif.org/ws/rest/occurrence/get?key=210528363
Field Museum	Field Museum of Natural History (Zoology) Insect, Arachnid and Myriapod Collection	Copyright © 2012 The Field Museum of Natural History Full details may be found at http://fieldmuseum.org/about/copyright-information	J. B. Kethley		FMHD#77-159		1977-02-19 00:00:00.0	FMNH	Insects	FMNH-INS 0000 014 365	Specimen		2012-09-18 11:44:16.0	A. Ghiron		Polyzoniida		Polyzoniida	Animalia	Arthropoda	Diplopoda	Polyzoniida			Australia	Australia	32km NW Maydena, Florentine Vly.		Oceania	Tasmania	Australia and New Zealand	United States									213			http://data.gbif.org/occurrences/665995560	http://data.gbif.org/ws/rest/occurrence/get?key=665995560
Field Museum	Field Museum of Natural History (Zoology) Insect, Arachnid and Myriapod Collection	Copyright © 2012 The Field Museum of Natural History Full details may be found at http://fieldmuseum.org/about/copyright-information	S. B. Peck, J. Kukalova-Peck		FMHD#82-641		1982-09-01 00:00:00.0	FMNH	Insects	FMNH-INS 0000 061 980	Specimen		2012-09-18 11:45:42.0	A. Ghiron		Chordeumatida		Chordeumatida	Animalia	Arthropoda	Diplopoda	Chordeumatida			Australia	Australia	Clyde Mt., 23 km SE Braidwood		Oceania	New South Wales	Australia and New Zealand	United States												http://data.gbif.org/occurrences/666009746	http://data.gbif.org/ws/rest/occurrence/get?key=666009746
Field Museum	Field Museum of Natural History (Zoology) Insect, Arachnid and Myriapod Collection	Copyright © 2012 The Field Museum of Natural History Full details may be found at http://fieldmuseum.org/about/copyright-information	J. B. Kethley		MyrCE-4684		1977-02-15 00:00:00.0	FMNH	Insects	FMNH-INS 0000 013 829	Specimen		2012-09-18 11:47:32.0	Dr. John B. Kethley : Field Museum of Natural History - Insects		Sphaerotheriida		Sphaerotheriida	Animalia	Arthropoda	Diplopoda	Sphaerotheriida			Australia	Australia	Derwent Vally, 10 km NW Maydena		Australia	Tasmania	Australia and New Zealand	United States									183			http://data.gbif.org/occurrences/666028171	http://data.gbif.org/ws/rest/occurrence/get?key=666028171
Museum of Comparative Zoology, Harvard University	Museum of Comparative Zoology, Harvard University	Copyright © 2012 The President and Fellows of Harvard College	Winthrop Sprague Brooks				1927-03-19 00:00:00.0	MCZ	IZ	41275	Specimen	http://mczbase.mcz.harvard.edu/guid/MCZ:IZ:41275	2012-12-03 19:41:45.0	P.M. Johns, v.1967		Antichiropus variabilis	Attems	Antichiropus variabilis	Animalia	Arthropoda	Diplopoda	Polydesmida	Paradoxosomatidae	Antichiropus	Australia	Australia	Pemberton		Australia	Western Australia	Australia and New Zealand	United States												http://data.gbif.org/occurrences/477925890	http://data.gbif.org/ws/rest/occurrence/get?key=477925890
Field Museum	Field Museum of Natural History (Zoology) Insect, Arachnid and Myriapod Collection	Copyright © 2012 The Field Museum of Natural History Full details may be found at http://fieldmuseum.org/about/copyright-information	S. B. Peck, J. Kukalova-Peck		FMHD#82-647		1982-07-22 00:00:00.0	FMNH	Insects	FMNH-INS 0000 061 904	Specimen		2012-09-18 11:45:13.0	A. Ghiron		Chordeumatida		Chordeumatida	Animalia	Arthropoda	Diplopoda	Chordeumatida			Australia	Australia	Malanda, Malanda Falls Res.		Oceania	Queensland	Australia and New Zealand	United States												http://data.gbif.org/occurrences/666004767	http://data.gbif.org/ws/rest/occurrence/get?key=666004767
SysTax	SysTax		Verhoeff, Karl Wilhelm					ZSM/Myr	Zoologische Staatssammlung Munchen - Myriapoda	101054	Specimen		2012-12-02 09:34:45.0			Hoplatessara cruciata Verhoeff, 1937		Hoplatessara cruciata Verhoeff, 1937					Paradoxosomatidae	Hoplatessara	Australia	Australia					Australia and New Zealand	Germany												http://data.gbif.org/occurrences/685521927	http://data.gbif.org/ws/rest/occurrence/get?key=685521927
Western Australian Museum	Western Australian Museum provider for OZCAM		'Glauert, L.'					WAM	ARACH	53975	Specimen		2012-10-10 16:05:47.0	M.S.Harvey		Dinocambala ingens		Dinocambala ingens		Arthropoda		Spirostreptida	Iulomorphidae	Dinocambala	Australia	Australia				W.A.	Australia and New Zealand	Australia			100000									http://data.gbif.org/occurrences/500809389	http://data.gbif.org/ws/rest/occurrence/get?key=500809389
Museum of Comparative Zoology, Harvard University	Museum of Comparative Zoology, Harvard University	Copyright © 2012 The President and Fellows of Harvard College	Winthrop Sprague Brooks				1927-03-19 00:00:00.0	MCZ	IZ	41278	Specimen	http://mczbase.mcz.harvard.edu/guid/MCZ:IZ:41278	2012-12-03 19:41:45.0	P.M. Johns, v.1967		Antichiropus variabilis	Attems	Antichiropus variabilis	Animalia	Arthropoda	Diplopoda	Polydesmida	Paradoxosomatidae	Antichiropus	Australia	Australia	Pemberton		Australia	Western Australia	Australia and New Zealand	United States												http://data.gbif.org/occurrences/477925893	http://data.gbif.org/ws/rest/occurrence/get?key=477925893
SysTax	SysTax		Verhoeff, Karl Wilhelm					ZSM/Myr	Zoologische Staatssammlung Munchen - Myriapoda	101049	Unknown		2011-10-15 08:36:26.0			Gigantowales chisholmi Verhoeff, 1937		Gigantowales chisholmi Verhoeff, 1937					Paradoxosomatidae	Gigantowales	Australia	Australia					Australia and New Zealand	Germany												http://data.gbif.org/occurrences/199304786	http://data.gbif.org/ws/rest/occurrence/get?key=199304786
Museum of Comparative Zoology, Harvard University	Museum of Comparative Zoology, Harvard University	Copyright © 2012 The President and Fellows of Harvard College	[no agent data]				1700-01-01 00:00:00.0	MCZ	IZ	40363	Specimen	http://mczbase.mcz.harvard.edu/guid/MCZ:IZ:40363	2012-12-03 19:36:25.0	[no agent data]		Paradoxosomatidae	Daday, 1889	Paradoxosomatidae	Animalia	Arthropoda	Diplopoda	Polydesmida	Paradoxosomatidae		Australia	Australia	jar 40363 = ca. 15 vials, undetermined, from Australia		Australia		Australia and New Zealand	United States												http://data.gbif.org/occurrences/477900517	http://data.gbif.org/ws/rest/occurrence/get?key=477900517
Museum of Comparative Zoology, Harvard University	Museum of Comparative Zoology, Harvard University	Copyright © 2012 The President and Fellows of Harvard College	P.J. Darlington, Jr., Harvard-Australian Expedition				1931-12-01 00:00:00.0	MCZ	IZ	41985	Specimen	http://mczbase.mcz.harvard.edu/guid/MCZ:IZ:41985	2012-12-03 19:41:48.0	P.M. Johns, v.1967		Australiosoma ?		Australiosoma	Animalia	Arthropoda	Diplopoda	Polydesmida	Paradoxosomatidae	Australiosoma	Australia	Australia	Mt. Donna Buang, 3500-4000ft.		Australia	Victoria	Australia and New Zealand	United States												http://data.gbif.org/occurrences/477926129	http://data.gbif.org/ws/rest/occurrence/get?key=477926129
SysTax	SysTax							MCZ	Museum of Comparative Zoology	268913	Unknown		2011-10-15 08:29:00.0			Atopodesmus parvus Chamberlin, 1920		Atopodesmus parvus Chamberlin, 1920					Polydesmida_incerta_sedis	Atopodesmus	Australia	Australia					Australia and New Zealand	Germany												http://data.gbif.org/occurrences/199177814	http://data.gbif.org/ws/rest/occurrence/get?key=199177814
University Museum of Zoology Cambridge	UMZC Zoological Specimens	http://www.zoo.cam.ac.uk/museum/collections.archives/academic.use/						UCZM	Vertebrates	I.49300	Specimen		2012-11-29 09:53:49.0			Heterocladosoma		Heterocladosoma	ANIMALIA	ARTHROPODA	MYRIAPODA		PARADOXOSOMATIDAE	Heterocladosoma	Australia	Australia					Australia and New Zealand													http://data.gbif.org/occurrences/621012390	http://data.gbif.org/ws/rest/occurrence/get?key=621012390
Field Museum	Field Museum of Natural History (Zoology) Insect, Arachnid and Myriapod Collection	Copyright © 2012 The Field Museum of Natural History Full details may be found at http://fieldmuseum.org/about/copyright-information	L. E. Watrous		FMHD#83-663		1983-05-16 00:00:00.0	FMNH	Insects	FMNH-INS 0000 013 839	Specimen		2012-09-18 11:41:35.0	M. Jorgensen : Field Museum		Spirobolida		Spirobolida	Animalia	Arthropoda	Diplopoda	Spirobolida			Australia	Australia	Glen Gerald, 13 km NE Giles		Oceania	Western Australia	Australia and New Zealand	United States												http://data.gbif.org/occurrences/665969306	http://data.gbif.org/ws/rest/occurrence/get?key=665969306
SysTax	SysTax							cited	SysTax: cited material from literature	113113	Specimen		2012-12-02 09:44:00.0			Strongylosoma innotatum Karsch, 1881		Strongylosoma innotatum Karsch, 1881					Paradoxosomatidae	Strongylosoma	Australia	Australia					Australia and New Zealand	Germany												http://data.gbif.org/occurrences/685611988	http://data.gbif.org/ws/rest/occurrence/get?key=685611988
Field Museum	Field Museum of Natural History (Zoology) Insect, Arachnid and Myriapod Collection	Copyright © 2012 The Field Museum of Natural History Full details may be found at http://fieldmuseum.org/about/copyright-information	S. B. Peck, J. Kukalova-Peck	SuperDB CollEventID: 2495	FMHD#73-1044		1982-08-21 00:00:00.0	FMNH	Insects	FMNH-INS 0000 056 807	Specimen		2012-09-18 11:45:47.0	A. Ghiron		Spirostreptida		Spirostreptida	Animalia	Arthropoda	Diplopoda	Spirostreptida			Australia	Australia	Mt. Glennie, Roseberry St. For.		Oceania	New South Wales	Australia and New Zealand	United States												http://data.gbif.org/occurrences/666010043	http://data.gbif.org/ws/rest/occurrence/get?key=666010043
Field Museum	Field Museum of Natural History (Zoology) Insect, Arachnid and Myriapod Collection	Copyright © 2012 The Field Museum of Natural History Full details may be found at http://fieldmuseum.org/about/copyright-information	S. B. Peck, J. Kukalova-Peck		FMHD#80-364		1980-05-17 00:00:00.0	FMNH	Insects	FMNH-INS 0000 014 293	Specimen		2012-09-18 11:44:15.0	A. Ghiron		Siphonophorida		Siphonophorida	Animalia	Arthropoda	Diplopoda	Siphonophorida			Australia	Australia	Transit Hill		Oceania	New South Wales	Australia and New Zealand	United States									107			http://data.gbif.org/occurrences/665995381	http://data.gbif.org/ws/rest/occurrence/get?key=665995381
Field Museum	Field Museum of Natural History (Zoology) Insect, Arachnid and Myriapod Collection	Copyright © 2012 The Field Museum of Natural History Full details may be found at http://fieldmuseum.org/about/copyright-information	L. E. Watrous		FMHD#83-235		1983-06-20 00:00:00.0	FMNH	Insects	FMNH-INS 0000 014 108	Specimen		2012-09-18 11:48:40.0	James E. Louderman : Field Museum of Natural History - Insects		Julida		Julida	Animalia	Arthropoda	Diplopoda	Julida			Australia	Australia	10 km E Adelaide, Norton Summit		Oceania	South Australia	Australia and New Zealand	United States												http://data.gbif.org/occurrences/666040419	http://data.gbif.org/ws/rest/occurrence/get?key=666040419
SysTax	SysTax							ZMH	Zoologisches Institut und Museum Hamburg	118360	Specimen		2012-12-02 09:28:13.0			Atelomastix albanyensis Attems, 1911		Atelomastix albanyensis Attems, 1911					Iulomorphidae	Atelomastix	Australia	Australia					Australia and New Zealand	Germany												http://data.gbif.org/occurrences/685457483	http://data.gbif.org/ws/rest/occurrence/get?key=685457483
Museum of Comparative Zoology, Harvard University	Museum of Comparative Zoology, Harvard University	Copyright © 2012 The President and Fellows of Harvard College	P.J. Darlington, Jr., Harvard-Australian Expedition				1932-01-01 00:00:00.0	MCZ	IZ	41996	Specimen	http://mczbase.mcz.harvard.edu/guid/MCZ:IZ:41996	2012-12-03 19:41:55.0	P.M. Johns, v.1967		Dicladosoma, Myallosoma		Dicladosoma Myallosoma	Animalia	Arthropoda	Diplopoda	Polydesmida	Paradoxosomatidae	Dicladosoma, Myallosoma	Australia	Australia	Barrington Tops		Australia	New South Wales	Australia and New Zealand	United States									1524	1524		http://data.gbif.org/occurrences/477926741	http://data.gbif.org/ws/rest/occurrence/get?key=477926741
Field Museum	Field Museum of Natural History (Zoology) Insect, Arachnid and Myriapod Collection	Copyright © 2012 The Field Museum of Natural History Full details may be found at http://fieldmuseum.org/about/copyright-information	J. B. Kethley	Berlese #275	FMHD#77-176		1977-02-26 00:00:00.0	FMNH	Insects	FMNH-INS 0000 014 779	Specimen		2012-09-18 11:41:21.0	A. Ghiron		Polydesmida		Polydesmida	Animalia	Arthropoda	Diplopoda	Polydesmida			Australia	Australia	Dismal Swamp; West slope, 34km W Smithton		Oceania	Tasmania	Australia and New Zealand	United States												http://data.gbif.org/occurrences/665967203	http://data.gbif.org/ws/rest/occurrence/get?key=665967203
Field Museum	Field Museum of Natural History (Zoology) Insect, Arachnid and Myriapod Collection	Copyright © 2012 The Field Museum of Natural History Full details may be found at http://fieldmuseum.org/about/copyright-information	S. B. Peck, J. Kukalova-Peck		FMHD#80-363		1980-05-17 00:00:00.0	FMNH	Insects	FMNH-INS 0000 014 294	Specimen		2012-09-18 11:41:57.0	A. Ghiron		Polydesmida		Polydesmida	Animalia	Arthropoda	Diplopoda	Polydesmida			Australia	Australia	North Hill		Oceania	New South Wales	Australia and New Zealand	United States									152			http://data.gbif.org/occurrences/665973551	http://data.gbif.org/ws/rest/occurrence/get?key=665973551
Field Museum	Field Museum of Natural History (Zoology) Insect, Arachnid and Myriapod Collection	Copyright © 2012 The Field Museum of Natural History Full details may be found at http://fieldmuseum.org/about/copyright-information	J. B. Kethley		FMHD#77-193		1977-03-05 00:00:00.0	FMNH	Insects	FMNH-INS 0000 014 673	Specimen		2012-09-18 11:43:28.0	A. Ghiron		Polyzoniida		Polyzoniida	Animalia	Arthropoda	Diplopoda	Polyzoniida			Australia	Australia	22 mi SE Smithton, Savage Riv.		Oceania	Tasmania	Australia and New Zealand	United States												http://data.gbif.org/occurrences/665988087	http://data.gbif.org/ws/rest/occurrence/get?key=665988087
Field Museum	Field Museum of Natural History (Zoology) Insect, Arachnid and Myriapod Collection	Copyright © 2012 The Field Museum of Natural History Full details may be found at http://fieldmuseum.org/about/copyright-information	J. B. Kethley		FMHD#77-133		1977-02-14 00:00:00.0	FMNH	Insects	FMNH-INS 0000 033 237	Specimen		2012-09-18 11:44:19.0	A. Ghiron		Polydesmida		Polydesmida	Animalia	Arthropoda	Diplopoda	Polydesmida			Australia	Australia	10km NW Maydena, Florentine Vly.		Oceania	Tasmania	Australia and New Zealand	United States									213			http://data.gbif.org/occurrences/665996019	http://data.gbif.org/ws/rest/occurrence/get?key=665996019
Museum of Comparative Zoology, Harvard University	Museum of Comparative Zoology, Harvard University	Copyright © 2012 The President and Fellows of Harvard College	Alfred G. Mayer				1896-01-01 00:00:00.0	MCZ	IZ	DIPL-4698	Specimen	http://mczbase.mcz.harvard.edu/guid/MCZ:IZ:DIPL-4698	2012-12-03 19:43:03.0	[no agent data]		Cyliosoma pachygon	Chamberlin, 1920	Cyliosoma pachygon	Animalia	Arthropoda	Diplopoda	Sphaerotheriida	Sphaerotheriidae	Cyliosoma	Australia	Australia	Cooktown		Australia	Queensland	Australia and New Zealand	United States												http://data.gbif.org/occurrences/699114275	http://data.gbif.org/ws/rest/occurrence/get?key=699114275
SysTax	SysTax							ZSM/Myr	Zoologische Staatssammlung Munchen - Myriapoda	273167	Unknown		2011-10-15 08:49:34.0			Sphaerotrichopus cornutus Verhoeff, 1936		Sphaerotrichopus cornutus Verhoeff, 1936					Dalodesmidae	Sphaerotrichopus	Australia	Australia					Australia and New Zealand	Germany												http://data.gbif.org/occurrences/210518230	http://data.gbif.org/ws/rest/occurrence/get?key=210518230
Museum of Comparative Zoology, Harvard University	Museum of Comparative Zoology, Harvard University	Copyright © 2012 The President and Fellows of Harvard College	P.J. Darlington, Jr., Harvard-Australian Expedition				1932-07-01 00:00:00.0	MCZ	IZ	41386	Specimen	http://mczbase.mcz.harvard.edu/guid/MCZ:IZ:41386	2012-12-03 19:57:22.0	P.M. Johns, vi.1967		Cyliosoma pachygon	Chamberlin, 1920	Cyliosoma pachygon	Animalia	Arthropoda	Diplopoda	Sphaerotheriida	Sphaerotheriidae	Cyliosoma	Australia	Australia	Mt. Spurgeon		Australia	Queensland	Australia and New Zealand	United States												http://data.gbif.org/occurrences/477989884	http://data.gbif.org/ws/rest/occurrence/get?key=477989884
Field Museum	Field Museum of Natural History (Zoology) Insect, Arachnid and Myriapod Collection	Copyright © 2012 The Field Museum of Natural History Full details may be found at http://fieldmuseum.org/about/copyright-information	S. B. Peck, J. Kukalova-Peck		FMHD#80-376		1980-05-25 00:00:00.0	FMNH	Insects	FMNH-INS 0000 014 302	Specimen		2012-09-18 11:41:03.0	A. Ghiron		Polyzoniida		Polyzoniida	Animalia	Arthropoda	Diplopoda	Polyzoniida			Australia	Australia	Mt. Gower		Oceania	New South Wales	Australia and New Zealand	United States									850			http://data.gbif.org/occurrences/665964344	http://data.gbif.org/ws/rest/occurrence/get?key=665964344
Field Museum	Field Museum of Natural History (Zoology) Insect, Arachnid and Myriapod Collection	Copyright © 2012 The Field Museum of Natural History Full details may be found at http://fieldmuseum.org/about/copyright-information	J. B. Kethley		FMHD#77-166		1977-02-25 00:00:00.0	FMNH	Insects	FMNH-INS 0000 014 788	Specimen		2012-09-18 11:44:51.0	A. Ghiron		Polydesmida		Polydesmida	Animalia	Arthropoda	Diplopoda	Polydesmida			Australia	Australia	12km W Smithton		Oceania	Tasmania	Australia and New Zealand	United States												http://data.gbif.org/occurrences/666001147	http://data.gbif.org/ws/rest/occurrence/get?key=666001147
Field Museum	Field Museum of Natural History (Zoology) Insect, Arachnid and Myriapod Collection	Copyright © 2012 The Field Museum of Natural History Full details may be found at http://fieldmuseum.org/about/copyright-information	J. B. Kethley		FMHD#77-5081		1977-02-15 00:00:00.0	FMNH	Insects	FMNH-INS 0000 013 832	Specimen		2012-09-18 11:41:03.0	M. Jorgensen : Field Museum		Spirostreptida		Spirostreptida	Animalia	Arthropoda	Diplopoda	Spirostreptida			Australia	Australia	Florentine Valley, 22 km NW Maydena		Australia	Tasmania	Australia and New Zealand	United States												http://data.gbif.org/occurrences/665964291	http://data.gbif.org/ws/rest/occurrence/get?key=665964291
Field Museum	Field Museum of Natural History (Zoology) Insect, Arachnid and Myriapod Collection	Copyright © 2012 The Field Museum of Natural History Full details may be found at http://fieldmuseum.org/about/copyright-information	J. B. Kethley	Berlese #270 (269?)	FMHD#77-171		1977-02-26 00:00:00.0	FMNH	Insects	FMNH-INS 0000 014 384	Specimen		2012-09-18 11:41:46.0	A. Ghiron		Polydesmida		Polydesmida	Animalia	Arthropoda	Diplopoda	Polydesmida			Australia	Australia	Dismal Swamp; West slope, 34km W Smithton		Oceania	Tasmania	Australia and New Zealand	United States												http://data.gbif.org/occurrences/665971804	http://data.gbif.org/ws/rest/occurrence/get?key=665971804
Museum of Comparative Zoology, Harvard University	Museum of Comparative Zoology, Harvard University	Copyright © 2012 The President and Fellows of Harvard College	A. Cottrell				1964-12-15 00:00:00.0	MCZ	IZ	42011	Specimen	http://mczbase.mcz.harvard.edu/guid/MCZ:IZ:42011	2012-12-03 19:41:44.0	P.M. Johns, v.1967		Notodesmus scotius	Chamberlin, 1920	Notodesmus scotius	Animalia	Arthropoda	Diplopoda	Polydesmida	Paradoxosomatidae	Notodesmus	Australia	Australia	Flinders Island, Lady Barron		Australia		Australia and New Zealand	United States												http://data.gbif.org/occurrences/477925837	http://data.gbif.org/ws/rest/occurrence/get?key=477925837
Field Museum	Field Museum of Natural History (Zoology) Insect, Arachnid and Myriapod Collection	Copyright © 2012 The Field Museum of Natural History Full details may be found at http://fieldmuseum.org/about/copyright-information	J. B. Kethley		FMHD#77-137		1977-02-14 00:00:00.0	FMNH	Insects	FMNH-INS 0000 033 243	Specimen		2012-09-18 11:41:10.0	A. Ghiron		Polyzoniida		Polyzoniida	Animalia	Arthropoda	Diplopoda	Polyzoniida			Australia	Australia	20km NW Maydena, Florentine Vly.		Oceania	Tasmania	Australia and New Zealand	United States									213			http://data.gbif.org/occurrences/665965362	http://data.gbif.org/ws/rest/occurrence/get?key=665965362
Field Museum	Field Museum of Natural History (Zoology) Insect, Arachnid and Myriapod Collection	Copyright © 2012 The Field Museum of Natural History Full details may be found at http://fieldmuseum.org/about/copyright-information	S. B. Peck, J. Kukalova-Peck		FMHD#80-363		1980-05-17 00:00:00.0	FMNH	Insects	FMNH-INS 0000 014 297	Specimen		2012-09-18 11:41:57.0	A. Ghiron		Julida		Julida	Animalia	Arthropoda	Diplopoda	Julida			Australia	Australia	North Hill		Oceania	New South Wales	Australia and New Zealand	United States									152			http://data.gbif.org/occurrences/665973550	http://data.gbif.org/ws/rest/occurrence/get?key=665973550
Museum of Comparative Zoology, Harvard University	Museum of Comparative Zoology, Harvard University	Copyright © 2012 The President and Fellows of Harvard College	William Morton Wheeler				1914-11-26 00:00:00.0	MCZ	IZ	DIPL-4800	Specimen	http://mczbase.mcz.harvard.edu/guid/MCZ:IZ:DIPL-4800	2012-12-03 19:45:13.0	[no agent data]		Zygostrophus urallanus	Chamberlin, 1920	Zygostrophus urallanus	Animalia	Arthropoda	Diplopoda	Spirobolida	Pachybolidae	Zygostrophus	Australia	Australia	Salisbury Court, near Uralla		Australia	New South Wales	Australia and New Zealand	United States												http://data.gbif.org/occurrences/699116579	http://data.gbif.org/ws/rest/occurrence/get?key=699116579
SysTax	SysTax		Verhoeff, Karl Wilhelm					ZSM/Myr	Zoologische Staatssammlung Munchen - Myriapoda	101075	Unknown		2011-10-15 08:50:34.0			Tasmaniosoma armatum Verhoeff, 1936		Tasmaniosoma armatum Verhoeff, 1936					Dalodesmidae	Tasmaniosoma	Australia	Australia					Australia and New Zealand	Germany												http://data.gbif.org/occurrences/210531361	http://data.gbif.org/ws/rest/occurrence/get?key=210531361
Field Museum	Field Museum of Natural History (Zoology) Insect, Arachnid and Myriapod Collection	Copyright © 2012 The Field Museum of Natural History Full details may be found at http://fieldmuseum.org/about/copyright-information	J. B. Kethley		FMHD#77-102		1977-01-27 00:00:00.0	FMNH	Insects	FMNH-INS 0000 033 120	Specimen		2012-09-18 11:43:38.0	A. Ghiron		Polydesmida		Polydesmida	Animalia	Arthropoda	Diplopoda	Polydesmida			Australia	Australia	10km NW Hobart, Mt. Wellington		Oceania	Tasmania	Australia and New Zealand	United States												http://data.gbif.org/occurrences/665989707	http://data.gbif.org/ws/rest/occurrence/get?key=665989707
Field Museum	Field Museum of Natural History (Zoology) Insect, Arachnid and Myriapod Collection	Copyright © 2012 The Field Museum of Natural History Full details may be found at http://fieldmuseum.org/about/copyright-information	J. B. Kethley		FMHD#77-116		1977-02-07 00:00:00.0	FMNH	Insects	FMNH-INS 0000 033 127	Specimen		2012-09-18 11:41:27.0	A. Ghiron		Polydesmida		Polydesmida	Animalia	Arthropoda	Diplopoda	Polydesmida			Australia	Australia	Lk. St. Clair Nat. Pk., S end Lk. St. Clair		Oceania	Tasmania	Australia and New Zealand	United States												http://data.gbif.org/occurrences/665968131	http://data.gbif.org/ws/rest/occurrence/get?key=665968131
Field Museum	Field Museum of Natural History (Zoology) Insect, Arachnid and Myriapod Collection	Copyright © 2012 The Field Museum of Natural History Full details may be found at http://fieldmuseum.org/about/copyright-information	J. B. Kethley	Berlese #270	FMHD#77-170		1977-02-26 00:00:00.0	FMNH	Insects	FMNH-INS 0000 014 379	Specimen		2012-09-18 11:43:11.0	A. Ghiron		Spirostreptida		Spirostreptida	Animalia	Arthropoda	Diplopoda	Spirostreptida			Australia	Australia	Dismal Swamp; West slope, 34km W Smithton		Oceania	Tasmania	Australia and New Zealand	United States												http://data.gbif.org/occurrences/665985019	http://data.gbif.org/ws/rest/occurrence/get?key=665985019
SysTax	SysTax							ZSM/Myr	Zoologische Staatssammlung Munchen - Myriapoda	273746	Unknown		2011-10-15 08:46:26.0			Podykipus leptoiuloides Attems, 1911		Podykipus leptoiuloides Attems, 1911					Iulomorphidae	Podykipus	Australia	Australia					Australia and New Zealand	Germany												http://data.gbif.org/occurrences/416265962	http://data.gbif.org/ws/rest/occurrence/get?key=416265962
Museum of Comparative Zoology, Harvard University	Museum of Comparative Zoology, Harvard University	Copyright © 2012 The President and Fellows of Harvard College	Winthrop Sprague Brooks				1927-03-17 00:00:00.0	MCZ	IZ	41277	Specimen	http://mczbase.mcz.harvard.edu/guid/MCZ:IZ:41277	2012-12-03 19:41:45.0	P.M. Johns, v.1967		Antichiropus variabilis	Attems	Antichiropus variabilis	Animalia	Arthropoda	Diplopoda	Polydesmida	Paradoxosomatidae	Antichiropus	Australia	Australia	Pemberton		Australia	Western Australia	Australia and New Zealand	United States												http://data.gbif.org/occurrences/477925892	http://data.gbif.org/ws/rest/occurrence/get?key=477925892
SysTax	SysTax							ZSM/Myr	Zoologische Staatssammlung Munchen - Myriapoda	272939	Specimen		2012-12-02 09:34:45.0			Hoplatessara cruciata Verhoeff, 1937		Hoplatessara cruciata Verhoeff, 1937					Paradoxosomatidae	Hoplatessara	Australia	Australia					Australia and New Zealand	Germany												http://data.gbif.org/occurrences/685521928	http://data.gbif.org/ws/rest/occurrence/get?key=685521928
SysTax	SysTax							cited	SysTax: cited material from literature	113114	Specimen		2012-12-02 09:44:01.0			Strongylosoma sagittarium Karsch, 1881		Strongylosoma sagittarium Karsch, 1881					Paradoxosomatidae	Strongylosoma	Australia	Australia					Australia and New Zealand	Germany												http://data.gbif.org/occurrences/685612098	http://data.gbif.org/ws/rest/occurrence/get?key=685612098
SysTax	SysTax							ZSM/Myr	Zoologische Staatssammlung Munchen - Myriapoda	272977	Unknown		2011-10-15 08:44:33.0			Paraustraliosoma malandense Verhoeff, 1924		Paraustraliosoma malandense Verhoeff, 1924					Paradoxosomatidae	Paraustraliosoma	Australia	Australia					Australia and New Zealand	Germany												http://data.gbif.org/occurrences/199435412	http://data.gbif.org/ws/rest/occurrence/get?key=199435412
SysTax	SysTax							cited	SysTax: cited material from literature	270089	Specimen		2012-12-02 09:43:43.0			Spirostreptus impressopunctatus Koch, 1867		Spirostreptus impressopunctatus Koch, 1867					Spirostreptidae	Spirostreptus	Australia	Australia					Australia and New Zealand	Germany												http://data.gbif.org/occurrences/685609074	http://data.gbif.org/ws/rest/occurrence/get?key=685609074
SysTax	SysTax							ZSM/Myr	Zoologische Staatssammlung Munchen - Myriapoda	102940	Specimen		2012-12-02 09:45:15.0			Trigoniulus digitulus		Trigoniulus digitulus					Trigoniulidae	Trigoniulus	Australia	Australia					Australia and New Zealand	Germany												http://data.gbif.org/occurrences/685623401	http://data.gbif.org/ws/rest/occurrence/get?key=685623401
Field Museum	Field Museum of Natural History (Zoology) Insect, Arachnid and Myriapod Collection	Copyright © 2012 The Field Museum of Natural History Full details may be found at http://fieldmuseum.org/about/copyright-information	J. B. Kethley		FMHD#77-105		1977-02-02 00:00:00.0	FMNH	Insects	FMNH-INS 0000 033 122	Specimen		2012-09-18 11:44:48.0	A. Ghiron		Chordeumatida		Chordeumatida	Animalia	Arthropoda	Diplopoda	Chordeumatida			Australia	Australia	Cradle Mtn. Nat. Pk., Waldheim For.		Oceania	Tasmania	Australia and New Zealand	United States									914			http://data.gbif.org/occurrences/666000563	http://data.gbif.org/ws/rest/occurrence/get?key=666000563
Field Museum	Field Museum of Natural History (Zoology) Insect, Arachnid and Myriapod Collection	Copyright © 2012 The Field Museum of Natural History Full details may be found at http://fieldmuseum.org/about/copyright-information	S. B. Peck, J. Kukalova-Peck		FMHD#82-644		1982-08-29 00:00:00.0	FMNH	Insects	FMNH-INS 0000 061 898	Specimen		2012-09-18 11:45:13.0	A. Ghiron		Polydesmida		Polydesmida	Animalia	Arthropoda	Diplopoda	Polydesmida			Australia	Australia	Barrengarry Mt., 24 km SE Mossvale		Oceania	New South Wales	Australia and New Zealand	United States												http://data.gbif.org/occurrences/666004755	http://data.gbif.org/ws/rest/occurrence/get?key=666004755
Field Museum	Field Museum of Natural History (Zoology) Insect, Arachnid and Myriapod Collection	Copyright © 2012 The Field Museum of Natural History Full details may be found at http://fieldmuseum.org/about/copyright-information	S. B. Peck, J. Kukalova-Peck		FMHD#80-371		1980-05-23 00:00:00.0	FMNH	Insects	FMNH-INS 0000 001 831	Specimen		2012-09-18 11:42:30.0	D. A. Summers : Field Museum of Natural History - Insects		Siphonophoridae		Siphonophoridae	Animalia	Arthropoda	Diplopoda	Siphonophorida	Siphonophoridae		Australia	Australia	Stevens Res.		Oceania	New South Wales	Australia and New Zealand	United States									3			http://data.gbif.org/occurrences/665978785	http://data.gbif.org/ws/rest/occurrence/get?key=665978785
Field Museum	Field Museum of Natural History (Zoology) Insect, Arachnid and Myriapod Collection	Copyright © 2012 The Field Museum of Natural History Full details may be found at http://fieldmuseum.org/about/copyright-information	J. B. Kethley		FMHD#77-107		1977-02-02 00:00:00.0	FMNH	Insects	FMNH-INS 0000 033 235	Specimen		2012-09-18 11:43:07.0	A. Ghiron		Polydesmida		Polydesmida	Animalia	Arthropoda	Diplopoda	Polydesmida			Australia	Australia	Cradle Mtn. Nat. Pk., Waldheim For.		Oceania	Tasmania	Australia and New Zealand	United States									914			http://data.gbif.org/occurrences/665984514	http://data.gbif.org/ws/rest/occurrence/get?key=665984514
Field Museum	Field Museum of Natural History (Zoology) Insect, Arachnid and Myriapod Collection	Copyright © 2012 The Field Museum of Natural History Full details may be found at http://fieldmuseum.org/about/copyright-information	A. Solem		MyrCE-1346		1976-11-10 00:00:00.0	FMNH	Insects	FMNH-INS 0000 008 508	Specimen		2012-09-18 11:42:36.0	A. Ghiron		Spirobolida		Spirobolida	Animalia	Arthropoda	Diplopoda	Spirobolida			Australia	Australia	S. of Wyndham, floodplain of 'The Grotto', Grotto Creek		Australia	Western Australia	Australia and New Zealand	United States												http://data.gbif.org/occurrences/665979955	http://data.gbif.org/ws/rest/occurrence/get?key=665979955
SysTax	SysTax							cited	SysTax: cited material from literature	113112	Specimen		2012-12-02 09:44:01.0			Strongylosoma semoni Attems, 1898		Strongylosoma semoni Attems, 1898					Paradoxosomatidae	Strongylosoma	Australia	Australia					Australia and New Zealand	Germany												http://data.gbif.org/occurrences/685612097	http://data.gbif.org/ws/rest/occurrence/get?key=685612097
SysTax	SysTax							ZSM/Myr	Zoologische Staatssammlung Munchen - Myriapoda	272977	Specimen		2012-12-02 09:39:48.0			Paraustraliosoma malandense Verhoeff, 1924		Paraustraliosoma malandense Verhoeff, 1924					Paradoxosomatidae	Paraustraliosoma	Australia	Australia					Australia and New Zealand	Germany												http://data.gbif.org/occurrences/685571756	http://data.gbif.org/ws/rest/occurrence/get?key=685571756
Museum of Comparative Zoology, Harvard University	Museum of Comparative Zoology, Harvard University	Copyright © 2012 The President and Fellows of Harvard College	[no agent data], Harvard-Australian Expedition				1931-09-07 00:00:00.0	MCZ	IZ	43698	Specimen	http://mczbase.mcz.harvard.edu/guid/MCZ:IZ:43698	2012-12-03 19:57:53.0	P.M. Johns, vi.1967		Dinocambala ingens	Attems 1911	Dinocambala ingens	Animalia	Arthropoda	Diplopoda	Spirostreptida	Iulomorphidae	Dinocambala	Australia	Australia	National Park, Darling Range		Australia	Western Australia	Australia and New Zealand	United States												http://data.gbif.org/occurrences/477992575	http://data.gbif.org/ws/rest/occurrence/get?key=477992575
Museum of Comparative Zoology, Harvard University	Museum of Comparative Zoology, Harvard University	Copyright © 2012 The President and Fellows of Harvard College	William Morton Wheeler				1700-01-01 00:00:00.0	MCZ	IZ	DIPL-4889	Specimen	http://mczbase.mcz.harvard.edu/guid/MCZ:IZ:DIPL-4889	2012-12-03 19:42:39.0	[no agent data]		Strongylosoma quaesitum	Chamberlin, 1920	Strongylosoma quaesitum	Animalia	Arthropoda	Diplopoda	Polydesmida	Paradoxosomatidae	Strongylosoma	Australia	Australia	Southerland		Australia	New South Wales	Australia and New Zealand	United States												http://data.gbif.org/occurrences/699113975	http://data.gbif.org/ws/rest/occurrence/get?key=699113975
Museum of Comparative Zoology, Harvard University	Museum of Comparative Zoology, Harvard University	Copyright © 2012 The President and Fellows of Harvard College	William Morton Wheeler				1700-01-01 00:00:00.0	MCZ	IZ	DIPL-4804	Specimen	http://mczbase.mcz.harvard.edu/guid/MCZ:IZ:DIPL-4804	2012-12-03 19:57:22.0	[no agent data]		Spirobolellus kurandanus	Chamberlin, 1920	Spirobolellus kurandanus	Animalia	Arthropoda	Diplopoda	Spirobolida	Spirobolellidae	Spirobolellus	Australia	Australia	Kuranda		Australia	Queensland	Australia and New Zealand	United States												http://data.gbif.org/occurrences/699128046	http://data.gbif.org/ws/rest/occurrence/get?key=699128046
Museum of Comparative Zoology, Harvard University	Museum of Comparative Zoology, Harvard University	Copyright © 2012 The President and Fellows of Harvard College	William Morton Wheeler, Harvard-Australian Expedition				1931-08-28 00:00:00.0	MCZ	IZ	42239	Specimen	http://mczbase.mcz.harvard.edu/guid/MCZ:IZ:42239	2012-12-03 19:41:17.0	P.M. Johns, v.1967		Lissodesmus martini cf.		Lissodesmus martini	Animalia	Arthropoda	Diplopoda	Polydesmida	Dalodesmidae	Lissodesmus	Australia	Australia	Sherbrook Forest		Australia	Victoria	Australia and New Zealand	United States												http://data.gbif.org/occurrences/477923718	http://data.gbif.org/ws/rest/occurrence/get?key=477923718
Museum of Comparative Zoology, Harvard University	Museum of Comparative Zoology, Harvard University	Copyright © 2012 The President and Fellows of Harvard College	P.J. Darlington, Jr., Harvard-Australian Expedition				1932-04-01 00:00:00.0	MCZ	IZ	41383	Specimen	http://mczbase.mcz.harvard.edu/guid/MCZ:IZ:41383	2012-12-03 19:41:18.0	P.M. Johns, vi.1967		Cyliosoma pachygon	Chamberlin, 1920	Cyliosoma pachygon	Animalia	Arthropoda	Diplopoda	Sphaerotheriida	Sphaerotheriidae	Cyliosoma	Australia	Australia	Atherton Tableland, Millos Millos		Australia	Queensland	Australia and New Zealand	United States												http://data.gbif.org/occurrences/477923799	http://data.gbif.org/ws/rest/occurrence/get?key=477923799
Field Museum	Field Museum of Natural History (Zoology) Insect, Arachnid and Myriapod Collection	Copyright © 2012 The Field Museum of Natural History Full details may be found at http://fieldmuseum.org/about/copyright-information	S. B. Peck, J. Kukalova-Peck		FMHD#80-365		1980-05-18 00:00:00.0	FMNH	Insects	FMNH-INS 0000 014 287	Specimen		2012-09-18 11:42:33.0	A. Ghiron		Polydesmida		Polydesmida	Animalia	Arthropoda	Diplopoda	Polydesmida			Australia	Australia	Intermediate Hill		Oceania	New South Wales	Australia and New Zealand	United States									91			http://data.gbif.org/occurrences/665979399	http://data.gbif.org/ws/rest/occurrence/get?key=665979399
Field Museum	Field Museum of Natural History (Zoology) Insect, Arachnid and Myriapod Collection	Copyright © 2012 The Field Museum of Natural History Full details may be found at http://fieldmuseum.org/about/copyright-information	J. B. Kethley		FMHD#77-124		1977-02-09 00:00:00.0	FMNH	Insects	FMNH-INS 0000 033 234	Specimen		2012-09-18 11:40:50.0	A. Ghiron		Polydesmida		Polydesmida	Animalia	Arthropoda	Diplopoda	Polydesmida			Australia	Australia	12 mi S Derwent Bridge		Oceania	Tasmania	Australia and New Zealand	United States												http://data.gbif.org/occurrences/665962151	http://data.gbif.org/ws/rest/occurrence/get?key=665962151
Field Museum	Field Museum of Natural History (Zoology) Insect, Arachnid and Myriapod Collection	Copyright © 2012 The Field Museum of Natural History Full details may be found at http://fieldmuseum.org/about/copyright-information	L. E. Watrous		FMHD#83-238		1983-06-20 00:00:00.0	FMNH	Insects	FMNH-INS 0000 014 102	Specimen		2012-09-18 11:48:49.0	James E. Louderman : Field Museum of Natural History - Insects		Julida		Julida	Animalia	Arthropoda	Diplopoda	Julida			Australia	Australia	18 km E Adelaide, 3 km SE Carey Gully		Oceania	South Australia	Australia and New Zealand	United States												http://data.gbif.org/occurrences/666041875	http://data.gbif.org/ws/rest/occurrence/get?key=666041875
SysTax	SysTax							ZSM/Myr	Zoologische Staatssammlung Munchen - Myriapoda	272473	Unknown		2011-10-15 08:27:14.0			Ainigmabolus chisholmi Verhoeff, 1937		Ainigmabolus chisholmi Verhoeff, 1937					Trigoniulidae	Ainigmabolus	Australia	Australia					Australia and New Zealand	Germany												http://data.gbif.org/occurrences/199165282	http://data.gbif.org/ws/rest/occurrence/get?key=199165282
Museum of Comparative Zoology, Harvard University	Museum of Comparative Zoology, Harvard University	Copyright © 2012 The President and Fellows of Harvard College	illegible, may be ¿W.L. Brown¿				1951-05-19 00:00:00.0	MCZ	IZ	41990	Specimen	http://mczbase.mcz.harvard.edu/guid/MCZ:IZ:41990	2012-12-03 19:36:03.0	P.M. Johns, v.1967		Australiosoma	Brolemann, 1913	Australiosoma	Animalia	Arthropoda	Diplopoda	Polydesmida	Paradoxosomatidae	Australiosoma	Australia	Australia	Montville, S.Q.		Australia	Queensland	Australia and New Zealand	United States												http://data.gbif.org/occurrences/477898944	http://data.gbif.org/ws/rest/occurrence/get?key=477898944
Museum of Comparative Zoology, Harvard University	Museum of Comparative Zoology, Harvard University	Copyright © 2012 The President and Fellows of Harvard College	Winthrop Sprague Brooks				1927-03-21 00:00:00.0	MCZ	IZ	41280	Specimen	http://mczbase.mcz.harvard.edu/guid/MCZ:IZ:41280	2012-12-03 19:41:40.0	P.M. Johns, v.1967		Antichiropus variabilis	Attems	Antichiropus variabilis	Animalia	Arthropoda	Diplopoda	Polydesmida	Paradoxosomatidae	Antichiropus	Australia	Australia	Pemberton		Australia	Western Australia	Australia and New Zealand	United States												http://data.gbif.org/occurrences/477925476	http://data.gbif.org/ws/rest/occurrence/get?key=477925476
Museum of Comparative Zoology, Harvard University	Museum of Comparative Zoology, Harvard University	Copyright © 2012 The President and Fellows of Harvard College	P.J. Darlington, Jr., Harvard-Australian Expedition				1931-12-06 00:00:00.0	MCZ	IZ	42236	Specimen	http://mczbase.mcz.harvard.edu/guid/MCZ:IZ:42236	2012-12-03 19:41:49.0	P.M. Johns, v.1967		Lissodesmus martini	Carl	Lissodesmus martini	Animalia	Arthropoda	Diplopoda	Polydesmida	Dalodesmidae	Lissodesmus	Australia	Australia	Mt. Donna Buang, 3500-4000ft.		Australia	Victoria	Australia and New Zealand	United States												http://data.gbif.org/occurrences/477926209	http://data.gbif.org/ws/rest/occurrence/get?key=477926209
Museum of Comparative Zoology, Harvard University	Museum of Comparative Zoology, Harvard University	Copyright © 2012 The President and Fellows of Harvard College	Winthrop Sprague Brooks				1927-03-20 00:00:00.0	MCZ	IZ	43704	Specimen	http://mczbase.mcz.harvard.edu/guid/MCZ:IZ:43704	2012-12-03 19:57:08.0	P.M. Johns, vi.1967		Podykipus collinus	Attems, 1911	Podykipus collinus	Animalia	Arthropoda	Diplopoda	Spirostreptida	Iulomorphidae	Podykipus	Australia	Australia	Pemberton		Australia	Western Australia	Australia and New Zealand	United States												http://data.gbif.org/occurrences/477988637	http://data.gbif.org/ws/rest/occurrence/get?key=477988637
SysTax	SysTax		Verhoeff, Karl Wilhelm					ZSM/Myr	Zoologische Staatssammlung Munchen - Myriapoda	101062	Unknown		2011-10-15 08:44:45.0			Parwalesoma castaneum Verhoeff, 1937		Parwalesoma castaneum Verhoeff, 1937					Paradoxosomatidae	Parwalesoma	Australia	Australia					Australia and New Zealand	Germany												http://data.gbif.org/occurrences/199436527	http://data.gbif.org/ws/rest/occurrence/get?key=199436527
Field Museum	Field Museum of Natural History (Zoology) Insect, Arachnid and Myriapod Collection	Copyright © 2012 The Field Museum of Natural History Full details may be found at http://fieldmuseum.org/about/copyright-information	J. B. Kethley		FMHD#77-144		1977-02-15 00:00:00.0	FMNH	Insects	FMNH-INS 0000 033 217	Specimen		2012-09-18 11:44:29.0	A. Ghiron		Polydesmida		Polydesmida	Animalia	Arthropoda	Diplopoda	Polydesmida			Australia	Australia	22km NW Maydena, Florentine Vly.		Oceania	Tasmania	Australia and New Zealand	United States									213			http://data.gbif.org/occurrences/665997698	http://data.gbif.org/ws/rest/occurrence/get?key=665997698
Field Museum	Field Museum of Natural History (Zoology) Insect, Arachnid and Myriapod Collection	Copyright © 2012 The Field Museum of Natural History Full details may be found at http://fieldmuseum.org/about/copyright-information	J. B. Kethley	Berlese #275	FMHD#77-176		1977-02-26 00:00:00.0	FMNH	Insects	FMNH-INS 0000 014 780	Specimen		2012-09-18 11:41:21.0	A. Ghiron		Spirostreptida		Spirostreptida	Animalia	Arthropoda	Diplopoda	Spirostreptida			Australia	Australia	Dismal Swamp; West slope, 34km W Smithton		Oceania	Tasmania	Australia and New Zealand	United States												http://data.gbif.org/occurrences/665967205	http://data.gbif.org/ws/rest/occurrence/get?key=665967205
Field Museum	Field Museum of Natural History (Zoology) Insect, Arachnid and Myriapod Collection	Copyright © 2012 The Field Museum of Natural History Full details may be found at http://fieldmuseum.org/about/copyright-information	J. B. Kethley		FMHD#77-192		1977-03-05 00:00:00.0	FMNH	Insects	FMNH-INS 0000 014 784	Specimen		2012-09-18 11:43:16.0	A. Ghiron		Chordeumatida		Chordeumatida	Animalia	Arthropoda	Diplopoda	Chordeumatida			Australia	Australia	10 mi SE Smithton, Savage Riv.		Oceania	Tasmania	Australia and New Zealand	United States												http://data.gbif.org/occurrences/665985993	http://data.gbif.org/ws/rest/occurrence/get?key=665985993
Field Museum	Field Museum of Natural History (Zoology) Insect, Arachnid and Myriapod Collection	Copyright © 2012 The Field Museum of Natural History Full details may be found at http://fieldmuseum.org/about/copyright-information	J. B. Kethley		FMHD#77-111		1977-02-04 00:00:00.0	FMNH	Insects	FMNH-INS 0000 033 231	Specimen		2012-09-18 11:43:04.0	A. Ghiron		Spirostreptida		Spirostreptida	Animalia	Arthropoda	Diplopoda	Spirostreptida			Australia	Australia	Carruthers Ck., N of Waldheim For.		Oceania	Tasmania	Australia and New Zealand	United States									945			http://data.gbif.org/occurrences/665983930	http://data.gbif.org/ws/rest/occurrence/get?key=665983930
Museum of Comparative Zoology, Harvard University	Museum of Comparative Zoology, Harvard University	Copyright © 2012 The President and Fellows of Harvard College	P.J. Darlington, Jr., Harvard-Australian Expedition				1932-07-01 00:00:00.0	MCZ	IZ	41384	Specimen	http://mczbase.mcz.harvard.edu/guid/MCZ:IZ:41384	2012-12-03 19:41:18.0	P.M. Johns, vi.1967		Cyliosoma pachygon	Chamberlin, 1920	Cyliosoma pachygon	Animalia	Arthropoda	Diplopoda	Sphaerotheriida	Sphaerotheriidae	Cyliosoma	Australia	Australia	Mt. Spurgeon, 3500-4000 ft.		Australia	Queensland	Australia and New Zealand	United States												http://data.gbif.org/occurrences/477923800	http://data.gbif.org/ws/rest/occurrence/get?key=477923800
Field Museum	Field Museum of Natural History (Zoology) Insect, Arachnid and Myriapod Collection	Copyright © 2012 The Field Museum of Natural History Full details may be found at http://fieldmuseum.org/about/copyright-information	A. Solem, B. Smith	WA-139	MyrCE-1350		1974-03-25 00:00:00.0	FMNH	Insects	FMNH-INS 0000 008 490	Specimen		2012-09-18 11:44:06.0	A. Ghiron		Polydesmida		Polydesmida	Animalia	Arthropoda	Diplopoda	Polydesmida			Australia	Australia	summit of Mt. Donna Buang, Great Dividing Range		Australia	Victoria	Australia and New Zealand	United States									1243			http://data.gbif.org/occurrences/665994030	http://data.gbif.org/ws/rest/occurrence/get?key=665994030
Museum of Comparative Zoology, Harvard University	Museum of Comparative Zoology, Harvard University	Copyright © 2012 The President and Fellows of Harvard College	[no agent data]				1700-01-01 00:00:00.0	MCZ	IZ	41988	Specimen	http://mczbase.mcz.harvard.edu/guid/MCZ:IZ:41988	2012-12-03 19:36:03.0	P.M. Johns, v.1967		Australiosoma	Brolemann, 1913	Australiosoma	Animalia	Arthropoda	Diplopoda	Polydesmida	Paradoxosomatidae	Australiosoma	Australia	Australia	La Perouse		Australia	New South Wales	Australia and New Zealand	United States												http://data.gbif.org/occurrences/477898929	http://data.gbif.org/ws/rest/occurrence/get?key=477898929
Museum of Comparative Zoology, Harvard University	Museum of Comparative Zoology, Harvard University	Copyright © 2012 The President and Fellows of Harvard College	Winthrop Sprague Brooks				1927-01-25 00:00:00.0	MCZ	IZ	41285	Specimen	http://mczbase.mcz.harvard.edu/guid/MCZ:IZ:41285	2012-12-03 19:41:39.0	P.M. Johns, v.1967		Akamptogonus novarae	(Humbert & Saussure)	Akamptogonus novarae	Animalia	Arthropoda	Diplopoda	Polydesmida	Paradoxosomatidae	Akamptogonus	Australia	Australia	hill near Denmark		Australia	Western Australia	Australia and New Zealand	United States												http://data.gbif.org/occurrences/477925410	http://data.gbif.org/ws/rest/occurrence/get?key=477925410
Field Museum	Field Museum of Natural History (Zoology) Insect, Arachnid and Myriapod Collection	Copyright © 2012 The Field Museum of Natural History Full details may be found at http://fieldmuseum.org/about/copyright-information	S. B. Peck, J. Kukalova-Peck		FMHD#80-376		1980-05-25 00:00:00.0	FMNH	Insects	FMNH-INS 0000 014 300	Specimen		2012-09-18 11:41:03.0	A. Ghiron		Polydesmida		Polydesmida	Animalia	Arthropoda	Diplopoda	Polydesmida			Australia	Australia	Mt. Gower		Oceania	New South Wales	Australia and New Zealand	United States									850			http://data.gbif.org/occurrences/665964340	http://data.gbif.org/ws/rest/occurrence/get?key=665964340
Field Museum	Field Museum of Natural History (Zoology) Insect, Arachnid and Myriapod Collection	Copyright © 2012 The Field Museum of Natural History Full details may be found at http://fieldmuseum.org/about/copyright-information	L. E. Watrous		FMHD#83-238		1983-06-20 00:00:00.0	FMNH	Insects	FMNH-INS 0000 014 103	Specimen		2012-09-18 11:48:49.0	James E. Louderman : Field Museum of Natural History - Insects		Polydesmida		Polydesmida	Animalia	Arthropoda	Diplopoda	Polydesmida			Australia	Australia	18 km E Adelaide, 3 km SE Carey Gully		Oceania	South Australia	Australia and New Zealand	United States												http://data.gbif.org/occurrences/666041874	http://data.gbif.org/ws/rest/occurrence/get?key=666041874
Museum of Comparative Zoology, Harvard University	Museum of Comparative Zoology, Harvard University	Copyright © 2012 The President and Fellows of Harvard College	William Morton Wheeler				1700-01-01 00:00:00.0	MCZ	IZ	DIPL-4798	Specimen	http://mczbase.mcz.harvard.edu/guid/MCZ:IZ:DIPL-4798	2012-12-03 19:40:50.0	[no agent data]		Zygostrophus ferruginopes	Chamberlin, 1920	Zygostrophus ferruginopes	Animalia	Arthropoda	Diplopoda	Spirobolida	Pachybolidae	Zygostrophus	Australia	Australia	Kuranda		Australia	Queensland	Australia and New Zealand	United States												http://data.gbif.org/occurrences/699112440	http://data.gbif.org/ws/rest/occurrence/get?key=699112440
SysTax	SysTax							ZSM/Myr	Zoologische Staatssammlung Munchen - Myriapoda	273299	Specimen		2012-12-02 09:43:27.0			Siphonophora nodulosa Verhoeff, 1924		Siphonophora nodulosa Verhoeff, 1924					Siphonophoridae	Siphonophora	Australia	Australia					Australia and New Zealand	Germany												http://data.gbif.org/occurrences/685606471	http://data.gbif.org/ws/rest/occurrence/get?key=685606471
Field Museum	Field Museum of Natural History (Zoology) Insect, Arachnid and Myriapod Collection	Copyright © 2012 The Field Museum of Natural History Full details may be found at http://fieldmuseum.org/about/copyright-information	J. B. Kethley	Berlese #244	FMHD#77-145		1977-02-15 00:00:00.0	FMNH	Insects	FMNH-INS 0000 014 959	Specimen		2012-09-18 11:43:25.0	A. Ghiron		Chordeumatida		Chordeumatida	Animalia	Arthropoda	Diplopoda	Chordeumatida			Australia	Australia	22km NW Maydena, Florentine Vly.		Oceania	Tasmania	Australia and New Zealand	United States									213			http://data.gbif.org/occurrences/665987431	http://data.gbif.org/ws/rest/occurrence/get?key=665987431
Field Museum	Field Museum of Natural History (Zoology) Insect, Arachnid and Myriapod Collection	Copyright © 2012 The Field Museum of Natural History Full details may be found at http://fieldmuseum.org/about/copyright-information	J. B. Kethley	Berlese #268	FMHD#77-169		1977-02-26 00:00:00.0	FMNH	Insects	FMNH-INS 0000 014 368	Specimen		2012-09-18 11:43:37.0	A. Ghiron		Polydesmida		Polydesmida	Animalia	Arthropoda	Diplopoda	Polydesmida			Australia	Australia	Dismal Swamp; West slope, 34km W Smithton		Oceania	Tasmania	Australia and New Zealand	United States												http://data.gbif.org/occurrences/665989532	http://data.gbif.org/ws/rest/occurrence/get?key=665989532
Field Museum	Field Museum of Natural History (Zoology) Insect, Arachnid and Myriapod Collection	Copyright © 2012 The Field Museum of Natural History Full details may be found at http://fieldmuseum.org/about/copyright-information	J. B. Kethley		FMHD#77-5078		1977-02-10 00:00:00.0	FMNH	Insects	FMNH-INS 0000 013 831	Specimen		2012-09-18 11:44:40.0	M. Jorgensen : Field Museum		Spirostreptida		Spirostreptida	Animalia	Arthropoda	Diplopoda	Spirostreptida			Australia	Australia	Lake St. Clair, 2 km N Watersmeet		Australia	Tasmania	Australia and New Zealand	United States												http://data.gbif.org/occurrences/665999453	http://data.gbif.org/ws/rest/occurrence/get?key=665999453
Museum of Comparative Zoology, Harvard University	Museum of Comparative Zoology, Harvard University	Copyright © 2012 The President and Fellows of Harvard College	William Morton Wheeler				1700-01-01 00:00:00.0	MCZ	IZ	41382	Specimen	http://mczbase.mcz.harvard.edu/guid/MCZ:IZ:41382	2012-12-03 19:41:18.0	P.M. Johns, vi.1967		Cyliosoma pachygon	Chamberlin, 1920	Cyliosoma pachygon	Animalia	Arthropoda	Diplopoda	Sphaerotheriida	Sphaerotheriidae	Cyliosoma	Australia	Australia	Kuranda		Australia	Queensland	Australia and New Zealand	United States												http://data.gbif.org/occurrences/477923798	http://data.gbif.org/ws/rest/occurrence/get?key=477923798
SysTax	SysTax							cited	SysTax: cited material from literature	113111	Specimen		2012-12-02 09:44:01.0			Strongylosoma transversetaeniatum L. Koch, 1867		Strongylosoma transversetaeniatum L. Koch, 1867					Paradoxosomatidae	Strongylosoma	Australia	Australia					Australia and New Zealand	Germany												http://data.gbif.org/occurrences/685612148	http://data.gbif.org/ws/rest/occurrence/get?key=685612148
SysTax	SysTax		Verhoeff, Karl Wilhelm					ZSM/Myr	Zoologische Staatssammlung Munchen - Myriapoda	101076	Specimen		2012-12-02 09:44:24.0			Tasmaniosoma armatum Verhoeff, 1936		Tasmaniosoma armatum Verhoeff, 1936					Dalodesmidae	Tasmaniosoma	Australia	Australia					Australia and New Zealand	Germany												http://data.gbif.org/occurrences/685615218	http://data.gbif.org/ws/rest/occurrence/get?key=685615218
Museum of Comparative Zoology, Harvard University	Museum of Comparative Zoology, Harvard University	Copyright © 2012 The President and Fellows of Harvard College	Winthrop Sprague Brooks				1927-01-22 00:00:00.0	MCZ	IZ	41286	Specimen	http://mczbase.mcz.harvard.edu/guid/MCZ:IZ:41286	2012-12-03 19:41:39.0	P.M. Johns, v.1967		Akamptogonus novarae	(Humbert & Saussure)	Akamptogonus novarae	Animalia	Arthropoda	Diplopoda	Polydesmida	Paradoxosomatidae	Akamptogonus	Australia	Australia	Denmark		Australia	Western Australia	Australia and New Zealand	United States												http://data.gbif.org/occurrences/477925411	http://data.gbif.org/ws/rest/occurrence/get?key=477925411
Field Museum	Field Museum of Natural History (Zoology) Insect, Arachnid and Myriapod Collection	Copyright © 2012 The Field Museum of Natural History Full details may be found at http://fieldmuseum.org/about/copyright-information	S. B. Peck, J. Kukalova-Peck		FMHD#80-365		1980-05-18 00:00:00.0	FMNH	Insects	FMNH-INS 0000 014 290	Specimen		2012-09-18 11:42:33.0	A. Ghiron		Julida		Julida	Animalia	Arthropoda	Diplopoda	Julida			Australia	Australia	Intermediate Hill		Oceania	New South Wales	Australia and New Zealand	United States									91			http://data.gbif.org/occurrences/665979397	http://data.gbif.org/ws/rest/occurrence/get?key=665979397
Field Museum	Field Museum of Natural History (Zoology) Insect, Arachnid and Myriapod Collection	Copyright © 2012 The Field Museum of Natural History Full details may be found at http://fieldmuseum.org/about/copyright-information	J. B. Kethley		FMHD#77-126		1977-02-11 00:00:00.0	FMNH	Insects	FMNH-INS 0000 014 941	Specimen		2012-09-18 11:43:53.0	A. Ghiron		Polyzoniida		Polyzoniida	Animalia	Arthropoda	Diplopoda	Polyzoniida			Australia	Australia	Lk. St. Clair Nat. Pk., nr. Echo Point		Oceania	Tasmania	Australia and New Zealand	United States												http://data.gbif.org/occurrences/665991939	http://data.gbif.org/ws/rest/occurrence/get?key=665991939
Field Museum	Field Museum of Natural History (Zoology) Insect, Arachnid and Myriapod Collection	Copyright © 2012 The Field Museum of Natural History Full details may be found at http://fieldmuseum.org/about/copyright-information	J. B. Kethley		FMHD#77-180		1977-02-28 00:00:00.0	FMNH	Insects	FMNH-INS 0000 014 385	Specimen		2012-09-18 11:44:05.0	A. Ghiron		Spirostreptida		Spirostreptida	Animalia	Arthropoda	Diplopoda	Spirostreptida			Australia	Australia	60km S Smithton		Oceania	Tasmania	Australia and New Zealand	United States												http://data.gbif.org/occurrences/665993886	http://data.gbif.org/ws/rest/occurrence/get?key=665993886
SysTax	SysTax		Verhoeff, Karl Wilhelm					ZSM/Myr	Zoologische Staatssammlung Munchen - Myriapoda	101062	Specimen		2012-12-02 09:39:57.0			Parwalesoma castaneum Verhoeff, 1937		Parwalesoma castaneum Verhoeff, 1937					Paradoxosomatidae	Parwalesoma	Australia	Australia					Australia and New Zealand	Germany												http://data.gbif.org/occurrences/685573066	http://data.gbif.org/ws/rest/occurrence/get?key=685573066
Field Museum	Field Museum of Natural History (Zoology) Insect, Arachnid and Myriapod Collection	Copyright © 2012 The Field Museum of Natural History Full details may be found at http://fieldmuseum.org/about/copyright-information	J. B. Kethley		FMHD#76-5050		1976-11-21 00:00:00.0	FMNH	Insects	FMNH-INS 0000 013 846	Specimen		2012-09-18 11:42:03.0	M. Jorgensen : Field Museum		Spirostreptida		Spirostreptida	Animalia	Arthropoda	Diplopoda	Spirostreptida			Australia	Australia	Giants Cave on Boranup Dr.		Australia	Western Australia	Australia and New Zealand	United States												http://data.gbif.org/occurrences/665974461	http://data.gbif.org/ws/rest/occurrence/get?key=665974461
Field Museum	Field Museum of Natural History (Zoology) Insect, Arachnid and Myriapod Collection	Copyright © 2012 The Field Museum of Natural History Full details may be found at http://fieldmuseum.org/about/copyright-information	J. B. Kethley	Berlese #297	FMHD#77-198		1977-03-07 00:00:00.0	FMNH	Insects	FMNH-INS 0000 014 304	Specimen		2012-09-18 11:43:46.0	A. Ghiron		Polydesmida		Polydesmida	Animalia	Arthropoda	Diplopoda	Polydesmida			Australia	Australia	Dismal Swamp, 35 km W Smithton		Oceania	Tasmania	Australia and New Zealand	United States												http://data.gbif.org/occurrences/665990884	http://data.gbif.org/ws/rest/occurrence/get?key=665990884
Field Museum	Field Museum of Natural History (Zoology) Insect, Arachnid and Myriapod Collection	Copyright © 2012 The Field Museum of Natural History Full details may be found at http://fieldmuseum.org/about/copyright-information	J. B. Kethley		FMHD#77-150		1977-02-16 00:00:00.0	FMNH	Insects	FMNH-INS 0000 033 104	Specimen		2012-09-18 11:42:31.0	A. Ghiron		Polydesmida		Polydesmida	Animalia	Arthropoda	Diplopoda	Polydesmida			Australia	Australia	7km [or 28km?] NW Maydena, Derwent Vly.		Oceania	Tasmania	Australia and New Zealand	United States									274			http://data.gbif.org/occurrences/665979093	http://data.gbif.org/ws/rest/occurrence/get?key=665979093
Field Museum	Field Museum of Natural History (Zoology) Insect, Arachnid and Myriapod Collection	Copyright © 2012 The Field Museum of Natural History Full details may be found at http://fieldmuseum.org/about/copyright-information	S. B. Peck, J. Kukalova-Peck		FMHD#82-641		1982-09-01 00:00:00.0	FMNH	Insects	FMNH-INS 0000 061 981	Specimen		2012-09-18 11:45:42.0	A. Ghiron		Siphonophorida		Siphonophorida	Animalia	Arthropoda	Diplopoda	Siphonophorida			Australia	Australia	Clyde Mt., 23 km SE Braidwood		Oceania	New South Wales	Australia and New Zealand	United States												http://data.gbif.org/occurrences/666009749	http://data.gbif.org/ws/rest/occurrence/get?key=666009749
SysTax	SysTax							ZSM/Myr	Zoologische Staatssammlung Munchen - Myriapoda	272979	Unknown		2011-10-15 08:44:45.0			Parwalesoma castaneum Verhoeff, 1937		Parwalesoma castaneum Verhoeff, 1937					Paradoxosomatidae	Parwalesoma	Australia	Australia					Australia and New Zealand	Germany												http://data.gbif.org/occurrences/199436528	http://data.gbif.org/ws/rest/occurrence/get?key=199436528
SysTax	SysTax		Verhoeff, Karl Wilhelm					ZSM/Myr	Zoologische Staatssammlung Munchen - Myriapoda	101045	Specimen		2012-12-02 09:28:52.0			Brochopeltis mjoebergi Verhoeff, 1924		Brochopeltis mjoebergi Verhoeff, 1924					Paradoxosomatidae	Brochopeltis	Australia	Australia					Australia and New Zealand	Germany												http://data.gbif.org/occurrences/685462991	http://data.gbif.org/ws/rest/occurrence/get?key=685462991
SysTax	SysTax							cited	SysTax: cited material from literature	271105	Specimen		2012-12-02 09:44:01.0			Strongylosoma transversetaeniatum L. Koch, 1867		Strongylosoma transversetaeniatum L. Koch, 1867					Paradoxosomatidae	Strongylosoma	Australia	Australia					Australia and New Zealand	Germany												http://data.gbif.org/occurrences/685612155	http://data.gbif.org/ws/rest/occurrence/get?key=685612155
Field Museum	Field Museum of Natural History (Zoology) Insect, Arachnid and Myriapod Collection	Copyright © 2012 The Field Museum of Natural History Full details may be found at http://fieldmuseum.org/about/copyright-information	J. B. Kethley		FMHD#77-177		1977-02-27 00:00:00.0	FMNH	Insects	FMNH-INS 0000 014 665	Specimen		2012-09-18 11:42:10.0	A. Ghiron		Polydesmida		Polydesmida	Animalia	Arthropoda	Diplopoda	Polydesmida			Australia	Australia	35km SW Smithton, Christmas Hills		Oceania	Tasmania	Australia and New Zealand	United States												http://data.gbif.org/occurrences/665975634	http://data.gbif.org/ws/rest/occurrence/get?key=665975634
Field Museum	Field Museum of Natural History (Zoology) Insect, Arachnid and Myriapod Collection	Copyright © 2012 The Field Museum of Natural History Full details may be found at http://fieldmuseum.org/about/copyright-information	J. B. Kethley		FMHD#77-102		1977-01-27 00:00:00.0	FMNH	Insects	FMNH-INS 0000 033 119	Specimen		2012-09-18 11:43:38.0	A. Ghiron		Chordeumatida		Chordeumatida	Animalia	Arthropoda	Diplopoda	Chordeumatida			Australia	Australia	10km NW Hobart, Mt. Wellington		Oceania	Tasmania	Australia and New Zealand	United States												http://data.gbif.org/occurrences/665989705	http://data.gbif.org/ws/rest/occurrence/get?key=665989705
Field Museum	Field Museum of Natural History (Zoology) Insect, Arachnid and Myriapod Collection	Copyright © 2012 The Field Museum of Natural History Full details may be found at http://fieldmuseum.org/about/copyright-information	J. B. Kethley		FMHD#77-113		1977-02-06 00:00:00.0	FMNH	Insects	FMNH-INS 0000 033 213	Specimen		2012-09-18 11:44:18.0	A. Ghiron		Polydesmida		Polydesmida	Animalia	Arthropoda	Diplopoda	Polydesmida			Australia	Australia	Railton (3km W)		Oceania	Tasmania	Australia and New Zealand	United States												http://data.gbif.org/occurrences/665995844	http://data.gbif.org/ws/rest/occurrence/get?key=665995844
Museum of Comparative Zoology, Harvard University	Museum of Comparative Zoology, Harvard University	Copyright © 2012 The President and Fellows of Harvard College	G.H. Hardy				1915-02-01 00:00:00.0	MCZ	IZ	DIPL-4646	Specimen	http://mczbase.mcz.harvard.edu/guid/MCZ:IZ:DIPL-4646	2012-12-03 19:45:13.0	[no agent data]		Notodesmus scotius	Chamberlin, 1920	Notodesmus scotius	Animalia	Arthropoda	Diplopoda	Polydesmida	Paradoxosomatidae	Notodesmus	Australia	Australia	Wedge Bay		Australia		Australia and New Zealand	United States												http://data.gbif.org/occurrences/699116584	http://data.gbif.org/ws/rest/occurrence/get?key=699116584
Museum of Comparative Zoology, Harvard University	Museum of Comparative Zoology, Harvard University	Copyright © 2012 The President and Fellows of Harvard College	William Morton Wheeler				1914-09-19 00:00:00.0	MCZ	IZ	41981	Specimen	http://mczbase.mcz.harvard.edu/guid/MCZ:IZ:41981	2012-12-03 19:36:03.0	P.M. Johns, v.1967		Australiosoma	Brolemann, 1913	Australiosoma	Animalia	Arthropoda	Diplopoda	Polydesmida	Paradoxosomatidae	Australiosoma	Australia	Australia	Katoomba		Australia	New South Wales	Australia and New Zealand	United States												http://data.gbif.org/occurrences/477898928	http://data.gbif.org/ws/rest/occurrence/get?key=477898928
Field Museum	Field Museum of Natural History (Zoology) Insect, Arachnid and Myriapod Collection	Copyright © 2012 The Field Museum of Natural History Full details may be found at http://fieldmuseum.org/about/copyright-information	J. B. Kethley	Berlese #244	FMHD#77-145		1977-02-15 00:00:00.0	FMNH	Insects	FMNH-INS 0000 014 958	Specimen		2012-09-18 11:43:25.0	A. Ghiron		Polydesmida		Polydesmida	Animalia	Arthropoda	Diplopoda	Polydesmida			Australia	Australia	22km NW Maydena, Florentine Vly.		Oceania	Tasmania	Australia and New Zealand	United States									213			http://data.gbif.org/occurrences/665987429	http://data.gbif.org/ws/rest/occurrence/get?key=665987429
Museum of Comparative Zoology, Harvard University	Museum of Comparative Zoology, Harvard University	Copyright © 2012 The President and Fellows of Harvard College	Winthrop Sprague Brooks				1927-01-26 00:00:00.0	MCZ	IZ	43713	Specimen	http://mczbase.mcz.harvard.edu/guid/MCZ:IZ:43713	2012-12-03 19:56:22.0	P.M. Johns, vi.1967		Samichus decoratus	Attems, 1911	Samichus decoratus	Animalia	Arthropoda	Diplopoda	Spirostreptida	Iulomorphidae	Samichus	Australia	Australia	Denmark (Hill by)		Australia	Western Australia	Australia and New Zealand	United States												http://data.gbif.org/occurrences/477984840	http://data.gbif.org/ws/rest/occurrence/get?key=477984840
Australian Museum	Australian Museum provider for OZCAM		Mesibov, R.				1988-04-01 00:00:00.0	AM	Arachnology	KS.86633	Specimen		2012-09-25 16:05:01.0			Nesiothrix medialis Shear & Mesibov, 1997		Nesiothrix medialis Shear & Mesibov, 1997		Arthropoda		Chordeumatida	Metopidiotrichidae	Nesiothrix	Australia	Australia				Tasmania	Australia and New Zealand	Australia												http://data.gbif.org/occurrences/478982319	http://data.gbif.org/ws/rest/occurrence/get?key=478982319
Museum of Comparative Zoology, Harvard University	Museum of Comparative Zoology, Harvard University	Copyright © 2012 The President and Fellows of Harvard College	William Morton Wheeler				1700-01-01 00:00:00.0	MCZ	IZ	DIPL-4797	Specimen	http://mczbase.mcz.harvard.edu/guid/MCZ:IZ:DIPL-4797	2012-12-03 19:44:27.0	[no agent data]		Zygostrophus alterans	Chamberlin (see 1920)	Zygostrophus alterans	Animalia	Arthropoda	Diplopoda	Spirobolida	Pachybolidae	Zygostrophus	Australia	Australia	near Brisbane		Australia	Queensland	Australia and New Zealand	United States												http://data.gbif.org/occurrences/699115619	http://data.gbif.org/ws/rest/occurrence/get?key=699115619
Museum of Comparative Zoology, Harvard University	Museum of Comparative Zoology, Harvard University	Copyright © 2012 The President and Fellows of Harvard College	William Morton Wheeler, Harvard-Australian Expedition				1931-08-28 00:00:00.0	MCZ	IZ	41998	Specimen	http://mczbase.mcz.harvard.edu/guid/MCZ:IZ:41998	2012-12-03 19:41:55.0	P.M. Johns, v.1967		Cladethosoma clavigera	Verhoeff	Cladethosoma clavigera	Animalia	Arthropoda	Arachnida	Polydesmida	Paradoxosomatidae	Cladethosoma	Australia	Australia	Sherbrook Forest		Australia	Victoria	Australia and New Zealand	United States												http://data.gbif.org/occurrences/477926742	http://data.gbif.org/ws/rest/occurrence/get?key=477926742
Field Museum	Field Museum of Natural History (Zoology) Insect, Arachnid and Myriapod Collection	Copyright © 2012 The Field Museum of Natural History Full details may be found at http://fieldmuseum.org/about/copyright-information	J. B. Kethley		FMHD#77-126		1977-02-11 00:00:00.0	FMNH	Insects	FMNH-INS 0000 014 940	Specimen		2012-09-18 11:43:52.0	A. Ghiron		Polydesmida		Polydesmida	Animalia	Arthropoda	Diplopoda	Polydesmida			Australia	Australia	Lk. St. Clair Nat. Pk., nr. Echo Point		Oceania	Tasmania	Australia and New Zealand	United States												http://data.gbif.org/occurrences/665991937	http://data.gbif.org/ws/rest/occurrence/get?key=665991937
Field Museum	Field Museum of Natural History (Zoology) Insect, Arachnid and Myriapod Collection	Copyright © 2012 The Field Museum of Natural History Full details may be found at http://fieldmuseum.org/about/copyright-information	J. B. Kethley		FMHD#77-152		1977-02-16 00:00:00.0	FMNH	Insects	FMNH-INS 0000 033 107	Specimen		2012-09-18 11:43:54.0	A. Ghiron		Polydesmida		Polydesmida	Animalia	Arthropoda	Diplopoda	Polydesmida			Australia	Australia	7km [or 28km?] NW Maydena, Derwent Vly.		Oceania	Tasmania	Australia and New Zealand	United States									274			http://data.gbif.org/occurrences/665992099	http://data.gbif.org/ws/rest/occurrence/get?key=665992099
Field Museum	Field Museum of Natural History (Zoology) Insect, Arachnid and Myriapod Collection	Copyright © 2012 The Field Museum of Natural History Full details may be found at http://fieldmuseum.org/about/copyright-information	J. B. Kethley		FMHD#77-128		1977-02-11 00:00:00.0	FMNH	Insects	FMNH-INS 0000 014 948	Specimen		2012-09-18 11:42:26.0	A. Ghiron		Spirostreptida		Spirostreptida	Animalia	Arthropoda	Diplopoda	Spirostreptida			Australia	Australia	Lk. St. Clair Nat. Pk., nr. Echo Point		Oceania	Tasmania	Australia and New Zealand	United States												http://data.gbif.org/occurrences/665978146	http://data.gbif.org/ws/rest/occurrence/get?key=665978146
Field Museum	Field Museum of Natural History (Zoology) Insect, Arachnid and Myriapod Collection	Copyright © 2012 The Field Museum of Natural History Full details may be found at http://fieldmuseum.org/about/copyright-information	S. B. Peck, J. Kukalova-Peck		FMHD#82-646		1982-08-24 00:00:00.0	FMNH	Insects	FMNH-INS 0000 061 900	Specimen		2012-09-18 11:45:13.0	A. Ghiron		Spirobolida		Spirobolida	Animalia	Arthropoda	Diplopoda	Spirobolida			Australia	Australia	Wiangaree St. For., 33 km NE Wiangaree		Oceania	New South Wales	Australia and New Zealand	United States												http://data.gbif.org/occurrences/666004759	http://data.gbif.org/ws/rest/occurrence/get?key=666004759
Field Museum	Field Museum of Natural History (Zoology) Insect, Arachnid and Myriapod Collection	Copyright © 2012 The Field Museum of Natural History Full details may be found at http://fieldmuseum.org/about/copyright-information	J. B. Kethley		FMHD#77-108		1977-02-02 00:00:00.0	FMNH	Insects	FMNH-INS 0000 014 957	Specimen		2012-09-18 11:44:32.0	A. Ghiron		Polydesmida		Polydesmida	Animalia	Arthropoda	Diplopoda	Polydesmida			Australia	Australia	Cradle Mtn. Nat. Pk., Waldheim For.		Oceania	Tasmania	Australia and New Zealand	United States									914			http://data.gbif.org/occurrences/665998228	http://data.gbif.org/ws/rest/occurrence/get?key=665998228
SysTax	SysTax							cited	SysTax: cited material from literature	270702	Specimen		2012-12-02 09:43:59.0			Strongylosoma asperum Koch, 1867		Strongylosoma asperum Koch, 1867					Paradoxosomatidae	Strongylosoma	Australia	Australia					Australia and New Zealand	Germany												http://data.gbif.org/occurrences/685611893	http://data.gbif.org/ws/rest/occurrence/get?key=685611893
Museum of Comparative Zoology, Harvard University	Museum of Comparative Zoology, Harvard University	Copyright © 2012 The President and Fellows of Harvard College	Hubert Lyman Clark				1700-01-01 00:00:00.0	MCZ	IZ	DIPL-4795	Specimen	http://mczbase.mcz.harvard.edu/guid/MCZ:IZ:DIPL-4795	2012-12-03 19:40:50.0	[no agent data]		Zygostrophus ferruginopes	Chamberlin, 1920	Zygostrophus ferruginopes	Animalia	Arthropoda	Diplopoda	Spirobolida	Pachybolidae	Zygostrophus	Australia	Australia	Kuranda		Australia	Queensland	Australia and New Zealand	United States									609.6	609.6		http://data.gbif.org/occurrences/699112441	http://data.gbif.org/ws/rest/occurrence/get?key=699112441
Field Museum	Field Museum of Natural History (Zoology) Insect, Arachnid and Myriapod Collection	Copyright © 2012 The Field Museum of Natural History Full details may be found at http://fieldmuseum.org/about/copyright-information	S. B. Peck, J. Kukalova-Peck		FMHD#82-641		1982-09-01 00:00:00.0	FMNH	Insects	FMNH-INS 0000 061 982	Specimen		2012-09-18 11:45:42.0	A. Ghiron		Spirobolida		Spirobolida	Animalia	Arthropoda	Diplopoda	Spirobolida			Australia	Australia	Clyde Mt., 23 km SE Braidwood		Oceania	New South Wales	Australia and New Zealand	United States												http://data.gbif.org/occurrences/666009751	http://data.gbif.org/ws/rest/occurrence/get?key=666009751
Field Museum	Field Museum of Natural History (Zoology) Insect, Arachnid and Myriapod Collection	Copyright © 2012 The Field Museum of Natural History Full details may be found at http://fieldmuseum.org/about/copyright-information	L. E. Watrous		MyrCE-5332		1983-04-23 00:00:00.0	FMNH	Insects	FMNH-INS 0000 013 653	Specimen		2012-09-18 11:49:05.0	James E. Louderman : Field Museum of Natural History - Insects		Polydesmida		Polydesmida	Animalia	Arthropoda	Diplopoda	Polydesmida			Australia	Australia	17 km Lake Cargelligo		Australia	New South Wales	Australia and New Zealand	United States												http://data.gbif.org/occurrences/666044902	http://data.gbif.org/ws/rest/occurrence/get?key=666044902
SysTax	SysTax		Verhoeff, Karl Wilhelm					ZSM/Myr	Zoologische Staatssammlung Munchen - Myriapoda	99659	Unknown		2011-10-15 08:27:15.0			Ainigmabolus chisholmi Verhoeff, 1937		Ainigmabolus chisholmi Verhoeff, 1937					Trigoniulidae	Ainigmabolus	Australia	Australia					Australia and New Zealand	Germany												http://data.gbif.org/occurrences/199165283	http://data.gbif.org/ws/rest/occurrence/get?key=199165283
SysTax	SysTax							ZSM/Myr	Zoologische Staatssammlung Munchen - Myriapoda	273178	Specimen		2012-12-02 09:44:25.0			Tasmaniosoma armatum Verhoeff, 1936		Tasmaniosoma armatum Verhoeff, 1936					Dalodesmidae	Tasmaniosoma	Australia	Australia					Australia and New Zealand	Germany												http://data.gbif.org/occurrences/685615220	http://data.gbif.org/ws/rest/occurrence/get?key=685615220
Museum of Comparative Zoology, Harvard University	Museum of Comparative Zoology, Harvard University	Copyright © 2012 The President and Fellows of Harvard College	William Morton Wheeler, Harvard-Australian Expedition				1931-12-13 00:00:00.0	MCZ	IZ	41864	Specimen	http://mczbase.mcz.harvard.edu/guid/MCZ:IZ:41864	2012-12-03 19:41:37.0	P.M. Johns, v.1967		Australiosoma kosciuszkovagum	Brolemann	Australiosoma kosciuszkovagum	Animalia	Arthropoda	Diplopoda	Polydesmida	Paradoxosomatidae	Australiosoma	Australia	Australia	Mt. Kosciusko, Daners Gap		Australia	New South Wales	Australia and New Zealand	United States									1723.3392	1723.3392		http://data.gbif.org/occurrences/477925273	http://data.gbif.org/ws/rest/occurrence/get?key=477925273
SysTax	SysTax							ZSM/Myr	Zoologische Staatssammlung Munchen - Myriapoda	272979	Specimen		2012-12-02 09:39:57.0			Parwalesoma castaneum Verhoeff, 1937		Parwalesoma castaneum Verhoeff, 1937					Paradoxosomatidae	Parwalesoma	Australia	Australia					Australia and New Zealand	Germany												http://data.gbif.org/occurrences/685573067	http://data.gbif.org/ws/rest/occurrence/get?key=685573067
Field Museum	Field Museum of Natural History (Zoology) Insect, Arachnid and Myriapod Collection	Copyright © 2012 The Field Museum of Natural History Full details may be found at http://fieldmuseum.org/about/copyright-information	J. B. Kethley		FMHD#77-185		1977-03-03 00:00:00.0	FMNH	Insects	FMNH-INS 0000 014 663	Specimen		2012-09-18 11:42:52.0	A. Ghiron		Spirostreptida		Spirostreptida	Animalia	Arthropoda	Diplopoda	Spirostreptida			Australia	Australia	64km S Smithton		Oceania	Tasmania	Australia and New Zealand	United States												http://data.gbif.org/occurrences/665982492	http://data.gbif.org/ws/rest/occurrence/get?key=665982492
Field Museum	Field Museum of Natural History (Zoology) Insect, Arachnid and Myriapod Collection	Copyright © 2012 The Field Museum of Natural History Full details may be found at http://fieldmuseum.org/about/copyright-information	S. B. Peck, J. Kukalova-Peck		FMHD#82-651		1982-07-03 00:00:00.0	FMNH	Insects	FMNH-INS 0000 061 931	Specimen		2012-09-18 11:45:15.0	A. Ghiron		Siphonophorida		Siphonophorida	Animalia	Arthropoda	Diplopoda	Siphonophorida			Australia	Australia	Mt. Hartley (flanks), 30 km S. Cooktown		Oceania	Queensland	Australia and New Zealand	United States												http://data.gbif.org/occurrences/666005109	http://data.gbif.org/ws/rest/occurrence/get?key=666005109
Museum of Comparative Zoology, Harvard University	Museum of Comparative Zoology, Harvard University	Copyright © 2012 The President and Fellows of Harvard College	P.J. Darlington, Jr., Harvard-Australian Expedition				1932-04-01 00:00:00.0	MCZ	IZ	41991	Specimen	http://mczbase.mcz.harvard.edu/guid/MCZ:IZ:41991	2012-12-03 19:41:46.0	P.M. Johns, v.1967		Australiosoma, Helicopodosoma		Australiosoma Helicopodosoma	Animalia	Arthropoda	Diplopoda	Polydesmida	Paradoxosomatidae	Australiosoma, Helicopodosoma	Australia	Australia	Millaa Millaa, Atherton Tableland		Australia	Queensland	Australia and New Zealand	United States												http://data.gbif.org/occurrences/477925955	http://data.gbif.org/ws/rest/occurrence/get?key=477925955
Museum of Comparative Zoology, Harvard University	Museum of Comparative Zoology, Harvard University	Copyright © 2012 The President and Fellows of Harvard College	William M. Mann				1700-01-01 00:00:00.0	MCZ	IZ	41984	Specimen	http://mczbase.mcz.harvard.edu/guid/MCZ:IZ:41984	2012-12-03 19:41:48.0	P.M. Johns, v.1967		Australiosoma	Brolemann, 1913	Australiosoma	Animalia	Arthropoda	Diplopoda	Polydesmida	Paradoxosomatidae	Australiosoma	Australia	Australia	Leura		Australia	New South Wales	Australia and New Zealand	United States												http://data.gbif.org/occurrences/477926128	http://data.gbif.org/ws/rest/occurrence/get?key=477926128
SysTax	SysTax							cited	SysTax: cited material from literature	113109	Unknown		2011-10-15 08:50:07.0			Strongylosoma rubripes L. Koch, 1867		Strongylosoma rubripes L. Koch, 1867					Paradoxosomatidae	Strongylosoma	Australia	Australia					Australia and New Zealand	Germany												http://data.gbif.org/occurrences/210528347	http://data.gbif.org/ws/rest/occurrence/get?key=210528347
Field Museum	Field Museum of Natural History (Zoology) Insect, Arachnid and Myriapod Collection	Copyright © 2012 The Field Museum of Natural History Full details may be found at http://fieldmuseum.org/about/copyright-information	J. B. Kethley		FMHD#76-5056		1976-11-21 00:00:00.0	FMNH	Insects	FMNH-INS 0000 013 844	Specimen		2012-09-18 11:44:36.0	M. Jorgensen : Field Museum		Polyzoniida		Polyzoniida	Animalia	Arthropoda	Diplopoda	Polyzoniida			Australia	Australia	Giants Cave on Caves Rd.		Australia	Western Australia	Australia and New Zealand	United States												http://data.gbif.org/occurrences/665998750	http://data.gbif.org/ws/rest/occurrence/get?key=665998750
Field Museum	Field Museum of Natural History (Zoology) Insect, Arachnid and Myriapod Collection	Copyright © 2012 The Field Museum of Natural History Full details may be found at http://fieldmuseum.org/about/copyright-information	S. B. Peck, J. Kukalova-Peck		FMHD#82-638		1982-07-10 00:00:00.0	FMNH	Insects	FMNH-INS 0000 061 887	Specimen		2012-09-18 11:45:13.0	A. Ghiron		Polydesmida		Polydesmida	Animalia	Arthropoda	Diplopoda	Polydesmida			Australia	Australia	Mt. Lewis, 20 km S Mossman		Oceania	Queensland	Australia and New Zealand	United States												http://data.gbif.org/occurrences/666004735	http://data.gbif.org/ws/rest/occurrence/get?key=666004735
SysTax	SysTax							ZSM/Myr	Zoologische Staatssammlung Munchen - Myriapoda	272934	Specimen		2012-12-02 09:28:52.0			Brochopeltis mjoebergi Verhoeff, 1924		Brochopeltis mjoebergi Verhoeff, 1924					Paradoxosomatidae	Brochopeltis	Australia	Australia					Australia and New Zealand	Germany												http://data.gbif.org/occurrences/685462995	http://data.gbif.org/ws/rest/occurrence/get?key=685462995
Museum of Comparative Zoology, Harvard University	Museum of Comparative Zoology, Harvard University	Copyright © 2012 The President and Fellows of Harvard College	P.J. Darlington, Jr., Harvard-Australian Expedition				1931-11-01 00:00:00.0	MCZ	IZ	43703	Specimen	http://mczbase.mcz.harvard.edu/guid/MCZ:IZ:43703	2012-12-03 19:57:08.0	P.M. Johns, vi.1967		Podykipus collinus cf.	Attems, 1911	Podykipus collinus	Animalia	Arthropoda	Diplopoda	Spirostreptida	Iulomorphidae	Podykipus	Australia	Australia	Margaret River, S.W.A.		Australia	Western Australia	Australia and New Zealand	United States												http://data.gbif.org/occurrences/477988636	http://data.gbif.org/ws/rest/occurrence/get?key=477988636
Western Australian Museum	Western Australian Museum provider for OZCAM							WAM	ARACH	372	Specimen		2012-10-10 16:03:49.0	M.S.Harvey		Antichiropus whistleri		Antichiropus whistleri		Arthropoda		Polydesmida	Paradoxosomatidae	Antichiropus	Australia	Australia				W.A.	Australia and New Zealand	Australia			100000									http://data.gbif.org/occurrences/500789885	http://data.gbif.org/ws/rest/occurrence/get?key=500789885
Museum of Comparative Zoology, Harvard University	Museum of Comparative Zoology, Harvard University	Copyright © 2012 The President and Fellows of Harvard College	P.J. Darlington, Jr., Harvard-Australian Expedition				1932-03-01 00:00:00.0	MCZ	IZ	41388	Specimen	http://mczbase.mcz.harvard.edu/guid/MCZ:IZ:41388	2012-12-03 19:41:18.0	P.M. Johns, vi.1967		Cyliosoma ?		Cyliosoma	Animalia	Arthropoda	Diplopoda	Sphaerotheriida	Sphaerotheriidae	Cyliosoma	Australia	Australia	Queensland National Park, 3-4000 ft.		Australia	Queensland	Australia and New Zealand	United States												http://data.gbif.org/occurrences/477923803	http://data.gbif.org/ws/rest/occurrence/get?key=477923803
Field Museum	Field Museum of Natural History (Zoology) Insect, Arachnid and Myriapod Collection	Copyright © 2012 The Field Museum of Natural History Full details may be found at http://fieldmuseum.org/about/copyright-information	J. B. Kethley	Berlese #296	FMHD#77-197		1977-03-07 00:00:00.0	FMNH	Insects	FMNH-INS 0000 014 381	Specimen		2012-09-18 11:40:59.0	A. Ghiron		Polydesmida		Polydesmida	Animalia	Arthropoda	Diplopoda	Polydesmida			Australia	Australia	Dismal Swamp, 35 km W Smithton		Oceania	Tasmania	Australia and New Zealand	United States												http://data.gbif.org/occurrences/665963699	http://data.gbif.org/ws/rest/occurrence/get?key=665963699
Field Museum	Field Museum of Natural History (Zoology) Insect, Arachnid and Myriapod Collection	Copyright © 2012 The Field Museum of Natural History Full details may be found at http://fieldmuseum.org/about/copyright-information	J. B. Kethley		FMHD#77-165		1977-02-25 00:00:00.0	FMNH	Insects	FMNH-INS 0000 014 372	Specimen		2012-09-18 11:44:08.0	A. Ghiron		Spirostreptida		Spirostreptida	Animalia	Arthropoda	Diplopoda	Spirostreptida			Australia	Australia	12km W Smithton		Oceania	Tasmania	Australia and New Zealand	United States												http://data.gbif.org/occurrences/665994342	http://data.gbif.org/ws/rest/occurrence/get?key=665994342
Field Museum	Field Museum of Natural History (Zoology) Insect, Arachnid and Myriapod Collection	Copyright © 2012 The Field Museum of Natural History Full details may be found at http://fieldmuseum.org/about/copyright-information	S. B. Peck, J. Kukalova-Peck		FMHD#82-638		1982-07-10 00:00:00.0	FMNH	Insects	FMNH-INS 0000 061 886	Specimen		2012-09-18 11:45:13.0	A. Ghiron		Siphonophorida		Siphonophorida	Animalia	Arthropoda	Diplopoda	Siphonophorida			Australia	Australia	Mt. Lewis, 20 km S Mossman		Oceania	Queensland	Australia and New Zealand	United States												http://data.gbif.org/occurrences/666004733	http://data.gbif.org/ws/rest/occurrence/get?key=666004733
SysTax	SysTax		Verhoeff, Karl Wilhelm					ZSM/Myr	Zoologische Staatssammlung Munchen - Myriapoda	101076	Unknown		2011-10-15 08:50:34.0			Tasmaniosoma armatum Verhoeff, 1936		Tasmaniosoma armatum Verhoeff, 1936					Dalodesmidae	Tasmaniosoma	Australia	Australia					Australia and New Zealand	Germany												http://data.gbif.org/occurrences/210531362	http://data.gbif.org/ws/rest/occurrence/get?key=210531362
Museum of Comparative Zoology, Harvard University	Museum of Comparative Zoology, Harvard University	Copyright © 2012 The President and Fellows of Harvard College	Winthrop Sprague Brooks				1927-03-17 00:00:00.0	MCZ	IZ	43706	Specimen	http://mczbase.mcz.harvard.edu/guid/MCZ:IZ:43706	2012-12-03 19:57:08.0	P.M. Johns, vi.1967		Samichus decoratus	Attems, 1911	Samichus decoratus	Animalia	Arthropoda	Diplopoda	Spirostreptida	Iulomorphidae	Samichus	Australia	Australia	Pemberton		Australia	Western Australia	Australia and New Zealand	United States												http://data.gbif.org/occurrences/477988639	http://data.gbif.org/ws/rest/occurrence/get?key=477988639
SysTax	SysTax							ZSM/Myr	Zoologische Staatssammlung Munchen - Myriapoda	102940	Unknown		2011-10-15 08:51:41.0			Trigoniulus digitulus		Trigoniulus digitulus					Trigoniulidae	Trigoniulus	Australia	Australia					Australia and New Zealand	Germany												http://data.gbif.org/occurrences/210546955	http://data.gbif.org/ws/rest/occurrence/get?key=210546955
Field Museum	Field Museum of Natural History (Zoology) Insect, Arachnid and Myriapod Collection	Copyright © 2012 The Field Museum of Natural History Full details may be found at http://fieldmuseum.org/about/copyright-information	J. B. Kethley	Berlese #293	FMHD#77-194		1977-03-07 00:00:00.0	FMNH	Insects	FMNH-INS 0000 014 675	Specimen		2012-09-18 11:43:06.0	A. Ghiron		Polydesmida		Polydesmida	Animalia	Arthropoda	Diplopoda	Polydesmida			Australia	Australia	Dismal Swamp, 35 km W Smithton		Oceania	Tasmania	Australia and New Zealand	United States												http://data.gbif.org/occurrences/665984215	http://data.gbif.org/ws/rest/occurrence/get?key=665984215
Field Museum	Field Museum of Natural History (Zoology) Insect, Arachnid and Myriapod Collection	Copyright © 2012 The Field Museum of Natural History Full details may be found at http://fieldmuseum.org/about/copyright-information	J. B. Kethley		FMHD#77-165		1977-02-25 00:00:00.0	FMNH	Insects	FMNH-INS 0000 014 371	Specimen		2012-09-18 11:44:08.0	A. Ghiron		Polydesmida		Polydesmida	Animalia	Arthropoda	Diplopoda	Polydesmida			Australia	Australia	12km W Smithton		Oceania	Tasmania	Australia and New Zealand	United States												http://data.gbif.org/occurrences/665994337	http://data.gbif.org/ws/rest/occurrence/get?key=665994337
Field Museum	Field Museum of Natural History (Zoology) Insect, Arachnid and Myriapod Collection	Copyright © 2012 The Field Museum of Natural History Full details may be found at http://fieldmuseum.org/about/copyright-information	S. B. Peck, J. Kukalova-Peck		FMHD#82-638		1982-07-10 00:00:00.0	FMNH	Insects	FMNH-INS 0000 061 884	Specimen		2012-09-18 11:45:13.0	A. Ghiron		Spirostreptida		Spirostreptida	Animalia	Arthropoda	Diplopoda	Spirostreptida			Australia	Australia	Mt. Lewis, 20 km S Mossman		Oceania	Queensland	Australia and New Zealand	United States												http://data.gbif.org/occurrences/666004728	http://data.gbif.org/ws/rest/occurrence/get?key=666004728
SysTax	SysTax							cited	SysTax: cited material from literature	270889	Specimen		2012-12-02 09:44:01.0			Strongylosoma rubripes L. Koch, 1867		Strongylosoma rubripes L. Koch, 1867					Paradoxosomatidae	Strongylosoma	Australia	Australia					Australia and New Zealand	Germany												http://data.gbif.org/occurrences/685612105	http://data.gbif.org/ws/rest/occurrence/get?key=685612105
Museum of Comparative Zoology, Harvard University	Museum of Comparative Zoology, Harvard University	Copyright © 2012 The President and Fellows of Harvard College	Hubert Lyman Clark				1913-09-01 00:00:00.0	MCZ	IZ	DIPL-4794	Specimen	http://mczbase.mcz.harvard.edu/guid/MCZ:IZ:DIPL-4794	2012-12-03 19:40:58.0	[no agent data]		Zygostrophus ferruginopes	Chamberlin, 1920	Zygostrophus ferruginopes	Animalia	Arthropoda	Diplopoda	Spirobolida	Pachybolidae	Zygostrophus	Australia	Australia	Kuranda		Australia	Queensland	Australia and New Zealand	United States									609.6	609.6		http://data.gbif.org/occurrences/699112653	http://data.gbif.org/ws/rest/occurrence/get?key=699112653
Field Museum	Field Museum of Natural History (Zoology) Insect, Arachnid and Myriapod Collection	Copyright © 2012 The Field Museum of Natural History Full details may be found at http://fieldmuseum.org/about/copyright-information	J. B. Kethley		FMHD#77-122		1977-02-09 00:00:00.0	FMNH	Insects	FMNH-INS 0000 033 115	Specimen		2012-09-18 11:42:06.0	A. Ghiron		Polydesmida		Polydesmida	Animalia	Arthropoda	Diplopoda	Polydesmida			Australia	Australia	12 mi S Derwent Bridge		Oceania	Tasmania	Australia and New Zealand	United States												http://data.gbif.org/occurrences/665975024	http://data.gbif.org/ws/rest/occurrence/get?key=665975024
Field Museum	Field Museum of Natural History (Zoology) Insect, Arachnid and Myriapod Collection	Copyright © 2012 The Field Museum of Natural History Full details may be found at http://fieldmuseum.org/about/copyright-information	L. E. Watrous		FMHD#83-235		1983-06-20 00:00:00.0	FMNH	Insects	FMNH-INS 0000 014 106	Specimen		2012-09-18 11:48:40.0	James E. Louderman : Field Museum of Natural History - Insects		Polydesmida		Polydesmida	Animalia	Arthropoda	Diplopoda	Polydesmida			Australia	Australia	10 km E Adelaide, Norton Summit		Oceania	South Australia	Australia and New Zealand	United States												http://data.gbif.org/occurrences/666040421	http://data.gbif.org/ws/rest/occurrence/get?key=666040421
Museum of Comparative Zoology, Harvard University	Museum of Comparative Zoology, Harvard University	Copyright © 2012 The President and Fellows of Harvard College	Winthrop Sprague Brooks				1927-04-07 00:00:00.0	MCZ	IZ	41279	Specimen	http://mczbase.mcz.harvard.edu/guid/MCZ:IZ:41279	2012-12-03 19:41:42.0	P.M. Johns, v.1967		Antichiropus variabilis	Attems	Antichiropus variabilis	Animalia	Arthropoda	Diplopoda	Polydesmida	Paradoxosomatidae	Antichiropus	Australia	Australia	Mundaring Weir, 26 miles east of Perth		Australia	Western Australia	Australia and New Zealand	United States												http://data.gbif.org/occurrences/477925645	http://data.gbif.org/ws/rest/occurrence/get?key=477925645
Field Museum	Field Museum of Natural History (Zoology) Insect, Arachnid and Myriapod Collection	Copyright © 2012 The Field Museum of Natural History Full details may be found at http://fieldmuseum.org/about/copyright-information	J. B. Kethley		MyrCE-4724		1977-02-26 00:00:00.0	FMNH	Insects	FMNH-INS 0000 013 838	Specimen		2012-09-18 11:40:04.0	M. Jorgensen : Field Museum		Polydesmida		Polydesmida	Animalia	Arthropoda	Diplopoda	Polydesmida			Australia	Australia	Dismal Swamp, 34 km W Smithton		Australia	Tasmania	Australia and New Zealand	United States												http://data.gbif.org/occurrences/665955393	http://data.gbif.org/ws/rest/occurrence/get?key=665955393
Field Museum	Field Museum of Natural History (Zoology) Insect, Arachnid and Myriapod Collection	Copyright © 2012 The Field Museum of Natural History Full details may be found at http://fieldmuseum.org/about/copyright-information	J. B. Kethley	Berlese #271	FMHD#77-172		1977-02-26 00:00:00.0	FMNH	Insects	FMNH-INS 0000 014 785	Specimen		2012-09-18 11:41:19.0	A. Ghiron		Polydesmida		Polydesmida	Animalia	Arthropoda	Diplopoda	Polydesmida			Australia	Australia	Dismal Swamp; West slope, 34km W Smithton		Oceania	Tasmania	Australia and New Zealand	United States												http://data.gbif.org/occurrences/665966819	http://data.gbif.org/ws/rest/occurrence/get?key=665966819
Field Museum	Field Museum of Natural History (Zoology) Insect, Arachnid and Myriapod Collection	Copyright © 2012 The Field Museum of Natural History Full details may be found at http://fieldmuseum.org/about/copyright-information	S. B. Peck, J. Kukalova-Peck		FMHD#82-641		1982-09-01 00:00:00.0	FMNH	Insects	FMNH-INS 0000 061 983	Specimen		2012-09-18 11:45:42.0	A. Ghiron		Polydesmida		Polydesmida	Animalia	Arthropoda	Diplopoda	Polydesmida			Australia	Australia	Clyde Mt., 23 km SE Braidwood		Oceania	New South Wales	Australia and New Zealand	United States												http://data.gbif.org/occurrences/666009753	http://data.gbif.org/ws/rest/occurrence/get?key=666009753
Field Museum	Field Museum of Natural History (Zoology) Insect, Arachnid and Myriapod Collection	Copyright © 2012 The Field Museum of Natural History Full details may be found at http://fieldmuseum.org/about/copyright-information	J. B. Kethley		FMHD#77-5008		1977-02-04 00:00:00.0	FMNH	Insects	FMNH-INS 0000 013 646	Specimen		2012-09-18 11:48:51.0	James E. Louderman : Field Museum of Natural History - Insects		Polydesmida		Polydesmida	Animalia	Arthropoda	Diplopoda	Polydesmida			Australia	Australia	Cradle Mtn. Nat. Park, Carruthers Creek		Australia	Tasmania	Australia and New Zealand	United States												http://data.gbif.org/occurrences/666042398	http://data.gbif.org/ws/rest/occurrence/get?key=666042398
SysTax	SysTax							ZSM/Myr	Zoologische Staatssammlung Munchen - Myriapoda	103188	Unknown		2011-10-15 08:46:26.0			Podykipus leptoiuloides Attems, 1911		Podykipus leptoiuloides Attems, 1911					Iulomorphidae	Podykipus	Australia	Australia					Australia and New Zealand	Germany												http://data.gbif.org/occurrences/210432019	http://data.gbif.org/ws/rest/occurrence/get?key=210432019
SysTax	SysTax							ZSM/Myr	Zoologische Staatssammlung Munchen - Myriapoda	272504	Unknown		2011-10-15 08:51:41.0			Trigoniulus digitulus		Trigoniulus digitulus					Trigoniulidae	Trigoniulus	Australia	Australia					Australia and New Zealand	Germany												http://data.gbif.org/occurrences/210546956	http://data.gbif.org/ws/rest/occurrence/get?key=210546956
SysTax	SysTax		Verhoeff, Karl Wilhelm					ZSM/Myr	Zoologische Staatssammlung Munchen - Myriapoda	273163	Specimen		2012-12-02 09:42:37.0			Queenslandesmus sjoestedti Verhoeff, 1924		Queenslandesmus sjoestedti Verhoeff, 1924					Dalodesmidae	Queenslandesmus	Australia	Australia					Australia and New Zealand	Germany												http://data.gbif.org/occurrences/685598655	http://data.gbif.org/ws/rest/occurrence/get?key=685598655
Field Museum	Field Museum of Natural History (Zoology) Insect, Arachnid and Myriapod Collection	Copyright © 2012 The Field Museum of Natural History Full details may be found at http://fieldmuseum.org/about/copyright-information	J. B. Kethley		MyrCE-4732		1977-02-27 00:00:00.0	FMNH	Insects	FMNH-INS 0000 013 857	Specimen		2012-09-18 11:39:59.0	M. Jorgensen : Field Museum		Spirostreptida		Spirostreptida	Animalia	Arthropoda	Diplopoda	Spirostreptida			Australia	Australia	Christmas Hills, 35km SW Smithton		Australia	Tasmania	Australia and New Zealand	United States												http://data.gbif.org/occurrences/665954736	http://data.gbif.org/ws/rest/occurrence/get?key=665954736
Museum of Comparative Zoology, Harvard University	Museum of Comparative Zoology, Harvard University	Copyright © 2012 The President and Fellows of Harvard College	[no agent data]				1700-01-01 00:00:00.0	MCZ	IZ	89691	Specimen	http://mczbase.mcz.harvard.edu/guid/MCZ:IZ:89691	2012-12-03 19:47:00.0	[no agent data]		Samichus decoratus	Attems, 1911	Samichus decoratus	Animalia	Arthropoda	Diplopoda	Spirostreptida	Iulomorphidae	Samichus	Australia	Australia	Torbay		Australia	Western Australia	Australia and New Zealand	United States												http://data.gbif.org/occurrences/477949917	http://data.gbif.org/ws/rest/occurrence/get?key=477949917
Museum of Comparative Zoology, Harvard University	Museum of Comparative Zoology, Harvard University	Copyright © 2012 The President and Fellows of Harvard College	Winthrop Sprague Brooks				1927-03-18 00:00:00.0	MCZ	IZ	43708	Specimen	http://mczbase.mcz.harvard.edu/guid/MCZ:IZ:43708	2012-12-03 19:56:10.0	P.M. Johns, vi.1967		Podykipus collinus	Attems, 1911	Podykipus collinus	Animalia	Arthropoda	Diplopoda	Spirostreptida	Iulomorphidae	Podykipus	Australia	Australia	Pemberton		Australia	Western Australia	Australia and New Zealand	United States												http://data.gbif.org/occurrences/477983636	http://data.gbif.org/ws/rest/occurrence/get?key=477983636
Field Museum	Field Museum of Natural History (Zoology) Insect, Arachnid and Myriapod Collection	Copyright © 2012 The Field Museum of Natural History Full details may be found at http://fieldmuseum.org/about/copyright-information	S. B. Peck, J. Kukalova-Peck		FMHD#82-651		1982-07-03 00:00:00.0	FMNH	Insects	FMNH-INS 0000 061 923	Specimen		2012-09-18 11:45:15.0	A. Ghiron		Polydesmida		Polydesmida	Animalia	Arthropoda	Diplopoda	Polydesmida			Australia	Australia	Mt. Hartley (flanks), 30 km S. Cooktown		Oceania	Queensland	Australia and New Zealand	United States												http://data.gbif.org/occurrences/666005042	http://data.gbif.org/ws/rest/occurrence/get?key=666005042
Field Museum	Field Museum of Natural History (Zoology) Insect, Arachnid and Myriapod Collection	Copyright © 2012 The Field Museum of Natural History Full details may be found at http://fieldmuseum.org/about/copyright-information	S. B. Peck, J. Kukalova-Peck		FMHD#82-650		1982-07-01 00:00:00.0	FMNH	Insects	FMNH-INS 0000 061 970	Specimen		2012-09-18 11:45:41.0	A. Ghiron		Chordeumatida		Chordeumatida	Animalia	Arthropoda	Diplopoda	Chordeumatida			Australia	Australia	Mt. Finnigan, 30 km S Cooktown		Oceania	Queensland	Australia and New Zealand	United States												http://data.gbif.org/occurrences/666009503	http://data.gbif.org/ws/rest/occurrence/get?key=666009503
SysTax	SysTax							ZSM/Myr	Zoologische Staatssammlung Munchen - Myriapoda	273178	Unknown		2011-10-15 08:50:34.0			Tasmaniosoma armatum Verhoeff, 1936		Tasmaniosoma armatum Verhoeff, 1936					Dalodesmidae	Tasmaniosoma	Australia	Australia					Australia and New Zealand	Germany												http://data.gbif.org/occurrences/210531363	http://data.gbif.org/ws/rest/occurrence/get?key=210531363
Museum of Comparative Zoology, Harvard University	Museum of Comparative Zoology, Harvard University	Copyright © 2012 The President and Fellows of Harvard College	William Morton Wheeler				1914-10-25 00:00:00.0	MCZ	IZ	DIPL-4799	Specimen	http://mczbase.mcz.harvard.edu/guid/MCZ:IZ:DIPL-4799	2012-12-03 19:58:09.0	[no agent data]		Zygostrophus urallanus	Chamberlin, 1920	Zygostrophus urallanus	Animalia	Arthropoda	Diplopoda	Spirobolida	Pachybolidae	Zygostrophus	Australia	Australia	Salisbury Court, near Uralla		Australia	New South Wales	Australia and New Zealand	United States												http://data.gbif.org/occurrences/699129437	http://data.gbif.org/ws/rest/occurrence/get?key=699129437
SysTax	SysTax							ZSM/Myr	Zoologische Staatssammlung Munchen - Myriapoda	98027	Unknown		2011-10-15 08:46:26.0			Podykipus leptoiuloides Attems, 1911		Podykipus leptoiuloides Attems, 1911					Iulomorphidae	Podykipus	Australia	Australia					Australia and New Zealand	Germany												http://data.gbif.org/occurrences/210432020	http://data.gbif.org/ws/rest/occurrence/get?key=210432020
SysTax	SysTax		Verhoeff, Karl Wilhelm					ZSM/Myr	Zoologische Staatssammlung Munchen - Myriapoda	273163	Unknown		2011-10-15 08:48:14.0			Queenslandesmus sjoestedti Verhoeff, 1924		Queenslandesmus sjoestedti Verhoeff, 1924					Dalodesmidae	Queenslandesmus	Australia	Australia					Australia and New Zealand	Germany												http://data.gbif.org/occurrences/210478181	http://data.gbif.org/ws/rest/occurrence/get?key=210478181
SysTax	SysTax							ZSM/Myr	Zoologische Staatssammlung Munchen - Myriapoda	272950	Unknown		2011-10-15 08:42:01.0			Myallosoma hamuligerum Verhoeff, 1928		Myallosoma hamuligerum Verhoeff, 1928					Paradoxosomatidae	Myallosoma	Australia	Australia					Australia and New Zealand	Germany												http://data.gbif.org/occurrences/199342983	http://data.gbif.org/ws/rest/occurrence/get?key=199342983
Museum of Comparative Zoology, Harvard University	Museum of Comparative Zoology, Harvard University	Copyright © 2012 The President and Fellows of Harvard College	P.J. Darlington, Jr.				1932-03-01 00:00:00.0	MCZ	IZ	41379	Specimen	http://mczbase.mcz.harvard.edu/guid/MCZ:IZ:41379	2012-12-03 19:41:17.0	P.M. Johns, vi.1967		Cyliosomella andersoni	Verhoeff	Cyliosomella andersoni	Animalia	Arthropoda	Diplopoda	Sphaerotheriida	Sphaerotheriidae	Cyliosomella	Australia	Australia	Queensland National Park, McPherson, 3-4000 ft.		Australia	Queensland	Australia and New Zealand	United States												http://data.gbif.org/occurrences/477923727	http://data.gbif.org/ws/rest/occurrence/get?key=477923727
Museum of Comparative Zoology, Harvard University	Museum of Comparative Zoology, Harvard University	Copyright © 2012 The President and Fellows of Harvard College	P.J. Darlington, Jr., Harvard-Australian Expedition				1932-03-01 00:00:00.0	MCZ	IZ	41389	Specimen	http://mczbase.mcz.harvard.edu/guid/MCZ:IZ:41389	2012-12-03 19:41:18.0	Queensland National Park, MacPherson Range, 3-4000 ft.		Cyliosoma queenslandiae	Brolemann	Cyliosoma queenslandiae	Animalia	Arthropoda	Diplopoda	Sphaerotheriida	Sphaerotheriidae	Cyliosoma	Australia	Australia	Queensland National Park, MacPherson Range, 3-4000 ft.		Australia	Queensland	Australia and New Zealand	United States												http://data.gbif.org/occurrences/477923804	http://data.gbif.org/ws/rest/occurrence/get?key=477923804
Field Museum	Field Museum of Natural History (Zoology) Insect, Arachnid and Myriapod Collection	Copyright © 2012 The Field Museum of Natural History Full details may be found at http://fieldmuseum.org/about/copyright-information	J. B. Kethley		FMHD#76-631		1976-11-06 00:00:00.0	FMNH	Insects	FMNH-INS 0000 033 123	Specimen		2012-09-18 11:43:04.0	A. Ghiron		Polydesmida		Polydesmida	Animalia	Arthropoda	Diplopoda	Polydesmida			Australia	Australia	Hovea John For. Nat. Pk.		Oceania	Western Australia	Australia and New Zealand	United States												http://data.gbif.org/occurrences/665984010	http://data.gbif.org/ws/rest/occurrence/get?key=665984010
Museum of Comparative Zoology, Harvard University	Museum of Comparative Zoology, Harvard University	Copyright © 2012 The President and Fellows of Harvard College	P.J. Darlington, Jr.				1932-02-12 00:00:00.0	MCZ	IZ	42006	Specimen	http://mczbase.mcz.harvard.edu/guid/MCZ:IZ:42006	2012-12-03 19:36:04.0	P.M. Johns, v.1967		Gigantowales	Verhoeff, 1937	Gigantowales	Animalia	Arthropoda	Diplopoda	Polydesmida	Paradoxosomatidae	Gigantowales	Australia	Australia	Salisbury		Australia	New South Wales	Australia and New Zealand	United States									304.8	304.8		http://data.gbif.org/occurrences/477899010	http://data.gbif.org/ws/rest/occurrence/get?key=477899010
Field Museum	Field Museum of Natural History (Zoology) Insect, Arachnid and Myriapod Collection	Copyright © 2012 The Field Museum of Natural History Full details may be found at http://fieldmuseum.org/about/copyright-information	J. B. Kethley		FMHD#77-156		1977-02-18 00:00:00.0	FMNH	Insects	FMNH-INS 0000 033 106	Specimen		2012-09-18 11:41:19.0	A. Ghiron		Spirostreptida		Spirostreptida	Animalia	Arthropoda	Diplopoda	Spirostreptida			Australia	Australia	28km NW Maydena, Derwent Vly.		Oceania	Tasmania	Australia and New Zealand	United States									244			http://data.gbif.org/occurrences/665966788	http://data.gbif.org/ws/rest/occurrence/get?key=665966788
SysTax	SysTax							ZMH	Zoologisches Institut und Museum Hamburg	118361	Specimen		2012-12-02 09:28:13.0			Atelomastix nigrescens Attems, 1911		Atelomastix nigrescens Attems, 1911					Iulomorphidae	Atelomastix	Australia	Australia					Australia and New Zealand	Germany												http://data.gbif.org/occurrences/685457484	http://data.gbif.org/ws/rest/occurrence/get?key=685457484
Field Museum	Field Museum of Natural History (Zoology) Insect, Arachnid and Myriapod Collection	Copyright © 2012 The Field Museum of Natural History Full details may be found at http://fieldmuseum.org/about/copyright-information	J. B. Kethley		FMHD#77-132		1977-02-13 00:00:00.0	FMNH	Insects	FMNH-INS 0000 033 226	Specimen		2012-09-18 11:41:39.0	A. Ghiron		Polydesmida		Polydesmida	Animalia	Arthropoda	Diplopoda	Polydesmida			Australia	Australia	Maydena, A.N.M. Forestry Sta.		Oceania	Tasmania	Australia and New Zealand	United States									183			http://data.gbif.org/occurrences/665970192	http://data.gbif.org/ws/rest/occurrence/get?key=665970192
Field Museum	Field Museum of Natural History (Zoology) Insect, Arachnid and Myriapod Collection	Copyright © 2012 The Field Museum of Natural History Full details may be found at http://fieldmuseum.org/about/copyright-information	J. B. Kethley		FMHD#77-134		1977-02-14 00:00:00.0	FMNH	Insects	FMNH-INS 0000 033 238	Specimen		2012-09-18 11:41:41.0	A. Ghiron		Spirostreptida		Spirostreptida	Animalia	Arthropoda	Diplopoda	Spirostreptida			Australia	Australia	10km NW Maydena, Florentine Vly.		Oceania	Tasmania	Australia and New Zealand	United States									213			http://data.gbif.org/occurrences/665970448	http://data.gbif.org/ws/rest/occurrence/get?key=665970448
Field Museum	Field Museum of Natural History (Zoology) Insect, Arachnid and Myriapod Collection	Copyright © 2012 The Field Museum of Natural History Full details may be found at http://fieldmuseum.org/about/copyright-information	J. B. Kethley		FMHD#77-5096		1977-02-26 00:00:00.0	FMNH	Insects	FMNH-INS 0000 013 854	Specimen		2012-09-18 11:43:47.0	M. Jorgensen : Field Museum		Spirostreptida		Spirostreptida	Animalia	Arthropoda	Diplopoda	Spirostreptida			Australia	Australia	Dismal Swamp, 34 km W Smithton		Australia	Tasmania	Australia and New Zealand	United States												http://data.gbif.org/occurrences/665991131	http://data.gbif.org/ws/rest/occurrence/get?key=665991131
SysTax	SysTax							ZSM/Myr	Zoologische Staatssammlung Munchen - Myriapoda	273299	Unknown		2011-10-15 08:49:20.0			Siphonophora nodulosa Verhoeff, 1924		Siphonophora nodulosa Verhoeff, 1924					Siphonophoridae	Siphonophora	Australia	Australia					Australia and New Zealand	Germany												http://data.gbif.org/occurrences/210511045	http://data.gbif.org/ws/rest/occurrence/get?key=210511045
Museum of Comparative Zoology, Harvard University	Museum of Comparative Zoology, Harvard University	Copyright © 2012 The President and Fellows of Harvard College	Winthrop Sprague Brooks				1927-01-23 00:00:00.0	MCZ	IZ	41287	Specimen	http://mczbase.mcz.harvard.edu/guid/MCZ:IZ:41287	2012-12-03 19:41:39.0	P.M. Johns, v.1967		Akamptogonus novarae	(Humbert & Saussure)	Akamptogonus novarae	Animalia	Arthropoda	Diplopoda	Polydesmida	Paradoxosomatidae	Akamptogonus	Australia	Australia	Danman, on hill		Australia	Western Australia	Australia and New Zealand	United States												http://data.gbif.org/occurrences/477925412	http://data.gbif.org/ws/rest/occurrence/get?key=477925412
Field Museum	Field Museum of Natural History (Zoology) Insect, Arachnid and Myriapod Collection	Copyright © 2012 The Field Museum of Natural History Full details may be found at http://fieldmuseum.org/about/copyright-information	J. B. Kethley		FMHD#77-135		1977-02-14 00:00:00.0	FMNH	Insects	FMNH-INS 0000 033 223	Specimen		2012-09-18 11:40:59.0	A. Ghiron		Polydesmida		Polydesmida	Animalia	Arthropoda	Diplopoda	Polydesmida			Australia	Australia	10km NW Maydena, Florentine Vly.		Oceania	Tasmania	Australia and New Zealand	United States									213			http://data.gbif.org/occurrences/665963637	http://data.gbif.org/ws/rest/occurrence/get?key=665963637
Field Museum	Field Museum of Natural History (Zoology) Insect, Arachnid and Myriapod Collection	Copyright © 2012 The Field Museum of Natural History Full details may be found at http://fieldmuseum.org/about/copyright-information	J. B. Kethley	Berlese #296	FMHD#77-197		1977-03-07 00:00:00.0	FMNH	Insects	FMNH-INS 0000 014 383	Specimen		2012-09-18 11:40:59.0	A. Ghiron		Spirostreptida		Spirostreptida	Animalia	Arthropoda	Diplopoda	Spirostreptida			Australia	Australia	Dismal Swamp, 35 km W Smithton		Oceania	Tasmania	Australia and New Zealand	United States												http://data.gbif.org/occurrences/665963702	http://data.gbif.org/ws/rest/occurrence/get?key=665963702
Field Museum	Field Museum of Natural History (Zoology) Insect, Arachnid and Myriapod Collection	Copyright © 2012 The Field Museum of Natural History Full details may be found at http://fieldmuseum.org/about/copyright-information	J. B. Kethley		FMHD#77-5064		1977-02-04 00:00:00.0	FMNH	Insects	FMNH-INS 0000 013 851	Specimen		2012-09-18 11:41:47.0	M. Jorgensen : Field Museum		Chordeumatida		Chordeumatida	Animalia	Arthropoda	Diplopoda	Chordeumatida			Australia	Australia	Cradle Mtn. Nat. Park, Carruthers Creek		Australia	Tasmania	Australia and New Zealand	United States												http://data.gbif.org/occurrences/665972039	http://data.gbif.org/ws/rest/occurrence/get?key=665972039
Field Museum	Field Museum of Natural History (Zoology) Insect, Arachnid and Myriapod Collection	Copyright © 2012 The Field Museum of Natural History Full details may be found at http://fieldmuseum.org/about/copyright-information	L. E. Watrous		MyrCE-5347		1983-04-29 00:00:00.0	FMNH	Insects	FMNH-INS 0000 013 835	Specimen		2012-09-18 11:42:52.0	M. Jorgensen : Field Museum		Spirostreptida		Spirostreptida	Animalia	Arthropoda	Diplopoda	Spirostreptida			Australia	Australia	Mt. Remarkable		Australia	South Australia	Australia and New Zealand	United States												http://data.gbif.org/occurrences/665982430	http://data.gbif.org/ws/rest/occurrence/get?key=665982430
Field Museum	Field Museum of Natural History (Zoology) Insect, Arachnid and Myriapod Collection	Copyright © 2012 The Field Museum of Natural History Full details may be found at http://fieldmuseum.org/about/copyright-information	J. B. Kethley		FMHD#76-5033		1976-11-24 00:00:00.0	FMNH	Insects	FMNH-INS 0000 013 842	Specimen		2012-09-18 11:43:06.0	M. Jorgensen : Field Museum		Polyxenida		Polyxenida	Animalia	Arthropoda	Diplopoda	Polyxenida			Australia	Australia	Warrender		Australia	Western Australia	Australia and New Zealand	United States												http://data.gbif.org/occurrences/665984270	http://data.gbif.org/ws/rest/occurrence/get?key=665984270
Field Museum	Field Museum of Natural History (Zoology) Insect, Arachnid and Myriapod Collection	Copyright © 2012 The Field Museum of Natural History Full details may be found at http://fieldmuseum.org/about/copyright-information	J. B. Kethley		FMHD#77-181		1977-02-28 00:00:00.0	FMNH	Insects	FMNH-INS 0000 014 375	Specimen		2012-09-18 11:44:07.0	A. Ghiron		Polydesmida		Polydesmida	Animalia	Arthropoda	Diplopoda	Polydesmida			Australia	Australia	58km S Smithton		Oceania	Tasmania	Australia and New Zealand	United States												http://data.gbif.org/occurrences/665994251	http://data.gbif.org/ws/rest/occurrence/get?key=665994251
Museum of Comparative Zoology, Harvard University	Museum of Comparative Zoology, Harvard University	Copyright © 2012 The President and Fellows of Harvard College	G.H. Hardy				1700-01-01 00:00:00.0	MCZ	IZ	DIPL-4643	Specimen	http://mczbase.mcz.harvard.edu/guid/MCZ:IZ:DIPL-4643	2012-12-03 19:40:59.0	[no agent data]		Tasmanodesmus hardyi	Chamberlin, 1920	Tasmanodesmus hardyi	Animalia	Arthropoda	Diplopoda	Polydesmida		Tasmanodesmus	Australia	Australia			Australia		Australia and New Zealand	United States												http://data.gbif.org/occurrences/699112661	http://data.gbif.org/ws/rest/occurrence/get?key=699112661
Field Museum	Field Museum of Natural History (Zoology) Insect, Arachnid and Myriapod Collection	Copyright © 2012 The Field Museum of Natural History Full details may be found at http://fieldmuseum.org/about/copyright-information	J. B. Kethley		MyrCE-4713		1976-10-23 00:00:00.0	FMNH	Insects	FMNH-INS 0000 013 843	Specimen		2012-09-18 11:42:48.0	M. Jorgensen : Field Museum		Spirobolida		Spirobolida	Animalia	Arthropoda	Diplopoda	Spirobolida			Australia	Australia	1/4 mi W of Amax & Warrender Rds.		Australia	Western Australia	Australia and New Zealand	United States												http://data.gbif.org/occurrences/665981861	http://data.gbif.org/ws/rest/occurrence/get?key=665981861
Field Museum	Field Museum of Natural History (Zoology) Insect, Arachnid and Myriapod Collection	Copyright © 2012 The Field Museum of Natural History Full details may be found at http://fieldmuseum.org/about/copyright-information	J. B. Kethley		FMHD#77-126		1977-02-11 00:00:00.0	FMNH	Insects	FMNH-INS 0000 014 939	Specimen		2012-09-18 11:43:52.0	A. Ghiron		Spirostreptida		Spirostreptida	Animalia	Arthropoda	Diplopoda	Spirostreptida			Australia	Australia	Lk. St. Clair Nat. Pk., nr. Echo Point		Oceania	Tasmania	Australia and New Zealand	United States												http://data.gbif.org/occurrences/665991936	http://data.gbif.org/ws/rest/occurrence/get?key=665991936
Field Museum	Field Museum of Natural History (Zoology) Insect, Arachnid and Myriapod Collection	Copyright © 2012 The Field Museum of Natural History Full details may be found at http://fieldmuseum.org/about/copyright-information	J. B. Kethley		FMHD#77-152		1977-02-16 00:00:00.0	FMNH	Insects	FMNH-INS 0000 033 109	Specimen		2012-09-18 11:43:54.0	A. Ghiron		Polyzoniida		Polyzoniida	Animalia	Arthropoda	Diplopoda	Polyzoniida			Australia	Australia	7km [or 28km?] NW Maydena, Derwent Vly.		Oceania	Tasmania	Australia and New Zealand	United States									274			http://data.gbif.org/occurrences/665992098	http://data.gbif.org/ws/rest/occurrence/get?key=665992098
Field Museum	Field Museum of Natural History (Zoology) Insect, Arachnid and Myriapod Collection	Copyright © 2012 The Field Museum of Natural History Full details may be found at http://fieldmuseum.org/about/copyright-information	J. B. Kethley		FMHD#77-127		1977-02-11 00:00:00.0	FMNH	Insects	FMNH-INS 0000 014 938	Specimen		2012-09-18 11:44:47.0	A. Ghiron		Polydesmida		Polydesmida	Animalia	Arthropoda	Diplopoda	Polydesmida			Australia	Australia	Lk. St. Clair Nat. Pk., nr. Echo Point		Oceania	Tasmania	Australia and New Zealand	United States												http://data.gbif.org/occurrences/666000380	http://data.gbif.org/ws/rest/occurrence/get?key=666000380
Field Museum	Field Museum of Natural History (Zoology) Insect, Arachnid and Myriapod Collection	Copyright © 2012 The Field Museum of Natural History Full details may be found at http://fieldmuseum.org/about/copyright-information	J. B. Kethley		FMHD#77-111		1977-02-04 00:00:00.0	FMNH	Insects	FMNH-INS 0000 033 230	Specimen		2012-09-18 11:43:04.0	A. Ghiron		Polydesmida		Polydesmida	Animalia	Arthropoda	Diplopoda	Polydesmida			Australia	Australia	Carruthers Ck., N of Waldheim For.		Oceania	Tasmania	Australia and New Zealand	United States									945			http://data.gbif.org/occurrences/665983932	http://data.gbif.org/ws/rest/occurrence/get?key=665983932
Field Museum	Field Museum of Natural History (Zoology) Insect, Arachnid and Myriapod Collection	Copyright © 2012 The Field Museum of Natural History Full details may be found at http://fieldmuseum.org/about/copyright-information	J. B. Kethley		FMHD#77-5097		1977-02-26 00:00:00.0	FMNH	Insects	FMNH-INS 0000 013 845	Specimen		2012-09-18 11:44:06.0	M. Jorgensen : Field Museum		Polydesmida		Polydesmida	Animalia	Arthropoda	Diplopoda	Polydesmida			Australia	Australia	Dismal Swamp, 34 km W Smithton		Australia	Tasmania	Australia and New Zealand	United States												http://data.gbif.org/occurrences/665994015	http://data.gbif.org/ws/rest/occurrence/get?key=665994015
Field Museum	Field Museum of Natural History (Zoology) Insect, Arachnid and Myriapod Collection	Copyright © 2012 The Field Museum of Natural History Full details may be found at http://fieldmuseum.org/about/copyright-information	S. B. Peck, J. Kukalova-Peck		FMHD#80-390		1980-06-19 00:00:00.0	FMNH	Insects	FMNH-INS 0000 014 798	Specimen		2012-09-18 11:43:12.0	A. Ghiron		Polyzoniida		Polyzoniida	Animalia	Arthropoda	Diplopoda	Polyzoniida			Australia	Australia	Walpole Nat.Pk., Collier Rd.		Oceania	Western Australia	Australia and New Zealand	United States												http://data.gbif.org/occurrences/665985242	http://data.gbif.org/ws/rest/occurrence/get?key=665985242
Field Museum	Field Museum of Natural History (Zoology) Insect, Arachnid and Myriapod Collection	Copyright © 2012 The Field Museum of Natural History Full details may be found at http://fieldmuseum.org/about/copyright-information	S. B. Peck, J. Kukalova-Peck		FMHD#80-387		1980-06-14 00:00:00.0	FMNH	Insects	FMNH-INS 0000 014 792	Specimen		2012-09-18 11:44:15.0	A. Ghiron		Polydesmida		Polydesmida	Animalia	Arthropoda	Diplopoda	Polydesmida			Australia	Australia	Porongurup Nat. Pk., Bolganup Crk.		Oceania	Western Australia	Australia and New Zealand	United States												http://data.gbif.org/occurrences/665995479	http://data.gbif.org/ws/rest/occurrence/get?key=665995479
Museum of Comparative Zoology, Harvard University	Museum of Comparative Zoology, Harvard University	Copyright © 2012 The President and Fellows of Harvard College	William Morton Wheeler				1700-01-01 00:00:00.0	MCZ	IZ	DIPL-4656	Specimen	http://mczbase.mcz.harvard.edu/guid/MCZ:IZ:DIPL-4656	2012-12-03 19:57:33.0	[no agent data]		Strongylosoma robustior	Chamberlin, 1920	Strongylosoma robustior	Animalia	Arthropoda	Diplopoda	Polydesmida	Paradoxosomatidae	Strongylosoma	Australia	Australia	Blue Mts., Katoomba		Australia	New South Wales	Australia and New Zealand	United States												http://data.gbif.org/occurrences/699128271	http://data.gbif.org/ws/rest/occurrence/get?key=699128271
Field Museum	Field Museum of Natural History (Zoology) Insect, Arachnid and Myriapod Collection	Copyright © 2012 The Field Museum of Natural History Full details may be found at http://fieldmuseum.org/about/copyright-information	S. B. Peck, J. Kukalova-Peck		FMHD#80-388		1980-06-15 00:00:00.0	FMNH	Insects	FMNH-INS 0000 014 790	Specimen		2012-09-18 11:39:44.0	A. Ghiron		Polyzoniida		Polyzoniida	Animalia	Arthropoda	Diplopoda	Polyzoniida			Australia	Australia	Stirling Range Nat. Pk., Toolbrunup Trail		Oceania	Western Australia	Australia and New Zealand	United States												http://data.gbif.org/occurrences/665953438	http://data.gbif.org/ws/rest/occurrence/get?key=665953438
Field Museum	Field Museum of Natural History (Zoology) Insect, Arachnid and Myriapod Collection	Copyright © 2012 The Field Museum of Natural History Full details may be found at http://fieldmuseum.org/about/copyright-information	J. B. Kethley		FMHD#77-151		1977-02-16 00:00:00.0	FMNH	Insects	FMNH-INS 0000 014 951	Specimen		2012-09-18 11:43:56.0	A. Ghiron		Chordeumatida		Chordeumatida	Animalia	Arthropoda	Diplopoda	Chordeumatida			Australia	Australia	7km [or 28km?] NW Maydena, Derwent Vly.		Oceania	Tasmania	Australia and New Zealand	United States									274			http://data.gbif.org/occurrences/665992431	http://data.gbif.org/ws/rest/occurrence/get?key=665992431
Museum of Comparative Zoology, Harvard University	Museum of Comparative Zoology, Harvard University	Copyright © 2012 The President and Fellows of Harvard College	[no agent data]				1700-01-01 00:00:00.0	MCZ	IZ	43535	Specimen	http://mczbase.mcz.harvard.edu/guid/MCZ:IZ:43535	2012-12-03 19:56:56.0	[no agent data]		Spirobolida	Bollman, 1893	Spirobolida	Animalia	Arthropoda	Diplopoda	Spirobolida			Australia	Australia	jar 43535 = ca. 15 vials, undetermined from Australia		Australia		Australia and New Zealand	United States												http://data.gbif.org/occurrences/477987643	http://data.gbif.org/ws/rest/occurrence/get?key=477987643
Museum of Comparative Zoology, Harvard University	Museum of Comparative Zoology, Harvard University	Copyright © 2012 The President and Fellows of Harvard College	Winthrop Sprague Brooks				1927-03-17 00:00:00.0	MCZ	IZ	43707	Specimen	http://mczbase.mcz.harvard.edu/guid/MCZ:IZ:43707	2012-12-03 19:57:08.0	P.M. Johns, vi.1967		Podykipus collinus	Attems, 1911	Podykipus collinus	Animalia	Arthropoda	Diplopoda	Spirostreptida	Iulomorphidae	Podykipus	Australia	Australia	Pemberton		Australia	Western Australia	Australia and New Zealand	United States												http://data.gbif.org/occurrences/477988640	http://data.gbif.org/ws/rest/occurrence/get?key=477988640
Field Museum	Field Museum of Natural History (Zoology) Insect, Arachnid and Myriapod Collection	Copyright © 2012 The Field Museum of Natural History Full details may be found at http://fieldmuseum.org/about/copyright-information	J. B. Kethley		FMHD#77-5079		1977-02-14 00:00:00.0	FMNH	Insects	FMNH-INS 0000 013 833	Specimen		2012-09-18 11:44:53.0	M. Jorgensen : Field Museum		Spirostreptida		Spirostreptida	Animalia	Arthropoda	Diplopoda	Spirostreptida			Australia	Australia	Florentine Valley, 22 km NW Maydena		Australia	Tasmania	Australia and New Zealand	United States												http://data.gbif.org/occurrences/666001481	http://data.gbif.org/ws/rest/occurrence/get?key=666001481
Field Museum	Field Museum of Natural History (Zoology) Insect, Arachnid and Myriapod Collection	Copyright © 2012 The Field Museum of Natural History Full details may be found at http://fieldmuseum.org/about/copyright-information	S. B. Peck, J. Kukalova-Peck		FMHD#82-639		1982-08-27 00:00:00.0	FMNH	Insects	FMNH-INS 0000 061 979	Specimen		2012-09-18 11:45:56.0	A. Ghiron		Polyzoniida		Polyzoniida	Animalia	Arthropoda	Diplopoda	Polyzoniida			Australia	Australia	O'Sullivan Gap Res., 11 km NE Buladeh		Oceania	New South Wales	Australia and New Zealand	United States												http://data.gbif.org/occurrences/666012021	http://data.gbif.org/ws/rest/occurrence/get?key=666012021
SysTax	SysTax							ZSM/Myr	Zoologische Staatssammlung Munchen - Myriapoda	272983	Specimen		2012-12-02 09:42:10.0			Pseudostrongylosoma sjoestedti Verhoeff, 1924		Pseudostrongylosoma sjoestedti Verhoeff, 1924					Paradoxosomatidae	Pseudostrongylosoma	Australia	Australia					Australia and New Zealand	Germany												http://data.gbif.org/occurrences/685594406	http://data.gbif.org/ws/rest/occurrence/get?key=685594406
Field Museum	Field Museum of Natural History (Zoology) Insect, Arachnid and Myriapod Collection	Copyright © 2012 The Field Museum of Natural History Full details may be found at http://fieldmuseum.org/about/copyright-information	S. B. Peck, J. Kukalova-Peck		FMHD#80-385		1980-06-12 00:00:00.0	FMNH	Insects	FMNH-INS 0000 014 299	Specimen		2012-09-18 11:43:39.0	A. Ghiron		Polydesmida		Polydesmida	Animalia	Arthropoda	Diplopoda	Polydesmida			Australia	Australia	Porongurup Nat. Pk., Bolganup Crk.		Oceania	Western Australia	Australia and New Zealand	United States												http://data.gbif.org/occurrences/665989775	http://data.gbif.org/ws/rest/occurrence/get?key=665989775
Field Museum	Field Museum of Natural History (Zoology) Insect, Arachnid and Myriapod Collection	Copyright © 2012 The Field Museum of Natural History Full details may be found at http://fieldmuseum.org/about/copyright-information	J. B. Kethley		FMHD#77-155		1977-02-18 00:00:00.0	FMNH	Insects	FMNH-INS 0000 033 224	Specimen		2012-09-18 11:40:02.0	A. Ghiron		Chordeumatida		Chordeumatida	Animalia	Arthropoda	Diplopoda	Chordeumatida			Australia	Australia	28km NW Maydena, Derwent Vly.		Oceania	Tasmania	Australia and New Zealand	United States									244			http://data.gbif.org/occurrences/665955206	http://data.gbif.org/ws/rest/occurrence/get?key=665955206
SysTax	SysTax		Verhoeff, Karl Wilhelm					ZSM/Myr	Zoologische Staatssammlung Munchen - Myriapoda	99660	Unknown		2011-10-15 08:27:15.0			Ainigmabolus chisholmi Verhoeff, 1937		Ainigmabolus chisholmi Verhoeff, 1937					Trigoniulidae	Ainigmabolus	Australia	Australia					Australia and New Zealand	Germany												http://data.gbif.org/occurrences/199165284	http://data.gbif.org/ws/rest/occurrence/get?key=199165284
SysTax	SysTax							ZSM/Myr	Zoologische Staatssammlung Munchen - Myriapoda	272930	Unknown		2011-10-15 08:28:16.0			Antichiropus teres Verhoeff, 1924		Antichiropus teres Verhoeff, 1924					Paradoxosomatidae	Antichiropus	Australia	Australia					Australia and New Zealand	Germany												http://data.gbif.org/occurrences/199172473	http://data.gbif.org/ws/rest/occurrence/get?key=199172473
Field Museum	Field Museum of Natural History (Zoology) Insect, Arachnid and Myriapod Collection	Copyright © 2012 The Field Museum of Natural History Full details may be found at http://fieldmuseum.org/about/copyright-information	S. B. Peck, J. Kukalova-Peck		FMHD#80-388		1980-06-15 00:00:00.0	FMNH	Insects	FMNH-INS 0000 014 789	Specimen		2012-09-18 11:39:44.0	A. Ghiron		Polydesmida		Polydesmida	Animalia	Arthropoda	Diplopoda	Polydesmida			Australia	Australia	Stirling Range Nat. Pk., Toolbrunup Trail		Oceania	Western Australia	Australia and New Zealand	United States												http://data.gbif.org/occurrences/665953437	http://data.gbif.org/ws/rest/occurrence/get?key=665953437
Field Museum	Field Museum of Natural History (Zoology) Insect, Arachnid and Myriapod Collection	Copyright © 2012 The Field Museum of Natural History Full details may be found at http://fieldmuseum.org/about/copyright-information	S. B. Peck, J. Kukalova-Peck		FMHD#82-647		1982-07-22 00:00:00.0	FMNH	Insects	FMNH-INS 0000 061 903	Specimen		2012-09-18 11:45:13.0	A. Ghiron		Polydesmida		Polydesmida	Animalia	Arthropoda	Diplopoda	Polydesmida			Australia	Australia	Malanda, Malanda Falls Res.		Oceania	Queensland	Australia and New Zealand	United States												http://data.gbif.org/occurrences/666004763	http://data.gbif.org/ws/rest/occurrence/get?key=666004763
Field Museum	Field Museum of Natural History (Zoology) Insect, Arachnid and Myriapod Collection	Copyright © 2012 The Field Museum of Natural History Full details may be found at http://fieldmuseum.org/about/copyright-information	J. B. Kethley		FMHD#77-129		1977-02-11 00:00:00.0	FMNH	Insects	FMNH-INS 0000 033 228	Specimen		2012-09-18 11:42:58.0	A. Ghiron		Polydesmida		Polydesmida	Animalia	Arthropoda	Diplopoda	Polydesmida			Australia	Australia	Lk. St. Clair Nat. Pk., nr. Echo Point		Oceania	Tasmania	Australia and New Zealand	United States												http://data.gbif.org/occurrences/665983008	http://data.gbif.org/ws/rest/occurrence/get?key=665983008
Field Museum	Field Museum of Natural History (Zoology) Insect, Arachnid and Myriapod Collection	Copyright © 2012 The Field Museum of Natural History Full details may be found at http://fieldmuseum.org/about/copyright-information	J. B. Kethley		FMHD#77-144		1977-02-15 00:00:00.0	FMNH	Insects	FMNH-INS 0000 033 219	Specimen		2012-09-18 11:44:29.0	A. Ghiron		Spirostreptida		Spirostreptida	Animalia	Arthropoda	Diplopoda	Spirostreptida			Australia	Australia	22km NW Maydena, Florentine Vly.		Oceania	Tasmania	Australia and New Zealand	United States									213			http://data.gbif.org/occurrences/665997693	http://data.gbif.org/ws/rest/occurrence/get?key=665997693
Museum of Comparative Zoology, Harvard University	Museum of Comparative Zoology, Harvard University	Copyright © 2012 The President and Fellows of Harvard College	P.J. Darlington, Jr., Harvard-Australian Expedition				1932-02-01 00:00:00.0	MCZ	IZ	41377	Specimen	http://mczbase.mcz.harvard.edu/guid/MCZ:IZ:41377	2012-12-03 19:41:17.0	P.M. Johns, vi.1967		Cyliosomella andersoni	Verhoeff	Cyliosomella andersoni	Animalia	Arthropoda	Diplopoda	Sphaerotheriida	Sphaerotheriidae	Cyliosomella	Australia	Australia	Cascade Dorrigo		Australia	New South Wales	Australia and New Zealand	United States												http://data.gbif.org/occurrences/477923726	http://data.gbif.org/ws/rest/occurrence/get?key=477923726
Field Museum	Field Museum of Natural History (Zoology) Insect, Arachnid and Myriapod Collection	Copyright © 2012 The Field Museum of Natural History Full details may be found at http://fieldmuseum.org/about/copyright-information	J. B. Kethley		FMHD#77-183		1977-02-28 00:00:00.0	FMNH	Insects	FMNH-INS 0000 014 370	Specimen		2012-09-18 11:40:01.0	A. Ghiron		Chordeumatida		Chordeumatida	Animalia	Arthropoda	Diplopoda	Chordeumatida			Australia	Australia	80km SE Smithton		Oceania	Tasmania	Australia and New Zealand	United States												http://data.gbif.org/occurrences/665954949	http://data.gbif.org/ws/rest/occurrence/get?key=665954949
SysTax	SysTax							ZSM/Myr	Zoologische Staatssammlung Munchen - Myriapoda	272983	Unknown		2011-10-15 08:47:39.0			Pseudostrongylosoma sjoestedti Verhoeff, 1924		Pseudostrongylosoma sjoestedti Verhoeff, 1924					Paradoxosomatidae	Pseudostrongylosoma	Australia	Australia					Australia and New Zealand	Germany												http://data.gbif.org/occurrences/210468662	http://data.gbif.org/ws/rest/occurrence/get?key=210468662
Museum of Comparative Zoology, Harvard University	Museum of Comparative Zoology, Harvard University	Copyright © 2012 The President and Fellows of Harvard College	William Morton Wheeler, Harvard-Australian Expedition				1931-12-13 00:00:00.0	MCZ	IZ	42008	Specimen	http://mczbase.mcz.harvard.edu/guid/MCZ:IZ:42008	2012-12-03 19:41:55.0	P.M. Johns, v.1967		Notodesmus	Chamberlin, 1920	Notodesmus	Animalia	Arthropoda	Diplopoda	Polydesmida	Paradoxosomatidae	Notodesmus	Australia	Australia	Mt. Kosciusko, Daners Gap		Australia	New South Wales	Australia and New Zealand	United States									1723.9488	1723.9488		http://data.gbif.org/occurrences/477926784	http://data.gbif.org/ws/rest/occurrence/get?key=477926784
Museum of Comparative Zoology, Harvard University	Museum of Comparative Zoology, Harvard University	Copyright © 2012 The President and Fellows of Harvard College	William Morton Wheeler, Harvard-Australian Expedition				1931-12-12 00:00:00.0	MCZ	IZ	41979	Specimen	http://mczbase.mcz.harvard.edu/guid/MCZ:IZ:41979	2012-12-03 19:41:48.0	P.M. Johns, v.1967		Australodesmus	Chamberlin, 1920	Australodesmus	Animalia	Arthropoda	Diplopoda	Polydesmida	Paradoxosomatidae	Australodesmus	Australia	Australia	Mt. Kosciusko		Australia	New South Wales	Australia and New Zealand	United States									1524	1524		http://data.gbif.org/occurrences/477926108	http://data.gbif.org/ws/rest/occurrence/get?key=477926108
Field Museum	Field Museum of Natural History (Zoology) Insect, Arachnid and Myriapod Collection	Copyright © 2012 The Field Museum of Natural History Full details may be found at http://fieldmuseum.org/about/copyright-information	J. B. Kethley		FMHD#77-137		1977-02-14 00:00:00.0	FMNH	Insects	FMNH-INS 0000 033 241	Specimen		2012-09-18 11:41:10.0	A. Ghiron		Spirostreptida		Spirostreptida	Animalia	Arthropoda	Diplopoda	Spirostreptida			Australia	Australia	20km NW Maydena, Florentine Vly.		Oceania	Tasmania	Australia and New Zealand	United States									213			http://data.gbif.org/occurrences/665965359	http://data.gbif.org/ws/rest/occurrence/get?key=665965359
Field Museum	Field Museum of Natural History (Zoology) Insect, Arachnid and Myriapod Collection	Copyright © 2012 The Field Museum of Natural History Full details may be found at http://fieldmuseum.org/about/copyright-information	J. B. Kethley		FMHD#77-193		1977-03-05 00:00:00.0	FMNH	Insects	FMNH-INS 0000 014 674	Specimen		2012-09-18 11:43:28.0	A. Ghiron		Chordeumatida		Chordeumatida	Animalia	Arthropoda	Diplopoda	Chordeumatida			Australia	Australia	22 mi SE Smithton, Savage Riv.		Oceania	Tasmania	Australia and New Zealand	United States												http://data.gbif.org/occurrences/665988083	http://data.gbif.org/ws/rest/occurrence/get?key=665988083
SysTax	SysTax		Verhoeff, Karl Wilhelm					ZSM/Myr	Zoologische Staatssammlung Munchen - Myriapoda	101054	Unknown		2011-10-15 08:37:42.0			Hoplatessara cruciata Verhoeff, 1937		Hoplatessara cruciata Verhoeff, 1937					Paradoxosomatidae	Hoplatessara	Australia	Australia					Australia and New Zealand	Germany												http://data.gbif.org/occurrences/199313522	http://data.gbif.org/ws/rest/occurrence/get?key=199313522
GBIF-Sweden	Zoology (Museum of Evolution - Uppsala)		G.E. Nicholls			EM:Zoology:17601	1934-05-12 00:00:00.0	EM	Zoology	17601	Specimen		2012-11-05 17:34:27.0			Antichiropus variabilis ingens		Antichiropus variabilis ingens	Animalia					Antichiropus	Australia	Australia	Armadale		Australia-Oceania	Western Australia	Australia and New Zealand	Sweden												http://data.gbif.org/occurrences/2601195	http://data.gbif.org/ws/rest/occurrence/get?key=2601195
Field Museum	Field Museum of Natural History (Zoology) Insect, Arachnid and Myriapod Collection	Copyright © 2012 The Field Museum of Natural History Full details may be found at http://fieldmuseum.org/about/copyright-information	J. B. Kethley		FMHD#77-149		1977-02-16 00:00:00.0	FMNH	Insects	FMNH-INS 0000 014 956	Specimen		2012-09-18 11:40:25.0	A. Ghiron		Polydesmida		Polydesmida	Animalia	Arthropoda	Diplopoda	Polydesmida			Australia	Australia	7km [or 28km?] NW Maydena, Derwent Vly.		Oceania	Tasmania	Australia and New Zealand	United States									274			http://data.gbif.org/occurrences/665958474	http://data.gbif.org/ws/rest/occurrence/get?key=665958474
Museum of Comparative Zoology, Harvard University	Museum of Comparative Zoology, Harvard University	Copyright © 2012 The President and Fellows of Harvard College	Hubert Lyman Clark				1913-09-01 00:00:00.0	MCZ	IZ	DIPL-4805	Specimen	http://mczbase.mcz.harvard.edu/guid/MCZ:IZ:DIPL-4805	2012-12-03 19:44:30.0	[no agent data]		Spirobolellus kurandanus	Chamberlin, 1920	Spirobolellus kurandanus	Animalia	Arthropoda	Diplopoda	Spirobolida	Spirobolellidae	Spirobolellus	Australia	Australia	Kuranda		Australia	Queensland	Australia and New Zealand	United States												http://data.gbif.org/occurrences/699115728	http://data.gbif.org/ws/rest/occurrence/get?key=699115728
SysTax	SysTax							cited	SysTax: cited material from literature	270702	Unknown		2011-10-15 08:50:05.0			Strongylosoma asperum Koch, 1867		Strongylosoma asperum Koch, 1867					Paradoxosomatidae	Strongylosoma	Australia	Australia					Australia and New Zealand	Germany												http://data.gbif.org/occurrences/210528126	http://data.gbif.org/ws/rest/occurrence/get?key=210528126
Field Museum	Field Museum of Natural History (Zoology) Insect, Arachnid and Myriapod Collection	Copyright © 2012 The Field Museum of Natural History Full details may be found at http://fieldmuseum.org/about/copyright-information	J. B. Kethley		FMHD#76-479		1976-12-08 00:00:00.0	FMNH	Insects	FMNH-INS 0000 033 126	Specimen		2012-09-18 11:44:48.0	A. Ghiron		Spirostreptida		Spirostreptida	Animalia	Arthropoda	Diplopoda	Spirostreptida			Australia	Australia	13km S Pemberton, Brockman Nat. Pk.		Oceania	Western Australia	Australia and New Zealand	United States												http://data.gbif.org/occurrences/666000592	http://data.gbif.org/ws/rest/occurrence/get?key=666000592
Museum of Comparative Zoology, Harvard University	Museum of Comparative Zoology, Harvard University	Copyright © 2012 The President and Fellows of Harvard College	G.H. Hardy				1700-01-01 00:00:00.0	MCZ	IZ	DIPL-4648	Specimen	http://mczbase.mcz.harvard.edu/guid/MCZ:IZ:DIPL-4648	2012-12-03 19:45:12.0	[no agent data]		Atopodesmus parvus	Chamberlin, 1920	Atopodesmus parvus	Animalia	Arthropoda	Diplopoda	Polydesmida		Atopodesmus	Australia	Australia			Australia		Australia and New Zealand	United States												http://data.gbif.org/occurrences/699116551	http://data.gbif.org/ws/rest/occurrence/get?key=699116551
Museum of Comparative Zoology, Harvard University	Museum of Comparative Zoology, Harvard University	Copyright © 2012 The President and Fellows of Harvard College	I.M. Dixson, Harvard-Australian Expedition				1931-01-01 00:00:00.0	MCZ	IZ	40464	Specimen	http://mczbase.mcz.harvard.edu/guid/MCZ:IZ:40464	2012-12-03 19:40:52.0	P.M. Johns, v.1967		Oxidus gracilis	(C.L. Koch, 1847)	Oxidus gracilis	Animalia	Arthropoda	Diplopoda	Polydesmida	Paradoxosomatidae	Oxidus	Australia	Australia	Pemberton		Australia	Western Australia	Australia and New Zealand	United States												http://data.gbif.org/occurrences/477921761	http://data.gbif.org/ws/rest/occurrence/get?key=477921761
Museum of Comparative Zoology, Harvard University	Museum of Comparative Zoology, Harvard University	Copyright © 2012 The President and Fellows of Harvard College	Philip J. Darlington, Jr.				1956-12-01 00:00:00.0	MCZ	IZ	41381	Specimen	http://mczbase.mcz.harvard.edu/guid/MCZ:IZ:41381	2012-12-03 19:41:17.0	P.M. Johns, vi.1967		Procyliosoma tasmanicum	Silvestri	Procyliosoma tasmanicum	Animalia	Arthropoda	Diplopoda	Sphaerotheriida	Sphaerotheriidae	Procyliosoma	Australia	Australia	Mt. Wellington (high)		Australia		Australia and New Zealand	United States												http://data.gbif.org/occurrences/477923729	http://data.gbif.org/ws/rest/occurrence/get?key=477923729
Field Museum	Field Museum of Natural History (Zoology) Insect, Arachnid and Myriapod Collection	Copyright © 2012 The Field Museum of Natural History Full details may be found at http://fieldmuseum.org/about/copyright-information	J. B. Kethley	Berlese #271	FMHD#77-172		1977-02-26 00:00:00.0	FMNH	Insects	FMNH-INS 0000 014 787	Specimen		2012-09-18 11:41:19.0	A. Ghiron		Spirostreptida		Spirostreptida	Animalia	Arthropoda	Diplopoda	Spirostreptida			Australia	Australia	Dismal Swamp; West slope, 34km W Smithton		Oceania	Tasmania	Australia and New Zealand	United States												http://data.gbif.org/occurrences/665966823	http://data.gbif.org/ws/rest/occurrence/get?key=665966823
Field Museum	Field Museum of Natural History (Zoology) Insect, Arachnid and Myriapod Collection	Copyright © 2012 The Field Museum of Natural History Full details may be found at http://fieldmuseum.org/about/copyright-information	S. B. Peck, J. Kukalova-Peck		FMHD#80-387		1980-06-14 00:00:00.0	FMNH	Insects	FMNH-INS 0000 014 791	Specimen		2012-09-18 11:44:15.0	A. Ghiron		Polyzoniida		Polyzoniida	Animalia	Arthropoda	Diplopoda	Polyzoniida			Australia	Australia	Porongurup Nat. Pk., Bolganup Crk.		Oceania	Western Australia	Australia and New Zealand	United States												http://data.gbif.org/occurrences/665995477	http://data.gbif.org/ws/rest/occurrence/get?key=665995477
Field Museum	Field Museum of Natural History (Zoology) Insect, Arachnid and Myriapod Collection	Copyright © 2012 The Field Museum of Natural History Full details may be found at http://fieldmuseum.org/about/copyright-information	J. B. Kethley		FMHD#77-131		1977-02-04 00:00:00.0	FMNH	Insects	FMNH-INS 0000 014 945	Specimen		2012-09-18 11:44:41.0	A. Ghiron		Polydesmida		Polydesmida	Animalia	Arthropoda	Diplopoda	Polydesmida			Australia	Australia	Cradle Mtn. Nat. Pk., Cradle Mtn.		Oceania	Tasmania	Australia and New Zealand	United States									1372			http://data.gbif.org/occurrences/665999716	http://data.gbif.org/ws/rest/occurrence/get?key=665999716
Field Museum	Field Museum of Natural History (Zoology) Insect, Arachnid and Myriapod Collection	Copyright © 2012 The Field Museum of Natural History Full details may be found at http://fieldmuseum.org/about/copyright-information	J. B. Kethley		FMHD#76-526		1976-12-24 00:00:00.0	FMNH	Insects	FMNH-INS 0000 033 212	Specimen		2012-09-18 11:42:14.0			Polyxenida		Polyxenida	Animalia	Arthropoda	Diplopoda	Polyxenida			Australia	Australia	48km N Albany, Porongurup Nat. Pk.		Oceania	Western Australia	Australia and New Zealand	United States												http://data.gbif.org/occurrences/665976309	http://data.gbif.org/ws/rest/occurrence/get?key=665976309
Field Museum	Field Museum of Natural History (Zoology) Insect, Arachnid and Myriapod Collection	Copyright © 2012 The Field Museum of Natural History Full details may be found at http://fieldmuseum.org/about/copyright-information	J. B. Kethley		FMHD#77-189		1977-03-04 00:00:00.0	FMNH	Insects	FMNH-INS 0000 014 666	Specimen		2012-09-18 11:42:25.0	A. Ghiron		Polydesmida		Polydesmida	Animalia	Arthropoda	Diplopoda	Polydesmida			Australia	Australia	40km SW Smithton		Oceania	Tasmania	Australia and New Zealand	United States												http://data.gbif.org/occurrences/665978055	http://data.gbif.org/ws/rest/occurrence/get?key=665978055
Field Museum	Field Museum of Natural History (Zoology) Insect, Arachnid and Myriapod Collection	Copyright © 2012 The Field Museum of Natural History Full details may be found at http://fieldmuseum.org/about/copyright-information	J. B. Kethley		FMHD#76-5022		1976-10-23 00:00:00.0	FMNH	Insects	FMNH-INS 0000 013 840	Specimen		2012-09-18 11:43:06.0	M. Jorgensen : Field Museum		Polyxenida		Polyxenida	Animalia	Arthropoda	Diplopoda	Polyxenida			Australia	Australia	Mitchell Plateau, 16 mi N Amax Camp		Oceania	Western Australia	Australia and New Zealand	United States												http://data.gbif.org/occurrences/665984343	http://data.gbif.org/ws/rest/occurrence/get?key=665984343
Field Museum	Field Museum of Natural History (Zoology) Insect, Arachnid and Myriapod Collection	Copyright © 2012 The Field Museum of Natural History Full details may be found at http://fieldmuseum.org/about/copyright-information	S. B. Peck, J. Kukalova-Peck		FMHD#82-643		1982-07-14 00:00:00.0	FMNH	Insects	FMNH-INS 0000 061 902	Specimen		2012-09-18 11:45:13.0	A. Ghiron		Spirostreptida		Spirostreptida	Animalia	Arthropoda	Diplopoda	Spirostreptida			Australia	Australia	Cape Tribulation		Oceania	Queensland	Australia and New Zealand	United States												http://data.gbif.org/occurrences/666004762	http://data.gbif.org/ws/rest/occurrence/get?key=666004762
SysTax	SysTax							ZSM/Myr	Zoologische Staatssammlung Munchen - Myriapoda	98027	Specimen		2012-12-02 09:41:13.0			Podykipus leptoiuloides Attems, 1911		Podykipus leptoiuloides Attems, 1911					Iulomorphidae	Podykipus	Australia	Australia					Australia and New Zealand	Germany												http://data.gbif.org/occurrences/685585889	http://data.gbif.org/ws/rest/occurrence/get?key=685585889
Museum of Comparative Zoology, Harvard University	Museum of Comparative Zoology, Harvard University	Copyright © 2012 The President and Fellows of Harvard College	Winthrop Sprague Brooks				1927-03-20 00:00:00.0	MCZ	IZ	41276	Specimen	http://mczbase.mcz.harvard.edu/guid/MCZ:IZ:41276	2012-12-03 19:41:45.0	P.M. Johns, v.1967		Antichiropus variabilis ?	Attems	Antichiropus variabilis	Animalia	Arthropoda	Diplopoda	Polydesmida	Paradoxosomatidae	Antichiropus	Australia	Australia	Pemberton		Australia	Western Australia	Australia and New Zealand	United States												http://data.gbif.org/occurrences/477925891	http://data.gbif.org/ws/rest/occurrence/get?key=477925891
Australian Museum	Australian Museum provider for OZCAM		A.Skates & A.Reid				1999-06-13 00:00:00.0	AM	Arachnology	KS.83665	Specimen		2012-09-25 16:04:25.0	Mesibov, Dr Robert - Queen Victoria Museum and Art Gallery - Zoology		Dicladosoma etheridgei (Brolemann, 1913)		Dicladosoma etheridgei (Brolemann, 1913)		Arthropoda		Polydesmida	Paradoxosomatidae	Dicladosoma	Australia	Australia				Victoria	Australia and New Zealand	Australia												http://data.gbif.org/occurrences/478975570	http://data.gbif.org/ws/rest/occurrence/get?key=478975570
Field Museum	Field Museum of Natural History (Zoology) Insect, Arachnid and Myriapod Collection	Copyright © 2012 The Field Museum of Natural History Full details may be found at http://fieldmuseum.org/about/copyright-information	J. B. Kethley		FMHD#76-5022		1976-10-23 00:00:00.0	FMNH	Insects	FMNH-INS 0000 013 848	Specimen		2012-09-18 11:43:06.0	M. Jorgensen : Field Museum		Polydesmida		Polydesmida	Animalia	Arthropoda	Diplopoda	Polydesmida			Australia	Australia	Mitchell Plateau, 16 mi N Amax Camp		Oceania	Western Australia	Australia and New Zealand	United States												http://data.gbif.org/occurrences/665984341	http://data.gbif.org/ws/rest/occurrence/get?key=665984341
Museum of Comparative Zoology, Harvard University	Museum of Comparative Zoology, Harvard University	Copyright © 2012 The President and Fellows of Harvard College	Alfred G. Mayer				1896-01-01 00:00:00.0	MCZ	IZ	DIPL-4802	Specimen	http://mczbase.mcz.harvard.edu/guid/MCZ:IZ:DIPL-4802	2012-12-03 19:45:13.0	[no agent data]		Dinematocricus sinuatulus	Chamberlin, 1920	Dinematocricus sinuatulus	Animalia	Arthropoda	Diplopoda	Spirobolida	Rhinocricidae	Dinematocricus	Australia	Australia	Cooketown		Australia	Queensland	Australia and New Zealand	United States												http://data.gbif.org/occurrences/699116574	http://data.gbif.org/ws/rest/occurrence/get?key=699116574
Field Museum	Field Museum of Natural History (Zoology) Insect, Arachnid and Myriapod Collection	Copyright © 2012 The Field Museum of Natural History Full details may be found at http://fieldmuseum.org/about/copyright-information	J. B. Kethley		FMHD#77-101		1977-01-26 00:00:00.0	FMNH	Insects	FMNH-INS 0000 033 245	Specimen		2012-09-18 11:42:58.0	A. Ghiron		Polydesmida		Polydesmida	Animalia	Arthropoda	Diplopoda	Polydesmida			Australia	Australia	Hobart, Univ. Tasm. Campus		Oceania	Tasmania	Australia and New Zealand	United States												http://data.gbif.org/occurrences/665983120	http://data.gbif.org/ws/rest/occurrence/get?key=665983120
Field Museum	Field Museum of Natural History (Zoology) Insect, Arachnid and Myriapod Collection	Copyright © 2012 The Field Museum of Natural History Full details may be found at http://fieldmuseum.org/about/copyright-information	J. B. Kethley		FMHD#77-140		1977-02-14 00:00:00.0	FMNH	Insects	FMNH-INS 0000 033 236	Specimen		2012-09-18 11:40:03.0	A. Ghiron		Spirostreptida		Spirostreptida	Animalia	Arthropoda	Diplopoda	Spirostreptida			Australia	Australia	20km NW Maydena, Florentine Vly.		Oceania	Tasmania	Australia and New Zealand	United States									213			http://data.gbif.org/occurrences/665955335	http://data.gbif.org/ws/rest/occurrence/get?key=665955335
Field Museum	Field Museum of Natural History (Zoology) Insect, Arachnid and Myriapod Collection	Copyright © 2012 The Field Museum of Natural History Full details may be found at http://fieldmuseum.org/about/copyright-information	J. B. Kethley		FMHD#77-189		1977-03-04 00:00:00.0	FMNH	Insects	FMNH-INS 0000 014 667	Specimen		2012-09-18 11:42:25.0	A. Ghiron		Chordeumatida		Chordeumatida	Animalia	Arthropoda	Diplopoda	Chordeumatida			Australia	Australia	40km SW Smithton		Oceania	Tasmania	Australia and New Zealand	United States												http://data.gbif.org/occurrences/665978059	http://data.gbif.org/ws/rest/occurrence/get?key=665978059
Field Museum	Field Museum of Natural History (Zoology) Insect, Arachnid and Myriapod Collection	Copyright © 2012 The Field Museum of Natural History Full details may be found at http://fieldmuseum.org/about/copyright-information	J. B. Kethley		FMHD#77-151		1977-02-16 00:00:00.0	FMNH	Insects	FMNH-INS 0000 014 952	Specimen		2012-09-18 11:43:56.0	A. Ghiron		Polydesmida		Polydesmida	Animalia	Arthropoda	Diplopoda	Polydesmida			Australia	Australia	7km [or 28km?] NW Maydena, Derwent Vly.		Oceania	Tasmania	Australia and New Zealand	United States									274			http://data.gbif.org/occurrences/665992433	http://data.gbif.org/ws/rest/occurrence/get?key=665992433
Queen Victoria Museum and Art Gallery	Queen Victoria Museum Art Gallery provider for OZCAM						1988-03-15 00:00:00.0	QVMAG	Zoology Invertebrates	QVM:23:23947	Unknown		2012-10-10 16:06:16.0			Australeuma jeekeli		Australeuma jeekeli				Chordeumatida	Metopidiotrichidae	Australeuma	Australia	Australia	Arve River, S.E. Tasmania			Tasmania	Australia and New Zealand	Australia	-43.183334	146.78334		16886	87							http://data.gbif.org/occurrences/500614235	http://data.gbif.org/ws/rest/occurrence/get?key=500614235
Queen Victoria Museum and Art Gallery	Queen Victoria Museum Art Gallery provider for OZCAM						1994-02-23 00:00:00.0	QVMAG	Zoology Invertebrates	QVM:23:15307	Unknown		2012-10-10 16:06:02.0			Lissodesmus modestus		Lissodesmus modestus				Polydesmida	Dalodesmidae	Lissodesmus	Australia	Australia	Needle Rocks, S.W. Tasmania			Tasmania	Australia and New Zealand	Australia	-43.666668	146.26666		16886	32				470			http://data.gbif.org/occurrences/500611701	http://data.gbif.org/ws/rest/occurrence/get?key=500611701
Australian Museum	Australian Museum provider for OZCAM		Eberhard, Mr S.				1990-01-07 00:00:00.0	AM	Arachnology	KS.91436	Specimen		2012-09-25 16:05:44.0	Mesibov, Dr Robert - Queen Victoria Museum and Art Gallery - Zoology		Atalopharetra eberhardi		Atalopharetra eberhardi		Arthropoda		Polydesmida	Dalodesmidae	Atalopharetra	Australia	Australia				Tasmania	Australia and New Zealand	Australia	-43.483	146.6		16886	56							http://data.gbif.org/occurrences/478993880	http://data.gbif.org/ws/rest/occurrence/get?key=478993880
Queen Victoria Museum and Art Gallery	Queen Victoria Museum Art Gallery provider for OZCAM						1974-05-29 00:00:00.0	QVMAG	Zoology Invertebrates	QVM:23:17233	Unknown		2012-10-10 16:06:07.0			Peterjohnsia titan		Peterjohnsia titan				Chordeumatida	Peterjohnsiidae	Peterjohnsia	Australia	Australia	Arve River, S.E. Tasmania			Tasmania	Australia and New Zealand	Australia	-43.183334	146.78334		16886	87							http://data.gbif.org/occurrences/500612552	http://data.gbif.org/ws/rest/occurrence/get?key=500612552
Queen Victoria Museum and Art Gallery	Queen Victoria Museum Art Gallery provider for OZCAM						1994-04-16 00:00:00.0	QVMAG	Zoology Invertebrates	QVM:23:21291	Unknown		2012-10-10 16:06:11.0			Lissodesmus margaretae B		Lissodesmus margaretae B				Polydesmida	Dalodesmidae	Lissodesmus	Australia	Australia	Picton River, Geeveston, S.E. Tasmania			Tasmania	Australia and New Zealand	Australia	-43.116665	146.71666		16886	87				200			http://data.gbif.org/occurrences/500613261	http://data.gbif.org/ws/rest/occurrence/get?key=500613261
Queen Victoria Museum and Art Gallery	Queen Victoria Museum Art Gallery provider for OZCAM						1994-04-16 00:00:00.0	QVMAG	Zoology Invertebrates	QVM:23:21292	Unknown		2012-10-10 16:06:11.0			Lissodesmus margaretae B		Lissodesmus margaretae B				Polydesmida	Dalodesmidae	Lissodesmus	Australia	Australia	Picton River, Geeveston, S.E. Tasmania			Tasmania	Australia and New Zealand	Australia	-43.116665	146.71666		16886	87				200			http://data.gbif.org/occurrences/500613263	http://data.gbif.org/ws/rest/occurrence/get?key=500613263
Museum Victoria	Museum Victoria provider for OZCAM							NMV	Entomology	K8805	Specimen		2012-10-10 16:20:29.0			Dasystigma huonense		Dasystigma huonense	Anamalia	Arthropoda		Polydesmida	Dalodesmidae	Dasystigma		Australia					Australia and New Zealand	Australia	-43.22	146.67		16886	76							http://data.gbif.org/occurrences/478301410	http://data.gbif.org/ws/rest/occurrence/get?key=478301410
Australian Museum	Australian Museum provider for OZCAM		Bashford, R.				1995-11-23 00:00:00.0	AM	Arachnology	KS.91434	Specimen		2012-09-25 16:05:44.0	Mesibov, Dr Robert - Queen Victoria Museum and Art Gallery - Zoology		Atalopharetra bashfordi Mesibov, 2005		Atalopharetra bashfordi Mesibov, 2005		Arthropoda		Polydesmida	Dalodesmidae	Atalopharetra	Australia	Australia				Tasmania	Australia and New Zealand	Australia	-43.07388	146.87471		16886	98							http://data.gbif.org/occurrences/478993868	http://data.gbif.org/ws/rest/occurrence/get?key=478993868
Queen Victoria Museum and Art Gallery	Queen Victoria Museum Art Gallery provider for OZCAM						1988-03-15 00:00:00.0	QVMAG	Zoology Invertebrates	QVM:23:15295	Unknown		2012-10-10 16:06:02.0			Lissodesmus modestus		Lissodesmus modestus				Polydesmida	Dalodesmidae	Lissodesmus	Australia	Australia	Arve River, S.E. Tasmania			Tasmania	Australia and New Zealand	Australia	-43.183334	146.78334		16886	87				80			http://data.gbif.org/occurrences/500611677	http://data.gbif.org/ws/rest/occurrence/get?key=500611677
Queen Victoria Museum and Art Gallery	Queen Victoria Museum Art Gallery provider for OZCAM						1952-12-05 00:00:00.0	QVMAG	Zoology Invertebrates	QVM:23:15309	Unknown		2012-10-10 16:06:03.0			Lissodesmus modestus		Lissodesmus modestus				Polydesmida	Dalodesmidae	Lissodesmus	Australia	Australia	Hastings, S.E. Tasmania			Tasmania	Australia and New Zealand	Australia	-43.416668	146.91667		16886	59							http://data.gbif.org/occurrences/500611705	http://data.gbif.org/ws/rest/occurrence/get?key=500611705
Queen Victoria Museum and Art Gallery	Queen Victoria Museum Art Gallery provider for OZCAM						1994-06-04 00:00:00.0	QVMAG	Zoology Invertebrates	QVM:23:21293	Unknown		2012-10-10 16:06:11.0			Lissodesmus margaretae B		Lissodesmus margaretae B				Polydesmida	Dalodesmidae	Lissodesmus	Australia	Australia	Picton River, Geeveston, S.E. Tasmania			Tasmania	Australia and New Zealand	Australia	-43.116665	146.71666		16886	87				300			http://data.gbif.org/occurrences/500613265	http://data.gbif.org/ws/rest/occurrence/get?key=500613265
Australian Museum	Australian Museum provider for OZCAM		Hunt, G S				1990-05-05 00:00:00.0	AM	Arachnology	KS.96003	Specimen		2012-09-25 16:06:59.0	Mesibov, Dr Robert - Queen Victoria Museum and Art Gallery - Zoology		Paredrodesmus purpureus Mesibov, 2003		Paredrodesmus purpureus Mesibov, 2003		Arthropoda		Polydesmida	Dalodesmidae	Paredrodesmus	Australia	Australia				Tasmania	Australia and New Zealand	Australia	-43.466	146.883		16886	58							http://data.gbif.org/occurrences/479014169	http://data.gbif.org/ws/rest/occurrence/get?key=479014169
Queen Victoria Museum and Art Gallery	Queen Victoria Museum Art Gallery provider for OZCAM						1990-04-05 00:00:00.0	QVMAG	Zoology Invertebrates	QVM:23:12847	Unknown		2012-10-10 16:06:00.0			Siphonotus sexioculus		Siphonotus sexioculus				Polyzoniida	Siphonotidae	Siphonotus	Australia	Australia	Ida Bay, S.E. Tasmania			Tasmania	Australia and New Zealand	Australia	-43.4	146.86667		16886	68							http://data.gbif.org/occurrences/500611307	http://data.gbif.org/ws/rest/occurrence/get?key=500611307
Queen Victoria Museum and Art Gallery	Queen Victoria Museum Art Gallery provider for OZCAM						1988-03-15 00:00:00.0	QVMAG	Zoology Invertebrates	QVM:23:15193	Unknown		2012-10-10 16:06:01.0			Lissodesmus margaretae B		Lissodesmus margaretae B				Polydesmida	Dalodesmidae	Lissodesmus	Australia	Australia	Arve River, S.E. Tasmania			Tasmania	Australia and New Zealand	Australia	-43.183334	146.78334		16886	87				80			http://data.gbif.org/occurrences/500611499	http://data.gbif.org/ws/rest/occurrence/get?key=500611499
Queen Victoria Museum and Art Gallery	Queen Victoria Museum Art Gallery provider for OZCAM						1988-03-15 00:00:00.0	QVMAG	Zoology Invertebrates	QVM:23:15268	Unknown		2012-10-10 16:06:02.0			Lissodesmus margaretae		Lissodesmus margaretae				Polydesmida	Dalodesmidae	Lissodesmus	Australia	Australia	Arve River, S.E. Tasmania			Tasmania	Australia and New Zealand	Australia	-43.183334	146.78334		16886	87				110			http://data.gbif.org/occurrences/500611642	http://data.gbif.org/ws/rest/occurrence/get?key=500611642
Australian Museum	Australian Museum provider for OZCAM		Mesibov, R.				1997-05-16 00:00:00.0	AM	Arachnology	KS.85097	Specimen		2012-09-25 16:04:41.0	Mesibov, R.		Gasterogramma austrinum Mesibov, 2003		Gasterogramma austrinum Mesibov, 2003		Arthropoda		Polydesmida	Dalodesmidae	Gasterogramma	Australia	Australia				Tasmania	Australia and New Zealand	Australia	-43.09666	146.75166		16886	97							http://data.gbif.org/occurrences/478978020	http://data.gbif.org/ws/rest/occurrence/get?key=478978020
Museum Victoria	Museum Victoria provider for OZCAM		Neboiss, Arturs				1967-02-18 00:00:00.0	NMV	Entomology	K10198	Specimen		2012-10-10 16:19:40.0	Mesibov, Robert		Asphalidesmus parvus		Asphalidesmus parvus	Anamalia	Arthropoda		Polydesmida	Haplodesmidae	Asphalidesmus	Australia	Australia	Huon-Picton Rivers junction {Picton River lat/long}			Tasmania	Australia and New Zealand	Australia	-43.2	146.7		16886	87							http://data.gbif.org/occurrences/478293568	http://data.gbif.org/ws/rest/occurrence/get?key=478293568
Queen Victoria Museum and Art Gallery	Queen Victoria Museum Art Gallery provider for OZCAM						1994-08-14 00:00:00.0	QVMAG	Zoology Invertebrates	QVM:23:21861	Unknown		2012-10-10 16:06:12.0			Siphonotus insularis		Siphonotus insularis				Polyzoniida	Siphonotidae	Siphonotus	Australia	Australia	Tahune Bridge, Huon River, S.E. Tasmania			Tasmania	Australia and New Zealand	Australia	-43.1	146.73334		16886	97				60			http://data.gbif.org/occurrences/500613525	http://data.gbif.org/ws/rest/occurrence/get?key=500613525
Museum Victoria	Museum Victoria provider for OZCAM		Neboiss, A				1966-02-01 00:00:00.0	NMV	Entomology	K10195	Specimen		2012-10-10 16:19:40.0	Mesibov, Robert		Paredrodesmus bicalcar		Paredrodesmus bicalcar	Anamalia	Arthropoda		Polydesmida	Dalodesmidae	Paredrodesmus	Australia	Australia	Cox Bight			Tasmania	Australia and New Zealand	Australia	-43.5	146.2		16886	52							http://data.gbif.org/occurrences/478293564	http://data.gbif.org/ws/rest/occurrence/get?key=478293564
Queen Victoria Museum and Art Gallery	Queen Victoria Museum Art Gallery provider for OZCAM						1988-03-15 00:00:00.0	QVMAG	Zoology Invertebrates	QVM:23:15195	Unknown		2012-10-10 16:06:01.0			Lissodesmus margaretae B		Lissodesmus margaretae B				Polydesmida	Dalodesmidae	Lissodesmus	Australia	Australia	Arve River, S.E. Tasmania			Tasmania	Australia and New Zealand	Australia	-43.183334	146.78334		16886	87				110			http://data.gbif.org/occurrences/500611503	http://data.gbif.org/ws/rest/occurrence/get?key=500611503
Australian Museum	Australian Museum provider for OZCAM		Driscoll, D.				2001-11-12 00:00:00.0	AM	Arachnology	KS.91172	Specimen		2012-09-25 16:05:41.0	Mesibov, Dr Robert - Queen Victoria Museum and Art Gallery - Zoology		Lissodesmus cornutus Mesibov, 2005		Lissodesmus cornutus Mesibov, 2005		Arthropoda		Polydesmida	Dalodesmidae	Lissodesmus	Australia	Australia				Tasmania	Australia and New Zealand	Australia	-43.04138	146.29388		16886	92							http://data.gbif.org/occurrences/478993044	http://data.gbif.org/ws/rest/occurrence/get?key=478993044
Australian National Insect Collection, CSIRO Entomology	Australian National Insect Collection	Source of data should be cited where possible.	Calder,A. & Dressler,W.				1991-02-18 00:00:00.0	CSIRO	ANIC	64-000198-747	Specimen		2012-09-25 18:07:20.0			Tasmaniosoma hickmanorum Mesibov, 2010		Tasmaniosoma hickmanorum Mesibov, 2010	Animalia	Arthropoda		Polydesmida	Dalodesmidae	Tasmaniosoma	Australia	Australia	Melaleuca nr. Bathurst Harbour			Tasmania	Australia and New Zealand	Australia	-43.416668	146.16667	10000	16886	51							http://data.gbif.org/occurrences/500692592	http://data.gbif.org/ws/rest/occurrence/get?key=500692592
Queen Victoria Museum and Art Gallery	Queen Victoria Museum Art Gallery provider for OZCAM						1994-02-02 00:00:00.0	QVMAG	Zoology Invertebrates	QVM:23:15237	Unknown		2012-10-10 16:06:02.0			Lissodesmus margaretae		Lissodesmus margaretae				Polydesmida	Dalodesmidae	Lissodesmus	Australia	Australia	Cracroft River, S.W. Tasmania			Tasmania	Australia and New Zealand	Australia	-43.233334	146.58333		16886	75				690			http://data.gbif.org/occurrences/500611584	http://data.gbif.org/ws/rest/occurrence/get?key=500611584
Queen Victoria Museum and Art Gallery	Queen Victoria Museum Art Gallery provider for OZCAM						1994-07-15 00:00:00.0	QVMAG	Zoology Invertebrates	QVM:23:22107	Unknown		2012-10-10 16:06:13.0			Tasmanodesmus hardyi		Tasmanodesmus hardyi				Polydesmida	Dalodesmidae	Tasmanodesmus	Australia	Australia	Picton River, Geeveston, S.E. Tasmania			Tasmania	Australia and New Zealand	Australia	-43.116665	146.71666		16886	87				100			http://data.gbif.org/occurrences/500613608	http://data.gbif.org/ws/rest/occurrence/get?key=500613608
Museum Victoria	Museum Victoria provider for OZCAM		Neboiss, A				1965-02-09 00:00:00.0	NMV	Entomology	K10186	Specimen		2012-10-10 16:19:40.0	Mesibov, Robert		Dasystigma huonense		Dasystigma huonense	Anamalia	Arthropoda		Polydesmida	Dalodesmidae	Dasystigma	Australia	Australia	Huon River crossing, Port Davey Track			Tasmania	Australia and New Zealand	Australia	-43.1	146.5		16886	95							http://data.gbif.org/occurrences/478293551	http://data.gbif.org/ws/rest/occurrence/get?key=478293551
Queen Victoria Museum and Art Gallery	Queen Victoria Museum Art Gallery provider for OZCAM						1994-07-15 00:00:00.0	QVMAG	Zoology Invertebrates	QVM:23:21294	Unknown		2012-10-10 16:06:11.0			Lissodesmus margaretae B		Lissodesmus margaretae B				Polydesmida	Dalodesmidae	Lissodesmus	Australia	Australia	Picton River, Geeveston, S.E. Tasmania			Tasmania	Australia and New Zealand	Australia	-43.116665	146.71666		16886	87				300			http://data.gbif.org/occurrences/500613267	http://data.gbif.org/ws/rest/occurrence/get?key=500613267
Queen Victoria Museum and Art Gallery	Queen Victoria Museum Art Gallery provider for OZCAM							QVMAG	Zoology Invertebrates	QVM:23:21867	Unknown		2012-10-10 16:06:12.0			Siphonotus tasmaniensis		Siphonotus tasmaniensis				Polyzoniida	Siphonotidae	Siphonotus	Australia	Australia	Tahune Bridge, Huon River, S.E. Tasmania			Tasmania	Australia and New Zealand	Australia	-43.1	146.73334		16886	97				60			http://data.gbif.org/occurrences/500613534	http://data.gbif.org/ws/rest/occurrence/get?key=500613534
Queen Victoria Museum and Art Gallery	Queen Victoria Museum Art Gallery provider for OZCAM						1994-09-01 00:00:00.0	QVMAG	Zoology Invertebrates	QVM:23:22109	Unknown		2012-10-10 16:06:13.0			Tasmanodesmus hardyi		Tasmanodesmus hardyi				Polydesmida	Dalodesmidae	Tasmanodesmus	Australia	Australia	Picton River, Geeveston, S.E. Tasmania			Tasmania	Australia and New Zealand	Australia	-43.116665	146.71666		16886	87				100			http://data.gbif.org/occurrences/500613612	http://data.gbif.org/ws/rest/occurrence/get?key=500613612
Australian National Insect Collection, CSIRO Entomology	Australian National Insect Collection	Source of data should be cited where possible.	Nielsen,E.S. & Clarke,G.				1991-11-27 00:00:00.0	CSIRO	ANIC	64-000001-059	Specimen		2012-09-25 18:07:18.0	Mesibov,R.		Atalopharetra bashfordi Mesibou, 2005		Atalopharetra bashfordi Mesibou, 2005	Animalia	Arthropoda		Polydesmida	Dalodesmidae	Atalopharetra	Australia	Australia	Claytons, Bathurst Harbour			Tasmania	Australia and New Zealand	Australia	-43.366665	146.13333	1000	16886	61							http://data.gbif.org/occurrences/500692383	http://data.gbif.org/ws/rest/occurrence/get?key=500692383
Queen Victoria Museum and Art Gallery	Queen Victoria Museum Art Gallery provider for OZCAM						1994-02-23 00:00:00.0	QVMAG	Zoology Invertebrates	QVM:23:14026	Unknown		2012-10-10 16:06:01.0			Australeuma jeekeli		Australeuma jeekeli				Chordeumatida	Metopidiotrichidae	Australeuma	Australia	Australia	Needle Rocks, S.W. Tasmania			Tasmania	Australia and New Zealand	Australia	-43.666668	146.26666		16886	32				470			http://data.gbif.org/occurrences/500611436	http://data.gbif.org/ws/rest/occurrence/get?key=500611436
Queen Victoria Museum and Art Gallery	Queen Victoria Museum Art Gallery provider for OZCAM						1988-03-15 00:00:00.0	QVMAG	Zoology Invertebrates	QVM:23:23946	Unknown		2012-10-10 16:06:16.0			Australeuma jeekeli		Australeuma jeekeli				Chordeumatida	Metopidiotrichidae	Australeuma	Australia	Australia	Arve River, S.E. Tasmania			Tasmania	Australia and New Zealand	Australia	-43.183334	146.78334		16886	87							http://data.gbif.org/occurrences/500614233	http://data.gbif.org/ws/rest/occurrence/get?key=500614233
Queen Victoria Museum and Art Gallery	Queen Victoria Museum Art Gallery provider for OZCAM						1994-08-14 00:00:00.0	QVMAG	Zoology Invertebrates	QVM:23:21869	Unknown		2012-10-10 16:06:12.0			Siphonotus tasmaniensis		Siphonotus tasmaniensis				Polyzoniida	Siphonotidae	Siphonotus	Australia	Australia	Tahune Bridge, Huon River, S.E. Tasmania			Tasmania	Australia and New Zealand	Australia	-43.1	146.73334		16886	97				60			http://data.gbif.org/occurrences/500613538	http://data.gbif.org/ws/rest/occurrence/get?key=500613538
Museum Victoria	Museum Victoria provider for OZCAM		Neboiss				1966-02-09 00:00:00.0	NMV	Entomology	K10191	Specimen		2012-10-10 16:19:40.0	Mesibov, Robert		Lissodesmus modestus		Lissodesmus modestus	Anamalia	Arthropoda		Polydesmida	Dalodesmidae	Lissodesmus	Australia	Australia	Cracroft Crossing			Tasmania	Australia and New Zealand	Australia	-43.1	146.5		16886	95							http://data.gbif.org/occurrences/478293561	http://data.gbif.org/ws/rest/occurrence/get?key=478293561
Queen Victoria Museum and Art Gallery	Queen Victoria Museum Art Gallery provider for OZCAM						1988-03-15 00:00:00.0	QVMAG	Zoology Invertebrates	QVM:23:15269	Unknown		2012-10-10 16:06:02.0			Lissodesmus margaretae		Lissodesmus margaretae				Polydesmida	Dalodesmidae	Lissodesmus	Australia	Australia	Arve River, S.E. Tasmania			Tasmania	Australia and New Zealand	Australia	-43.183334	146.78334		16886	87				80			http://data.gbif.org/occurrences/500611644	http://data.gbif.org/ws/rest/occurrence/get?key=500611644
Queen Victoria Museum and Art Gallery	Queen Victoria Museum Art Gallery provider for OZCAM						1994-06-04 00:00:00.0	QVMAG	Zoology Invertebrates	QVM:23:21868	Unknown		2012-10-10 16:06:12.0			Siphonotus tasmaniensis		Siphonotus tasmaniensis				Polyzoniida	Siphonotidae	Siphonotus	Australia	Australia	Tahune Bridge, Huon River, S.E. Tasmania			Tasmania	Australia and New Zealand	Australia	-43.1	146.73334		16886	97				60			http://data.gbif.org/occurrences/500613536	http://data.gbif.org/ws/rest/occurrence/get?key=500613536
Queen Victoria Museum and Art Gallery	Queen Victoria Museum Art Gallery provider for OZCAM						1988-03-15 00:00:00.0	QVMAG	Zoology Invertebrates	QVM:23:15294	Unknown		2012-10-10 16:06:02.0			Lissodesmus modestus		Lissodesmus modestus				Polydesmida	Dalodesmidae	Lissodesmus	Australia	Australia	Arve River, S.E. Tasmania			Tasmania	Australia and New Zealand	Australia	-43.183334	146.78334		16886	87				110			http://data.gbif.org/occurrences/500611675	http://data.gbif.org/ws/rest/occurrence/get?key=500611675
Queen Victoria Museum and Art Gallery	Queen Victoria Museum Art Gallery provider for OZCAM						1988-03-15 00:00:00.0	QVMAG	Zoology Invertebrates	QVM:23:15300	Unknown		2012-10-10 16:06:02.0			Lissodesmus modestus		Lissodesmus modestus				Polydesmida	Dalodesmidae	Lissodesmus	Australia	Australia	Arve River, S.E. Tasmania			Tasmania	Australia and New Zealand	Australia	-43.183334	146.78334		16886	87				80			http://data.gbif.org/occurrences/500611687	http://data.gbif.org/ws/rest/occurrence/get?key=500611687
Australian National Insect Collection, CSIRO Entomology	Australian National Insect Collection	Source of data should be cited where possible.	Calder,A. & Dressler,W.				1991-02-18 00:00:00.0	CSIRO	ANIC	64-000199-748	Specimen		2012-09-25 18:07:20.0			Paredrodesmus		Paredrodesmus	Animalia	Arthropoda		Polydesmida	Dalodesmidae	Paredrodesmus	Australia	Australia	Melaleuca nr. Bathurst Harbour			Tasmania	Australia and New Zealand	Australia	-43.416668	146.16667	10000	16886	51							http://data.gbif.org/occurrences/500692593	http://data.gbif.org/ws/rest/occurrence/get?key=500692593
Queen Victoria Museum and Art Gallery	Queen Victoria Museum Art Gallery provider for OZCAM						1994-07-15 00:00:00.0	QVMAG	Zoology Invertebrates	QVM:23:22106	Unknown		2012-10-10 16:06:13.0			Tasmanodesmus hardyi		Tasmanodesmus hardyi				Polydesmida	Dalodesmidae	Tasmanodesmus	Australia	Australia	Picton River, Geeveston, S.E. Tasmania			Tasmania	Australia and New Zealand	Australia	-43.116665	146.71666		16886	87				100			http://data.gbif.org/occurrences/500613606	http://data.gbif.org/ws/rest/occurrence/get?key=500613606
Queen Victoria Museum and Art Gallery	Queen Victoria Museum Art Gallery provider for OZCAM						1988-03-15 00:00:00.0	QVMAG	Zoology Invertebrates	QVM:23:15301	Unknown		2012-10-10 16:06:02.0			Lissodesmus modestus		Lissodesmus modestus				Polydesmida	Dalodesmidae	Lissodesmus	Australia	Australia	Arve River, S.E. Tasmania			Tasmania	Australia and New Zealand	Australia	-43.183334	146.78334		16886	87				110			http://data.gbif.org/occurrences/500611689	http://data.gbif.org/ws/rest/occurrence/get?key=500611689
Queen Victoria Museum and Art Gallery	Queen Victoria Museum Art Gallery provider for OZCAM						1989-03-21 00:00:00.0	QVMAG	Zoology Invertebrates	QVM:23:23963	Unknown		2012-10-10 16:06:16.0			Australeuma jeekeli		Australeuma jeekeli				Chordeumatida	Metopidiotrichidae	Australeuma	Australia	Australia	Eaglehawk Neck, Tasman Peninsula, S.E. Tasmania			Tasmania	Australia and New Zealand	Australia	-43.016666	147.91667		16887	99				400			http://data.gbif.org/occurrences/500614261	http://data.gbif.org/ws/rest/occurrence/get?key=500614261
Australian Museum	Australian Museum provider for OZCAM		Mesibov, Dr Robert - Queen Victoria Museum and Art Gallery - Zoology				1992-03-11 00:00:00.0	AM	Arachnology	KS.91183	Specimen		2012-09-25 16:05:41.0	Mesibov, Dr Robert - Queen Victoria Museum and Art Gallery - Zoology		Lissodesmus peninsulensis Mesibov, 2005		Lissodesmus peninsulensis Mesibov, 2005		Arthropoda		Polydesmida	Dalodesmidae	Lissodesmus	Australia	Australia				Tasmania	Australia and New Zealand	Australia	-43.14333	147.93694		16887	89							http://data.gbif.org/occurrences/478993113	http://data.gbif.org/ws/rest/occurrence/get?key=478993113
Queen Victoria Museum and Art Gallery	Queen Victoria Museum Art Gallery provider for OZCAM						2000-09-30 00:00:00.0	QVMAG	Zoology Invertebrates	QVM:23:41796	Unknown		2012-10-10 16:06:18.0			Heterolinotus australis		Heterolinotus australis				Polyzoniida	Siphonotidae	Heterolinotus	Australia	Australia	Cygnet, S.E. Tasmania			Tasmania	Australia and New Zealand	Australia	-43.15	147.08333		16887	80				360			http://data.gbif.org/occurrences/500614517	http://data.gbif.org/ws/rest/occurrence/get?key=500614517
Queen Victoria Museum and Art Gallery	Queen Victoria Museum Art Gallery provider for OZCAM						2001-04-08 00:00:00.0	QVMAG	Zoology Invertebrates	QVM:23:41798	Unknown		2012-10-10 16:06:18.0			Heterolinotus australis		Heterolinotus australis				Polyzoniida	Siphonotidae	Heterolinotus	Australia	Australia	Adventure Bay, Bruny Island, S.E. Tasmania			Tasmania	Australia and New Zealand	Australia	-43.3	147.35		16887	73				140			http://data.gbif.org/occurrences/500614521	http://data.gbif.org/ws/rest/occurrence/get?key=500614521
Queen Victoria Museum and Art Gallery	Queen Victoria Museum Art Gallery provider for OZCAM						1972-09-29 00:00:00.0	QVMAG	Zoology Invertebrates	QVM:23:6730	Unknown		2012-10-10 16:06:19.0			Australeuma jeekeli		Australeuma jeekeli				Chordeumatida	Metopidiotrichidae	Australeuma	Australia	Australia	Bruny Island, S.E. Tasmania			Tasmania	Australia and New Zealand	Australia	-43.15	147.35		16887	83							http://data.gbif.org/occurrences/500614856	http://data.gbif.org/ws/rest/occurrence/get?key=500614856
Queen Victoria Museum and Art Gallery	Queen Victoria Museum Art Gallery provider for OZCAM						1972-09-29 00:00:00.0	QVMAG	Zoology Invertebrates	QVM:23:15298	Unknown		2012-10-10 16:06:02.0			Lissodesmus modestus		Lissodesmus modestus				Polydesmida	Dalodesmidae	Lissodesmus	Australia	Australia	Mt. Mangana, Bruny Island, S.E. Tasmania			Tasmania	Australia and New Zealand	Australia	-43.366665	147.28334		16887	62							http://data.gbif.org/occurrences/500611683	http://data.gbif.org/ws/rest/occurrence/get?key=500611683
Queen Victoria Museum and Art Gallery	Queen Victoria Museum Art Gallery provider for OZCAM						1989-03-21 00:00:00.0	QVMAG	Zoology Invertebrates	QVM:23:17230	Unknown		2012-10-10 16:06:07.0			Peterjohnsia titan		Peterjohnsia titan				Chordeumatida	Peterjohnsiidae	Peterjohnsia	Australia	Australia	Tasman Peninsula, S.E. Tasmania			Tasmania	Australia and New Zealand	Australia	-43.1	147.8		16887	98				400			http://data.gbif.org/occurrences/500612546	http://data.gbif.org/ws/rest/occurrence/get?key=500612546
Queen Victoria Museum and Art Gallery	Queen Victoria Museum Art Gallery provider for OZCAM						1989-04-04 00:00:00.0	QVMAG	Zoology Invertebrates	QVM:23:17232	Unknown		2012-10-10 16:06:07.0			Peterjohnsia titan		Peterjohnsia titan				Chordeumatida	Peterjohnsiidae	Peterjohnsia	Australia	Australia	Mt. Mangana, Bruny Island, S.E. Tasmania			Tasmania	Australia and New Zealand	Australia	-43.366665	147.28334		16887	62				540			http://data.gbif.org/occurrences/500612550	http://data.gbif.org/ws/rest/occurrence/get?key=500612550
Australian Museum	Australian Museum provider for OZCAM		J.D.				1989-04-09 00:00:00.0	AM	Arachnology	KS.86634	Specimen		2012-09-25 16:05:01.0			Nesiothrix mangana Shear & Mesibov, 1997		Nesiothrix mangana Shear & Mesibov, 1997		Arthropoda		Chordeumatida	Metopidiotrichidae	Nesiothrix	Australia	Australia				Tasmania	Australia and New Zealand	Australia	-43.366	147.283		16887	62							http://data.gbif.org/occurrences/478982324	http://data.gbif.org/ws/rest/occurrence/get?key=478982324
Queen Victoria Museum and Art Gallery	Queen Victoria Museum Art Gallery provider for OZCAM						1992-03-11 00:00:00.0	QVMAG	Zoology Invertebrates	QVM:23:15302	Unknown		2012-10-10 16:06:02.0			Lissodesmus modestus		Lissodesmus modestus				Polydesmida	Dalodesmidae	Lissodesmus	Australia	Australia	Fortescue Bay, S.E. Tasmania			Tasmania	Australia and New Zealand	Australia	-43.133335	147.95		16887	89				120			http://data.gbif.org/occurrences/500611691	http://data.gbif.org/ws/rest/occurrence/get?key=500611691
Queen Victoria Museum and Art Gallery	Queen Victoria Museum Art Gallery provider for OZCAM						1992-04-12 00:00:00.0	QVMAG	Zoology Invertebrates	QVM:23:15342	Unknown		2012-10-10 16:06:03.0			Notodesmus scotius		Notodesmus scotius				Polydesmida	Paradoxosomatidae	Notodesmus	Australia	Australia	Fortescue Bay,S.E. Tasmania			Tasmania	Australia and New Zealand	Australia	-43.133335	147.95		16887	89				10			http://data.gbif.org/occurrences/500611770	http://data.gbif.org/ws/rest/occurrence/get?key=500611770
Queen Victoria Museum and Art Gallery	Queen Victoria Museum Art Gallery provider for OZCAM						1989-04-04 00:00:00.0	QVMAG	Zoology Invertebrates	QVM:23:23956	Unknown		2012-10-10 16:06:16.0			Australeuma jeekeli		Australeuma jeekeli				Chordeumatida	Metopidiotrichidae	Australeuma	Australia	Australia	Mt. Mangana, Bruny Island, S.E. Tasmania			Tasmania	Australia and New Zealand	Australia	-43.366665	147.28334		16887	62				540			http://data.gbif.org/occurrences/500614251	http://data.gbif.org/ws/rest/occurrence/get?key=500614251
Queen Victoria Museum and Art Gallery	Queen Victoria Museum Art Gallery provider for OZCAM						1999-10-09 00:00:00.0	QVMAG	Zoology Invertebrates	QVM:23:41085	Unknown		2012-10-10 16:06:17.0			Dasystigma bonhami		Dasystigma bonhami				Polydesmida	Dalodesmidae	Dasystigma	Australia	Australia	Eaglehawk Neck, Tasman Peninsula, S.E. Tasmania			Tasmania	Australia and New Zealand	Australia	-43.016666	147.91667		16887	99				450			http://data.gbif.org/occurrences/500614472	http://data.gbif.org/ws/rest/occurrence/get?key=500614472
Australian Museum	Australian Museum provider for OZCAM		G. Cassis & I. Pegler				1990-02-25 00:00:00.0	AM	Arachnology	KS.96004	Specimen		2012-09-25 16:06:59.0	Mesibov, Dr Robert - Queen Victoria Museum and Art Gallery - Zoology		Lissodesmus peninsulensis Mesibov, 2005		Lissodesmus peninsulensis Mesibov, 2005		Arthropoda		Polydesmida	Dalodesmidae	Lissodesmus	Australia	Australia				Tasmania	Australia and New Zealand	Australia	-43.04666	147.90833		16887	99							http://data.gbif.org/occurrences/479014176	http://data.gbif.org/ws/rest/occurrence/get?key=479014176
Queen Victoria Museum and Art Gallery	Queen Victoria Museum Art Gallery provider for OZCAM						1999-10-09 00:00:00.0	QVMAG	Zoology Invertebrates	QVM:23:41090	Unknown		2012-10-10 16:06:17.0			Dasystigma bonhami		Dasystigma bonhami				Polydesmida	Dalodesmidae	Dasystigma	Australia	Australia	Eaglehawk Neck, Tasman Peninsula, S.E. Tasmania			Tasmania	Australia and New Zealand	Australia	-43.016666	147.91667		16887	99				550			http://data.gbif.org/occurrences/500614476	http://data.gbif.org/ws/rest/occurrence/get?key=500614476
Queen Victoria Museum and Art Gallery	Queen Victoria Museum Art Gallery provider for OZCAM						1989-04-09 00:00:00.0	QVMAG	Zoology Invertebrates	QVM:23:23958	Unknown		2012-10-10 16:06:16.0			Australeuma jeekeli		Australeuma jeekeli				Chordeumatida	Metopidiotrichidae	Australeuma	Australia	Australia	Mt. Mangana, Bruny Island, S.E. Tasmania			Tasmania	Australia and New Zealand	Australia	-43.366665	147.28334		16887	62				540			http://data.gbif.org/occurrences/500614253	http://data.gbif.org/ws/rest/occurrence/get?key=500614253
Queen Victoria Museum and Art Gallery	Queen Victoria Museum Art Gallery provider for OZCAM						1994-09-10 00:00:00.0	QVMAG	Zoology Invertebrates	QVM:23:22341	Unknown		2012-10-10 16:06:13.0			Australeuma mauriesi		Australeuma mauriesi				Chordeumatida	Metopidiotrichidae	Australeuma	Australia	Australia	Huonville, S.E. Tasmania			Tasmania	Australia and New Zealand	Australia	-43.033333	147.05		16887	90				270			http://data.gbif.org/occurrences/500613739	http://data.gbif.org/ws/rest/occurrence/get?key=500613739
Queen Victoria Museum and Art Gallery	Queen Victoria Museum Art Gallery provider for OZCAM						1972-09-29 00:00:00.0	QVMAG	Zoology Invertebrates	QVM:23:15310	Unknown		2012-10-10 16:06:03.0			Lissodesmus modestus		Lissodesmus modestus				Polydesmida	Dalodesmidae	Lissodesmus	Australia	Australia	Mt. Mangana, Bruny Island, S.E. Tasmania			Tasmania	Australia and New Zealand	Australia	-43.366665	147.28334		16887	62							http://data.gbif.org/occurrences/500611707	http://data.gbif.org/ws/rest/occurrence/get?key=500611707
Australian Museum	Australian Museum provider for OZCAM		G. Cassis & I. Pegler				1990-02-25 00:00:00.0	AM	Arachnology	KS.96005	Specimen		2012-09-25 16:06:59.0	Mesibov, Dr Robert - Queen Victoria Museum and Art Gallery - Zoology		Tasmaniosoma sp		Tasmaniosoma		Arthropoda		Polydesmida	Dalodesmidae	Tasmaniosoma	Australia	Australia				Tasmania	Australia and New Zealand	Australia	-43.04666	147.90833		16887	99							http://data.gbif.org/occurrences/479014184	http://data.gbif.org/ws/rest/occurrence/get?key=479014184
Queen Victoria Museum and Art Gallery	Queen Victoria Museum Art Gallery provider for OZCAM						1992-04-12 00:00:00.0	QVMAG	Zoology Invertebrates	QVM:23:15188	Unknown		2012-10-10 16:06:01.0			Notodesmus scotius		Notodesmus scotius				Polydesmida	Paradoxosomatidae	Notodesmus	Australia	Australia	Fortescue Bay,S.E. Tasmania			Tasmania	Australia and New Zealand	Australia	-43.133335	147.95		16887	89				10			http://data.gbif.org/occurrences/500611489	http://data.gbif.org/ws/rest/occurrence/get?key=500611489
Queen Victoria Museum and Art Gallery	Queen Victoria Museum Art Gallery provider for OZCAM						1989-04-04 00:00:00.0	QVMAG	Zoology Invertebrates	QVM:23:23966	Unknown		2012-10-10 16:06:16.0			Australeuma jeekeli		Australeuma jeekeli				Chordeumatida	Metopidiotrichidae	Australeuma	Australia	Australia	Mt. Mangana, Bruny Island, S.E. Tasmania			Tasmania	Australia and New Zealand	Australia	-43.366665	147.28334		16887	62				540			http://data.gbif.org/occurrences/500614267	http://data.gbif.org/ws/rest/occurrence/get?key=500614267
Queen Victoria Museum and Art Gallery	Queen Victoria Museum Art Gallery provider for OZCAM						1989-04-04 00:00:00.0	QVMAG	Zoology Invertebrates	QVM:23:23960	Unknown		2012-10-10 16:06:16.0			Australeuma jeekeli		Australeuma jeekeli				Chordeumatida	Metopidiotrichidae	Australeuma	Australia	Australia	Mt. Mangana, Bruny Island, S.E. Tasmania			Tasmania	Australia and New Zealand	Australia	-43.366665	147.28334		16887	62				540			http://data.gbif.org/occurrences/500614257	http://data.gbif.org/ws/rest/occurrence/get?key=500614257
Queen Victoria Museum and Art Gallery	Queen Victoria Museum Art Gallery provider for OZCAM						1999-10-09 00:00:00.0	QVMAG	Zoology Invertebrates	QVM:23:41088	Unknown		2012-10-10 16:06:17.0			Dasystigma bonhami		Dasystigma bonhami				Polydesmida	Dalodesmidae	Dasystigma	Australia	Australia	Eaglehawk Neck, Tasman Peninsula, S.E. Tasmania			Tasmania	Australia and New Zealand	Australia	-43.016666	147.91667		16887	99				450			http://data.gbif.org/occurrences/500614474	http://data.gbif.org/ws/rest/occurrence/get?key=500614474
Queen Victoria Museum and Art Gallery	Queen Victoria Museum Art Gallery provider for OZCAM						1977-11-14 00:00:00.0	QVMAG	Zoology Invertebrates	QVM:23:6829	Unknown		2012-10-10 16:06:20.0			Tasmanodesmus hardyi		Tasmanodesmus hardyi				Polydesmida	Dalodesmidae	Tasmanodesmus	Australia	Australia	Koonya, Tasman Peninsula, S.E. Tasmania			Tasmania	Australia and New Zealand	Australia	-43.066666	147.81667		16887	98							http://data.gbif.org/occurrences/500615000	http://data.gbif.org/ws/rest/occurrence/get?key=500615000
Queen Victoria Museum and Art Gallery	Queen Victoria Museum Art Gallery provider for OZCAM						1989-03-26 00:00:00.0	QVMAG	Zoology Invertebrates	QVM:23:6794	Unknown		2012-10-10 16:06:20.0			Tasmanodesmus hardyi		Tasmanodesmus hardyi				Polydesmida	Dalodesmidae	Tasmanodesmus	Australia	Australia	Tasman Peninsula, S.E. Tasmania			Tasmania	Australia and New Zealand	Australia	-43.1	147.8		16887	98							http://data.gbif.org/occurrences/500614946	http://data.gbif.org/ws/rest/occurrence/get?key=500614946
Queen Victoria Museum and Art Gallery	Queen Victoria Museum Art Gallery provider for OZCAM						1993-12-27 00:00:00.0	QVMAG	Zoology Invertebrates	QVM:23:16205	Unknown		2012-10-10 16:06:05.0			Gasterogramma psi		Gasterogramma psi				Polydesmida	Dalodesmidae	Gasterogramma	Australia	Australia	Crotty, W. Tasmania			Tasmania	Australia and New Zealand	Australia	-42.183334	145.63333		17245	86				80			http://data.gbif.org/occurrences/500612189	http://data.gbif.org/ws/rest/occurrence/get?key=500612189
Queen Victoria Museum and Art Gallery	Queen Victoria Museum Art Gallery provider for OZCAM						1994-02-15 00:00:00.0	QVMAG	Zoology Invertebrates	QVM:23:15232	Unknown		2012-10-10 16:06:02.0			Lissodesmus margaretae		Lissodesmus margaretae				Polydesmida	Dalodesmidae	Lissodesmus	Australia	Australia	Collingwood River - Cardigan River junction, W. Tasmania			Tasmania	Australia and New Zealand	Australia	-42.129166	145.83333		17245	88				600			http://data.gbif.org/occurrences/500611575	http://data.gbif.org/ws/rest/occurrence/get?key=500611575
Queen Victoria Museum and Art Gallery	Queen Victoria Museum Art Gallery provider for OZCAM						1988-03-10 00:00:00.0	QVMAG	Zoology Invertebrates	QVM:23:11679	Unknown		2012-10-10 16:05:59.0			Reginaterreuma tarkinensis		Reginaterreuma tarkinensis				Chordeumatida	Metopidiotrichidae	Reginaterreuma	Australia	Australia	Bubs Hill, W. Tasmania			Tasmania	Australia and New Zealand	Australia	-42.116665	145.76666		17245	87							http://data.gbif.org/occurrences/500611089	http://data.gbif.org/ws/rest/occurrence/get?key=500611089
Queen Victoria Museum and Art Gallery	Queen Victoria Museum Art Gallery provider for OZCAM						1989-03-23 00:00:00.0	QVMAG	Zoology Invertebrates	QVM:23:14473	Unknown		2012-10-10 16:06:01.0			Siphonotus tasmaniensis		Siphonotus tasmaniensis				Polyzoniida	Siphonotidae	Siphonotus	Australia	Australia	Franklin River, W. Tasmania			Tasmania	Australia and New Zealand	Australia	-42.216667	145.91667		17245	79				40			http://data.gbif.org/occurrences/500611446	http://data.gbif.org/ws/rest/occurrence/get?key=500611446
Queen Victoria Museum and Art Gallery	Queen Victoria Museum Art Gallery provider for OZCAM						1992-01-23 00:00:00.0	QVMAG	Zoology Invertebrates	QVM:23:6874	Unknown		2012-10-10 16:06:20.0			Reginaterreuma tarkinensis		Reginaterreuma tarkinensis				Chordeumatida	Metopidiotrichidae	Reginaterreuma	Australia	Australia	Henty River, W. Tasmania			Tasmania	Australia and New Zealand	Australia	-42.033333	145.4		17245	94				40			http://data.gbif.org/occurrences/500615052	http://data.gbif.org/ws/rest/occurrence/get?key=500615052
Queen Victoria Museum and Art Gallery	Queen Victoria Museum Art Gallery provider for OZCAM						1994-02-16 00:00:00.0	QVMAG	Zoology Invertebrates	QVM:23:17340	Unknown		2012-10-10 16:06:08.0			Lissodesmus perporosus		Lissodesmus perporosus				Polydesmida	Dalodesmidae	Lissodesmus	Australia	Australia	Franklin River, W. Tasmania			Tasmania	Australia and New Zealand	Australia	-42.216667	145.91667		17245	79				430			http://data.gbif.org/occurrences/500612774	http://data.gbif.org/ws/rest/occurrence/get?key=500612774
Queen Victoria Museum and Art Gallery	Queen Victoria Museum Art Gallery provider for OZCAM						1992-01-23 00:00:00.0	QVMAG	Zoology Invertebrates	QVM:23:17362	Unknown		2012-10-10 16:06:09.0			Lissodesmus perporosus		Lissodesmus perporosus				Polydesmida	Dalodesmidae	Lissodesmus	Australia	Australia	Henty River, W. Tasmania			Tasmania	Australia and New Zealand	Australia	-42.033333	145.4		17245	94				40			http://data.gbif.org/occurrences/500612817	http://data.gbif.org/ws/rest/occurrence/get?key=500612817
Queen Victoria Museum and Art Gallery	Queen Victoria Museum Art Gallery provider for OZCAM						1987-01-08 00:00:00.0	QVMAG	Zoology Invertebrates	QVM:23:22266	Unknown		2012-10-10 16:06:13.0			Reginaterreuma tarkinensis		Reginaterreuma tarkinensis				Chordeumatida	Metopidiotrichidae	Reginaterreuma	Australia	Australia	Hibbs Lagoon, S.W. Tasmania			Tasmania	Australia and New Zealand	Australia	-42.572224	145.31667		17245	43				5			http://data.gbif.org/occurrences/500613636	http://data.gbif.org/ws/rest/occurrence/get?key=500613636
Australian Museum	Australian Museum provider for OZCAM		Friend, J A				1976-02-20 00:00:00.0	AM	Arachnology	KS.70277	Specimen		2012-09-25 16:00:55.0	Mesibov, Dr Robert - Queen Victoria Museum and Art Gallery - Zoology		Australeuma jeekeli Golovatch, 1986		Australeuma jeekeli Golovatch, 1986		Arthropoda		Chordeumatida	Metopidiotrichidae	Australeuma	Australia	Australia				Tasmania	Australia and New Zealand	Australia	-42.683	145.8		17245	38							http://data.gbif.org/occurrences/478944799	http://data.gbif.org/ws/rest/occurrence/get?key=478944799
Australian Museum	Australian Museum provider for OZCAM		Mesibov, R.				1993-12-27 00:00:00.0	AM	Arachnology	KS.86291	Specimen		2012-09-25 16:04:55.0	Mesibov, R.		Paredrodesmus bicalcar Mesibov		Paredrodesmus bicalcar Mesibov		Arthropoda		Polydesmida	Fam	Paredrodesmus	Australia	Australia				Tasmania	Australia and New Zealand	Australia	-42.1625	145.53387		17245	85							http://data.gbif.org/occurrences/478980394	http://data.gbif.org/ws/rest/occurrence/get?key=478980394
Queen Victoria Museum and Art Gallery	Queen Victoria Museum Art Gallery provider for OZCAM						1993-12-27 00:00:00.0	QVMAG	Zoology Invertebrates	QVM:23:16595	Unknown		2012-10-10 16:06:07.0			Lissodesmus perporosus		Lissodesmus perporosus				Polydesmida	Dalodesmidae	Lissodesmus	Australia	Australia	Crotty, W. Tasmania			Tasmania	Australia and New Zealand	Australia	-42.183334	145.63333		17245	86				80			http://data.gbif.org/occurrences/500612521	http://data.gbif.org/ws/rest/occurrence/get?key=500612521
Queen Victoria Museum and Art Gallery	Queen Victoria Museum Art Gallery provider for OZCAM						1994-02-15 00:00:00.0	QVMAG	Zoology Invertebrates	QVM:23:16597	Unknown		2012-10-10 16:06:07.0			Lissodesmus perporosus		Lissodesmus perporosus				Polydesmida	Dalodesmidae	Lissodesmus	Australia	Australia	Collingwood River - Cardigan River junction, W. Tasmania			Tasmania	Australia and New Zealand	Australia	-42.129166	145.83333		17245	88				410			http://data.gbif.org/occurrences/500612525	http://data.gbif.org/ws/rest/occurrence/get?key=500612525
Queen Victoria Museum and Art Gallery	Queen Victoria Museum Art Gallery provider for OZCAM							QVMAG	Zoology Invertebrates	QVM:23:17301	Unknown		2012-10-10 16:06:08.0			Lissodesmus perporosus		Lissodesmus perporosus				Polydesmida	Dalodesmidae	Lissodesmus	Australia	Australia	Frenchmans Cap, W.Tasmania			Tasmania	Australia and New Zealand	Australia	-42.266666	145.83333		17245	78							http://data.gbif.org/occurrences/500612690	http://data.gbif.org/ws/rest/occurrence/get?key=500612690
California Academy of Sciences	CAS Entomology (ENT)		C. Griswold, D. Silva		OZCG-14		2006-03-14 00:00:00.0	CAS	ENT	9022960	Specimen		2012-11-29 12:57:23.0	Charles E. Griswold		Diplopoda undet		Diplopoda			Diplopoda	(Diplopoda)	(Diplopoda)	(Diplopoda)	Australia	Australia	Newall Creek, Franklin-Gordon Wild Rivers N.P., 9.57km 177° S Queenstown			Tasmania	Australia and New Zealand	United States	-42.16175	145.5393		17245	85							http://data.gbif.org/occurrences/673336186	http://data.gbif.org/ws/rest/occurrence/get?key=673336186
California Academy of Sciences	CAS Entomology (ENT)		C. Griswold, D. Silva		OZCG-14		2006-03-14 00:00:00.0	CAS	ENT	9022961	Specimen		2012-11-29 12:57:23.0	Charles E. Griswold		Diplopoda undet		Diplopoda			Diplopoda	(Diplopoda)	(Diplopoda)	(Diplopoda)	Australia	Australia	Newall Creek, Franklin-Gordon Wild Rivers N.P., 9.57km 177° S Queenstown			Tasmania	Australia and New Zealand	United States	-42.16175	145.5393		17245	85							http://data.gbif.org/occurrences/673336185	http://data.gbif.org/ws/rest/occurrence/get?key=673336185
Queen Victoria Museum and Art Gallery	Queen Victoria Museum Art Gallery provider for OZCAM						1993-10-18 00:00:00.0	QVMAG	Zoology Invertebrates	QVM:23:12037	Unknown		2012-10-10 16:06:00.0			Australeuma simile		Australeuma simile				Chordeumatida	Metopidiotrichidae	Australeuma	Australia	Australia	Birch Inlet, W. Tasmania			Tasmania	Australia and New Zealand	Australia	-42.466667	145.46666		17245	54							http://data.gbif.org/occurrences/500611224	http://data.gbif.org/ws/rest/occurrence/get?key=500611224
Queen Victoria Museum and Art Gallery	Queen Victoria Museum Art Gallery provider for OZCAM						1992-01-23 00:00:00.0	QVMAG	Zoology Invertebrates	QVM:23:8143	Unknown		2012-10-10 16:06:21.0			Gasterogramma psi		Gasterogramma psi				Polydesmida	Dalodesmidae	Gasterogramma	Australia	Australia	Henty River, W. Tasmania			Tasmania	Australia and New Zealand	Australia	-42.033333	145.4		17245	94				40			http://data.gbif.org/occurrences/500615184	http://data.gbif.org/ws/rest/occurrence/get?key=500615184
Queen Victoria Museum and Art Gallery	Queen Victoria Museum Art Gallery provider for OZCAM						1988-03-02 00:00:00.0	QVMAG	Zoology Invertebrates	QVM:23:11690	Unknown		2012-10-10 16:05:59.0			Reginaterreuma tarkinensis		Reginaterreuma tarkinensis				Chordeumatida	Metopidiotrichidae	Reginaterreuma	Australia	Australia	Bubs Hill, W. Tasmania			Tasmania	Australia and New Zealand	Australia	-42.116665	145.76666		17245	87							http://data.gbif.org/occurrences/500611093	http://data.gbif.org/ws/rest/occurrence/get?key=500611093
Australian Museum	Australian Museum provider for OZCAM		Mr Gray & S Eberhard					AM	Arachnology	KS.96000	Specimen		2012-09-25 16:06:59.0	Mesibov, Dr Robert - Queen Victoria Museum and Art Gallery - Zoology		Setoisenoton pallidus Mesibov, 2010		Setoisenoton pallidus Mesibov, 2010		Arthropoda		Polydesmida	Dalodesmidae	Setoisenoton	Australia	Australia				Tasmania	Australia and New Zealand	Australia	-42.3	145.75		17245	77							http://data.gbif.org/occurrences/479014162	http://data.gbif.org/ws/rest/occurrence/get?key=479014162
Queen Victoria Museum and Art Gallery	Queen Victoria Museum Art Gallery provider for OZCAM						1988-03-24 00:00:00.0	QVMAG	Zoology Invertebrates	QVM:23:15187	Unknown		2012-10-10 16:06:01.0			Lissodesmus margaretae A		Lissodesmus margaretae A				Polydesmida	Dalodesmidae	Lissodesmus	Australia	Australia	Gordon River, W. Tasmania			Tasmania	Australia and New Zealand	Australia	-42.55	145.66667		17245	46				200			http://data.gbif.org/occurrences/500611487	http://data.gbif.org/ws/rest/occurrence/get?key=500611487
Queen Victoria Museum and Art Gallery	Queen Victoria Museum Art Gallery provider for OZCAM						1988-03-05 00:00:00.0	QVMAG	Zoology Invertebrates	QVM:23:11693	Unknown		2012-10-10 16:05:59.0			Gasterogramma psi		Gasterogramma psi				Polydesmida	Dalodesmidae	Gasterogramma	Australia	Australia	Bubs Hill, W. Tasmania			Tasmania	Australia and New Zealand	Australia	-42.116665	145.76666		17245	87							http://data.gbif.org/occurrences/500611095	http://data.gbif.org/ws/rest/occurrence/get?key=500611095
Queen Victoria Museum and Art Gallery	Queen Victoria Museum Art Gallery provider for OZCAM						1994-02-15 00:00:00.0	QVMAG	Zoology Invertebrates	QVM:23:22111	Unknown		2012-10-10 16:06:13.0			Tasmanodesmus hardyi		Tasmanodesmus hardyi				Polydesmida	Dalodesmidae	Tasmanodesmus	Australia	Australia	Serpentine River, S.W. Tasmania			Tasmania	Australia and New Zealand	Australia	-42.766666	145.96666		17245	29				640			http://data.gbif.org/occurrences/500613616	http://data.gbif.org/ws/rest/occurrence/get?key=500613616
Australian Museum	Australian Museum provider for OZCAM		Mr Gray & S Eberhard				1989-03-24 00:00:00.0	AM	Arachnology	KS.105126	Specimen		2012-09-25 15:43:26.0	Mesibov, Dr Robert - Queen Victoria Museum and Art Gallery - Zoology		Peterjohnsia titan Shear & Mesibov, 1994		Peterjohnsia titan Shear & Mesibov, 1994		Arthropoda		Chordeumatida	Peterjohnsidae	Peterjohnsia	Australia	Australia				Tasmania	Australia and New Zealand	Australia	-42.45	145.85		17245	58							http://data.gbif.org/occurrences/478763234	http://data.gbif.org/ws/rest/occurrence/get?key=478763234
Queen Victoria Museum and Art Gallery	Queen Victoria Museum Art Gallery provider for OZCAM						1992-01-23 00:00:00.0	QVMAG	Zoology Invertebrates	QVM:23:16546	Unknown		2012-10-10 16:06:06.0			Lissodesmus perporosus		Lissodesmus perporosus				Polydesmida	Dalodesmidae	Lissodesmus	Australia	Australia	Henty River, W. Tasmania			Tasmania	Australia and New Zealand	Australia	-42.033333	145.4		17245	94				40			http://data.gbif.org/occurrences/500612429	http://data.gbif.org/ws/rest/occurrence/get?key=500612429
Queen Victoria Museum and Art Gallery	Queen Victoria Museum Art Gallery provider for OZCAM						1994-02-16 00:00:00.0	QVMAG	Zoology Invertebrates	QVM:23:15189	Unknown		2012-10-10 16:06:01.0			Lissodesmus margaretae A		Lissodesmus margaretae A				Polydesmida	Dalodesmidae	Lissodesmus	Australia	Australia	Franklin River, W. Tasmania			Tasmania	Australia and New Zealand	Australia	-42.216667	145.91667		17245	79				430			http://data.gbif.org/occurrences/500611491	http://data.gbif.org/ws/rest/occurrence/get?key=500611491
Australian Museum	Australian Museum provider for OZCAM		Mr Gray & S Eberhard					AM	Arachnology	KS.95998	Specimen		2012-09-25 16:06:59.0	Mesibov, Dr Robert - Queen Victoria Museum and Art Gallery - Zoology		Gasterogramma psi Jeekel, 1982		Gasterogramma psi Jeekel, 1982		Arthropoda		Polydesmida	Dalodesmidae	Gasterogramma	Australia	Australia				Tasmania	Australia and New Zealand	Australia	-42.3	145.75		17245	77							http://data.gbif.org/occurrences/479014152	http://data.gbif.org/ws/rest/occurrence/get?key=479014152
Queen Victoria Museum and Art Gallery	Queen Victoria Museum Art Gallery provider for OZCAM						1994-02-16 00:00:00.0	QVMAG	Zoology Invertebrates	QVM:23:16593	Unknown		2012-10-10 16:06:07.0			Lissodesmus perporosus		Lissodesmus perporosus				Polydesmida	Dalodesmidae	Lissodesmus	Australia	Australia	Franklin River, W. Tasmania			Tasmania	Australia and New Zealand	Australia	-42.216667	145.91667		17245	79				430			http://data.gbif.org/occurrences/500612517	http://data.gbif.org/ws/rest/occurrence/get?key=500612517
Queen Victoria Museum and Art Gallery	Queen Victoria Museum Art Gallery provider for OZCAM						1992-05-06 00:00:00.0	QVMAG	Zoology Invertebrates	QVM:23:16490	Unknown		2012-10-10 16:06:06.0			Lissodesmus perporosus		Lissodesmus perporosus				Polydesmida	Dalodesmidae	Lissodesmus	Australia	Australia	Tarraleah, Central Plateau, Tasmania			Tasmania	Australia and New Zealand	Australia	-42.3	146.45		17246	74				760			http://data.gbif.org/occurrences/500612314	http://data.gbif.org/ws/rest/occurrence/get?key=500612314
Field Museum	Field Museum of Natural History (Zoology) Insect, Arachnid and Myriapod Collection	Copyright © 2012 The Field Museum of Natural History Full details may be found at http://fieldmuseum.org/about/copyright-information	J. B. Kethley	Kethley 260	FMHD#77-161		1977-02-21 00:00:00.0	FMNH	Insects	FMNH-INS 0000 014 378	Specimen		2012-09-18 11:41:33.0	A. Ghiron		Polydesmida		Polydesmida	Animalia	Arthropoda	Diplopoda	Polydesmida			Australia	Australia	Styx Vly. 15km WNW Maydena [end of S Styx Rd., really SE Maydena]		Oceania	Tasmania	Australia and New Zealand	United States	-42.8333	146.6167		17246	16							http://data.gbif.org/occurrences/665968918	http://data.gbif.org/ws/rest/occurrence/get?key=665968918
Queen Victoria Museum and Art Gallery	Queen Victoria Museum Art Gallery provider for OZCAM						1992-05-09 00:00:00.0	QVMAG	Zoology Invertebrates	QVM:23:16498	Unknown		2012-10-10 16:06:06.0			Lissodesmus perporosus		Lissodesmus perporosus				Polydesmida	Dalodesmidae	Lissodesmus	Australia	Australia	Tarraleah, Central Plateau, Tasmania			Tasmania	Australia and New Zealand	Australia	-42.3	146.45		17246	74				750			http://data.gbif.org/occurrences/500612329	http://data.gbif.org/ws/rest/occurrence/get?key=500612329
Queen Victoria Museum and Art Gallery	Queen Victoria Museum Art Gallery provider for OZCAM						1992-04-17 00:00:00.0	QVMAG	Zoology Invertebrates	QVM:23:8401	Unknown		2012-10-10 16:06:22.0			Tasmanodesmus hardyi		Tasmanodesmus hardyi				Polydesmida	Dalodesmidae	Tasmanodesmus	Australia	Australia	Tarraleah, Central Plateau, Tasmania			Tasmania	Australia and New Zealand	Australia	-42.3	146.45		17246	74				720			http://data.gbif.org/occurrences/500615247	http://data.gbif.org/ws/rest/occurrence/get?key=500615247
Queen Victoria Museum and Art Gallery	Queen Victoria Museum Art Gallery provider for OZCAM						1992-05-01 00:00:00.0	QVMAG	Zoology Invertebrates	QVM:23:16503	Unknown		2012-10-10 16:06:06.0			Lissodesmus perporosus		Lissodesmus perporosus				Polydesmida	Dalodesmidae	Lissodesmus	Australia	Australia	Laughing Jack Lagoon, Central Plateau, Tasmania			Tasmania	Australia and New Zealand	Australia	-42.166668	146.28334		17246	82				920			http://data.gbif.org/occurrences/500612340	http://data.gbif.org/ws/rest/occurrence/get?key=500612340
Australian Museum	Australian Museum provider for OZCAM		Evans, J W				1950-03-10 00:00:00.0	AM	Arachnology	KS.41391	Specimen		2012-09-25 15:55:50.0	Mesibov, Dr Robert - Queen Victoria Museum and Art Gallery - Zoology		Gasterogramma psi Jeekel, 1982		Gasterogramma psi Jeekel, 1982		Arthropoda		Polydesmida	Dalodesmidae	Gasterogramma	Australia	Australia				Tasmania	Australia and New Zealand	Australia	-42.7	146.4		17246	34							http://data.gbif.org/occurrences/478898567	http://data.gbif.org/ws/rest/occurrence/get?key=478898567
Queen Victoria Museum and Art Gallery	Queen Victoria Museum Art Gallery provider for OZCAM						1992-05-05 00:00:00.0	QVMAG	Zoology Invertebrates	QVM:23:16492	Unknown		2012-10-10 16:06:06.0			Lissodesmus perporosus		Lissodesmus perporosus				Polydesmida	Dalodesmidae	Lissodesmus	Australia	Australia	Tarraleah, Central Plateau, Tasmania			Tasmania	Australia and New Zealand	Australia	-42.3	146.45		17246	74				770			http://data.gbif.org/occurrences/500612317	http://data.gbif.org/ws/rest/occurrence/get?key=500612317
Queen Victoria Museum and Art Gallery	Queen Victoria Museum Art Gallery provider for OZCAM						1992-05-03 00:00:00.0	QVMAG	Zoology Invertebrates	QVM:23:8395	Unknown		2012-10-10 16:06:21.0			Tasmanodesmus hardyi		Tasmanodesmus hardyi				Polydesmida	Dalodesmidae	Tasmanodesmus	Australia	Australia	Tarraleah, Central Plateau, Tasmania			Tasmania	Australia and New Zealand	Australia	-42.3	146.45		17246	74				730			http://data.gbif.org/occurrences/500615235	http://data.gbif.org/ws/rest/occurrence/get?key=500615235
Queen Victoria Museum and Art Gallery	Queen Victoria Museum Art Gallery provider for OZCAM						1994-02-22 00:00:00.0	QVMAG	Zoology Invertebrates	QVM:23:15231	Unknown		2012-10-10 16:06:02.0			Lissodesmus margaretae		Lissodesmus margaretae				Polydesmida	Dalodesmidae	Lissodesmus	Australia	Australia	Wedge Inlet, Lake Gordon, S.W. Tasmania			Tasmania	Australia and New Zealand	Australia	-42.833332	146.2		17246	12				330			http://data.gbif.org/occurrences/500611573	http://data.gbif.org/ws/rest/occurrence/get?key=500611573
Queen Victoria Museum and Art Gallery	Queen Victoria Museum Art Gallery provider for OZCAM						1994-12-08 00:00:00.0	QVMAG	Zoology Invertebrates	QVM:23:17156	Unknown		2012-10-10 16:06:07.0			Notodesmus scotius		Notodesmus scotius				Polydesmida	Paradoxosomatidae	Notodesmus	Australia	Australia	Lake St Clair, W. Tasmania			Tasmania	Australia and New Zealand	Australia	-42.083332	146.08333		17246	90				740			http://data.gbif.org/occurrences/500612540	http://data.gbif.org/ws/rest/occurrence/get?key=500612540
Field Museum	Field Museum of Natural History (Zoology) Insect, Arachnid and Myriapod Collection	Copyright © 2012 The Field Museum of Natural History Full details may be found at http://fieldmuseum.org/about/copyright-information	J. B. Kethley	Kethley 260	FMHD#77-161		1977-02-21 00:00:00.0	FMNH	Insects	FMNH-INS 0000 014 377	Specimen		2012-09-18 11:41:33.0	A. Ghiron		Chordeumatida		Chordeumatida	Animalia	Arthropoda	Diplopoda	Chordeumatida			Australia	Australia	Styx Vly. 15km WNW Maydena [end of S Styx Rd., really SE Maydena]		Oceania	Tasmania	Australia and New Zealand	United States	-42.8333	146.6167		17246	16							http://data.gbif.org/occurrences/665968921	http://data.gbif.org/ws/rest/occurrence/get?key=665968921
Queen Victoria Museum and Art Gallery	Queen Victoria Museum Art Gallery provider for OZCAM						1994-12-08 00:00:00.0	QVMAG	Zoology Invertebrates	QVM:23:17163	Unknown		2012-10-10 16:06:07.0			Notodesmus scotius		Notodesmus scotius				Polydesmida	Paradoxosomatidae	Notodesmus	Australia	Australia	Lake St Clair, W. Tasmania			Tasmania	Australia and New Zealand	Australia	-42.083332	146.08333		17246	90				740			http://data.gbif.org/occurrences/500612542	http://data.gbif.org/ws/rest/occurrence/get?key=500612542
Queen Victoria Museum and Art Gallery	Queen Victoria Museum Art Gallery provider for OZCAM						1973-04-07 00:00:00.0	QVMAG	Zoology Invertebrates	QVM:23:21907	Unknown		2012-10-10 16:06:12.0			Notodesmus scotius		Notodesmus scotius				Polydesmida	Paradoxosomatidae	Notodesmus	Australia	Australia	Lake St Clair, W. Tasmania			Tasmania	Australia and New Zealand	Australia	-42.083332	146.08333		17246	90							http://data.gbif.org/occurrences/500613573	http://data.gbif.org/ws/rest/occurrence/get?key=500613573
Field Museum	Field Museum of Natural History (Zoology) Insect, Arachnid and Myriapod Collection	Copyright © 2012 The Field Museum of Natural History Full details may be found at http://fieldmuseum.org/about/copyright-information	J. B. Kethley	Berlese #262	FMHD#77-163		1977-02-21 00:00:00.0	FMNH	Insects	FMNH-INS 0000 014 374	Specimen		2012-09-18 11:42:47.0	A. Ghiron		Chordeumatida		Chordeumatida	Animalia	Arthropoda	Diplopoda	Chordeumatida			Australia	Australia	25km WNW Maydena, Styx Vly. [end of S Gee Creek Rd., really SE Maydena]		Oceania	Tasmania	Australia and New Zealand	United States	-42.8333	146.7		17246	17							http://data.gbif.org/occurrences/665981664	http://data.gbif.org/ws/rest/occurrence/get?key=665981664
Queen Victoria Museum and Art Gallery	Queen Victoria Museum Art Gallery provider for OZCAM						1992-05-07 00:00:00.0	QVMAG	Zoology Invertebrates	QVM:23:16504	Unknown		2012-10-10 16:06:06.0			Lissodesmus perporosus		Lissodesmus perporosus				Polydesmida	Dalodesmidae	Lissodesmus	Australia	Australia	Laughing Jack Lagoon, Central Plateau, Tasmania			Tasmania	Australia and New Zealand	Australia	-42.166668	146.28334		17246	82				880			http://data.gbif.org/occurrences/500612342	http://data.gbif.org/ws/rest/occurrence/get?key=500612342
Queen Victoria Museum and Art Gallery	Queen Victoria Museum Art Gallery provider for OZCAM							QVMAG	Zoology Invertebrates	QVM:23:6830	Unknown		2012-10-10 16:06:20.0			Tasmanodesmus hardyi		Tasmanodesmus hardyi				Polydesmida	Dalodesmidae	Tasmanodesmus	Australia	Australia	Tarraleah, Central Plateau, Tasmania			Tasmania	Australia and New Zealand	Australia	-42.3	146.45		17246	74							http://data.gbif.org/occurrences/500615002	http://data.gbif.org/ws/rest/occurrence/get?key=500615002
Queen Victoria Museum and Art Gallery	Queen Victoria Museum Art Gallery provider for OZCAM						1992-04-29 00:00:00.0	QVMAG	Zoology Invertebrates	QVM:23:17353	Unknown		2012-10-10 16:06:08.0			Lissodesmus perporosus		Lissodesmus perporosus				Polydesmida	Dalodesmidae	Lissodesmus	Australia	Australia	Laughing Jack Lagoon, Central Plateau, Tasmania			Tasmania	Australia and New Zealand	Australia	-42.166668	146.28334		17246	82				860			http://data.gbif.org/occurrences/500612799	http://data.gbif.org/ws/rest/occurrence/get?key=500612799
Queen Victoria Museum and Art Gallery	Queen Victoria Museum Art Gallery provider for OZCAM						1992-05-02 00:00:00.0	QVMAG	Zoology Invertebrates	QVM:23:6606	Unknown		2012-10-10 16:06:19.0			Neocambrisoma cachinnus		Neocambrisoma cachinnus				Chordeumatida	Metopidiotrichidae	Neocambrisoma	Australia	Australia	Tarraleah, Central Plateau, Tasmania			Tasmania	Australia and New Zealand	Australia	-42.3	146.45		17246	74				750			http://data.gbif.org/occurrences/500614716	http://data.gbif.org/ws/rest/occurrence/get?key=500614716
Queen Victoria Museum and Art Gallery	Queen Victoria Museum Art Gallery provider for OZCAM						1992-04-20 00:00:00.0	QVMAG	Zoology Invertebrates	QVM:23:6621	Unknown		2012-10-10 16:06:19.0			Peterjohnsia titan		Peterjohnsia titan				Chordeumatida	Peterjohnsiidae	Peterjohnsia	Australia	Australia	Laughing Jack Lagoon, Central Plateau, Tasmania			Tasmania	Australia and New Zealand	Australia	-42.166668	146.28334		17246	82				930			http://data.gbif.org/occurrences/500614746	http://data.gbif.org/ws/rest/occurrence/get?key=500614746
Queen Victoria Museum and Art Gallery	Queen Victoria Museum Art Gallery provider for OZCAM						1992-05-02 00:00:00.0	QVMAG	Zoology Invertebrates	QVM:23:6607	Unknown		2012-10-10 16:06:19.0			Neocambrisoma cachinnus		Neocambrisoma cachinnus				Chordeumatida	Metopidiotrichidae	Neocambrisoma	Australia	Australia	Tarraleah, Central Plateau, Tasmania			Tasmania	Australia and New Zealand	Australia	-42.3	146.45		17246	74				750			http://data.gbif.org/occurrences/500614717	http://data.gbif.org/ws/rest/occurrence/get?key=500614717
Queen Victoria Museum and Art Gallery	Queen Victoria Museum Art Gallery provider for OZCAM						1994-02-17 00:00:00.0	QVMAG	Zoology Invertebrates	QVM:23:13957	Unknown		2012-10-10 16:06:01.0			Reginaterreuma tarkinensis		Reginaterreuma tarkinensis				Chordeumatida	Metopidiotrichidae	Reginaterreuma	Australia	Australia	King William Saddle, W. Tasmania			Tasmania	Australia and New Zealand	Australia	-42.2	146.11667		17246	81				820			http://data.gbif.org/occurrences/500611420	http://data.gbif.org/ws/rest/occurrence/get?key=500611420
Field Museum	Field Museum of Natural History (Zoology) Insect, Arachnid and Myriapod Collection	Copyright © 2012 The Field Museum of Natural History Full details may be found at http://fieldmuseum.org/about/copyright-information	J. B. Kethley	Berlese #262	FMHD#77-163		1977-02-21 00:00:00.0	FMNH	Insects	FMNH-INS 0000 014 373	Specimen		2012-09-18 11:42:47.0	A. Ghiron		Polydesmida		Polydesmida	Animalia	Arthropoda	Diplopoda	Polydesmida			Australia	Australia	25km WNW Maydena, Styx Vly. [end of S Gee Creek Rd., really SE Maydena]		Oceania	Tasmania	Australia and New Zealand	United States	-42.8333	146.7		17246	17							http://data.gbif.org/occurrences/665981666	http://data.gbif.org/ws/rest/occurrence/get?key=665981666
Australian Museum	Australian Museum provider for OZCAM		Mesibov, R.				1994-02-18 00:00:00.0	AM	Arachnology	KS.86292	Specimen		2012-09-25 16:04:55.0	Mesibov, R.		Paredrodesmus monticolus Mesibov		Paredrodesmus monticolus Mesibov		Arthropoda		Polydesmida	Fam	Paredrodesmus	Australia	Australia				Tasmania	Australia and New Zealand	Australia	-42.26693	146.2736		17246	72							http://data.gbif.org/occurrences/478980396	http://data.gbif.org/ws/rest/occurrence/get?key=478980396
Queen Victoria Museum and Art Gallery	Queen Victoria Museum Art Gallery provider for OZCAM						1994-02-18 00:00:00.0	QVMAG	Zoology Invertebrates	QVM:23:13969	Unknown		2012-10-10 16:06:01.0			Tasmanodesmus hardyi		Tasmanodesmus hardyi				Polydesmida	Dalodesmidae	Tasmanodesmus	Australia	Australia	Tarraleah, Central Plateau, Tasmania			Tasmania	Australia and New Zealand	Australia	-42.3	146.45		17246	74				630			http://data.gbif.org/occurrences/500611424	http://data.gbif.org/ws/rest/occurrence/get?key=500611424
Museum Victoria	Museum Victoria provider for OZCAM		Neboiss, Arturs				1967-02-25 00:00:00.0	NMV	Entomology	K10192	Specimen		2012-10-10 16:19:40.0	Mesibov, Robert		Lissodesmus modestus		Lissodesmus modestus	Anamalia	Arthropoda		Polydesmida	Dalodesmidae	Lissodesmus	Australia	Australia	10mls W of Maydena {Maydena lat/long}			Tasmania	Australia and New Zealand	Australia	-42.8	146.6		17246	26							http://data.gbif.org/occurrences/478293563	http://data.gbif.org/ws/rest/occurrence/get?key=478293563
Queen Victoria Museum and Art Gallery	Queen Victoria Museum Art Gallery provider for OZCAM						1992-04-21 00:00:00.0	QVMAG	Zoology Invertebrates	QVM:23:6609	Unknown		2012-10-10 16:06:19.0			Neocambrisoma cachinnus		Neocambrisoma cachinnus				Chordeumatida	Metopidiotrichidae	Neocambrisoma	Australia	Australia	Laughing Jack Lagoon, Central Plateau, Tasmania			Tasmania	Australia and New Zealand	Australia	-42.166668	146.28334		17246	82				880			http://data.gbif.org/occurrences/500614722	http://data.gbif.org/ws/rest/occurrence/get?key=500614722
Queen Victoria Museum and Art Gallery	Queen Victoria Museum Art Gallery provider for OZCAM						1992-04-30 00:00:00.0	QVMAG	Zoology Invertebrates	QVM:23:6711	Unknown		2012-10-10 16:06:19.0			Australeuma jeekeli		Australeuma jeekeli				Chordeumatida	Metopidiotrichidae	Australeuma	Australia	Australia	Laughing Jack Lagoon, Central Plateau, Tasmania			Tasmania	Australia and New Zealand	Australia	-42.166668	146.28334		17246	82				950			http://data.gbif.org/occurrences/500614820	http://data.gbif.org/ws/rest/occurrence/get?key=500614820
Museum Victoria	Museum Victoria provider for OZCAM						1972-03-10 00:00:00.0	NMV	Entomology	K10196	Specimen		2012-10-10 16:19:40.0	Mesibov, Robert		Paredrodesmus monticolis		Paredrodesmus monticolis	Anamalia	Arthropoda		Polydesmida	Dalodesmidae	Paredrodesmus	Australia	Australia	Lake Pedder			Tasmania	Australia and New Zealand	Australia	-43.0	146.1		17246	1							http://data.gbif.org/occurrences/478293566	http://data.gbif.org/ws/rest/occurrence/get?key=478293566
Australian Museum	Australian Museum provider for OZCAM		Mesibov, Dr Robert - Queen Victoria Museum and Art Gallery - Zoology				2003-11-29 00:00:00.0	AM	Arachnology	KS.91167	Specimen		2012-09-25 16:05:40.0	Mesibov, Dr Robert - Queen Victoria Museum and Art Gallery - Zoology		Lissodesmus bashfordi Mesibov, 2005		Lissodesmus bashfordi Mesibov, 2005		Arthropoda		Polydesmida	Dalodesmidae	Lissodesmus	Australia	Australia				Tasmania	Australia and New Zealand	Australia	-42.92332	146.97083		17246	9							http://data.gbif.org/occurrences/478993014	http://data.gbif.org/ws/rest/occurrence/get?key=478993014
Queen Victoria Museum and Art Gallery	Queen Victoria Museum Art Gallery provider for OZCAM						1952-12-26 00:00:00.0	QVMAG	Zoology Invertebrates	QVM:23:16208	Unknown		2012-10-10 16:06:05.0			Tasmanodesmus hardyi		Tasmanodesmus hardyi				Polydesmida	Dalodesmidae	Tasmanodesmus	Australia	Australia	Tarraleah, Central Plateau, Tasmania			Tasmania	Australia and New Zealand	Australia	-42.3	146.45		17246	74							http://data.gbif.org/occurrences/500612191	http://data.gbif.org/ws/rest/occurrence/get?key=500612191
Queen Victoria Museum and Art Gallery	Queen Victoria Museum Art Gallery provider for OZCAM						1992-05-03 00:00:00.0	QVMAG	Zoology Invertebrates	QVM:23:16493	Unknown		2012-10-10 16:06:06.0			Lissodesmus perporosus		Lissodesmus perporosus				Polydesmida	Dalodesmidae	Lissodesmus	Australia	Australia	Tarraleah, Central Plateau, Tasmania			Tasmania	Australia and New Zealand	Australia	-42.3	146.45		17246	74				740			http://data.gbif.org/occurrences/500612319	http://data.gbif.org/ws/rest/occurrence/get?key=500612319
Queen Victoria Museum and Art Gallery	Queen Victoria Museum Art Gallery provider for OZCAM						1992-04-18 00:00:00.0	QVMAG	Zoology Invertebrates	QVM:23:8396	Unknown		2012-10-10 16:06:21.0			Tasmanodesmus hardyi		Tasmanodesmus hardyi				Polydesmida	Dalodesmidae	Tasmanodesmus	Australia	Australia	Tarraleah, Central Plateau, Tasmania			Tasmania	Australia and New Zealand	Australia	-42.3	146.45		17246	74				720			http://data.gbif.org/occurrences/500615237	http://data.gbif.org/ws/rest/occurrence/get?key=500615237
Queen Victoria Museum and Art Gallery	Queen Victoria Museum Art Gallery provider for OZCAM						1992-05-07 00:00:00.0	QVMAG	Zoology Invertebrates	QVM:23:6596	Unknown		2012-10-10 16:06:19.0			Neocambrisoma cachinnus		Neocambrisoma cachinnus				Chordeumatida	Metopidiotrichidae	Neocambrisoma	Australia	Australia	Laughing Jack Lagoon, Central Plateau, Tasmania			Tasmania	Australia and New Zealand	Australia	-42.166668	146.28334		17246	82				900			http://data.gbif.org/occurrences/500614698	http://data.gbif.org/ws/rest/occurrence/get?key=500614698
Queen Victoria Museum and Art Gallery	Queen Victoria Museum Art Gallery provider for OZCAM						1992-04-18 00:00:00.0	QVMAG	Zoology Invertebrates	QVM:23:6612	Unknown		2012-10-10 16:06:19.0			Peterjohnsia titan		Peterjohnsia titan				Chordeumatida	Peterjohnsiidae	Peterjohnsia	Australia	Australia	Tarraleah, Central Plateau, Tasmania			Tasmania	Australia and New Zealand	Australia	-42.3	146.45		17246	74				710			http://data.gbif.org/occurrences/500614728	http://data.gbif.org/ws/rest/occurrence/get?key=500614728
Queen Victoria Museum and Art Gallery	Queen Victoria Museum Art Gallery provider for OZCAM						1992-04-30 00:00:00.0	QVMAG	Zoology Invertebrates	QVM:23:6714	Unknown		2012-10-10 16:06:19.0			Australeuma jeekeli		Australeuma jeekeli				Chordeumatida	Metopidiotrichidae	Australeuma	Australia	Australia	Laughing Jack Lagoon, Central Plateau, Tasmania			Tasmania	Australia and New Zealand	Australia	-42.166668	146.28334		17246	82				950			http://data.gbif.org/occurrences/500614826	http://data.gbif.org/ws/rest/occurrence/get?key=500614826
Queen Victoria Museum and Art Gallery	Queen Victoria Museum Art Gallery provider for OZCAM						1992-05-09 00:00:00.0	QVMAG	Zoology Invertebrates	QVM:23:8096	Unknown		2012-10-10 16:06:21.0			Gasterogramma psi		Gasterogramma psi				Polydesmida	Dalodesmidae	Gasterogramma	Australia	Australia	Tarraleah, Central Plateau, Tasmania			Tasmania	Australia and New Zealand	Australia	-42.3	146.45		17246	74				750			http://data.gbif.org/occurrences/500615101	http://data.gbif.org/ws/rest/occurrence/get?key=500615101
Queen Victoria Museum and Art Gallery	Queen Victoria Museum Art Gallery provider for OZCAM						1992-04-22 00:00:00.0	QVMAG	Zoology Invertebrates	QVM:23:8111	Unknown		2012-10-10 16:06:21.0			Gasterogramma psi		Gasterogramma psi				Polydesmida	Dalodesmidae	Gasterogramma	Australia	Australia	Tarraleah, Central Plateau, Tasmania			Tasmania	Australia and New Zealand	Australia	-42.3	146.45		17246	74				720			http://data.gbif.org/occurrences/500615131	http://data.gbif.org/ws/rest/occurrence/get?key=500615131
Queen Victoria Museum and Art Gallery	Queen Victoria Museum Art Gallery provider for OZCAM						1992-05-02 00:00:00.0	QVMAG	Zoology Invertebrates	QVM:23:8104	Unknown		2012-10-10 16:06:21.0			Gasterogramma psi		Gasterogramma psi				Polydesmida	Dalodesmidae	Gasterogramma	Australia	Australia	Tarraleah, Central Plateau, Tasmania			Tasmania	Australia and New Zealand	Australia	-42.3	146.45		17246	74				750			http://data.gbif.org/occurrences/500615117	http://data.gbif.org/ws/rest/occurrence/get?key=500615117
Queen Victoria Museum and Art Gallery	Queen Victoria Museum Art Gallery provider for OZCAM						1994-02-22 00:00:00.0	QVMAG	Zoology Invertebrates	QVM:23:14024	Unknown		2012-10-10 16:06:01.0			Gasterogramma psi		Gasterogramma psi				Polydesmida	Dalodesmidae	Gasterogramma	Australia	Australia	Strathgordon Road, S.E. Tasmania			Tasmania	Australia and New Zealand	Australia	-42.8	146.05		17246	20				360			http://data.gbif.org/occurrences/500611432	http://data.gbif.org/ws/rest/occurrence/get?key=500611432
Queen Victoria Museum and Art Gallery	Queen Victoria Museum Art Gallery provider for OZCAM						1992-10-20 00:00:00.0	QVMAG	Zoology Invertebrates	QVM:23:15207	Unknown		2012-10-10 16:06:01.0			Lissodesmus margaretae C		Lissodesmus margaretae C				Polydesmida	Dalodesmidae	Lissodesmus	Australia	Australia	Tarraleah, Central Plateau, Tasmania			Tasmania	Australia and New Zealand	Australia	-42.3	146.45		17246	74				710			http://data.gbif.org/occurrences/500611527	http://data.gbif.org/ws/rest/occurrence/get?key=500611527
Queen Victoria Museum and Art Gallery	Queen Victoria Museum Art Gallery provider for OZCAM						1992-05-03 00:00:00.0	QVMAG	Zoology Invertebrates	QVM:23:16497	Unknown		2012-10-10 16:06:06.0			Lissodesmus perporosus		Lissodesmus perporosus				Polydesmida	Dalodesmidae	Lissodesmus	Australia	Australia	Tarraleah, Central Plateau, Tasmania			Tasmania	Australia and New Zealand	Australia	-42.3	146.45		17246	74				770			http://data.gbif.org/occurrences/500612327	http://data.gbif.org/ws/rest/occurrence/get?key=500612327
Queen Victoria Museum and Art Gallery	Queen Victoria Museum Art Gallery provider for OZCAM						1987-02-26 00:00:00.0	QVMAG	Zoology Invertebrates	QVM:23:15273	Unknown		2012-10-10 16:06:02.0			Lissodesmus margaretae		Lissodesmus margaretae				Polydesmida	Dalodesmidae	Lissodesmus	Australia	Australia	Wayatinah, S.W. Tasmania			Tasmania	Australia and New Zealand	Australia	-42.383335	146.5		17246	65				1020			http://data.gbif.org/occurrences/500611652	http://data.gbif.org/ws/rest/occurrence/get?key=500611652
Queen Victoria Museum and Art Gallery	Queen Victoria Museum Art Gallery provider for OZCAM						1994-02-23 00:00:00.0	QVMAG	Zoology Invertebrates	QVM:23:15308	Unknown		2012-10-10 16:06:02.0			Lissodesmus modestus		Lissodesmus modestus				Polydesmida	Dalodesmidae	Lissodesmus	Australia	Australia	Needles Picnic Ground, S.W. Tasmania			Tasmania	Australia and New Zealand	Australia	-42.716667	146.45		17246	24				460			http://data.gbif.org/occurrences/500611703	http://data.gbif.org/ws/rest/occurrence/get?key=500611703
Queen Victoria Museum and Art Gallery	Queen Victoria Museum Art Gallery provider for OZCAM						1992-04-18 00:00:00.0	QVMAG	Zoology Invertebrates	QVM:23:8407	Unknown		2012-10-10 16:06:22.0			Tasmanodesmus hardyi		Tasmanodesmus hardyi				Polydesmida	Dalodesmidae	Tasmanodesmus	Australia	Australia	Tarraleah, Central Plateau, Tasmania			Tasmania	Australia and New Zealand	Australia	-42.3	146.45		17246	74				720			http://data.gbif.org/occurrences/500615259	http://data.gbif.org/ws/rest/occurrence/get?key=500615259
Queen Victoria Museum and Art Gallery	Queen Victoria Museum Art Gallery provider for OZCAM						1992-05-02 00:00:00.0	QVMAG	Zoology Invertebrates	QVM:23:8192	Unknown		2012-10-10 16:06:21.0			Gasterogramma psi		Gasterogramma psi				Polydesmida	Dalodesmidae	Gasterogramma	Australia	Australia	Tarraleah, Central Plateau, Tasmania			Tasmania	Australia and New Zealand	Australia	-42.3	146.45		17246	74				770			http://data.gbif.org/occurrences/500615231	http://data.gbif.org/ws/rest/occurrence/get?key=500615231
Field Museum	Field Museum of Natural History (Zoology) Insect, Arachnid and Myriapod Collection	Copyright © 2012 The Field Museum of Natural History Full details may be found at http://fieldmuseum.org/about/copyright-information	J. B. Kethley	Berlese #261	FMHD#77-162		1977-02-21 00:00:00.0	FMNH	Insects	FMNH-INS 0000 014 366	Specimen		2012-09-18 11:42:22.0	A. Ghiron		Chordeumatida		Chordeumatida	Animalia	Arthropoda	Diplopoda	Chordeumatida			Australia	Australia	25km WNW Maydena, Styx Vly. [end of S Gee Creek Rd., really SE Maydena]		Oceania	Tasmania	Australia and New Zealand	United States	-42.8333	146.7		17246	17							http://data.gbif.org/occurrences/665977601	http://data.gbif.org/ws/rest/occurrence/get?key=665977601
Queen Victoria Museum and Art Gallery	Queen Victoria Museum Art Gallery provider for OZCAM						1992-06-08 00:00:00.0	QVMAG	Zoology Invertebrates	QVM:23:8090	Unknown		2012-10-10 16:06:21.0			Gasterogramma psi		Gasterogramma psi				Polydesmida	Dalodesmidae	Gasterogramma	Australia	Australia	Tarraleah, Central Plateau, Tasmania			Tasmania	Australia and New Zealand	Australia	-42.3	146.45		17246	74				740			http://data.gbif.org/occurrences/500615091	http://data.gbif.org/ws/rest/occurrence/get?key=500615091
Queen Victoria Museum and Art Gallery	Queen Victoria Museum Art Gallery provider for OZCAM						1992-04-15 00:00:00.0	QVMAG	Zoology Invertebrates	QVM:23:8106	Unknown		2012-10-10 16:06:21.0			Gasterogramma psi		Gasterogramma psi				Polydesmida	Dalodesmidae	Gasterogramma	Australia	Australia	Tarraleah, Central Plateau, Tasmania			Tasmania	Australia and New Zealand	Australia	-42.3	146.45		17246	74				690			http://data.gbif.org/occurrences/500615121	http://data.gbif.org/ws/rest/occurrence/get?key=500615121
Australian Museum	Australian Museum provider for OZCAM		Smith, S. J.				1987-02-26 00:00:00.0	AM	Arachnology	KS.91180	Specimen		2012-09-25 16:05:41.0	Mesibov, Dr Robert - Queen Victoria Museum and Art Gallery - Zoology		Lissodesmus montanus Mesibov, 2005		Lissodesmus montanus Mesibov, 2005		Arthropoda		Polydesmida	Dalodesmidae	Lissodesmus	Australia	Australia				Tasmania	Australia and New Zealand	Australia	-42.383	146.066		17246	60							http://data.gbif.org/occurrences/478993091	http://data.gbif.org/ws/rest/occurrence/get?key=478993091
Queen Victoria Museum and Art Gallery	Queen Victoria Museum Art Gallery provider for OZCAM						1992-05-04 00:00:00.0	QVMAG	Zoology Invertebrates	QVM:23:8097	Unknown		2012-10-10 16:06:21.0			Gasterogramma psi		Gasterogramma psi				Polydesmida	Dalodesmidae	Gasterogramma	Australia	Australia	Tarraleah, Central Plateau, Tasmania			Tasmania	Australia and New Zealand	Australia	-42.3	146.45		17246	74				750			http://data.gbif.org/occurrences/500615103	http://data.gbif.org/ws/rest/occurrence/get?key=500615103
Queen Victoria Museum and Art Gallery	Queen Victoria Museum Art Gallery provider for OZCAM						1992-05-02 00:00:00.0	QVMAG	Zoology Invertebrates	QVM:23:8112	Unknown		2012-10-10 16:06:21.0			Gasterogramma psi		Gasterogramma psi				Polydesmida	Dalodesmidae	Gasterogramma	Australia	Australia	Tarraleah, Central Plateau, Tasmania			Tasmania	Australia and New Zealand	Australia	-42.3	146.45		17246	74				750			http://data.gbif.org/occurrences/500615133	http://data.gbif.org/ws/rest/occurrence/get?key=500615133
Queen Victoria Museum and Art Gallery	Queen Victoria Museum Art Gallery provider for OZCAM						1994-02-24 00:00:00.0	QVMAG	Zoology Invertebrates	QVM:23:15296	Unknown		2012-10-10 16:06:02.0			Lissodesmus modestus		Lissodesmus modestus				Polydesmida	Dalodesmidae	Lissodesmus	Australia	Australia	Maydena, S.E. Tasmania			Tasmania	Australia and New Zealand	Australia	-42.75	146.61667		17246	26				570			http://data.gbif.org/occurrences/500611679	http://data.gbif.org/ws/rest/occurrence/get?key=500611679
Queen Victoria Museum and Art Gallery	Queen Victoria Museum Art Gallery provider for OZCAM						1992-05-01 00:00:00.0	QVMAG	Zoology Invertebrates	QVM:23:17356	Unknown		2012-10-10 16:06:08.0			Lissodesmus perporosus		Lissodesmus perporosus				Polydesmida	Dalodesmidae	Lissodesmus	Australia	Australia	Laughing Jack Lagoon, Central Plateau, Tasmania			Tasmania	Australia and New Zealand	Australia	-42.166668	146.28334		17246	82				920			http://data.gbif.org/occurrences/500612804	http://data.gbif.org/ws/rest/occurrence/get?key=500612804
Queen Victoria Museum and Art Gallery	Queen Victoria Museum Art Gallery provider for OZCAM						1992-04-30 00:00:00.0	QVMAG	Zoology Invertebrates	QVM:23:6594	Unknown		2012-10-10 16:06:19.0			Peterjohnsia titan		Peterjohnsia titan				Chordeumatida	Peterjohnsiidae	Peterjohnsia	Australia	Australia	Laughing Jack Lagoon, Central Plateau, Tasmania			Tasmania	Australia and New Zealand	Australia	-42.166668	146.28334		17246	82				950			http://data.gbif.org/occurrences/500614695	http://data.gbif.org/ws/rest/occurrence/get?key=500614695
Queen Victoria Museum and Art Gallery	Queen Victoria Museum Art Gallery provider for OZCAM						1992-04-19 00:00:00.0	QVMAG	Zoology Invertebrates	QVM:23:6611	Unknown		2012-10-10 16:06:19.0			Peterjohnsia titan		Peterjohnsia titan				Chordeumatida	Peterjohnsiidae	Peterjohnsia	Australia	Australia	Laughing Jack Lagoon, Central Plateau, Tasmania			Tasmania	Australia and New Zealand	Australia	-42.166668	146.28334		17246	82				910			http://data.gbif.org/occurrences/500614725	http://data.gbif.org/ws/rest/occurrence/get?key=500614725
Queen Victoria Museum and Art Gallery	Queen Victoria Museum Art Gallery provider for OZCAM						1992-04-18 00:00:00.0	QVMAG	Zoology Invertebrates	QVM:23:15252	Unknown		2012-10-10 16:06:02.0			Lissodesmus margaretae		Lissodesmus margaretae				Polydesmida	Dalodesmidae	Lissodesmus	Australia	Australia	Tarraleah, Central Plateau, Tasmania			Tasmania	Australia and New Zealand	Australia	-42.3	146.45		17246	74				720			http://data.gbif.org/occurrences/500611611	http://data.gbif.org/ws/rest/occurrence/get?key=500611611
Queen Victoria Museum and Art Gallery	Queen Victoria Museum Art Gallery provider for OZCAM						1992-05-03 00:00:00.0	QVMAG	Zoology Invertebrates	QVM:23:17347	Unknown		2012-10-10 16:06:08.0			Lissodesmus perporosus		Lissodesmus perporosus				Polydesmida	Dalodesmidae	Lissodesmus	Australia	Australia	Tarraleah, Central Plateau, Tasmania			Tasmania	Australia and New Zealand	Australia	-42.3	146.45		17246	74				740			http://data.gbif.org/occurrences/500612787	http://data.gbif.org/ws/rest/occurrence/get?key=500612787
Queen Victoria Museum and Art Gallery	Queen Victoria Museum Art Gallery provider for OZCAM						1992-04-18 00:00:00.0	QVMAG	Zoology Invertebrates	QVM:23:6615	Unknown		2012-10-10 16:06:19.0			Peterjohnsia titan		Peterjohnsia titan				Chordeumatida	Peterjohnsiidae	Peterjohnsia	Australia	Australia	Tarraleah, Central Plateau, Tasmania			Tasmania	Australia and New Zealand	Australia	-42.3	146.45		17246	74				720			http://data.gbif.org/occurrences/500614734	http://data.gbif.org/ws/rest/occurrence/get?key=500614734
Queen Victoria Museum and Art Gallery	Queen Victoria Museum Art Gallery provider for OZCAM						1992-05-01 00:00:00.0	QVMAG	Zoology Invertebrates	QVM:23:6717	Unknown		2012-10-10 16:06:19.0			Australeuma jeekeli		Australeuma jeekeli				Chordeumatida	Metopidiotrichidae	Australeuma	Australia	Australia	Laughing Jack Lagoon, Central Plateau, Tasmania			Tasmania	Australia and New Zealand	Australia	-42.166668	146.28334		17246	82				870			http://data.gbif.org/occurrences/500614832	http://data.gbif.org/ws/rest/occurrence/get?key=500614832
Queen Victoria Museum and Art Gallery	Queen Victoria Museum Art Gallery provider for OZCAM						1985-02-16 00:00:00.0	QVMAG	Zoology Invertebrates	QVM:23:12097	Unknown		2012-10-10 16:06:00.0			Acuminosiphon mesibovi		Acuminosiphon mesibovi				Polyzoniida	Siphonotidae	Acuminosiphon	Australia	Australia	Mt. Field National Park, S.E. Tasmania			Tasmania	Australia and New Zealand	Australia	-42.683334	146.71666		17246	37							http://data.gbif.org/occurrences/500611228	http://data.gbif.org/ws/rest/occurrence/get?key=500611228
Queen Victoria Museum and Art Gallery	Queen Victoria Museum Art Gallery provider for OZCAM						1992-05-05 00:00:00.0	QVMAG	Zoology Invertebrates	QVM:23:17350	Unknown		2012-10-10 16:06:08.0			Lissodesmus perporosus		Lissodesmus perporosus				Polydesmida	Dalodesmidae	Lissodesmus	Australia	Australia	Tarraleah, Central Plateau, Tasmania			Tasmania	Australia and New Zealand	Australia	-42.3	146.45		17246	74				780			http://data.gbif.org/occurrences/500612793	http://data.gbif.org/ws/rest/occurrence/get?key=500612793
Queen Victoria Museum and Art Gallery	Queen Victoria Museum Art Gallery provider for OZCAM						1992-04-17 00:00:00.0	QVMAG	Zoology Invertebrates	QVM:23:6618	Unknown		2012-10-10 16:06:19.0			Neocambrisoma cachinnus		Neocambrisoma cachinnus				Chordeumatida	Metopidiotrichidae	Neocambrisoma	Australia	Australia	Tarraleah, Central Plateau, Tasmania			Tasmania	Australia and New Zealand	Australia	-42.3	146.45		17246	74				710			http://data.gbif.org/occurrences/500614740	http://data.gbif.org/ws/rest/occurrence/get?key=500614740
Queen Victoria Museum and Art Gallery	Queen Victoria Museum Art Gallery provider for OZCAM						1992-04-17 00:00:00.0	QVMAG	Zoology Invertebrates	QVM:23:6720	Unknown		2012-10-10 16:06:19.0			Australeuma jeekeli		Australeuma jeekeli				Chordeumatida	Metopidiotrichidae	Australeuma	Australia	Australia	Tarraleah, Central Plateau, Tasmania			Tasmania	Australia and New Zealand	Australia	-42.3	146.45		17246	74				720			http://data.gbif.org/occurrences/500614838	http://data.gbif.org/ws/rest/occurrence/get?key=500614838
Queen Victoria Museum and Art Gallery	Queen Victoria Museum Art Gallery provider for OZCAM						1992-05-04 00:00:00.0	QVMAG	Zoology Invertebrates	QVM:23:6736	Unknown		2012-10-10 16:06:19.0			Australeuma jeekeli		Australeuma jeekeli				Chordeumatida	Metopidiotrichidae	Australeuma	Australia	Australia	Tarraleah, Central Plateau, Tasmania			Tasmania	Australia and New Zealand	Australia	-42.3	146.45		17246	74				790			http://data.gbif.org/occurrences/500614868	http://data.gbif.org/ws/rest/occurrence/get?key=500614868
Queen Victoria Museum and Art Gallery	Queen Victoria Museum Art Gallery provider for OZCAM						1992-04-22 00:00:00.0	QVMAG	Zoology Invertebrates	QVM:23:8100	Unknown		2012-10-10 16:06:21.0			Gasterogramma psi		Gasterogramma psi				Polydesmida	Dalodesmidae	Gasterogramma	Australia	Australia	Tarraleah, Central Plateau, Tasmania			Tasmania	Australia and New Zealand	Australia	-42.3	146.45		17246	74				720			http://data.gbif.org/occurrences/500615109	http://data.gbif.org/ws/rest/occurrence/get?key=500615109
Queen Victoria Museum and Art Gallery	Queen Victoria Museum Art Gallery provider for OZCAM						1992-04-22 00:00:00.0	QVMAG	Zoology Invertebrates	QVM:23:15242	Unknown		2012-10-10 16:06:02.0			Lissodesmus margaretae		Lissodesmus margaretae				Polydesmida	Dalodesmidae	Lissodesmus	Australia	Australia	Tarraleah, Central Plateau, Tasmania			Tasmania	Australia and New Zealand	Australia	-42.3	146.45		17246	74				710			http://data.gbif.org/occurrences/500611593	http://data.gbif.org/ws/rest/occurrence/get?key=500611593
Queen Victoria Museum and Art Gallery	Queen Victoria Museum Art Gallery provider for OZCAM						1992-05-03 00:00:00.0	QVMAG	Zoology Invertebrates	QVM:23:6708	Unknown		2012-10-10 16:06:19.0			Australeuma jeekeli		Australeuma jeekeli				Chordeumatida	Metopidiotrichidae	Australeuma	Australia	Australia	Tarraleah, Central Plateau, Tasmania			Tasmania	Australia and New Zealand	Australia	-42.3	146.45		17246	74				770			http://data.gbif.org/occurrences/500614814	http://data.gbif.org/ws/rest/occurrence/get?key=500614814
Queen Victoria Museum and Art Gallery	Queen Victoria Museum Art Gallery provider for OZCAM						1992-04-17 00:00:00.0	QVMAG	Zoology Invertebrates	QVM:23:15203	Unknown		2012-10-10 16:06:01.0			Lissodesmus margaretae C		Lissodesmus margaretae C				Polydesmida	Dalodesmidae	Lissodesmus	Australia	Australia	Tarraleah, Central Plateau, Tasmania			Tasmania	Australia and New Zealand	Australia	-42.3	146.45		17246	74				710			http://data.gbif.org/occurrences/500611519	http://data.gbif.org/ws/rest/occurrence/get?key=500611519
Queen Victoria Museum and Art Gallery	Queen Victoria Museum Art Gallery provider for OZCAM						1994-12-08 00:00:00.0	QVMAG	Zoology Invertebrates	QVM:23:21917	Unknown		2012-10-10 16:06:13.0			Notodesmus scotius		Notodesmus scotius				Polydesmida	Paradoxosomatidae	Notodesmus	Australia	Australia	Lake St Clair, W. Tasmania			Tasmania	Australia and New Zealand	Australia	-42.083332	146.08333		17246	90				740			http://data.gbif.org/occurrences/500613594	http://data.gbif.org/ws/rest/occurrence/get?key=500613594
Queen Victoria Museum and Art Gallery	Queen Victoria Museum Art Gallery provider for OZCAM						1992-10-20 00:00:00.0	QVMAG	Zoology Invertebrates	QVM:23:15251	Unknown		2012-10-10 16:06:02.0			Lissodesmus margaretae		Lissodesmus margaretae				Polydesmida	Dalodesmidae	Lissodesmus	Australia	Australia	Tarraleah, Central Plateau, Tasmania			Tasmania	Australia and New Zealand	Australia	-42.3	146.45		17246	74				710			http://data.gbif.org/occurrences/500611609	http://data.gbif.org/ws/rest/occurrence/get?key=500611609
Queen Victoria Museum and Art Gallery	Queen Victoria Museum Art Gallery provider for OZCAM						1992-05-05 00:00:00.0	QVMAG	Zoology Invertebrates	QVM:23:6598	Unknown		2012-10-10 16:06:19.0			Neocambrisoma cachinnus		Neocambrisoma cachinnus				Chordeumatida	Metopidiotrichidae	Neocambrisoma	Australia	Australia	Tarraleah, Central Plateau, Tasmania			Tasmania	Australia and New Zealand	Australia	-42.3	146.45		17246	74				780			http://data.gbif.org/occurrences/500614702	http://data.gbif.org/ws/rest/occurrence/get?key=500614702
Queen Victoria Museum and Art Gallery	Queen Victoria Museum Art Gallery provider for OZCAM						1992-04-18 00:00:00.0	QVMAG	Zoology Invertebrates	QVM:23:6614	Unknown		2012-10-10 16:06:19.0			Peterjohnsia titan		Peterjohnsia titan				Chordeumatida	Peterjohnsiidae	Peterjohnsia	Australia	Australia	Tarraleah, Central Plateau, Tasmania			Tasmania	Australia and New Zealand	Australia	-42.3	146.45		17246	74				720			http://data.gbif.org/occurrences/500614732	http://data.gbif.org/ws/rest/occurrence/get?key=500614732
Queen Victoria Museum and Art Gallery	Queen Victoria Museum Art Gallery provider for OZCAM						1992-04-20 00:00:00.0	QVMAG	Zoology Invertebrates	QVM:23:6716	Unknown		2012-10-10 16:06:19.0			Australeuma jeekeli		Australeuma jeekeli				Chordeumatida	Metopidiotrichidae	Australeuma	Australia	Australia	Laughing Jack Lagoon, Central Plateau, Tasmania			Tasmania	Australia and New Zealand	Australia	-42.166668	146.28334		17246	82				930			http://data.gbif.org/occurrences/500614830	http://data.gbif.org/ws/rest/occurrence/get?key=500614830
Queen Victoria Museum and Art Gallery	Queen Victoria Museum Art Gallery provider for OZCAM						1992-05-01 00:00:00.0	QVMAG	Zoology Invertebrates	QVM:23:6593	Unknown		2012-10-10 16:06:19.0			Neocambrisoma cachinnus		Neocambrisoma cachinnus				Chordeumatida	Metopidiotrichidae	Neocambrisoma	Australia	Australia	Laughing Jack Lagoon, Central Plateau, Tasmania			Tasmania	Australia and New Zealand	Australia	-42.166668	146.28334		17246	82				920			http://data.gbif.org/occurrences/500614693	http://data.gbif.org/ws/rest/occurrence/get?key=500614693
Queen Victoria Museum and Art Gallery	Queen Victoria Museum Art Gallery provider for OZCAM						1992-04-19 00:00:00.0	QVMAG	Zoology Invertebrates	QVM:23:17357	Unknown		2012-10-10 16:06:08.0			Lissodesmus perporosus		Lissodesmus perporosus				Polydesmida	Dalodesmidae	Lissodesmus	Australia	Australia	Laughing Jack Lagoon, Central Plateau, Tasmania			Tasmania	Australia and New Zealand	Australia	-42.166668	146.28334		17246	82				910			http://data.gbif.org/occurrences/500612807	http://data.gbif.org/ws/rest/occurrence/get?key=500612807
Queen Victoria Museum and Art Gallery	Queen Victoria Museum Art Gallery provider for OZCAM						1992-04-29 00:00:00.0	QVMAG	Zoology Invertebrates	QVM:23:6610	Unknown		2012-10-10 16:06:19.0			Peterjohnsia titan		Peterjohnsia titan				Chordeumatida	Peterjohnsiidae	Peterjohnsia	Australia	Australia	Laughing Jack Lagoon, Central Plateau, Tasmania			Tasmania	Australia and New Zealand	Australia	-42.166668	146.28334		17246	82				860			http://data.gbif.org/occurrences/500614724	http://data.gbif.org/ws/rest/occurrence/get?key=500614724
Queen Victoria Museum and Art Gallery	Queen Victoria Museum Art Gallery provider for OZCAM						1992-04-18 00:00:00.0	QVMAG	Zoology Invertebrates	QVM:23:6712	Unknown		2012-10-10 16:06:19.0			Australeuma jeekeli		Australeuma jeekeli				Chordeumatida	Metopidiotrichidae	Australeuma	Australia	Australia	Tarraleah, Central Plateau, Tasmania			Tasmania	Australia and New Zealand	Australia	-42.3	146.45		17246	74				720			http://data.gbif.org/occurrences/500614822	http://data.gbif.org/ws/rest/occurrence/get?key=500614822
Queen Victoria Museum and Art Gallery	Queen Victoria Museum Art Gallery provider for OZCAM						1994-02-16 00:00:00.0	QVMAG	Zoology Invertebrates	QVM:23:17307	Unknown		2012-10-10 16:06:08.0			Lissodesmus perporosus		Lissodesmus perporosus				Polydesmida	Dalodesmidae	Lissodesmus	Australia	Australia	King William Saddle, W. Tasmania			Tasmania	Australia and New Zealand	Australia	-42.2	146.11667		17246	81				650			http://data.gbif.org/occurrences/500612702	http://data.gbif.org/ws/rest/occurrence/get?key=500612702
Queen Victoria Museum and Art Gallery	Queen Victoria Museum Art Gallery provider for OZCAM						1992-04-16 00:00:00.0	QVMAG	Zoology Invertebrates	QVM:23:6700	Unknown		2012-10-10 16:06:19.0			Australeuma jeekeli		Australeuma jeekeli				Chordeumatida	Metopidiotrichidae	Australeuma	Australia	Australia	Tarraleah, Central Plateau, Tasmania			Tasmania	Australia and New Zealand	Australia	-42.3	146.45		17246	74				720			http://data.gbif.org/occurrences/500614798	http://data.gbif.org/ws/rest/occurrence/get?key=500614798
Queen Victoria Museum and Art Gallery	Queen Victoria Museum Art Gallery provider for OZCAM						1992-05-04 00:00:00.0	QVMAG	Zoology Invertebrates	QVM:23:8099	Unknown		2012-10-10 16:06:21.0			Gasterogramma psi		Gasterogramma psi				Polydesmida	Dalodesmidae	Gasterogramma	Australia	Australia	Tarraleah, Central Plateau, Tasmania			Tasmania	Australia and New Zealand	Australia	-42.3	146.45		17246	74				780			http://data.gbif.org/occurrences/500615107	http://data.gbif.org/ws/rest/occurrence/get?key=500615107
Queen Victoria Museum and Art Gallery	Queen Victoria Museum Art Gallery provider for OZCAM						1992-05-01 00:00:00.0	QVMAG	Zoology Invertebrates	QVM:23:16505	Unknown		2012-10-10 16:06:06.0			Lissodesmus perporosus		Lissodesmus perporosus				Polydesmida	Dalodesmidae	Lissodesmus	Australia	Australia	Laughing Jack Lagoon, Central Plateau, Tasmania			Tasmania	Australia and New Zealand	Australia	-42.166668	146.28334		17246	82				870			http://data.gbif.org/occurrences/500612345	http://data.gbif.org/ws/rest/occurrence/get?key=500612345
Queen Victoria Museum and Art Gallery	Queen Victoria Museum Art Gallery provider for OZCAM						1992-05-19 00:00:00.0	QVMAG	Zoology Invertebrates	QVM:23:15206	Unknown		2012-10-10 16:06:01.0			Lissodesmus margaretae C		Lissodesmus margaretae C				Polydesmida	Dalodesmidae	Lissodesmus	Australia	Australia	Tarraleah, Central Plateau, Tasmania			Tasmania	Australia and New Zealand	Australia	-42.3	146.45		17246	74				700			http://data.gbif.org/occurrences/500611525	http://data.gbif.org/ws/rest/occurrence/get?key=500611525
Queen Victoria Museum and Art Gallery	Queen Victoria Museum Art Gallery provider for OZCAM						1992-04-18 00:00:00.0	QVMAG	Zoology Invertebrates	QVM:23:16539	Unknown		2012-10-10 16:06:06.0			Lissodesmus perporosus		Lissodesmus perporosus				Polydesmida	Dalodesmidae	Lissodesmus	Australia	Australia	Tarraleah, Central Plateau, Tasmania			Tasmania	Australia and New Zealand	Australia	-42.3	146.45		17246	74				720			http://data.gbif.org/occurrences/500612415	http://data.gbif.org/ws/rest/occurrence/get?key=500612415
Queen Victoria Museum and Art Gallery	Queen Victoria Museum Art Gallery provider for OZCAM						1994-12-09 00:00:00.0	QVMAG	Zoology Invertebrates	QVM:23:17166	Unknown		2012-10-10 16:06:07.0			Notodesmus scotius		Notodesmus scotius				Polydesmida	Paradoxosomatidae	Notodesmus	Australia	Australia	Lake St Clair, W. Tasmania			Tasmania	Australia and New Zealand	Australia	-42.083332	146.08333		17246	90				740			http://data.gbif.org/occurrences/500612543	http://data.gbif.org/ws/rest/occurrence/get?key=500612543
Queen Victoria Museum and Art Gallery	Queen Victoria Museum Art Gallery provider for OZCAM						1994-02-17 00:00:00.0	QVMAG	Zoology Invertebrates	QVM:23:16528	Unknown		2012-10-10 16:06:06.0			Lissodesmus perporosus		Lissodesmus perporosus				Polydesmida	Dalodesmidae	Lissodesmus	Australia	Australia	Butlers Gorge, W. Tasmania			Tasmania	Australia and New Zealand	Australia	-42.283333	146.26666		17246	72				720			http://data.gbif.org/occurrences/500612392	http://data.gbif.org/ws/rest/occurrence/get?key=500612392
Queen Victoria Museum and Art Gallery	Queen Victoria Museum Art Gallery provider for OZCAM						1994-12-08 00:00:00.0	QVMAG	Zoology Invertebrates	QVM:23:21919	Unknown		2012-10-10 16:06:13.0			Notodesmus scotius		Notodesmus scotius				Polydesmida	Paradoxosomatidae	Notodesmus	Australia	Australia	Lake St Clair, W. Tasmania			Tasmania	Australia and New Zealand	Australia	-42.083332	146.08333		17246	90				740			http://data.gbif.org/occurrences/500613598	http://data.gbif.org/ws/rest/occurrence/get?key=500613598
Queen Victoria Museum and Art Gallery	Queen Victoria Museum Art Gallery provider for OZCAM						1992-04-22 00:00:00.0	QVMAG	Zoology Invertebrates	QVM:23:15241	Unknown		2012-10-10 16:06:02.0			Lissodesmus margaretae		Lissodesmus margaretae				Polydesmida	Dalodesmidae	Lissodesmus	Australia	Australia	Tarraleah, Central Plateau, Tasmania			Tasmania	Australia and New Zealand	Australia	-42.3	146.45		17246	74				710			http://data.gbif.org/occurrences/500611591	http://data.gbif.org/ws/rest/occurrence/get?key=500611591
Queen Victoria Museum and Art Gallery	Queen Victoria Museum Art Gallery provider for OZCAM						1992-05-06 00:00:00.0	QVMAG	Zoology Invertebrates	QVM:23:6707	Unknown		2012-10-10 16:06:19.0			Australeuma jeekeli		Australeuma jeekeli				Chordeumatida	Metopidiotrichidae	Australeuma	Australia	Australia	Tarraleah, Central Plateau, Tasmania			Tasmania	Australia and New Zealand	Australia	-42.3	146.45		17246	74				730			http://data.gbif.org/occurrences/500614812	http://data.gbif.org/ws/rest/occurrence/get?key=500614812
Queen Victoria Museum and Art Gallery	Queen Victoria Museum Art Gallery provider for OZCAM						1992-04-18 00:00:00.0	QVMAG	Zoology Invertebrates	QVM:23:8101	Unknown		2012-10-10 16:06:21.0			Gasterogramma psi		Gasterogramma psi				Polydesmida	Dalodesmidae	Gasterogramma	Australia	Australia	Tarraleah, Central Plateau, Tasmania			Tasmania	Australia and New Zealand	Australia	-42.3	146.45		17246	74				730			http://data.gbif.org/occurrences/500615111	http://data.gbif.org/ws/rest/occurrence/get?key=500615111
Australian Museum	Australian Museum provider for OZCAM		Mesibov, Dr Robert - Queen Victoria Museum and Art Gallery - Zoology				1992-05-05 00:00:00.0	AM	Arachnology	KS.91433	Specimen		2012-09-25 16:05:44.0	Mesibov, Dr Robert - Queen Victoria Museum and Art Gallery - Zoology		Atalopharetra johnsi Mesibov, 2005		Atalopharetra johnsi Mesibov, 2005		Arthropoda		Polydesmida	Dalodesmidae	Atalopharetra	Australia	Australia				Tasmania	Australia and New Zealand	Australia	-42.27138	146.36221		17246	73							http://data.gbif.org/occurrences/478993861	http://data.gbif.org/ws/rest/occurrence/get?key=478993861
Queen Victoria Museum and Art Gallery	Queen Victoria Museum Art Gallery provider for OZCAM						1992-05-09 00:00:00.0	QVMAG	Zoology Invertebrates	QVM:23:6602	Unknown		2012-10-10 16:06:19.0			Neocambrisoma cachinnus		Neocambrisoma cachinnus				Chordeumatida	Metopidiotrichidae	Neocambrisoma	Australia	Australia	Tarraleah, Central Plateau, Tasmania			Tasmania	Australia and New Zealand	Australia	-42.3	146.45		17246	74				750			http://data.gbif.org/occurrences/500614707	http://data.gbif.org/ws/rest/occurrence/get?key=500614707
Queen Victoria Museum and Art Gallery	Queen Victoria Museum Art Gallery provider for OZCAM						1994-02-18 00:00:00.0	QVMAG	Zoology Invertebrates	QVM:23:15234	Unknown		2012-10-10 16:06:02.0			Lissodesmus margaretae		Lissodesmus margaretae				Polydesmida	Dalodesmidae	Lissodesmus	Australia	Australia	Tarraleah, Central Plateau, Tasmania			Tasmania	Australia and New Zealand	Australia	-42.3	146.45		17246	74				650			http://data.gbif.org/occurrences/500611578	http://data.gbif.org/ws/rest/occurrence/get?key=500611578
Australian Museum	Australian Museum provider for OZCAM		Eberhard, Mr S.				1985-01-20 00:00:00.0	AM	Arachnology	KS.91435	Specimen		2012-09-25 16:05:44.0	Mesibov, Dr Robert - Queen Victoria Museum and Art Gallery - Zoology		Atalopharetra clarkei Mesibov, 2005		Atalopharetra clarkei Mesibov, 2005		Arthropoda		Polydesmida	Dalodesmidae	Atalopharetra	Australia	Australia				Tasmania	Australia and New Zealand	Australia	-42.45	146.85		17246	58							http://data.gbif.org/occurrences/478993874	http://data.gbif.org/ws/rest/occurrence/get?key=478993874
Queen Victoria Museum and Art Gallery	Queen Victoria Museum Art Gallery provider for OZCAM						1994-12-08 00:00:00.0	QVMAG	Zoology Invertebrates	QVM:23:21901	Unknown		2012-10-10 16:06:12.0			Notodesmus scotius		Notodesmus scotius				Polydesmida	Paradoxosomatidae	Notodesmus	Australia	Australia	Lake St Clair, W. Tasmania			Tasmania	Australia and New Zealand	Australia	-42.083332	146.08333		17246	90				740			http://data.gbif.org/occurrences/500613561	http://data.gbif.org/ws/rest/occurrence/get?key=500613561
Queen Victoria Museum and Art Gallery	Queen Victoria Museum Art Gallery provider for OZCAM						1994-12-08 00:00:00.0	QVMAG	Zoology Invertebrates	QVM:23:21918	Unknown		2012-10-10 16:06:13.0			Notodesmus scotius		Notodesmus scotius				Polydesmida	Paradoxosomatidae	Notodesmus	Australia	Australia	Lake St Clair, W. Tasmania			Tasmania	Australia and New Zealand	Australia	-42.083332	146.08333		17246	90				740			http://data.gbif.org/occurrences/500613596	http://data.gbif.org/ws/rest/occurrence/get?key=500613596
Queen Victoria Museum and Art Gallery	Queen Victoria Museum Art Gallery provider for OZCAM						1992-04-18 00:00:00.0	QVMAG	Zoology Invertebrates	QVM:23:15243	Unknown		2012-10-10 16:06:02.0			Lissodesmus margaretae		Lissodesmus margaretae				Polydesmida	Dalodesmidae	Lissodesmus	Australia	Australia	Tarraleah, Central Plateau, Tasmania			Tasmania	Australia and New Zealand	Australia	-42.3	146.45		17246	74				710			http://data.gbif.org/occurrences/500611595	http://data.gbif.org/ws/rest/occurrence/get?key=500611595
Queen Victoria Museum and Art Gallery	Queen Victoria Museum Art Gallery provider for OZCAM						1992-04-30 00:00:00.0	QVMAG	Zoology Invertebrates	QVM:23:17354	Unknown		2012-10-10 16:06:08.0			Lissodesmus perporosus		Lissodesmus perporosus				Polydesmida	Dalodesmidae	Lissodesmus	Australia	Australia	Laughing Jack Lagoon, Central Plateau, Tasmania			Tasmania	Australia and New Zealand	Australia	-42.166668	146.28334		17246	82				940			http://data.gbif.org/occurrences/500612801	http://data.gbif.org/ws/rest/occurrence/get?key=500612801
Queen Victoria Museum and Art Gallery	Queen Victoria Museum Art Gallery provider for OZCAM						1993-01-27 00:00:00.0	QVMAG	Zoology Invertebrates	QVM:23:11807	Unknown		2012-10-10 16:06:00.0			Tasmanodesmus hardyi		Tasmanodesmus hardyi				Polydesmida	Dalodesmidae	Tasmanodesmus	Australia	Australia	Lake Echo, Central Plateau, Tasmania			Tasmania	Australia and New Zealand	Australia	-42.166668	146.63333		17246	86							http://data.gbif.org/occurrences/500611194	http://data.gbif.org/ws/rest/occurrence/get?key=500611194
Queen Victoria Museum and Art Gallery	Queen Victoria Museum Art Gallery provider for OZCAM						1992-05-05 00:00:00.0	QVMAG	Zoology Invertebrates	QVM:23:16495	Unknown		2012-10-10 16:06:06.0			Lissodesmus perporosus		Lissodesmus perporosus				Polydesmida	Dalodesmidae	Lissodesmus	Australia	Australia	Tarraleah, Central Plateau, Tasmania			Tasmania	Australia and New Zealand	Australia	-42.3	146.45		17246	74				780			http://data.gbif.org/occurrences/500612323	http://data.gbif.org/ws/rest/occurrence/get?key=500612323
Queen Victoria Museum and Art Gallery	Queen Victoria Museum Art Gallery provider for OZCAM						1992-05-08 00:00:00.0	QVMAG	Zoology Invertebrates	QVM:23:8398	Unknown		2012-10-10 16:06:21.0			Tasmanodesmus hardyi		Tasmanodesmus hardyi				Polydesmida	Dalodesmidae	Tasmanodesmus	Australia	Australia	Tarraleah, Central Plateau, Tasmania			Tasmania	Australia and New Zealand	Australia	-42.3	146.45		17246	74				720			http://data.gbif.org/occurrences/500615241	http://data.gbif.org/ws/rest/occurrence/get?key=500615241
Queen Victoria Museum and Art Gallery	Queen Victoria Museum Art Gallery provider for OZCAM						1994-02-23 00:00:00.0	QVMAG	Zoology Invertebrates	QVM:23:22315	Unknown		2012-10-10 16:06:13.0			Australeuma jeekeli		Australeuma jeekeli				Chordeumatida	Metopidiotrichidae	Australeuma	Australia	Australia	Maydena, S.E. Tasmania			Tasmania	Australia and New Zealand	Australia	-42.75	146.61667		17246	26				380			http://data.gbif.org/occurrences/500613707	http://data.gbif.org/ws/rest/occurrence/get?key=500613707
Queen Victoria Museum and Art Gallery	Queen Victoria Museum Art Gallery provider for OZCAM						1992-05-08 00:00:00.0	QVMAG	Zoology Invertebrates	QVM:23:17352	Unknown		2012-10-10 16:06:08.0			Lissodesmus perporosus		Lissodesmus perporosus				Polydesmida	Dalodesmidae	Lissodesmus	Australia	Australia	Tarraleah, Central Plateau, Tasmania			Tasmania	Australia and New Zealand	Australia	-42.3	146.45		17246	74				720			http://data.gbif.org/occurrences/500612797	http://data.gbif.org/ws/rest/occurrence/get?key=500612797
Queen Victoria Museum and Art Gallery	Queen Victoria Museum Art Gallery provider for OZCAM						1992-04-19 00:00:00.0	QVMAG	Zoology Invertebrates	QVM:23:6620	Unknown		2012-10-10 16:06:19.0			Neocambrisoma cachinnus		Neocambrisoma cachinnus				Chordeumatida	Metopidiotrichidae	Neocambrisoma	Australia	Australia	Laughing Jack Lagoon, Central Plateau, Tasmania			Tasmania	Australia and New Zealand	Australia	-42.166668	146.28334		17246	82				910			http://data.gbif.org/occurrences/500614744	http://data.gbif.org/ws/rest/occurrence/get?key=500614744
Queen Victoria Museum and Art Gallery	Queen Victoria Museum Art Gallery provider for OZCAM						1992-05-03 00:00:00.0	QVMAG	Zoology Invertebrates	QVM:23:6699	Unknown		2012-10-10 16:06:19.0			Australeuma jeekeli		Australeuma jeekeli				Chordeumatida	Metopidiotrichidae	Australeuma	Australia	Australia	Tarraleah, Central Plateau, Tasmania			Tasmania	Australia and New Zealand	Australia	-42.3	146.45		17246	74				740			http://data.gbif.org/occurrences/500614795	http://data.gbif.org/ws/rest/occurrence/get?key=500614795
Queen Victoria Museum and Art Gallery	Queen Victoria Museum Art Gallery provider for OZCAM						1997-11-05 00:00:00.0	QVMAG	Zoology Invertebrates	QVM:23:40982	Unknown		2012-10-10 16:06:17.0			Lissodesmus alisonae		Lissodesmus alisonae				Polydesmida	Dalodesmidae	Lissodesmus	Australia	Australia	Needles Picnic Ground, S.W. Tasmania			Tasmania	Australia and New Zealand	Australia	-42.716667	146.45		17246	24				250			http://data.gbif.org/occurrences/500614442	http://data.gbif.org/ws/rest/occurrence/get?key=500614442
Queen Victoria Museum and Art Gallery	Queen Victoria Museum Art Gallery provider for OZCAM						1992-05-01 00:00:00.0	QVMAG	Zoology Invertebrates	QVM:23:16507	Unknown		2012-10-10 16:06:06.0			Lissodesmus perporosus		Lissodesmus perporosus				Polydesmida	Dalodesmidae	Lissodesmus	Australia	Australia	Laughing Jack Lagoon, Central Plateau, Tasmania			Tasmania	Australia and New Zealand	Australia	-42.166668	146.28334		17246	82				890			http://data.gbif.org/occurrences/500612349	http://data.gbif.org/ws/rest/occurrence/get?key=500612349
Queen Victoria Museum and Art Gallery	Queen Victoria Museum Art Gallery provider for OZCAM						1994-02-23 00:00:00.0	QVMAG	Zoology Invertebrates	QVM:23:15233	Unknown		2012-10-10 16:06:02.0			Lissodesmus margaretae		Lissodesmus margaretae				Polydesmida	Dalodesmidae	Lissodesmus	Australia	Australia	Needles Picnic Ground, S.W. Tasmania			Tasmania	Australia and New Zealand	Australia	-42.716667	146.45		17246	24				460			http://data.gbif.org/occurrences/500611577	http://data.gbif.org/ws/rest/occurrence/get?key=500611577
Queen Victoria Museum and Art Gallery	Queen Victoria Museum Art Gallery provider for OZCAM						1992-05-18 00:00:00.0	QVMAG	Zoology Invertebrates	QVM:23:15181	Unknown		2012-10-10 16:06:01.0			Lissodesmus margaretae A		Lissodesmus margaretae A				Polydesmida	Dalodesmidae	Lissodesmus	Australia	Australia	Laughing Jack Lagoon, Central Plateau, Tasmania			Tasmania	Australia and New Zealand	Australia	-42.166668	146.28334		17246	82				860			http://data.gbif.org/occurrences/500611476	http://data.gbif.org/ws/rest/occurrence/get?key=500611476
Queen Victoria Museum and Art Gallery	Queen Victoria Museum Art Gallery provider for OZCAM						1994-02-23 00:00:00.0	QVMAG	Zoology Invertebrates	QVM:23:15299	Unknown		2012-10-10 16:06:02.0			Lissodesmus modestus		Lissodesmus modestus				Polydesmida	Dalodesmidae	Lissodesmus	Australia	Australia	Maydena, S.E. Tasmania			Tasmania	Australia and New Zealand	Australia	-42.75	146.61667		17246	26				380			http://data.gbif.org/occurrences/500611685	http://data.gbif.org/ws/rest/occurrence/get?key=500611685
Queen Victoria Museum and Art Gallery	Queen Victoria Museum Art Gallery provider for OZCAM						1992-05-01 00:00:00.0	QVMAG	Zoology Invertebrates	QVM:23:8113	Unknown		2012-10-10 16:06:21.0			Gasterogramma psi		Gasterogramma psi				Polydesmida	Dalodesmidae	Gasterogramma	Australia	Australia	Laughing Jack Lagoon, Central Plateau, Tasmania			Tasmania	Australia and New Zealand	Australia	-42.166668	146.28334		17246	82				920			http://data.gbif.org/occurrences/500615135	http://data.gbif.org/ws/rest/occurrence/get?key=500615135
Queen Victoria Museum and Art Gallery	Queen Victoria Museum Art Gallery provider for OZCAM						1992-04-20 00:00:00.0	QVMAG	Zoology Invertebrates	QVM:23:6603	Unknown		2012-10-10 16:06:19.0			Neocambrisoma cachinnus		Neocambrisoma cachinnus				Chordeumatida	Metopidiotrichidae	Neocambrisoma	Australia	Australia	Laughing Jack Lagoon, Central Plateau, Tasmania			Tasmania	Australia and New Zealand	Australia	-42.166668	146.28334		17246	82				920			http://data.gbif.org/occurrences/500614709	http://data.gbif.org/ws/rest/occurrence/get?key=500614709
Australian Museum	Australian Museum provider for OZCAM		Mesibov, R.				1992-05-05 00:00:00.0	AM	Arachnology	KS.85098	Specimen		2012-09-25 16:04:41.0	Mesibov, R.		Gasterogramma imber Mesibov, 2003		Gasterogramma imber Mesibov, 2003		Arthropoda		Polydesmida	Dalodesmidae	Gasterogramma	Australia	Australia				Tasmania	Australia and New Zealand	Australia	-42.27277	146.36082		17246	73							http://data.gbif.org/occurrences/478978025	http://data.gbif.org/ws/rest/occurrence/get?key=478978025
Queen Victoria Museum and Art Gallery	Queen Victoria Museum Art Gallery provider for OZCAM						1992-05-02 00:00:00.0	QVMAG	Zoology Invertebrates	QVM:23:8103	Unknown		2012-10-10 16:06:21.0			Gasterogramma psi		Gasterogramma psi				Polydesmida	Dalodesmidae	Gasterogramma	Australia	Australia	Tarraleah, Central Plateau, Tasmania			Tasmania	Australia and New Zealand	Australia	-42.3	146.45		17246	74				760			http://data.gbif.org/occurrences/500615115	http://data.gbif.org/ws/rest/occurrence/get?key=500615115
Queen Victoria Museum and Art Gallery	Queen Victoria Museum Art Gallery provider for OZCAM						1992-05-04 00:00:00.0	QVMAG	Zoology Invertebrates	QVM:23:6595	Unknown		2012-10-10 16:06:19.0			Peterjohnsia titan		Peterjohnsia titan				Chordeumatida	Peterjohnsiidae	Peterjohnsia	Australia	Australia	Tarraleah, Central Plateau, Tasmania			Tasmania	Australia and New Zealand	Australia	-42.3	146.45		17246	74				790			http://data.gbif.org/occurrences/500614697	http://data.gbif.org/ws/rest/occurrence/get?key=500614697
California Academy of Sciences	CAS Entomology (ENT)		C. Griswold, D. Silva		OZCG-16		2006-03-11 00:00:00.0	CAS	ENT	9022970	Specimen		2012-11-29 12:57:23.0	Charles E. Griswold		Diplopoda undet		Diplopoda			Diplopoda	(Diplopoda)	(Diplopoda)	(Diplopoda)	Australia	Australia	Cradle Mountain-Lake St. Clair N.P.,Overland Trail, 50.2km 082° ENE Queenstown			Tasmania	Australia and New Zealand	United States	-42.1097	146.16377		17246	81							http://data.gbif.org/occurrences/673336176	http://data.gbif.org/ws/rest/occurrence/get?key=673336176
Queen Victoria Museum and Art Gallery	Queen Victoria Museum Art Gallery provider for OZCAM						1992-05-04 00:00:00.0	QVMAG	Zoology Invertebrates	QVM:23:8091	Unknown		2012-10-10 16:06:21.0			Gasterogramma psi		Gasterogramma psi				Polydesmida	Dalodesmidae	Gasterogramma	Australia	Australia	Tarraleah, Central Plateau, Tasmania			Tasmania	Australia and New Zealand	Australia	-42.3	146.45		17246	74				780			http://data.gbif.org/occurrences/500615093	http://data.gbif.org/ws/rest/occurrence/get?key=500615093
Queen Victoria Museum and Art Gallery	Queen Victoria Museum Art Gallery provider for OZCAM						1992-04-15 00:00:00.0	QVMAG	Zoology Invertebrates	QVM:23:8107	Unknown		2012-10-10 16:06:21.0			Gasterogramma psi		Gasterogramma psi				Polydesmida	Dalodesmidae	Gasterogramma	Australia	Australia	Tarraleah, Central Plateau, Tasmania			Tasmania	Australia and New Zealand	Australia	-42.3	146.45		17246	74				710			http://data.gbif.org/occurrences/500615123	http://data.gbif.org/ws/rest/occurrence/get?key=500615123
Queen Victoria Museum and Art Gallery	Queen Victoria Museum Art Gallery provider for OZCAM						1992-05-08 00:00:00.0	QVMAG	Zoology Invertebrates	QVM:23:16494	Unknown		2012-10-10 16:06:06.0			Lissodesmus perporosus		Lissodesmus perporosus				Polydesmida	Dalodesmidae	Lissodesmus	Australia	Australia	Tarraleah, Central Plateau, Tasmania			Tasmania	Australia and New Zealand	Australia	-42.3	146.45		17246	74				720			http://data.gbif.org/occurrences/500612321	http://data.gbif.org/ws/rest/occurrence/get?key=500612321
Queen Victoria Museum and Art Gallery	Queen Victoria Museum Art Gallery provider for OZCAM							QVMAG	Zoology Invertebrates	QVM:23:8156	Unknown		2012-10-10 16:06:21.0			Gasterogramma psi		Gasterogramma psi				Polydesmida	Dalodesmidae	Gasterogramma	Australia	Australia	Tarraleah, Central Plateau, Tasmania			Tasmania	Australia and New Zealand	Australia	-42.3	146.45		17246	74							http://data.gbif.org/occurrences/500615209	http://data.gbif.org/ws/rest/occurrence/get?key=500615209
Queen Victoria Museum and Art Gallery	Queen Victoria Museum Art Gallery provider for OZCAM						1992-05-02 00:00:00.0	QVMAG	Zoology Invertebrates	QVM:23:8397	Unknown		2012-10-10 16:06:21.0			Tasmanodesmus hardyi		Tasmanodesmus hardyi				Polydesmida	Dalodesmidae	Tasmanodesmus	Australia	Australia	Tarraleah, Central Plateau, Tasmania			Tasmania	Australia and New Zealand	Australia	-42.3	146.45		17246	74				750			http://data.gbif.org/occurrences/500615239	http://data.gbif.org/ws/rest/occurrence/get?key=500615239
Queen Victoria Museum and Art Gallery	Queen Victoria Museum Art Gallery provider for OZCAM						1994-02-17 00:00:00.0	QVMAG	Zoology Invertebrates	QVM:23:15235	Unknown		2012-10-10 16:06:02.0			Lissodesmus margaretae		Lissodesmus margaretae				Polydesmida	Dalodesmidae	Lissodesmus	Australia	Australia	Butlers Gorge, W. Tasmania			Tasmania	Australia and New Zealand	Australia	-42.283333	146.26666		17246	72				720			http://data.gbif.org/occurrences/500611580	http://data.gbif.org/ws/rest/occurrence/get?key=500611580
Queen Victoria Museum and Art Gallery	Queen Victoria Museum Art Gallery provider for OZCAM						1992-05-06 00:00:00.0	QVMAG	Zoology Invertebrates	QVM:23:8403	Unknown		2012-10-10 16:06:22.0			Tasmanodesmus hardyi		Tasmanodesmus hardyi				Polydesmida	Dalodesmidae	Tasmanodesmus	Australia	Australia	Tarraleah, Central Plateau, Tasmania			Tasmania	Australia and New Zealand	Australia	-42.3	146.45		17246	74				760			http://data.gbif.org/occurrences/500615251	http://data.gbif.org/ws/rest/occurrence/get?key=500615251
Queen Victoria Museum and Art Gallery	Queen Victoria Museum Art Gallery provider for OZCAM						1994-02-23 00:00:00.0	QVMAG	Zoology Invertebrates	QVM:23:15199	Unknown		2012-10-10 16:06:01.0			Lissodesmus margaretae B		Lissodesmus margaretae B				Polydesmida	Dalodesmidae	Lissodesmus	Australia	Australia	Needles Picnic Ground, S.W. Tasmania			Tasmania	Australia and New Zealand	Australia	-42.716667	146.45		17246	24				460			http://data.gbif.org/occurrences/500611511	http://data.gbif.org/ws/rest/occurrence/get?key=500611511
Queen Victoria Museum and Art Gallery	Queen Victoria Museum Art Gallery provider for OZCAM						1994-12-09 00:00:00.0	QVMAG	Zoology Invertebrates	QVM:23:21913	Unknown		2012-10-10 16:06:13.0			Notodesmus scotius		Notodesmus scotius				Polydesmida	Paradoxosomatidae	Notodesmus	Australia	Australia	Lake St Clair, W. Tasmania			Tasmania	Australia and New Zealand	Australia	-42.083332	146.08333		17246	90				740			http://data.gbif.org/occurrences/500613586	http://data.gbif.org/ws/rest/occurrence/get?key=500613586
Queen Victoria Museum and Art Gallery	Queen Victoria Museum Art Gallery provider for OZCAM						1992-05-03 00:00:00.0	QVMAG	Zoology Invertebrates	QVM:23:6597	Unknown		2012-10-10 16:06:19.0			Peterjohnsia titan		Peterjohnsia titan				Chordeumatida	Peterjohnsiidae	Peterjohnsia	Australia	Australia	Tarraleah, Central Plateau, Tasmania			Tasmania	Australia and New Zealand	Australia	-42.3	146.45		17246	74				790			http://data.gbif.org/occurrences/500614700	http://data.gbif.org/ws/rest/occurrence/get?key=500614700
[truncated: 4,873 more rows]
