# Supplementary material for: A specialist’s audit of aggregated occurrence records
Source: Zookeys. 2013 Apr 19;(293):1–18. doi: 10.3897/zookeys.293.5111 (PMC3677402; doi:10.3897/zookeys.293.5111)
Supplement: Supplementary file 1 — ALA and GBIF occurrence records. (doi: 10.3897/zookeys.293.5111.app) File format: Archive (zip). Explanation note: The Appendix file contains three sets of data. ALA_Diplopoda_23-Dec-2012 and GBIF_Diplopoda_Australia_23-Dec-2012 are CSV files of occurrence records as downloaded on 23 December 2012. Working_files contains two CSV files: (1) Full GBIF and ALA records for Australian millipedes, with annotations for those excluded from the audit (Exclusions_within_full_datasets.csv), and (2) Comparison of GBIF and ALA records with corresponding MoA records, as described in paper (Comparison_table.csv). [file ZooKeys-293-001-s001.zip › Working_files/Comparison_table.csv]

GBIF_ID	ALA_ID	MoA_note	MoA_Name	ALA_Scientific_Name	ALA_Matched_Scientific_Name	ALA_Name_not_in_national_checklists	GBIF_Scientific_name	Name_issue	ALA_treatment	GBIF_Locality	ALA_Locality	MoA_Locality	ALA_Latitude_processed	ALA_Longitude_processed	ALA_Coordinate_Precision	ALA_Coordinate_Uncertainty_in_Metres_parsed	ALA_Location_Quality	GBIF_Latitude	GBIF_Longitude	GBIF_Coordinate_precision	Aggr_rounded_LatDD	Aggr_rounded_LonDD	MoA_Lat_DD_WGS84	MoA_Long_DD_WGS84	Euc_D	MoA_Unc	MoA_Unc_km	Offset	Spatial_problem	Spatial_problem_resolution	ALA_Year_parsed	ALA_Month_parsed	ALA_Day_parsed	ALA_Event_Date_parsed	GBIF_Date_collected	MoA_Day	Agg_Day	MoA_Month	Agg_Month	MoA_Year	Agg_Year	Date_problem
478754315	7c1c9e03-a261-46e5-97b9-7de4f76e916f		Gephyrodesmus cineraceus	Gephyrodesmus cineraceus Jeekel, 1983	Gephyrodesmus cineraceus	FALSE	Gephyrodesmus cineraceus Jeekel, 1983					Tidbinbilla Nature Reserve	-35.466	148.866			Spatially valid	-35.466	148.866		-35.466	148.866	-35.4667	148.8667	0	2km	2	-2			1978	3	9	1978/03/09	1978/03/09	9	9	3	3	1978	1978
478754318	73f227ae-df99-4236-bcb2-44be7ee2a569		Gephyrodesmus cineraceus	Gephyrodesmus cineraceus Jeekel, 1983	Gephyrodesmus cineraceus	FALSE	Gephyrodesmus cineraceus Jeekel, 1983					Forest Drive - Kioloa State Forest - 18 km N of Batemans Bay	-35.616	150.266			Spatially valid	-35.616	150.266		-35.616	150.266	-35.6167	150.2667	0	2km	2	-2			1978	10	19	1978/10/19	1978/10/19	2	19	11	10	1978	1978	MoA used end of period, aggregator used middle
478754321	e732840f-329d-44f6-9f26-7f727b5c58c8		Gephyrodesmus coolahensis	Gephyrodesmus coolahensis Mesibov, 2008	Gephyrodesmus coolahensis	FALSE	Gephyrodesmus coolahensis Mesibov, 2008					Coolah Tops National Park	-31.73304	150.03444			Spatially valid	-31.73304	150.03444		-31.733	150.0344	-31.7331	150.0344	0	100m	0	0			2001	11	7	2001/11/07	2001/11/07	25	7	11	11	2001	2001	MoA used end of period, aggregator used start
478754324	0ff1b003-2cd2-421b-b0c2-c4187d028c7c		Gephyrodesmus coolahensis	Gephyrodesmus coolahensis Mesibov, 2008	Gephyrodesmus coolahensis	FALSE	Gephyrodesmus coolahensis Mesibov, 2008					Coolah Tops National Park	-31.73304	150.03444			Spatially valid	-31.73304	150.03444		-31.733	150.0344	-31.7331	150.0344	0	100m	0	0			2001	11	7	2001/11/07	2001/11/07	25	7	11	11	2001	2001	MoA used end of period, aggregator used start
478754327	0ece5bd5-1e7d-4941-afca-27b4fc88f486		Lissodesmus grampianensis	Lissodesmus grampianensis Mesibov, 2005	Lissodesmus grampianensis	FALSE	Lissodesmus grampianensis Mesibov, 2005					Mt William	-37.26	142.56832			Spatially valid	-37.26	142.56831		-37.26	142.5683	-37.26	142.5683	0	25m	0	0			2005	11	13	2005/11/13	2005/11/13	13	13	11	11	2005	2005
478754333	856dbc5f-4028-4d16-8c2d-ec9597c5818a		Orthorhachis catherinae	Orthorhachis catherinae Mesibov	Orthorhachis catherinae	FALSE	Orthorhachis catherinae Mesibov					Kosciuszko National Park 1 km NW of junction of Long Plain Road and Snowy Mountain Highway	-35.71361	148.52388			Spatially valid	-35.71361	148.52388		-35.7136	148.5239	-35.7136	148.5239	0	100m	0	0			2006	11	14	2006/11/14	2006/11/14	14	14	11	11	2006	2006
478754340	d7c5bf96-2892-48d2-940e-07cc32b89194		Orthorhachis catherinae	Orthorhachis catherinae Mesibov	Orthorhachis catherinae	FALSE	Orthorhachis catherinae Mesibov					Kosciuszko National Park 1 km NW of junction of Long Plain Road and Snowy Mountain Highway	-35.71361	148.52388			Spatially valid	-35.71361	148.52388		-35.7136	148.5239	-35.7136	148.5239	0	100m	0	0			2006	11	14	2006/11/14	2006/11/14	14	14	11	11	2006	2006
478754344	dfe5e51f-0a41-4c1c-9919-b5ff5917c1b6		Orthorhachis celtica	Orthorhachis celtica Mesibov	Orthorhachis celtica	FALSE	Orthorhachis celtica Mesibov					Irishman State Forest - Bellbucca Road	-30.54944	152.67054			Spatially valid	-30.54944	152.67055		-30.5494	152.6706	-30.5494	152.6706	0	100m	0	0			1999	11	24	1999/11/24	1999/11/24	24	24	11	11	1999	1999
478754348	4cba9025-df71-460a-9898-7e9d2d49cc37		Orthorhachis christinae	Orthorhachis christinae Mesibov	Orthorhachis christinae	FALSE	Orthorhachis christinae Mesibov					Mt Wilson - Cathedral of Ferns area	-33.5	150.383			Spatially valid	-33.5	150.383		-33.5	150.383	-33.5	150.3833	0	2km	2	-2			1978	11	29	1978/11/29	1978/11/29	29	29	11	11	1978	1978
478754352	158b5596-cc62-41ab-a1b6-6a7d401ab62f		Orthorhachis christinae	Orthorhachis christinae Mesibov	Orthorhachis christinae	FALSE	Orthorhachis christinae Mesibov					Mt Keira Fauna Reserve Scout Camp	-34.4	150.85			Spatially valid	-34.4	150.85		-34.4	150.85	-34.4	150.85	0	2km	2	-2			1978	12	6	1978/12/06	1978/12/06	6	6	12	12	1978	1978
478754356	3fac1f52-325a-4857-864d-0a6c0a960bea		Orthorhachis christinae	Orthorhachis christinae Mesibov	Orthorhachis christinae	FALSE	Orthorhachis christinae Mesibov					Mt Wilson	-33.5	150.383			Spatially valid	-33.5	150.383		-33.5	150.383	-33.5	150.3833	0	2km	2	-2			1979	1	26	1979/01/26	1979/01/26	26	26	1	1	1979	1979
478754361	cdea1988-49e8-49b2-858d-41c597545353		Orthorhachis christinae	Orthorhachis christinae Mesibov	Orthorhachis christinae	FALSE	Orthorhachis christinae Mesibov					Mt Wilson - Waterfall Picnic Area Trail	-33.5	150.383			Spatially valid	-33.5	150.383		-33.5	150.383	-33.5	150.3833	0	2km	2	-2			1979	11	29	1979/11/29	1979/11/29	29	29	11	11	1979	1979
478754364	ae0917cb-f325-4dd0-a72a-0e848fd99ec9		Orthorhachis durabilis	Orthorhachis durabilis Mesibov	Orthorhachis durabilis	FALSE	Orthorhachis durabilis Mesibov					Emerald district	-37.933	145.45			Spatially valid	-37.933	145.45		-37.933	145.45	-37.9333	145.4333	1	10km	10	-9			1904	8						8	8	1904	1904
478754371	6c56885d-81e4-44b4-beb9-20a67bc23a05		Orthorhachis durabilis	Orthorhachis durabilis Mesibov	Orthorhachis durabilis	FALSE	Orthorhachis durabilis Mesibov					ca 15 km SE of Countegany - near Two River Plain - Wadbilliga Trail National Park	-36.29721	149.54221			Spatially valid	-36.29721	149.5422		-36.2972	149.5422	-36.2972	149.5422	0	100m	0	0			2006	5	17	2006/05/17	2006/05/17	17	17	5	5	2006	2006
478754374	82164a70-34c5-47a1-8593-4a8fd0160e9e		Orthorhachis serrata	Orthorhachis serrata Mesibov	Orthorhachis serrata	FALSE	Orthorhachis serrata Mesibov					Wallaby Creek Road - Beaury State Forest	-28.41305	152.46083			Spatially valid	-28.41305	152.46083		-28.4131	152.4608	-28.4131	152.4608	0	100m	0	0			1993	2	4	1993/02/04	1993/02/04	9	4	4	2	1993	1993	MoA used end of period, aggregator used start
478754379	c35c362a-9d35-4db6-8a72-2d0e6274dc75		Orthorhachis yabbra	Orthorhachis yabbra Mesibov	Orthorhachis yabbra	FALSE	Orthorhachis yabbra Mesibov					Goanna Creek Road - Richmond Range State Forest	-28.62054	152.70416			Spatially valid	-28.62054	152.70416		-28.6205	152.7042	-28.6206	152.7042	0	100m	0	0			1993	2	4	1993/02/04	1993/02/04	9	4	4	2	1993	1993	MoA used end of period, aggregator used start
478758651	bb23b004-83f8-4a7d-95a9-79e61e3ebc22		Australiosoma laminatum	Australiosoma laminatum Jeekel, 1984	Australiosoma laminatum	FALSE	Australiosoma laminatum Jeekel, 1984					Newnes State Forest - Blackfellows Hand Road	-33.38638	150.17888			Spatially valid	-33.38638	150.17888		-33.3864	150.1789	-33.3864	150.1789	0	100m	0	0			2005	11	14	2005/11/14	2005/11/14	30	14	11	11	2005	2005	MoA used end of period, aggregator used start
478758655	6a0c2e13-c803-4ed9-a0ae-2b90f0954e6b		Australiosoma fulbrighti	Australiosoma fulbrighti Rowe & Sierwald, 2006	Australiosoma fulbrighti	FALSE	Australiosoma fulbrighti Rowe & Sierwald, 2006					Gordon	-33.733	151.15			Spatially valid	-33.733	151.15		-33.733	151.15	-33.7333	151.15	0	2km	2	-2
478758673	864a31c1-c90f-4a48-b412-b377fa4c6c7e		Australiosoma laminatum	Australiosoma laminatum Jeekel, 1984	Australiosoma laminatum	FALSE	Australiosoma laminatum Jeekel, 1984					Newnes State Forest - Sunnyside Road - 1.6 km from Blackfellows Hand Road	-33.37582	150.18721			Spatially valid	-33.37582	150.18721		-33.3758	150.1872	-33.3758	150.1872	0	100m	0	0			2005	11	15	2005/11/15	2005/11/15	30	15	11	11	2005	2005	MoA used end of period, aggregator used start
478763132	5c6138b0-dba4-4f5d-a116-45998251d760		Phyllocladosoma annulatipes	Phyllocladosoma annulatipes (Verhoeff, 1928)	Phyllocladosoma annulatipes	FALSE	Phyllocladosoma annulatipes (Verhoeff, 1928)					Tweed Range	-28.466	153.133			Spatially valid	-28.466	153.133		-28.466	153.133	-28.4667	153.1333	0	2km	2	-2			1989	2	17	1989/02/17	1989/02/17	17	17	2	2	1989	1989
478763136	03cea67a-3fa3-47b6-91b0-a21288693cb1		Phyllocladosoma annulatipes	Phyllocladosoma annulatipes (Verhoeff, 1928)	Phyllocladosoma annulatipes	FALSE	Phyllocladosoma annulatipes (Verhoeff, 1928)					Big Scrub Flora Reserve	-28.633	153.333			Spatially valid	-28.633	153.333		-28.633	153.333	-28.6333	153.3333	0	2km	2	-2			1989	2	19	1989/02/19	1989/02/19	19	19	2	2	1989	1989
478763141	60c5e56c-cc91-4587-87c3-6d7a775283ca		Phyllocladosoma annulatipes	Phyllocladosoma annulatipes (Verhoeff, 1928)	Phyllocladosoma annulatipes	FALSE	Phyllocladosoma annulatipes (Verhoeff, 1928)					Macpherson Range National Park	-28.27082	153.11693			Spatially valid	-28.27082	153.11693		-28.2708	153.1169	-28.25	153.1333	3	10km	10	-7			1932	3						3	3	1932	1932
478763144	dce40e7d-07a8-4150-b9f9-9d2070623f9a		Parwalesoma walesium	Parwalesoma walesium (Verhoeff, 1928)	Parwalesoma walesium	FALSE	Parwalesoma walesium (Verhoeff, 1928)					Lorne State Forest - site 81	-31.583	152.633			Spatially valid	-31.583	152.633		-31.583	152.633	-31.5833	152.6333	0	2km	2	-2			1978	11	14	1978/11/14	1978/11/14	12	14	12	11	1978	1978	MoA used end of period, aggregator used middle
478763148	f4bbc91c-f136-462c-b3e0-3553238e6585		Pogonosternum coniferum	Pogonosternum coniferum Jeekel, 1965	Pogonosternum coniferum	FALSE	Pogonosternum coniferum Jeekel, 1965					Sandringham + Brighton	-34	151.133			Spatially valid	-34	151.133		-34	151.133	-37.9167	145	712	5km	5	707	incorrect georeference	provider advised	1893									1893	1893
478763167	e733716e-6f84-4917-b485-8c8af2c71835		Walesoma helmsii	Walesoma helmsii Verhoeff, 1928	Walesoma helmsii	FALSE	Walesoma helmsii Verhoeff, 1928					Beaury State Forest - Tooloom Scrub	-28.583	152.366			Spatially valid	-28.583	152.366		-28.583	152.366	-28.5833	152.3667	0	2km	2	-2			1988	12	12	1988/12/12	1988/12/12	12	12	12	12	1988	1988
478763171	62ab605e-a7d8-4693-9d0a-fc1437216712		Walesoma helmsii	Walesoma helmsii Verhoeff, 1928	Walesoma helmsii	FALSE	Walesoma helmsii Verhoeff, 1928					Nightcap Range	-28.566	153.316			Spatially valid	-28.566	153.316		-28.566	153.316	-28.5667	153.3167	0	2km	2	-2			1989	2	20	1989/02/20	1989/02/20	20	20	2	2	1989	1989
478763202	8f901a21-983c-4641-9bc4-10c8b02a593d		Cladethosoma trilineatum	Cladethosoma trilineatum (Newport, 1844)	Cladethosoma (Cladethosoma) trilineatum	FALSE	Cladethosoma trilineatum (Newport, 1844)					Barrington Tops National Park - Gloucester Tops Road - 12.3 km W by road from Gloucester River Campground	-32.06222	151.60111			Spatially valid	-32.06222	151.6011		-32.0622	151.6011	-32.0622	151.6011	0	100m	0	0			2007	11	13	2007/11/13	2007/11/13	13	13	11	11	2007	2007
478763226	3975230d-7472-47af-bed7-1bb7382e9c5c		Dicranogonus pix	Dicranogonus pix Jeekel, 1982	Dicranogonus pix	FALSE	Dicranogonus pix Jeekel, 1982					Bruthen	-37.7	147.833			Spatially valid	-37.7	147.833		-37.7	147.833	-37.7	147.8333	0	5km	5	-5			1917	3	12	1917/03/12	1917/03/12	12	12	3	3	1917	1917
478763234	3f312904-780d-452a-ac70-5207753af865		Peterjohnsia titan	Peterjohnsia titan Shear & Mesibov, 1994	Peterjohnsia titan	FALSE	Peterjohnsia titan Shear & Mesibov, 1994					Acheron River caves area	-42.45	145.85			Spatially valid	-42.45	145.85		-42.45	145.85	-42.45	145.85	0	2km	2	-2			1989	3	24	1989/03/24	1989/03/24	24	24	3	3	1989	1989
478767051	00867d54-f269-46b0-9207-257975705121		Gigantowales chisholmi	Gigantowales chisholmi Verhoeff, 1937	Gigantowales chisholmi	FALSE	Gigantowales chisholmi Verhoeff, 1937					Denhams Beach	-35.666	150.166			Spatially suspect	-35.666	150.166		-35.666	150.166	-35.6667	150.1667	0	2km	2	-2			1999	1	12	1999/01/12	1999/01/12	12	12	1	1	1999	1999
478767055	ea091c06-a00a-4874-8b17-26e152815e38		Gigantowales chisholmi	Gigantowales chisholmi Verhoeff, 1937	Gigantowales chisholmi	FALSE	Gigantowales chisholmi Verhoeff, 1937					Tuross Heads	-36.05694	150.13971			Spatially valid	-36.05694	150.13971		-36.0569	150.1397	-36.0569	150.1397	0	100m	0	0			2008	1	5	2008/01/05	2008/01/05	5	5	1	1	2008	2008
478767056	9c42d1ed-7e8d-4cf9-9d95-bd91a4111c86		Gigantowales chisholmi	Gigantowales chisholmi Verhoeff, 1937	Gigantowales chisholmi	FALSE	Gigantowales chisholmi Verhoeff, 1937					Valley Heights	-33.7	150.583			Spatially suspect	-33.7	150.583		-33.7	150.583	-33.7	150.5833	0	2km	2	-2			2004	3	20	2004/03/20	2004/03/20	20	20	3	3	2004	2004
478767060	6b4a3168-e160-48ff-abcf-48d16805cddf		Gigantowales chisholmi	Gigantowales chisholmi Verhoeff, 1937	Gigantowales chisholmi	FALSE	Gigantowales chisholmi Verhoeff, 1937					Macmasters Beach	-33.5	151.416			Spatially suspect	-33.5	151.416		-33.5	151.416	-33.5	151.4167	0	2km	2	-2			2002	11	21	2002/11/21	2002/11/21	21	21	11	11	2002	2002
478767069	b5e3e8da-07ce-4258-97c3-0bd21c3d7281		Gigantowales chisholmi	Gigantowales chisholmi Verhoeff, 1937	Gigantowales chisholmi	FALSE	Gigantowales chisholmi Verhoeff, 1937					Dalmeny	-36.166	150.133			Spatially suspect	-36.166	150.133		-36.166	150.133	-36.1667	150.1333	0	2km	2	-2			1999	2	3	1999/02/03	1999/02/03	3	3	2	2	1999	1999
478767075	508f9868-c163-454c-b0b8-dbb5557cd839		Gigantowales chisholmi	Gigantowales chisholmi Verhoeff, 1937	Gigantowales chisholmi	FALSE	Gigantowales chisholmi Verhoeff, 1937					Gloucester - Glowworm Sieve Cave	-32.07971	152.07971			Spatially suspect	-32.07971	152.07971		-32.0797	152.0797	-32.0797	152.0797	0	100m	0	0			1995	3	7	1995/03/07	1995/03/07	7	7	3	3	1995	1995
478767085	962d2506-9e12-4087-8681-199a8efb3851		Somethus biramus	Somethus biramus Jeekel, 1984	Somethus biramus	FALSE	Somethus biramus Jeekel, 1984					Imlay Road	-37.17804	149.4575			Spatially valid	-37.17804	149.4575		-37.178	149.4575	-37.1278	149.4578	6	25m	0	6	incorrect georeference	provider advised	2006	11	11	2006/11/11	2006/11/11	11	11	11	11	2006	2006
478767093	a3a41682-648e-49d3-953f-58ae6c46fd47		Somethus biramus	Somethus biramus Jeekel, 1984	Somethus biramus	FALSE	Somethus biramus Jeekel, 1984					Nadgee State Forest - S of Eden	-37.41472	149.81277			Spatially valid	-37.41472	149.81277		-37.4147	149.8128	-37.415	149.8158	0	25m	0	0			2006	11	12	2006/11/12	2006/11/12	12	12	11	11	2006	2006
478767097	4b8b1b1e-7673-4201-bd3f-41f160538bfe		Somethus biramus	Somethus biramus Jeekel, 1984	Somethus biramus	FALSE	Somethus biramus Jeekel, 1984					Nadgee State Forest - S of Eden	-37.29499	149.82249			Spatially valid	-37.29499	149.8225		-37.295	149.8225	-37.295	149.8225	0	25m	0	0			2006	11	12	2006/11/12	2006/11/12	12	12	11	11	2006	2006
478767107	480635fe-7f46-4741-a4e8-dcd8c7105d8c		Somethus biramus	Somethus biramus Jeekel, 1984	Somethus biramus	FALSE	Somethus biramus Jeekel, 1984					SE of Bombala	-36.93749	149.25138			Spatially valid	-36.93749	149.25137		-36.9375	149.2514	-36.9572	149.3119	5	100m	0	5	incorrect georeference	provider advised	2006	11	10	2006/11/10	2006/11/10	10	10	11	11	2006	2006
478767114	d3c8ee2b-2b84-4827-b295-0c22111c4154		Somethus biramus	Somethus biramus Jeekel, 1984	Somethus biramus	FALSE	Somethus biramus Jeekel, 1984					Imlay Road	-37.20666	149.65111			Spatially valid	-37.20666	149.65111		-37.2067	149.6511	-37.2067	149.6511	0	25m	0	0			2006	11	11	2006/11/11	2006/11/11	11	11	11	11	2006	2006
478767120	780f5aad-2d27-4dc8-ac02-fa3e48eb66ae		Somethus biramus	Somethus biramus Jeekel, 1984	Somethus biramus	FALSE	Somethus biramus Jeekel, 1984					Nadgee State Forest - S of Eden	-37.39888	149.82138			Spatially valid	-37.39888	149.82138		-37.3989	149.8214	-37.3989	149.8217	0	25m	0	0			2006	11	12	2006/11/12	2006/11/12	12	12	11	11	2006	2006
478767124	dbc91efc-7478-41da-a983-4b5f15381ea5		Somethus biramus	Somethus biramus Jeekel, 1984	Somethus biramus	FALSE	Somethus biramus Jeekel, 1984					Yambulla State Forest - Imlay Road - near Kellys Gully	-37.13444	149.33999			Spatially valid	-37.13444	149.34		-37.1344	149.34	-37.1344	149.34	0	100m	0	0			2006	11	11	2006/11/11	2006/11/11	11	11	11	11	2006	2006
478768362	056e913d-913b-4a9f-80aa-1f08188de71d		Orocladosoma kosciuskovagum	Orocladosoma kosciuskovagum (Brolemann, 1913)	Orocladosoma kosciuskovagum	FALSE	Orocladosoma kosciuskovagum (Brolemann, 1913)					Bogong High Plains - near Pretty Valley pondage	-36.883	147.233			Spatially valid	-36.883	147.233		-36.883	147.233	-36.8833	147.2333	0	2km	2	-2			2007	12	30	2007/12/30	2007/12/30	30	30	12	12	2007	2007
478768429	dd49feb5-d559-4529-9289-93f52c8737e3		Hoplatessara prativaga	Hoplatessara prativaga Jeekel, 2003	Hoplatessara prativaga	FALSE	Hoplatessara prativaga Jeekel, 2003					Kosciuszko National Park - 20 km SE of Talbingo - Lobbs Hole Road	-35.67054	148.42443			Spatially valid	-35.67054	148.42442		-35.6705	148.4244	-35.6706	148.4244	0	100m	0	0			2006	9	22	2006/09/22	2006/09/22	22	22	9	9	2006	2006
478768435	a50cc25f-22db-40c3-a0bc-62639be09403		Hoplatessara froggatti	Hoplatessara froggatti (Brolemann, 1913)	Hoplatessara froggatti	FALSE	Hoplatessara froggatti (Brolemann, 1913)					South East Forests National Park - end of Dorrigo Road	-36.55611	149.75583			Spatially valid	-36.55611	149.75583		-36.5561	149.7558	-36.5561	149.7642	1	100m	0	1			2007	9	6	2007/09/06	2007/09/06	6	6	9	9	2007	2007
478768441	874a78f1-3069-4134-9754-b04ff8b40986		Hoplatessara clavigera	Hoplatessara clavigera Verhoeff, 1928	Hoplatessara clavigera	FALSE	Hoplatessara clavigera Verhoeff, 1928					Imlay Road	-37.17804	149.4575			Spatially valid	-37.17804	149.4575		-37.178	149.4575	-37.1278	149.4578	6	25m	0	6	incorrect georeference	provider advised	2006	11	11	2006/11/11	2006/11/11	11	11	11	11	2006	2006
478768451	1314090e-6d3f-4a68-b2f0-9a756f0c8049		Hoplatessara prativaga	Hoplatessara prativaga Jeekel, 2003	Hoplatessara prativaga	FALSE	Hoplatessara prativaga Jeekel, 2003					9 km SE of Talbingo - Kosciuszko National Park - Black Perry Rest Place	-35.60027	148.37166			Spatially valid	-35.60027	148.37166		-35.6003	148.3717	-35.6003	148.3717	0	100m	0	0			2006	9	18	2006/09/18	2006/09/18	18	18	9	9	2006	2006
478768458	30c4c976-27ce-4887-8d7b-156b888ef8bd		Hoplatessara prativaga	Hoplatessara prativaga Jeekel, 2003	Hoplatessara prativaga	FALSE	Hoplatessara prativaga Jeekel, 2003					27 km E of Tumut - Bondi State Forest - Micalong Swamp	-35.3	148.533			Spatially valid	-35.3	148.533		-35.3	148.533	-35.3	148.5333	0	100m	0	0			2005	10	3	2005/10/03	2005/10/03	3	3	10	10	2005	2005
478768468	e539b27c-5f5c-45df-9d6a-321f36a9484d		Hoplatessara prativaga	Hoplatessara prativaga Jeekel, 2003	Hoplatessara prativaga	FALSE	Hoplatessara prativaga Jeekel, 2003					30 km SE of Talbingo - Kosciuszko National Park - Yarrangobilly	-35.67388	148.48555			Spatially valid	-35.67388	148.48555		-35.6739	148.4856	-35.6739	148.4856	0	100m	0	0			2006	11	14	2006/11/14	2006/11/14	14	14	11	11	2006	2006
478768474	0272b3a9-2334-469e-9fd5-0fd79794f713		Hoplatessara prativaga	Hoplatessara prativaga Jeekel, 2003	Hoplatessara prativaga	FALSE	Hoplatessara prativaga Jeekel, 2003					40 km E of Tumut - Bondi State Forest - junction of Brindabella and Ridge Roads	-35.30333	148.62527			Spatially valid	-35.30333	148.62527		-35.3033	148.6253	-35.3033	148.6253	0	100m	0	0			2008	10	21	2008/10/21	2008/10/21	21	21	10	10	2008	2008
478768478	def57c25-417a-46c5-9ad9-407f80063380		Hoplatessara prativaga	Hoplatessara prativaga Jeekel, 2003	Hoplatessara prativaga	FALSE	Hoplatessara prativaga Jeekel, 2003					9 km SE of Talbingo - Kosciuszko National Park - Black Perry Rest Place	-35.60027	148.37166			Spatially valid	-35.60027	148.37166		-35.6003	148.3717	-35.6003	148.3717	0	100m	0	0			2006	11	14	2006/11/14	2006/11/14	14	14	11	11	2006	2006
478768487	c703a9db-3d38-464f-987c-5babd5bcb031		Hoplatessara luxuriosa	Hoplatessara luxuriosa (Silvestri, 1895)	Hoplatessara luxuriosa	FALSE	Hoplatessara luxuriosa (Silvestri, 1895)					near Merrill - SW of Crookwell	-34.666	149.283			Spatially valid	-34.666	149.283		-34.666	149.283	-34.6667	149.2833	0	2km	2	-2			1990	4	20	1990/04/20	1990/04/20	20	20	4	4	1990	1990
478768492	9fe80f34-cf3c-419d-b8c1-ef955c560784		Hoplatessara clavigera	Hoplatessara clavigera Verhoeff, 1928	Hoplatessara clavigera	FALSE	Hoplatessara clavigera Verhoeff, 1928					Beechworth	-36.366	146.7			Spatially valid	-36.366	146.7		-36.366	146.7	-36.3667	146.7	0	2km	2	-2			2000	12	16	2000/12/16	2000/12/16	16	16	12	12	2000	2000
478768497	e9c1abcf-8639-44e2-bb3b-7f05b7b74926		Hoplatessara froggatti	Hoplatessara froggatti (Brolemann, 1913)	Hoplatessara froggatti	FALSE	Hoplatessara froggatti (Brolemann, 1913)					Wadbilliga National Park - c 35 km E of Cooma - Tuross Falls	-36.22416	149.52027			Spatially valid	-36.22416	149.52026		-36.2242	149.5203	-36.2242	149.5203	0	100m	0	0			2006	6	14	2006/06/14	2006/06/14	14	14	6	6	2006	2006
478768502	cb16d534-1792-4bc2-b959-b7d75c7d7084		Hoplatessara prativaga	Hoplatessara prativaga Jeekel, 2003	Hoplatessara prativaga	FALSE	Hoplatessara prativaga Jeekel, 2003					20 km SE of Talbingo - Kosciuszko National Park - Lobbs Hole Road	-35.67054	148.42443			Spatially valid	-35.67054	148.42442		-35.6705	148.4244	-35.6706	148.4244	0	100m	0	0			2007	9	4	2007/09/04	2007/09/04	4	4	9	9	2007	2007
478768509	1a202df2-d6b9-42d1-bdb2-533e57b29f51		Hoplatessara prativaga	Hoplatessara prativaga Jeekel, 2003	Hoplatessara prativaga	FALSE	Hoplatessara prativaga Jeekel, 2003					5 km W of Kiandra - Dip Creek - Kosciuszko National Park	-35.77999	148.50916			Spatially valid	-35.77999	148.50916		-35.78	148.5092	-35.78	148.5092	0	100m	0	0			2008	2	6	2008/02/06	2008/02/06	6	6	2	2	2008	2008
478768513	ab3a0ef3-d7d5-4d0b-a383-958e4fa7a20a		Hoplatessara froggatti	Hoplatessara froggatti (Brolemann, 1913)	Hoplatessara froggatti	FALSE	Hoplatessara froggatti (Brolemann, 1913)					South East Forests National Park - end of Dorrigo Road	-36.55611	149.75583			Spatially valid	-36.55611	149.75583		-36.5561	149.7558	-36.5561	149.7642	1	100m	0	1			2006	9	20	2006/09/20	2006/09/20	20	20	9	9	2006	2006
478768519	568985d3-a082-4004-b3ae-c0b90bba61f7		Hoplatessara prativaga	Hoplatessara prativaga Jeekel, 2003	Hoplatessara prativaga	FALSE	Hoplatessara prativaga Jeekel, 2003					near Kunama - Bago State Forest	-35.583	148.083			Spatially valid	-35.583	148.083		-35.583	148.083	-35.5833	148.0833	0	100m	0	0			2005	11	19	2005/11/19	2005/11/19	19	19	11	11	2005	2005
478768524	cfa261fb-9a20-476b-9244-df7f56e6e110		Hoplatessara clavigera	Hoplatessara clavigera Verhoeff, 1928	Hoplatessara clavigera	FALSE	Hoplatessara clavigera Verhoeff, 1928					Nadgee State Forest - S of Eden	-37.41472	149.81277			Spatially valid	-37.41472	149.81277		-37.4147	149.8128	-37.415	149.8158	0	25m	0	0			2006	11	12	2006/11/12	2006/11/12	12	12	11	11	2006	2006
478768528	378b2040-15ae-4377-a6f3-8d6bb52e6190		Hoplatessara clavigera	Hoplatessara clavigera Verhoeff, 1928	Hoplatessara clavigera	FALSE	Hoplatessara clavigera Verhoeff, 1928					Boho	-36.683	145.8			Spatially valid	-36.683	145.8		-36.683	145.8	-36.6833	145.8	0	2km	2	-2			2008	7	4	2008/07/04	2008/07/04	4	4	7	7	2008	2008
478768535	7fc86d7f-00af-43cd-bcf5-15e9b3d5182c		Hoplatessara froggatti	Hoplatessara froggatti (Brolemann, 1913)	Hoplatessara froggatti	FALSE	Hoplatessara froggatti (Brolemann, 1913)					Wadbilliga National Park - near Bemboka - White Rock	-36.56971	149.55055			Spatially valid	-36.56971	149.55055		-36.5697	149.5506	-36.5697	149.5506	0	100m	0	0			2006	7	27	2006/07/27	2006/07/27	27	27	7	7	2006	2006
478768538	7c55544e-6425-4f2e-a378-86e7baf20816		Hoplatessara luxuriosa	Hoplatessara luxuriosa (Silvestri, 1895)	Hoplatessara luxuriosa	FALSE	Hoplatessara luxuriosa (Silvestri, 1895)					5 km NE of Colo	-33.75	149.283			Spatially valid	-33.75	149.283		-33.75	149.283	-33.75	149.2833	0	2km	2	-2			1990	4	20	1990/04/20	1990/04/20	20	20	4	4	1990	1990
478768545	3cc7439c-02e7-4ab2-a22e-7ae09324155f		Hoplatessara froggatti	Hoplatessara froggatti (Brolemann, 1913)	Hoplatessara froggatti	FALSE	Hoplatessara froggatti (Brolemann, 1913)					Imlay Road	-37.17804	149.4575			Spatially valid	-37.17804	149.4575		-37.178	149.4575	-37.1278	149.4578	6	25m	0	6	incorrect georeference	provider advised	2006	11	11	2006/11/11	2006/11/11	11	11	11	11	2006	2006
478768549	f8490a36-c581-4e0e-a72e-9c8f6b61fc4c		Hoplatessara froggatti	Hoplatessara froggatti (Brolemann, 1913)	Hoplatessara froggatti	FALSE	Hoplatessara froggatti (Brolemann, 1913)					Wadbilliga National Park - near Tuross Falls - 2.8 km from Peter Road	-36.19944	149.50333			Spatially valid	-36.19944	149.50333		-36.1994	149.5033	-36.1994	149.5033	0	100m	0	0			2006	10	24	2006/10/24	2006/10/24	24	24	10	10	2006	2006
478768554	9d10d46e-fd99-4121-aaac-2ef439ef47a1		Hoplatessara prativaga	Hoplatessara prativaga Jeekel, 2003	Hoplatessara prativaga	FALSE	Hoplatessara prativaga Jeekel, 2003					9 km SE of Talbingo - Kosciuszko National Park - Black Perry Rest Place	-35.60027	148.37166			Spatially valid	-35.60027	148.37166		-35.6003	148.3717	-35.6003	148.3717	0	100m	0	0			2006	9	18	2006/09/18	2006/09/18	18	18	9	9	2006	2006
478768564	50dd4d9b-25df-49ea-9fb3-29fa2b946227		Hoplatessara froggatti	Hoplatessara froggatti (Brolemann, 1913)	Hoplatessara froggatti	FALSE	Hoplatessara froggatti (Brolemann, 1913)					Yambulla State Forest - Imlay Road - near Kellys Gully	-37.13444	149.33999			Spatially valid	-37.13444	149.34		-37.1344	149.34	-37.1344	149.34	0	100m	0	0			2006	11	11	2006/11/11	2006/11/11	11	11	11	11	2006	2006
478768567	8f859ce3-8b2c-46cc-81b8-d45be02cd4a3		Cladethosoma cruciatum	Cladethosoma cruciatum (Verhoeff, 1937)	Cladethosoma (Cladethosoma) cruciatum	FALSE	Cladethosoma cruciatum (Verhoeff, 1937)					Forster	-32.183	152.516			Spatially valid	-32.183	152.516		-32.183	152.516	-32.1833	152.5167	0	2km	2	-2			1999	2	8	1999/02/08	1999/02/08	8	8	2	2	1999	1999
478768580	a57c3af2-ecf4-433b-834d-318e630095db		Cladethosoma lucidum	Cladethosoma lucidum Verhoff, 1928	Cladethosoma (Cladethosoma) lucidum	FALSE	Cladethosoma lucidum Verhoff, 1928					Barrington Tops National Park - Polblue Swamp	-31.95722	151.42527			Spatially valid	-31.95722	151.42526		-31.9572	151.4253	-31.9572	151.4253	0	100m	0	0			2008	10	3	2008/10/03	2008/10/03	3	3	10	10	2008	2008
478768584	08a52da4-6a98-4b64-83ec-06bc32be4e2c		Cladethosoma trilineatum	Cladethosoma trilineatum (Newport, 1844)	Cladethosoma (Cladethosoma) trilineatum	FALSE	Cladethosoma trilineatum (Newport, 1844)					Tuglo - 4.8 km NE of Singleton	-32.55	151.166			Spatially valid	-32.55	151.166		-32.55	151.166	-32.55	151.1667	0	2km	2	-2			2004	2	15	2004/02/15	2004/02/15	15	15	2	2	2004	2004
478768588	1998bc5a-8793-490f-9689-35d28f12ec48		Cladethosoma trilineatum	Cladethosoma trilineatum (Newport, 1844)	Cladethosoma (Cladethosoma) trilineatum	FALSE	Cladethosoma trilineatum (Newport, 1844)					Macksville - Gumma Road	-30.75	152.966			Spatially valid	-30.75	152.966		-30.75	152.966	-30.75	152.4667	48	2km	2	46	MoA transcription error		1999	3	28	1999/03/28	1999/03/28	28	28	3	3	1999	1999
478768593	76ea880e-9144-4a53-b30e-77c96cbd7719		Cladethosoma trilineatum	Cladethosoma trilineatum (Newport, 1844)	Cladethosoma (Cladethosoma) trilineatum	FALSE	Cladethosoma trilineatum (Newport, 1844)					Laurieton	-31.3	152.8			Spatially valid	-31.3	152.8		-31.3	152.8	-31.6333	152.8	37	2km	2	35	incorrectly georeferenced to locality?	provider queried	2007	4	8	2007/04/08	2007/04/08	8	8	4	4	2007	2007
478768609	3621bd61-7e99-4347-b12b-274e8db51257		Notodesmus scotius	Notodesmus scotius Chamberlin, 1920	Notodesmus scotius	FALSE	Notodesmus scotius Chamberlin, 1920					Wagga Wagga - Silvalite Reserve	-35.13304	147.315			Spatially suspect	-35.13304	147.315		-35.133	147.315	-35.1331	147.315	0	100m	0	0			2007	7	13	2007/07/13	2007/07/13	13	13	7	7	2007	2007
478768624	a6ccd6a9-e591-4c31-a39d-d32f7d42c536		Notodesmus scotius	Notodesmus scotius Chamberlin, 1920	Notodesmus scotius	FALSE	Notodesmus scotius Chamberlin, 1920					Wagga Wagga - Silvalite Reserve	-35.13304	147.315			Spatially suspect	-35.13304	147.315		-35.133	147.315	-35.1331	147.315	0	100m	0	0			2005	9	7	2005/09/07	2005/09/07	7	7	9	9	2005	2005
478768630	f569798e-9250-4a02-942e-8941bd8f3d6b		Notodesmus scotius	Notodesmus scotius Chamberlin, 1920	Notodesmus scotius	FALSE	Notodesmus scotius Chamberlin, 1920					Wagga Wagga - Willans Hill	-35.14166	147.36888			Spatially valid	-35.14166	147.36888		-35.1417	147.3689	-35.1417	147.3689	0	100m	0	0			2007	7	14	2007/07/14	2007/07/14	14	14	7	7	2007	2007
478768634	ef558b82-dc2d-4229-bcb6-c18a3509caf7		Notodesmus scotius	Notodesmus scotius Chamberlin, 1920	Notodesmus scotius	FALSE	Notodesmus scotius Chamberlin, 1920					Murraguldrie State Forest - 40 km SE of Wagga Wagga	-35.49166	147.62499			Spatially valid	-35.49166	147.62498		-35.4917	147.625	-35.4917	147.625	0	100m	0	0			2005	9	20	2005/09/20	2005/09/20	20	20	9	9	2005	2005
478768646	40a13eb3-acd7-4c9f-9479-da9afb7f93f7		Notodesmus scotius	Notodesmus scotius Chamberlin, 1920	Notodesmus scotius	FALSE	Notodesmus scotius Chamberlin, 1920					Wagga Wagga - Red Hill Reserve	-35.12332	147.31333			Spatially suspect	-35.12332	147.31332		-35.1233	147.3133	-35.1233	147.3133	0	100m	0	0			2005	10	28	2005/10/28	2005/10/28	28	28	10	10	2005	2005
478768657	28abe528-f165-4b1a-ac54-7ebbe4693788		Notodesmus scotius	Notodesmus scotius Chamberlin, 1920	Notodesmus scotius	FALSE	Notodesmus scotius Chamberlin, 1920					Wagga Wagga - Silvalite Reserve	-35.13304	147.315			Spatially suspect	-35.13304	147.315		-35.133	147.315	-35.1331	147.315	0	100m	0	0			2005	9	7	2005/09/07	2005/09/07	7	7	9	9	2005	2005
478768662	a59b328a-91f7-45dd-bd58-43c1495db89d		Notodesmus scotius	Notodesmus scotius Chamberlin, 1920	Notodesmus scotius	FALSE	Notodesmus scotius Chamberlin, 1920					Wagga Wagga - Pomingalarna Park	-35.11388	147.29444			Spatially suspect	-35.11388	147.29443		-35.1139	147.2944	-35.1139	147.2944	0	100m	0	0			2005	10	27	2005/10/27	2005/10/27	27	27	10	10	2005	2005
478768667	561f13c5-07ce-4296-b617-9f49989841d2		Notodesmus scotius	Notodesmus scotius Chamberlin, 1920	Notodesmus scotius	FALSE	Notodesmus scotius Chamberlin, 1920					Wagga Wagga - Pomingalarna Park	-35.11388	147.29444			Spatially suspect	-35.11388	147.29443		-35.1139	147.2944	-35.1139	147.2944	0	100m	0	0			2005	8	28	2005/08/28	2005/08/28	28	28	8	8	2005	2005
478768679	40aaf127-b80d-47ee-a8f4-fe0cd32c90c2		Notodesmus scotius	Notodesmus scotius Chamberlin, 1920	Notodesmus scotius	FALSE	Notodesmus scotius Chamberlin, 1920					Wagga Wagga - Pomingalarna Park	-35.11388	147.29444			Spatially suspect	-35.11388	147.29443		-35.1139	147.2944	-35.1139	147.2944	0	100m	0	0			2007	7	28	2007/07/28	2007/07/28	28	28	7	7	2007	2007
478768683	10309814-15a9-4ce3-8ffd-43b73ee4c5cd		Notodesmus scotius	Notodesmus scotius Chamberlin, 1920	Notodesmus scotius	FALSE	Notodesmus scotius Chamberlin, 1920					Wagga Wagga - Pomingalarna Park	-35.11388	147.29444			Spatially suspect	-35.11388	147.29443		-35.1139	147.2944	-35.1139	147.2944	0	100m	0	0			2005	10	27	2005/10/27	1976/04/27	27	27	10	4	2005	1976	ALA has correct date, GBIF has incorrect date
478768687	cef920be-329b-4867-8582-d0759564d6ac		Notodesmus scotius	Notodesmus scotius Chamberlin, 1920	Notodesmus scotius	FALSE	Notodesmus scotius Chamberlin, 1920					8 km SE of The Rock - Birdlip Reserve	-35.29583	147.12777			Spatially suspect	-35.29583	147.12778		-35.2958	147.1278	-35.2958	147.1278	0	100m	0	0			2007	8	22	2007/08/22	2007/08/22	22	22	8	8	2007	2007
478768694	fd1f55cf-c990-4608-9c6d-baa164c0428b		Notodesmus scotius	Notodesmus scotius Chamberlin, 1920	Notodesmus scotius	FALSE	Notodesmus scotius Chamberlin, 1920					Wagga Wagga - Willans Hill	-35.14166	147.36888			Spatially valid	-35.14166	147.36888		-35.1417	147.3689	-35.1417	147.3689	0	100m	0	0			2007	8	12	2007/08/12	2007/08/12	12	12	8	8	2007	2007
478768718	546511ec-b1d0-48b9-bfd5-83c91c722629		Notodesmus scotius	Notodesmus scotius Chamberlin, 1920	Notodesmus scotius	FALSE	Notodesmus scotius Chamberlin, 1920					Wagga Wagga - Silvalite Reserve	-35.13304	147.315			Spatially suspect	-35.13304	147.315		-35.133	147.315	-35.1331	147.315	0	100m	0	0			2007	6	30	2007/06/30	2007/06/30	30	30	6	6	2007	2007
478768724	118711d7-fa7a-4045-a303-2ed54bdba27c		Notodesmus scotius	Notodesmus scotius Chamberlin, 1920	Notodesmus scotius	FALSE	Notodesmus scotius Chamberlin, 1920					Burrumbuttock - ca 30 km NW of Albury	-35.816	146.8			Spatially suspect	-35.816	146.8		-35.816	146.8	-35.8167	146.8	0	5km	5	-5			2006	8	15	2006/08/15	2006/08/15	15	15	8	8	2006	2006
478768766	0d9feb4b-5337-4c25-a756-bbcc3447a736		Notodesmus scotius	Notodesmus scotius Chamberlin, 1920	Notodesmus scotius	FALSE	Notodesmus scotius Chamberlin, 1920					Wagga Wagga - Silvalite Reserve	-35.13304	147.315			Spatially suspect	-35.13304	147.315		-35.133	147.315	-35.1331	147.315	0	100m	0	0			2005	9	7	2005/09/07	2005/09/07	7	7	9	9	2005	2005
478770908	2dfe083f-7eef-4eb8-969b-25fe4e74289d		Australiosoma rainbowi	Australiosoma rainbowi Brolemann, 1913	Australiosoma rainbowi	FALSE	Australiosoma rainbowi Brolemann, 1913					Near Bermagui - Wallaga Lake - Camel Rock Beach	-36.37999	150.07471			Spatially valid	-36.37999	150.0747		-36.38	150.0747	-36.38	150.0747	0	100m	0	0			2007	12	18	2007/12/18	2007/12/18	18	18	12	12	2007	2007
478770914	a0ae62e2-e404-4639-9a62-c84977522e91		Australiosoma rainbowi	Australiosoma rainbowi	Australiosoma rainbowi	FALSE	Australiosoma rainbowi					Farrer Nature Reserve - near Canberra	-35.383	149.1			Spatially valid	-35.383	149.1		-35.383	149.1	-35.3833	149.1	0	2km	2	-2			2006	3	15	2006/03/15	2006/03/15	15	15	3	3	2006	2006
478770925	8efd7024-bb93-492c-b343-b9a9c7c54f8e		Australiosoma rainbowi	Australiosoma rainbowi Brolemann, 1913	Australiosoma rainbowi	FALSE	Australiosoma rainbowi Brolemann, 1913					ca 15 km SE of Countegany - near Two River Plain - Wadbilliga Trail National Park	-36.29721	149.54221			Spatially valid	-36.29721	149.5422		-36.2972	149.5422	-36.2972	149.5422	0	100m	0	0			2007	9	5	2007/09/05	2007/09/05	5	5	9	9	2007	2007
478770929	8f6d7d51-9d56-4a76-a2ba-80059a82493b		Australiosoma rainbowi	Australiosoma rainbowi Brolemann, 1913	Australiosoma rainbowi	FALSE	Australiosoma rainbowi Brolemann, 1913					Wadbilliga National Park - c 35 km E of Cooma - Tuross Falls	-36.22416	149.52027			Spatially valid	-36.22416	149.52026		-36.2242	149.5203	-36.2242	149.5203	0	100m	0	0			2006	7	25	2006/07/25	2006/07/25	25	25	7	7	2006	2006
478770937	96944291-0584-4bd8-aab0-75318c259b44		Australiosoma rainbowi	Australiosoma rainbowi Brolemann, 1913	Australiosoma rainbowi	FALSE	Australiosoma rainbowi Brolemann, 1913					Wadbilliga National Park - c 35 km E of Cooma - Tuross Falls	-36.22416	149.52027			Spatially valid	-36.22416	149.52026		-36.2242	149.5203	-36.2242	149.5203	0	100m	0	0			2006	3	28	2006/03/28	2006/03/28	28	28	3	3	2006	2006
478770946	8219e044-c03f-441a-b19e-7221b229293a		Australiosoma rainbowi	Australiosoma rainbowi Brolemann, 1913	Australiosoma rainbowi	FALSE	Australiosoma rainbowi Brolemann, 1913					10 km S of Narooma - Mystery Bay	-36.29194	150.11749			Spatially valid	-36.29194	150.1175		-36.2919	150.1175	-36.2919	150.1175	0	100m	0	0			2007	12	20	2007/12/20	2007/12/20	20	20	12	12	2007	2007
478771039	f25b7a08-3961-453a-bf7d-f7d1d254d160		Pogonosternum coniferum	Pogonosternum coniferum Jeekel, 1965	Pogonosternum coniferum	FALSE	Pogonosternum coniferum Jeekel, 1965					Toolangi State Forest	-37.466	145.516			Spatially valid	-37.466	145.516		-37.466	145.516	-37.4667	145.5167	0	2km	2	-2			2007	10	26	2007/10/26	2007/10/26	26	26	10	10	2007	2007
478771238	b6381761-9b33-442d-ad7b-b299007591f7		Hoplatessara prativaga	Hoplatessara prativaga Jeekel, 2003	Hoplatessara prativaga	FALSE	Hoplatessara prativaga Jeekel, 2003					10 km N of Kiandra - Kosciuszko National Park	-35.74833	148.51999			Spatially valid	-35.74833	148.51999		-35.7483	148.52	-35.7483	148.52	0	100m	0	0			2008	2	6	2008/02/06	2008/02/06	6	6	2	2	2008	2008
478771258	1a435bd1-95cc-424b-88c7-c4cc0511590e		Hoplatessara prativaga	Hoplatessara prativaga Jeekel, 2003	Hoplatessara prativaga	FALSE	Hoplatessara prativaga Jeekel, 2003					Kosciuszko National park - Cumberland Range	-35.64916	148.3886			Spatially valid	-35.64916	148.3886		-35.6492	148.3886	-35.6492	148.3886	0	100m	0	0			2007	12	27	2007/12/27	2007/12/27	27	27	12	12	2007	2007
478771272	58f8a580-4932-479b-ac59-2b1ae7e14e96		Hoplatessara prativaga	Hoplatessara prativaga Jeekel, 2003	Hoplatessara prativaga	FALSE	Hoplatessara prativaga Jeekel, 2003					4 km SE of Talbingo - Kosciuszko National Park - Old Mountain Road walk	-35.57971	148.33249			Spatially valid	-35.57971	148.33249		-35.5797	148.3325	-35.5797	148.3325	0	100m	0	0			2006	11	14	2006/11/14	2006/11/14	14	14	11	11	2006	2006
478771285	83ef2496-d668-4c77-a1f6-f0ab255e74a4		Hoplatessara prativaga	Hoplatessara prativaga Jeekel, 2003	Hoplatessara prativaga	FALSE	Hoplatessara prativaga Jeekel, 2003					Kosciuszko National Park - 20 km SE of Talbingo - Lobbs Hole Road	-35.67054	148.42443			Spatially valid	-35.67054	148.42442		-35.6705	148.4244	-35.6706	148.4244	0	100m	0	0			2006	11	14	2006/11/14	2006/11/14	14	14	11	11	2006	2006
478771300	b7baaee8-d6e5-4a6c-9bc1-4696c89cb363		Hoplatessara froggatti	Hoplatessara froggatti (Brolemann, 1913)	Hoplatessara froggatti	FALSE	Hoplatessara froggatti (Brolemann, 1913)					Wadbilliga National Park - c 35 km E of Cooma - Tuross Falls	-36.22416	149.52027			Spatially valid	-36.22416	149.52026		-36.2242	149.5203	-36.2242	149.5203	0	100m	0	0			2006	3	28	2006/03/28	2006/03/28	28	28	3	3	2006	2006
478771309	d16f292c-b4c3-4d2a-a980-f7d2bdf6f8c3		Hoplatessara prativaga	Hoplatessara prativaga Jeekel, 2003	Hoplatessara prativaga	FALSE	Hoplatessara prativaga Jeekel, 2003					5 km W of Kiandra - Dip Creek - Kosciuszko National Park	-35.77999	148.50916			Spatially valid	-35.77999	148.50916		-35.78	148.5092	-35.78	148.5092	0	100m	0	0			2007	12	27	2007/12/27	2007/12/27	27	27	12	12	2007	2007
478771315	b2bcd4b3-0af3-422a-94e5-f559ecf20bf9		Hoplatessara prativaga	Hoplatessara prativaga Jeekel, 2003	Hoplatessara prativaga	FALSE	Hoplatessara prativaga Jeekel, 2003					9 km SE of Talbingo - Kosciuszko National Park - Black Perry Rest Place	-35.60027	148.37166			Spatially valid	-35.60027	148.37166		-35.6003	148.3717	-35.6003	148.3717	0	100m	0	0			2006	3	27	2006/03/27	2006/03/27	27	27	3	3	2006	2006
478771325	89e6c74c-761b-4269-a324-e1f543d5bfb9		Hoplatessara prativaga	Hoplatessara prativaga Jeekel, 2003	Hoplatessara prativaga	FALSE	Hoplatessara prativaga Jeekel, 2003					9 km SE of Talbingo - Kosciuszko National Park - Black Perry Rest Place	-35.60027	148.37166			Spatially valid	-35.60027	148.37166		-35.6003	148.3717	-35.6003	148.3717	0	100m	0	0			2007	12	27	2007/12/27	2007/12/27	27	27	12	12	2007	2007
478771340	4d49ae9c-0db8-4e2d-a23a-f76caa3ce31b		Hoplatessara prativaga	Hoplatessara prativaga Jeekel, 2003	Hoplatessara prativaga	FALSE	Hoplatessara prativaga Jeekel, 2003					Kosciuszko National Park - Cumberland Range	-35.64916	148.3886			Spatially valid	-35.64916	148.3886		-35.6492	148.3886	-35.6492	148.3886	0	100m	0	0			2008	10	29	2008/10/29	2008/10/29	29	29	10	10	2008	2008
478771350	54838d6d-d034-4290-b3f0-eb6165420cd3		Hoplatessara prativaga	Hoplatessara prativaga Jeekel, 2003	Hoplatessara prativaga	FALSE	Hoplatessara prativaga Jeekel, 2003					Kosciuszko National Park - Cumberland Range	-35.64916	148.3886			Spatially valid	-35.64916	148.3886		-35.6492	148.3886	-35.6492	148.3886	0	100m	0	0			2008	2	6	2008/02/06	2008/02/06	6	6	2	2	2008	2008
478771366	eac98298-452e-432d-b89e-7af37fc3f7f1		Hoplatessara clavigera	Hoplatessara clavigera Verhoeff, 1928	Hoplatessara clavigera	FALSE	Hoplatessara clavigera Verhoeff, 1928					Genoa Peak Bat Cave - Croajingolong National Parl	-37.516	149.616			Spatially valid	-37.516	149.616		-37.516	149.616	-37.5167	149.6167	0	2km	2	-2			1997	5	20	1997/05/20	1997/05/20	20	20	5	5	1997	1997
478771371	29b82a5e-506d-4bd0-a4b9-c915be476038		Hoplatessara froggatti	Hoplatessara froggatti (Brolemann, 1913)	Hoplatessara froggatti	FALSE	Hoplatessara froggatti (Brolemann, 1913)					South East Forests National Park - end of Dorrigo Road	-36.55611	149.75583			Spatially valid	-36.55611	149.75583		-36.5561	149.7558	-36.5561	149.7642	1	100m	0	1			2007	9	6	2007/09/06	2007/09/06	6	6	9	9	2007	2007
478771388	886d9335-3cf7-46e1-966f-6c8d53c4f57d		Hoplatessara prativaga	Hoplatessara prativaga Jeekel, 2003	Hoplatessara prativaga	FALSE	Hoplatessara prativaga Jeekel, 2003					9 km SE of Talbingo - Kosciuszko National Park - Black Perry Rest Place	-35.60027	148.37166			Spatially valid	-35.60027	148.37166		-35.6003	148.3717	-35.6003	148.3717	0	100m	0	0			2007	9	4	2007/09/04	2007/09/04	4	4	9	9	2007	2007
478771393	80d03f98-9636-4878-961c-0e55f9a526d1		Hoplatessara froggatti	Hoplatessara froggatti (Brolemann, 1913)	Hoplatessara froggatti	FALSE	Hoplatessara froggatti (Brolemann, 1913)					Biamanga National Park - 15 km N of Bega - Mumbulla Creek Road	-36.57082	149.85972			Spatially valid	-36.57082	149.85973		-36.5708	149.8597	-36.5708	149.8597	0	100m	0	0			2007	9	6	2007/09/06	2007/09/06	6	6	9	9	2007	2007
478771407	c5b5cd63-c0f0-4109-a52a-de61db82931a		Hoplatessara froggatti	Hoplatessara froggatti (Brolemann, 1913)	Hoplatessara froggatti	FALSE	Hoplatessara froggatti (Brolemann, 1913)					Biamanga National Park near Quaamba - Bandicoots Road	-36.46444	149.91222			Spatially valid	-36.46444	149.91222		-36.4644	149.9122	-36.4644	149.9122	0	100m	0	0			2007	9	6	2007/09/06	2007/09/06	6	6	9	9	2007	2007
478771869	2d73a60b-252a-4867-9c7c-ff2625f0cbf7		Notodesmus scotius	Notodesmus scotius Chamberlin, 1920	Notodesmus scotius	FALSE	Notodesmus scotius Chamberlin, 1920					Sandringham + Brighton	-34	151.133			Spatially suspect	-34	151.133		-34	151.133	-37.9167	145	712	5km	5	707	incorrect georeference	provider advised	1893									1893	1893
478771893	58cfc6e3-0933-4ed5-bd06-eba456204c5e		Cladethosoma trilineatum	Cladethosoma trilineatum (Newport, 1844)	Cladethosoma (Cladethosoma) trilineatum	FALSE	Cladethosoma trilineatum (Newport, 1844)					Booti Booti National Park - south of Forster - opposite Great Lakes Yacht Club	-32.27106	152.52847			Spatially valid	-32.27106	152.52847		-32.2711	152.5285	-32.2711	152.5286	0	100m	0	0			1997	4	19	1997/04/19	1997/04/19	29	19	4	4	1997	1997	MoA used end of period, aggregator used start
478771901	108d20c4-96f2-4b13-b2d7-7b4089bc2017		Cladethosoma trilineatum	Cladethosoma trilineatum (Newport, 1844)	Cladethosoma (Cladethosoma) trilineatum	FALSE	Cladethosoma trilineatum (Newport, 1844)					Lovedale Road - Vineyard Hill - Hunter Valley	-32.766	151.383			Spatially valid	-32.766	151.383		-32.766	151.383	-32.7667	151.3833	0	2km	2	-2			2000	3	12	2000/03/12	2000/03/12	12	12	3	3	2000	2000
478772204	527ff574-6088-4081-958f-1e9024c1d7e2		Hoplatessara prativaga	Hoplatessara prativaga Jeekel, 2003	Hoplatessara prativaga	FALSE	Hoplatessara prativaga Jeekel, 2003					20 km N of Tumbarumba - Green Hills State Forest	-35.63221	147.97832			Spatially valid	-35.63221	147.97832		-35.6322	147.9783	-35.6322	147.9783	0	100m	0	0			2008	9	17	2008/09/17	2008/09/17	17	17	9	9	2008	2008
478772255	c58081a8-2fa4-43ab-b68f-4351b1848e09		Hoplatessara prativaga	Hoplatessara prativaga Jeekel, 2003	Hoplatessara prativaga	FALSE	Hoplatessara prativaga Jeekel, 2003					20 km N of Tumbarumba - Green Hills State Forest	-35.63221	147.97832			Spatially valid	-35.63221	147.97832		-35.6322	147.9783	-35.6322	147.9783	0	100m	0	0			2008	9	17	2008/09/17	2008/09/17	17	17	9	9	2008	2008
478772271	4cde29a9-9a3d-4342-8af2-a5d6408f0314		Hoplatessara prativaga	Hoplatessara prativaga Jeekel, 2003	Hoplatessara prativaga	FALSE	Hoplatessara prativaga Jeekel, 2003					20 km N of Tumbarumba - Green Hills State Forest	-35.63221	147.97832			Spatially valid	-35.63221	147.97832		-35.6322	147.9783	-35.6322	147.9783	0	100m	0	0			2008	9	17	2008/09/17	2008/09/17	17	17	9	9	2008	2008
478772286	12ba913c-a623-443d-bbab-8b05bd9b6379		Hoplatessara prativaga	Hoplatessara prativaga Jeekel, 2003	Hoplatessara prativaga	FALSE	Hoplatessara prativaga Jeekel, 2003					20 km N of Tumbarumba - Green Hills State Forest	-35.63221	147.97832			Spatially valid	-35.63221	147.97832		-35.6322	147.9783	-35.6322	147.9783	0	100m	0	0			2008	9	18	2008/09/18	2008/09/18	18	18	9	9	2008	2008
478772354	9c8d0126-4d04-4cf4-9576-e72a6eff676e		Hoplatessara prativaga	Hoplatessara prativaga Jeekel, 2003	Hoplatessara prativaga	FALSE	Hoplatessara prativaga Jeekel, 2003					20 km N of Tumbarumba - Green Hills State Forest	-35.63221	147.97832			Spatially valid	-35.63221	147.97832		-35.6322	147.9783	-35.6322	147.9783	0	100m	0	0			2008	9	17	2008/09/17	2008/09/17	17	17	9	9	2008	2008
478772563	d7dd8585-ca9c-49f3-8122-ab0352f09453		Myallosoma hamuligerum furculigerum	Myallosoma furculigerium Verhoeff, 1937	Myallosoma	FALSE	Myallosoma furculigerium Verhoeff, 1937	outdated combination and misspelled species	matched to genus			Kerewong State Forest - near Lorne	-31.6	152.566			Spatially valid	-31.6	152.566		-31.6	152.566	-31.6	152.5667	0	2km	2	-2			1978	10	18	1978/10/18	1978/10/18	18	18	10	10	1978	1978
478772568	5346045e-aaf2-47c7-a89e-e05a383979d5		Akamptogonus novarae	Akamptogonus novarae (Humbert & de Saussure, 1869)	Akamptogonus novarae	FALSE	Akamptogonus novarae (Humbert & de Saussure, 1869)					Lorne State Forest - near Taree	-31.583	152.383			Spatially suspect	-31.583	152.383		-31.583	152.383	-31.5833	152.3833	0	2km	2	-2			1978	11	17	1978/11/17	1978/11/17	17	17	11	11	1978	1978
478772573	4d1016e6-0880-41c7-bb84-31d2eb9e2c51		Akamptogonus novarae	Akamptogonus novarae (Humbert & de Saussure, 1869)	Akamptogonus novarae	FALSE	Akamptogonus novarae (Humbert & de Saussure, 1869)					Gordon	-33.75	151.166			Spatially suspect	-33.75	151.166		-33.75	151.166	-33.7333	151.15	2	2km	2	0			1984	1	5	1984/01/05	1984/01/05	5	5	1	1	1984	1984
478772581	3d07d06b-afa0-4097-811d-1ae28eb3bc33		Akamptogonus novarae	Akamptogonus novarae (Humbert & de Saussure, 1869)	Akamptogonus novarae	FALSE	Akamptogonus novarae (Humbert & de Saussure, 1869)					Gordon	-33.733	151.15			Spatially suspect	-33.733	151.15		-33.733	151.15	-33.7333	151.15	0	2km	2	-2			1983	12	8	1983/12/08	1983/12/08	8	8	12	12	1983	1983
478772593	a8cc886a-fdcb-4475-8a9c-fc37bca83f6f		Heterocladosoma bifalcatum	Heterocladosoma bifalcatum (Silvestri, 1898)	Heterocladosoma bifalcatum	FALSE	Heterocladosoma bifalcatum (Silvestri, 1898)					Chatswood - Ferndale Park	-33.8	151.166			Spatially valid	-33.8	151.166		-33.8	151.166	-33.8006	151.1697	0	500m	1	-1			2006	2	9	2006/02/09	2006/02/09	9	9	2	2	2006	2006
478773154	7e835121-3a6b-4b66-b699-21c2a301ad58		Notodesmus scotius	Notodesmus scotius Chamberlin, 1920	Notodesmus scotius	FALSE	Notodesmus scotius Chamberlin, 1920					Dandenong Ranges	-37.833	145.35			Spatially valid	-37.833	145.35		-37.833	145.35	-37.8333	145.35	0	2km	2	-2			1997	12	15	1997/12/15	1997/12/15	22	15	12	12	1997	1997	MoA used end of period, aggregator used start
478773163	3d0db82e-2dc3-4fa4-8a63-3788857cf11a		Notodesmus scotius	Notodesmus scotius Chamberlin, 1920	Notodesmus scotius	FALSE	Notodesmus scotius Chamberlin, 1920					Dandenong Ranges	-37.833	145.35			Spatially valid	-37.833	145.35		-37.833	145.35	-37.8333	145.35	0	2km	2	-2			1995	12	15	1995/12/15	1995/12/15	22	15	12	12	1995	1995	MoA used end of period, aggregator used start
478773171	3e7328b4-3aa1-4626-8281-109d56d60215		Pogonosternum nigrovirgatum	Pogonosternum nigrovirgatum (Carl, 1902)	Pogonosternum nigrovirgatum	FALSE	Pogonosternum nigrovirgatum (Carl, 1902)					Dandenong Ranges	-37.833	145.35			Spatially suspect	-37.833	145.35		-37.833	145.35	-37.8333	145.35	0	2km	2	-2			1995	10	20	1995/10/20	1995/10/20	27	20	10	10	1995	1995	MoA used end of period, aggregator used start
478773173	acf811b9-46ae-4aa8-8a88-f31cbb9035ae		Notodesmus scotius	Notodesmus scotius Chamberlin, 1920	Notodesmus scotius	FALSE	Notodesmus scotius Chamberlin, 1920					Dandenong Ranges	-37.833	145.35			Spatially valid	-37.833	145.35		-37.833	145.35	-37.8333	145.35	0	2km	2	-2			1998	1	19	1998/01/19	1998/01/19	26	19	1	1	1998	1998	MoA used end of period, aggregator used start
478773181	7e7e86c4-93ac-40de-bb9e-88b18274c7a3		Notodesmus scotius	Notodesmus scotius Chamberlin, 1920	Notodesmus scotius	FALSE	Notodesmus scotius Chamberlin, 1920					Dandenong Ranges	-37.833	145.35			Spatially valid	-37.833	145.35		-37.833	145.35	-37.8333	145.35	0	2km	2	-2			1997	12	15	1997/12/15	1997/12/15	22	15	12	12	1997	1997	MoA used end of period, aggregator used start
478773189	79b5d360-9d18-45b0-9d03-61c0153d02ac		Notodesmus scotius	Notodesmus scotius Chamberlin, 1920	Notodesmus scotius	FALSE	Notodesmus scotius Chamberlin, 1920					Dandenong Ranges	-37.833	145.35			Spatially valid	-37.833	145.35		-37.833	145.35	-37.8333	145.35	0	2km	2	-2			1997	11	19	1997/11/19	1997/11/19	26	19	11	11	1997	1997	MoA used end of period, aggregator used start
478773195	741f11f9-2ebe-49b9-a028-982d6f84ecd9		Notodesmus scotius	Notodesmus scotius Chamberlin, 1920	Notodesmus scotius	FALSE	Notodesmus scotius Chamberlin, 1920					Dandenong Ranges	-37.833	145.35			Spatially valid	-37.833	145.35		-37.833	145.35	-37.8333	145.35	0	2km	2	-2			1997	12	15	1997/12/15	1997/12/15	22	15	12	12	1997	1997	MoA used end of period, aggregator used start
478773202	e7fa8bda-8ad0-458f-a8b4-e98ea81cdcec		Pogonosternum nigrovirgatum	Pogonosternum nigrovirgatum (Carl, 1902)	Pogonosternum nigrovirgatum	FALSE	Pogonosternum nigrovirgatum (Carl, 1902)					Dandenong Ranges	-37.833	145.35			Spatially valid	-37.833	145.35		-37.833	145.35	-37.8333	145.35	0	2km	2	-2			1997	9	21	1997/09/21	1997/09/21	28	21	9	9	1997	1997	MoA used end of period, aggregator used start
478773210	25d42fb4-9b16-4de9-b4e6-847ecca7f0fe		Notodesmus scotius	Notodesmus scotius Chamberlin, 1920	Notodesmus scotius	FALSE	Notodesmus scotius Chamberlin, 1920					Dandenong Ranges	-37.833	145.35			Spatially valid	-37.833	145.35		-37.833	145.35	-37.8333	145.35	0	2km	2	-2			1995	11	17	1995/11/17	1995/11/17	24	17	11	11	1995	1995	MoA used end of period, aggregator used start
478773217	50acf703-d5ee-4368-9acd-084a5a3d2659		Notodesmus scotius	Notodesmus scotius Chamberlin, 1920	Notodesmus scotius	FALSE	Notodesmus scotius Chamberlin, 1920					Dandenong Ranges	-37.833	145.35			Spatially valid	-37.833	145.35		-37.833	145.35	-37.8333	145.35	0	2km	2	-2			1997	3	22	1997/03/22	1997/03/22	29	22	3	3	1997	1997	MoA used end of period, aggregator used start
478773223	0899d9a4-31b1-4a36-a72e-19030d835c2d		Pogonosternum nigrovirgatum	Pogonosternum nigrovirgatum (Carl, 1902)	Pogonosternum nigrovirgatum	FALSE	Pogonosternum nigrovirgatum (Carl, 1902)					Dandenong Ranges	-37.833	145.35			Spatially suspect	-37.833	145.35		-37.833	145.35	-37.8333	145.35	0	2km	2	-2			1997	11	19	1997/11/19	1997/11/19	26	19	11	11	1997	1997	MoA used end of period, aggregator used start
478773237	ad3abe2f-23af-4393-96e4-64796daa6916		Notodesmus scotius	Notodesmus scotius Chamberlin, 1920	Notodesmus scotius	FALSE	Notodesmus scotius Chamberlin, 1920					Dandenong Ranges	-37.833	145.35			Spatially valid	-37.833	145.35		-37.833	145.35	-37.8333	145.35	0	2km	2	-2			1997	12	15	1997/12/15	1997/12/15	22	15	12	12	1997	1997	MoA used end of period, aggregator used start
478773242	8683e359-0021-4d68-b94d-e9e00c784a1e		Notodesmus scotius	Notodesmus scotius Chamberlin, 1920	Notodesmus scotius	FALSE	Notodesmus scotius Chamberlin, 1920					Dandenong Ranges	-37.833	145.35			Spatially valid	-37.833	145.35		-37.833	145.35	-37.8333	145.35	0	2km	2	-2			1997	11	19	1997/11/19	1997/11/19	26	19	11	11	1997	1997	MoA used end of period, aggregator used start
478773249	717db7f2-8299-4af0-b80e-e3d4a8bbac11		Notodesmus scotius	Notodesmus scotius Chamberlin, 1920	Notodesmus scotius	FALSE	Notodesmus scotius Chamberlin, 1920					Dandenong Ranges	-37.833	145.35			Spatially valid	-37.833	145.35		-37.833	145.35	-37.8333	145.35	0	2km	2	-2			1997	11	19	1997/11/19	1997/11/19	26	19	11	11	1997	1997	MoA used end of period, aggregator used start
478773261	8b0cc11f-48c1-491d-acb0-3b0ef23d97ac		Notodesmus scotius	Notodesmus scotius Chamberlin, 1920	Notodesmus scotius	FALSE	Notodesmus scotius Chamberlin, 1920					Dandenong Ranges	-37.833	145.35			Spatially valid	-37.833	145.35		-37.833	145.35	-37.8333	145.35	0	2km	2	-2			1997	11	19	1997/11/19	1997/11/19	26	19	11	11	1997	1997	MoA used end of period, aggregator used start
478773936	5a9288ee-d9b4-43bb-8bcd-337437960107		Cladethosoma lucidum	Cladethosoma lucidum Verhoff, 1928	Cladethosoma (Cladethosoma) lucidum	FALSE	Cladethosoma lucidum Verhoff, 1928					Barrington Tops National Park - Devils Hole campsite	-31.91583	151.48249			Spatially valid	-31.91583	151.48248		-31.9158	151.4825	-31.9158	151.4825	0	100m	0	0			2008	10	4	2008/10/04	2008/10/04	4	4	10	10	2008	2008
478774045	cc225919-7349-4f69-aa83-eb0bfb9fe7b7		Cladethosoma lucidum	Cladethosoma lucidum Verhoff, 1928	Cladethosoma (Cladethosoma) lucidum	FALSE	Cladethosoma lucidum Verhoff, 1928					Barrington Tops National Park - Quarry Road turnoff	-31.9125	151.51943			Spatially valid	-31.9125	151.51942		-31.9125	151.5194	-31.9125	151.5194	0	100m	0	0			2007	12	18	2007/12/18	2007/12/18	31	18	1	12	2008	2007	MoA used end of period, aggregator used middle
478778898	aac68a30-3522-41eb-afef-3979d330b4a0		Agathodesmus steeli	Agathodesmus steeli Silvestri, 1910	Agathodesmus steeli	FALSE	Agathodesmus steeli Silvestri, 1910					Knights Hill	-34.6186	150.71055			Spatially valid	-34.6186	150.71056		-34.6186	150.7106	-34.6186	150.7106	0	25m	0	0			2009	5	14	2009/05/14	2009/05/14	14	14	5	5	2009	2009
478778906	614cef19-6542-40da-988e-cc8152e3576c		Agathodesmus johnsi	Agathodesmus johnsi Mesibov, 2009	Agathodesmus johnsi	FALSE	Agathodesmus johnsi Mesibov, 2009					Mt Aggie	-35.466	148.8			Spatially valid	-35.466	148.8		-35.466	148.8	-35.45	148.7667	4	5km	5	-1			1966	8	24	1966/08/24	1966/08/24	24	24	8	8	1966	1966
478793390	294f53df-7210-44b3-8e9b-23031a647b93		Hoplatessara clavigera	Hoplatessara clavigera Verhoeff, 1928	Hoplatessara clavigera	FALSE	Hoplatessara clavigera Verhoeff, 1928					Bondi State Forest S of Bombala - woodlot 1	-37.133	149.15			Spatially valid	-37.133	149.15		-37.133	149.15	-37.1333	149.15	0	2km	2	-2			1981	3	31	1981/03/31	1981/03/31	31	31	3	3	1981	1981
478796839	cb9698c1-ecae-4cd6-ab92-10d0761b1721		Asphalidesmus dorrigensis	Asphalidesmus dorrigensis Mesibov, 2011	Asphalidesmus dorrigensis	FALSE	Asphalidesmus dorrigensis Mesibov, 2011					Dorrigo National Park - west bank of Rosewood River - end of Little North Arm Road	-30.40166	152.77166			Spatially valid	-30.40166	152.77167		-30.4017	152.7717	-30.4017	152.7717	0	100m	0	0			1999	11	24	1999/11/24	1999/11/24	24	24	11	11	1999	1999
478799558	f2f411ee-ab38-471b-ad5a-78c820f4e98e		Australiosoma clavigerum	Australiosoma clavigerum (Verhoeff, 1928)	Australiosoma clavigerum	FALSE	Australiosoma clavigerum (Verhoeff, 1928)					Morton National Park - Bundanoon	-34.67777	150.29499			Spatially valid	-34.67777	150.29498		-34.6778	150.295	-34.6778	150.295	0	25m	0	0			2009	4	6	2009/04/06	2009/04/06	6	6	4	4	2009	2009
478799579	14fd7cc0-1e85-4ce9-a6c3-6ae4a379f12d		Gigantowales latescens	Gigantowales latescens Jeekel, 2000	Gigantowales latescens	FALSE	Gigantowales latescens Jeekel, 2000					Mt Kaputar	-30.28166	150.13444			Spatially valid	-30.28166	150.13445		-30.2817	150.1345	-30.2817	150.1344	0	25m	0	0			2010	4	17	2010/04/17	2010/04/17	17	17	4	4	2010	2010
478801600	4fa0d8ab-3447-45c0-9a8e-54fe5eadf633		Australiosoma clavigerum	Australiosoma clavigerum (Verhoeff, 1928)	Australiosoma clavigerum	FALSE	Australiosoma clavigerum (Verhoeff, 1928)					Knights Hill	-34.63054	150.70277			Spatially valid	-34.63054	150.70277		-34.6305	150.7028	-34.6306	150.7028	0	25m	0	0			2009	5	14	2009/05/14	2009/05/14	14	14	5	5	2009	2009
478801612	59d099f8-bd2e-4ea4-8876-6c9f2d56a8fd		Gephyrodesmus coolahensis	Gephyrodesmus coolahensis Mesibov, 2008	Gephyrodesmus coolahensis	FALSE	Gephyrodesmus coolahensis Mesibov, 2008					Coolah Tops	-31.71804	150.0125			Spatially valid	-31.71804	150.0125		-31.718	150.0125	-31.7181	150.0125	0	25m	0	0			2010	4	15	2010/04/15	2010/04/15	15	15	4	4	2010	2010
478801625	5d3c7d8e-4bf1-4753-b694-33dc851e9324		Gephyrodesmus coolahensis	Gephyrodesmus coolahensis Mesibov, 2008	Gephyrodesmus coolahensis	FALSE	Gephyrodesmus coolahensis Mesibov, 2008					Coolah Tops	-31.73666	150.01999			Spatially valid	-31.73666	150.01999		-31.7367	150.02	-31.7367	150.02	0	25m	0	0			2010	4	15	2010/04/15	2010/04/15	15	15	4	4	2010	2010
478814134	b565f14c-44fd-40d5-a32a-fe2ae471bf16		Akamptogonus novarae	Akamptogonus novarae (Humbert & de Saussure, 1869)	Akamptogonus novarae	FALSE	Akamptogonus novarae (Humbert & de Saussure, 1869)					Gordon	-33.733	151.15			Spatially suspect	-33.733	151.15		-33.733	151.15	-33.7333	151.15	0	2km	2	-2			1983	10	12	1983/10/12	1983/10/12	27	12	10	10	1983	1983	MoA used end of period, aggregator used middle
478816201	6e794cf1-167a-495c-8f04-e017175e0dae	Not in MoA, not available at time MoA was compiled		Akamptogonus novarae (Humbert & de Saussure, 1869)	Akamptogonus novarae	FALSE	Akamptogonus novarae (Humbert & de Saussure, 1869)						-33.733	151.15			Spatially suspect	-33.733	151.15		-33.733	151.15									1984	2	2	1984/02/02	1984/02/02		2		2		1984
478817183	0284baa4-3900-4508-ad88-a7066889fdac		Hoplatessara pugiona	Hoplatessara pugiona Verhoeff, 1941	Hoplatessara pugiona	FALSE	Hoplatessara pugiona Verhoeff, 1941					Tidbinbilla	-35.466	148.866			Spatially suspect	-35.466	148.866		-35.466	148.866	-35.4667	148.8667	0	2km	2	-2			1978	3	9	1978/03/09	1978/03/09	9	9	3	3	1978	1978
478818154	519717f0-62c6-45fc-80dd-1b625db09202		Akamptogonus novarae	Akamptogonus novarae (Humbert & de Saussure, 1869)	Akamptogonus novarae	FALSE	Akamptogonus novarae (Humbert & de Saussure, 1869)					Bolganup Road - Porongorups National Park	-34.683	117.916			Spatially valid	-34.683	117.916		-34.683	117.916	-34.6667	117.8833	4	5km	5	-1			1979	3	6	1979/03/06	1979/03/06	6	6	3	3	1979	1979
478819223	ed26e80d-4d23-4ff5-b55f-c94996ca8600		Akamptogonus novarae	Akamptogonus novarae (Humbert & de Saussure, 1869)	Akamptogonus novarae	FALSE	Akamptogonus novarae (Humbert & de Saussure, 1869)					Castle Rock Road - Porongorups National Park	-34.683	117.95			Spatially valid	-34.683	117.95		-34.683	117.95	-34.6833	117.9333	2	5km	5	-3			1979	2	15	1979/02/15	1979/02/15	15	15	2	2	1979	1979
478819258	689c520b-76a1-4915-a9b3-4cb1250b3ea3		Akamptogonus novarae	Akamptogonus novarae (Humbert & de Saussure, 1869)	Akamptogonus novarae	FALSE	Akamptogonus novarae (Humbert & de Saussure, 1869)					Castle Rock Road parking area - Porongorups National Park	-34.683	117.95			Spatially valid	-34.683	117.95		-34.683	117.95	-34.6833	117.9333	2	5km	5	-3			1979	2	15	1979/02/15	1979/02/15	15	15	2	2	1979	1979
478820819	fe96346f-4859-4de8-a486-e90d5353e4b3		Akamptogonus novarae	Akamptogonus novarae (Humbert & de Saussure, 1869)	Akamptogonus novarae	FALSE	Akamptogonus novarae (Humbert & de Saussure, 1869)					Bolganup Road - Hayward Park Trail - Porongorups National Park	-34.683	117.916			Spatially valid	-34.683	117.916		-34.683	117.916	-34.6667	117.8667	4	5km	5	-1			1979	2	17	1979/02/17	1979/02/17	17	17	2	2	1979	1979
478821340	10664163-74b4-4e5e-9446-77032e714bf5		Parwalesoma walesium	Parwalesoma walesium (Verhoeff, 1928)	Parwalesoma walesium	FALSE	Parwalesoma walesium (Verhoeff, 1928)					Kerewong State Forest - near Lorne - site 108	-31.6	152.566			Spatially valid	-31.6	152.566		-31.6	152.566	-31.6	152.5667	0	2km	2	-2			1978	11	20	1978/11/20	1978/11/20	10	20	12	11	1978	1978	MoA used end of period, aggregator used middle
478821841	c00cb091-61eb-4a91-ab9f-5750f2e9eedb		Phyllocladosoma dorrigense	Phyllocladosoma dorrigense (Verhoeff, 1928)	Phyllocladosoma dorrigense	FALSE	Phyllocladosoma dorrigense (Verhoeff, 1928)					Werrikimbe National Park	-31.25	152.233			Spatially valid	-31.25	152.233		-31.25	152.233	-31.25	152.2333	0	2km	2	-2			1984	11	11	1984/11/11	1984/11/11	11	11	11	11	1984	1984
478829133	1be47393-c9b6-4aba-acb3-f240345d194c		Parwalesoma walesium	Parwalesoma walesium (Verhoeff, 1928)	Parwalesoma walesium	FALSE	Parwalesoma walesium (Verhoeff, 1928)					Kerewong State Forest - near Lorne - site 108	-31.6	152.566			Spatially valid	-31.6	152.566		-31.6	152.566	-31.6	152.5667	0	2km	2	-2			1978	11				10		12	11	1978	1978	MoA used end of period, aggregator used middle
478829139	1485ab69-62dc-42b8-82f5-e1ae09c2bec8	Not in MoA, overlooked during compilation		Akamptogonus novarae (Humbert & de Saussure, 1869)	Akamptogonus novarae	FALSE	Akamptogonus novarae (Humbert & de Saussure, 1869)						-31.6	152.566			Spatially suspect	-31.6	152.566		-31.6	152.566									1978	11	20	1978/11/20	1978/11/20		20		11		1978
478829211	d57c6ea1-2513-4f4b-ad50-507857639660	Not in MoA, overlooked during compilation		Akamptogonus novarae (Humbert & de Saussure, 1869)	Akamptogonus novarae	FALSE	Akamptogonus novarae (Humbert & de Saussure, 1869)						-34.683	117.916			Spatially valid	-34.683	117.916		-34.683	117.916									1979	2	20	1979/02/20	1979/02/20		20		2		1979
478829227	09827bae-d680-434d-92a3-95beb0010e90		Hoplatessara musgravei	Hoplatessara musgravei Verhoeff, 1928	Hoplatessara musgravei	FALSE	Hoplatessara musgravei Verhoeff, 1928					Mt Wilson - Waterfall Picnic Area Trail	-33.5	150.383			Spatially valid	-33.5	150.383		-33.5	150.383	-33.5	150.3833	0	2km	2	-2			1979	11	29	1979/11/29	1979/11/29	15	29	12	11	1979	1979	MoA data entry error
478829266	8e371c20-3d8c-441b-97e9-0a50e77fd8d8		Hoplatessara anulata	Hoplatessara anulata (Attems, 1931)	Hoplatessara anulata	FALSE	Hoplatessara anulata (Attems, 1931)					Mt Wiburd - Boyd Plateau	-33.833	150.016			Spatially valid	-33.833	150.016		-33.833	150.016	-33.9167	150.0333	9	2km	2	7	incorrectly georeferenced to locality?	provider queried	1973	1	10	1973/01/10	1973/01/10	10	10	1	1	1973	1973
478829404	44a5ed27-aa37-4719-a6ce-d8aab8d5ee2d		Hoplatessara musgravei	Hoplatessara musgravei Verhoeff, 1928	Hoplatessara musgravei	FALSE	Hoplatessara musgravei Verhoeff, 1928					Mt Wilson - Cathedral of Ferns area	-33.5	150.383			Spatially valid	-33.5	150.383		-33.5	150.383	-33.5	150.3833	0	2km	2	-2			1978	11	29	1978/11/29	1978/11/29	7	29	2	11	1979	1978	MoA data entry error
478829430	5b2b96d7-8e18-411e-955c-7d6ba04a78c8		Hoplatessara musgravei	Hoplatessara musgravei Verhoeff, 1928	Hoplatessara musgravei	FALSE	Hoplatessara musgravei Verhoeff, 1928					Mt Wilson - Waterfall Picnic Area Trail	-33.5	150.383			Spatially valid	-33.5	150.383		-33.5	150.383	-33.5	150.3833	0	5km	5	-5			1979	1	26	1979/01/26	1979/01/26	7	26	2	1	1979	1979	MoA used end of period, aggregator used middle
478829533	13afae91-d8be-4981-a846-6e21297df64b		Hoplatessara luxuriosa	Hoplatessara luxuriosa (Silvestri, 1895)	Hoplatessara luxuriosa	FALSE	Hoplatessara luxuriosa (Silvestri, 1895)					Sunny Corner - near Bathurst	-33.4	149.85			Spatially valid	-33.4	149.85		-33.4	149.85	-33.4	149.85	0	2km	2	-2			1972	12	4	1972/12/04	1972/12/04	4	4	12	12	1972	1972
478829624	3565eec3-3399-45a6-a0e5-ce4645c48ab5		Phyllocladosoma dorrigense	Phyllocladosoma dorrigense (Verhoeff, 1928)	Phyllocladosoma dorrigense	FALSE	Phyllocladosoma dorrigense (Verhoeff, 1928)					Kerewong State Forest - near Lorne	-31.6	152.566			Spatially valid	-31.6	152.566		-31.6	152.566	-31.6	152.5667	0	2km	2	-2			1978	10	20	1978/10/20	1978/10/20	7	20	11	10	1978	1978	MoA used end of period, aggregator used middle
478829775	393d88ef-bea2-42fa-81c7-11ea89fdf623		Spirobolellus insularum	Spirobolellus insularum	Spirobolellus insularum	FALSE	Spirobolellus insularum					Lord Howe Island - Mt Gower	-31.583	159.083			Spatially valid	-31.583	159.083		-31.583	159.083	-31.5833	159.0833	0	2km	2	-2			1978	7	8	1978/07/08	1978/07/08	8	8	7	7	1978	1978
478830213	d782c327-c4aa-43f6-96bd-8ac36421e13a		Spirobolellus insularum	Spirobolellus insularum	Spirobolellus insularum	FALSE	Spirobolellus insularum					Lord Howe Island - Erskine Valley	-31.55	159.083			Spatially valid	-31.55	159.083		-31.55	159.083	-31.55	159.0833	0	2km	2	-2			1979	3	29	1979/03/29	1979/03/29	29	29	3	3	1979	1979
478830347	e7493631-65c0-4b44-9b63-9f6764a63f27		Spirobolellus insularum	Spirobolellus insularum	Spirobolellus insularum	FALSE	Spirobolellus insularum					Lord Howe Island	-31.55	159.083			Spatially valid	-31.55	159.083		-31.55	159.083	-31.55	159.0833	0	2km	2	-2			1979	1	29	1979/01/29	1979/01/29	29	29	1	1	1979	1979
478830356	3f05e400-5c4b-4c7d-b544-3d116f5911c8		Spirobolellus insularum	Spirobolellus insularum	Spirobolellus insularum	FALSE	Spirobolellus insularum					Lord Howe Island	-31.55	159.083			Spatially valid	-31.55	159.083		-31.55	159.083	-31.55	159.0833	0	2km	2	-2			1979	1	29	1979/01/29	1979/01/29	29	29	1	1	1979	1979
478830529	c288d9cb-4798-4bac-88d5-abfdf9ad8805	Not in MoA, overlooked during compilation		Hoplatessara froggatti (Brolemann, 1913)	Hoplatessara froggatti	FALSE	Hoplatessara froggatti (Brolemann, 1913)						-34.4	150.85			Spatially valid	-34.4	150.85		-34.4	150.85									1979	1	3	1979/01/03	1979/01/03		3		1		1979
478830557	ff16f87f-483c-4a54-82c4-81e0df4d09c7		Hoplatessara froggatti	Hoplatessara froggatti (Brolemann, 1913)	Hoplatessara froggatti	FALSE	Hoplatessara froggatti (Brolemann, 1913)					Mt Keira Scout Camp	-34.4	150.85			Spatially valid	-34.4	150.85		-34.4	150.85	-34.4	150.85	0	2km	2	-2			1979	1	31	1979/01/31	1979/01/31	14	31	2	1	1979	1979	MoA used end of period, aggregator used middle
478845037	5aaa7d7f-829e-4467-9835-df1c4a0ebf81		Gigantowales chisholmi	Gigantowales chisholmi Verhoeff, 1937	Gigantowales chisholmi	FALSE	Gigantowales chisholmi Verhoeff, 1937					Epping	-33.766	151.083			Spatially valid	-33.766	151.083		-33.766	151.083	-33.7667	151.0833	0	2km	2	-2			1986	12						12	12	1986	1986
478847862	a968eff4-a68b-4a13-a62f-92486d633079		Walesbolus lobatus	Walesbolus lobatus	Walesbolus lobatus	FALSE	Walesbolus lobatus					Woko National Park - N of Gloucester	-31.833	151.9			Spatially valid	-31.833	151.9		-31.833	151.9	-31.8333	151.9	0	2km	2	-2			1989	12	16	1989/12/16	1989/12/16	16	16	12	12	1989	1989
478847868	4caf0b5e-c6e3-4b41-8d74-5d7f2f8cf70a		Walesbolus lobatus	Walesbolus lobatus	Walesbolus lobatus	FALSE	Walesbolus lobatus					Upper Doyles River - 24 km NNW of Elands	-31.516	152.3			Spatially valid	-31.516	152.3		-31.516	152.3	-31.5167	152.3	0	2km	2	-2			1989	12	16	1989/12/16	1989/12/16	16	16	12	12	1989	1989
478847873	f7b034d7-b3cf-4158-9b71-277c8f9c89c2		Walesbolus lobatus	Walesbolus lobatus	Walesbolus lobatus	FALSE	Walesbolus lobatus					Lansdowne - 3 km North of - via Taree	-31.783	152.533			Spatially valid	-31.783	152.533		-31.783	152.533	-31.7833	152.5333	0	2km	2	-2			1989	10	6	1989/10/06	1989/10/06	6	6	10	10	1989	1989
478847912	3feb0419-b546-41c5-8d4c-9660dfc59c21		Epicyliosoma (Paracyliosoma) queenslandiae	Cyliosoma queenslandiae	Epicyliosoma (Paracyliosoma) queenslandiae	FALSE	Cyliosoma queenslandiae	outdated combination	matched to correct genus			Huonbrook - Upper Coopers Creek	-28.7	153.4			Spatially valid	-28.7	153.4		-28.7	153.4	-28.7	153.4	0	2km	2	-2			1936	8	26	1936/08/26	1936/08/26	26	26	8	8	1936	1936
478847918	3f7bf317-962b-4f25-b42e-40c397c35fe2		Spirobolellus insularum	Howeobolus insularum	Spirobolellus insularum	FALSE	Howeobolus insularum	outdated combination	matched to correct genus			Lord Howe Island	-31.55	159.083			Spatially valid	-31.55	159.083		-31.55	159.083	-31.5	159.0667	6	5km	5	1			1959	3						3	3	1959	1959
478847924	a054af66-a9e6-418e-846a-4112a6465c65		Spirobolellus insularum	Howeobolus insularum	Spirobolellus insularum	FALSE	Howeobolus insularum	outdated combination	matched to correct genus			Lord Howe Island	-31.55	159.083			Spatially valid	-31.55	159.083		-31.55	159.083	-31.5	159.0667	6	5km	5	1			1959	3						3	3	1959	1959
478847933	efb436f4-7b6a-454c-be4a-cd73bcb60da5		Phyllocladosoma dorrigense	Phyllocladosoma dorrigense (Verhoeff, 1928)	Phyllocladosoma dorrigense	FALSE	Phyllocladosoma dorrigense (Verhoeff, 1928)					Upper Styx State Forest - Petroi Forest	-30.55	152.25			Spatially valid	-30.55	152.25		-30.55	152.25	-30.55	152.25	0	2km	2	-2			1975	1	29	1975/01/29	1975/01/29	29	29	1	1	1975	1975
478847941	d6e27eb1-5af3-4373-9821-b678df5eb031		Phyllocladosoma dorrigense	Phyllocladosoma dorrigense (Verhoeff, 1928)	Phyllocladosoma dorrigense	FALSE	Phyllocladosoma dorrigense (Verhoeff, 1928)					Carrai State Forest - near Carrai Bat Cave - near Kempsey	-31.016	152.333			Spatially valid	-31.016	152.333		-31.016	152.333	-31.0167	152.3333	0	2km	2	-2			1971	7	18	1971/07/18	1971/07/18	18	18	7	7	1971	1971
478847952	6a16d76a-9621-4766-a303-e3e86be36fd3		Phyllocladosoma dorrigense	Phyllocladosoma dorrigense (Verhoeff, 1928)	Phyllocladosoma dorrigense	FALSE	Phyllocladosoma dorrigense (Verhoeff, 1928)					Carrai State Forest - Yondales trail - west of Kempsey	-31.166	152.333			Spatially valid	-31.166	152.333		-31.166	152.333	-31.1667	152.3333	0	2km	2	-2			1975	1	23	1975/01/23	1975/01/23	23	23	1	1	1975	1975
478847964	6a4c7b48-98d7-4fd8-bef6-7db55a6b4dbd		Phyllocladosoma dorrigense	Phyllocladosoma dorrigense (Verhoeff, 1928)	Phyllocladosoma dorrigense	FALSE	Phyllocladosoma dorrigense (Verhoeff, 1928)					Wilson River Reserve via Bellangty	-31.3	152.483			Spatially valid	-31.3	152.483		-31.3	152.483	-31.3	152.4833	0	2km	2	-2			1966	11						11	11	1966	1966
478847971	e26e5d88-f121-461e-82ae-2a080321523d		Phyllocladosoma annulatipes	Phyllocladosoma annulatipes (Verhoeff, 1928)	Phyllocladosoma annulatipes	FALSE	Phyllocladosoma annulatipes (Verhoeff, 1928)					Coopers Creek near Huonbrook	-28.7	153.4			Spatially valid	-28.7	153.4		-28.7	153.4	-28.7	153.4	0	2km	2	-2			1936	9	15	1936/09/15	1936/09/15	15	15	9	9	1936	1936
478847978	57a5a2b5-7828-4aa5-8fdc-bed2d7485c5a		Spirobolellus insularum	Spirobolellus insularum	Spirobolellus insularum	FALSE	Spirobolellus insularum					Lord Howe Island	-31.55	159.083			Spatially valid	-31.55	159.083		-31.55	159.083	-31.55	159.0833	0	2km	2	-2			1979	1	29	1979/01/29	1979/01/29	29	29	1	1	1979	1979
478847986	f01a0c87-7dfa-4632-be7d-5e47c54bd3a9		Spirobolellus insularum	Spirobolellus insularum	Spirobolellus insularum	FALSE	Spirobolellus insularum					Lord Howe Island - Erskine Valley	-31.55	159.083			Spatially valid	-31.55	159.083		-31.55	159.083	-31.55	159.0833	0	2km	2	-2			1979	4	26	1979/04/26	1979/04/26	26	26	4	4	1979	1979
478847992	dab28fac-5fcf-4f39-b082-c8c710665e2f		Spirobolellus insularum	Spirobolellus insularum	Spirobolellus insularum	FALSE	Spirobolellus insularum					Lord Howe Island	-31.55	159.083			Spatially valid	-31.55	159.083		-31.55	159.083	-31.55	159.0833	0	2km	2	-2			1979	1	29	1979/01/29	1979/01/29	29	29	1	1	1979	1979
478847998	9a1185c4-2ad1-4cfb-8fd6-a516433ba50e		Spirobolellus insularum	Spirobolellus insularum	Spirobolellus insularum	FALSE	Spirobolellus insularum					Lord Howe Island - Erskine Valley	-31.55	159.083			Spatially valid	-31.55	159.083		-31.55	159.083	-31.55	159.0833	0	2km	2	-2			1979	3	29	1979/03/29	1979/03/29	29	29	3	3	1979	1979
478848001	8d6c7223-e342-41e6-a140-baf71e00ac3f		Spirobolellus insularum	Spirobolellus insularum	Spirobolellus insularum	FALSE	Spirobolellus insularum					Lord Howe Island - Erskine Valley	-31.55	159.083			Spatially valid	-31.55	159.083		-31.55	159.083	-31.55	159.0833	0	2km	2	-2			1978	9	13	1978/09/13	1978/09/13	13	13	9	9	1978	1978
478848010	64a49ee4-2ef3-4887-a83a-d71dfabfbc39		Spirobolellus insularum	Spirobolellus insularum	Spirobolellus insularum	FALSE	Spirobolellus insularum					Lord Howe Island - Mt Gower	-31.583	159.083			Spatially valid	-31.583	159.083		-31.583	159.083	-31.5833	159.0833	0	2km	2	-2			1978	7	8	1978/07/08	1978/07/08	8	8	7	7	1978	1978
478848018	71b3b00b-8732-406c-85c0-5155e7190380		Spirobolellus insularum	Spirobolellus insularum	Spirobolellus insularum	FALSE	Spirobolellus insularum					Lord Howe Island - Erskine Valley	-31.55	159.083			Spatially valid	-31.55	159.083		-31.55	159.083	-31.55	159.0833	0	2km	2	-2			1979	4	26	1979/04/26	1979/04/26	26	26	4	4	1979	1979
478848024	d3e01499-01a6-480b-97a5-6a4f32214d8a		Spirobolellus insularum	Spirobolellus insularum	Spirobolellus insularum	FALSE	Spirobolellus insularum					Lord Howe Island - Mt Gower	-31.583	159.083			Spatially valid	-31.583	159.083		-31.583	159.083	-31.5833	159.0833	0	2km	2	-2			1978	7	8	1978/07/08	1978/07/08	8	8	7	7	1978	1978
478848027	37b56170-a3f6-4904-a214-09e2f0400025		Spirobolellus insularum	Spirobolellus insularum	Spirobolellus insularum	FALSE	Spirobolellus insularum					Lord Howe Island - Mt Gower	-31.583	159.083			Spatially valid	-31.583	159.083		-31.583	159.083	-31.5833	159.0833	0	2km	2	-2			1978	7	8	1978/07/08	1978/07/08	8	8	7	7	1978	1978
478848032	6e48f83c-b9ac-45e9-8955-11c8a6e0db34		Spirobolellus insularum	Spirobolellus insularum	Spirobolellus insularum	FALSE	Spirobolellus insularum					Lord Howe Island - Erskine Valley	-31.55	159.083			Spatially valid	-31.55	159.083		-31.55	159.083	-31.55	159.0833	0	2km	2	-2			1979	2	9	1979/02/09	1979/02/09	9	9	2	2	1979	1979
478848037	a4e6658e-f20e-4920-84b1-946b04c097b0		Spirobolellus insularum	Spirobolellus insularum	Spirobolellus insularum	FALSE	Spirobolellus insularum					Lord Howe Island - Erskine Valley	-31.55	159.083			Spatially valid	-31.55	159.083		-31.55	159.083	-31.55	159.0833	0	2km	2	-2			1979	4	26	1979/04/26	1979/04/26	26	26	4	4	1979	1979
478848042	313e6184-78e5-4af8-90fb-913804670829		Spirobolellus insularum	Spirobolellus insularum	Spirobolellus insularum	FALSE	Spirobolellus insularum					Lord Howe Island - Erskine Valley	-31.55	159.083			Spatially valid	-31.55	159.083		-31.55	159.083	-31.55	159.0833	0	2km	2	-2			1979	2	9	1979/02/09	1979/02/09	9	9	2	2	1979	1979
478848046	733b20e5-27e0-49b6-9e4b-8a7109466242		Spirobolellus insularum	Spirobolellus insularum	Spirobolellus insularum	FALSE	Spirobolellus insularum					Lord Howe Island - Mt Gower	-31.583	159.083			Spatially valid	-31.583	159.083		-31.583	159.083	-31.5833	159.0833	0	2km	2	-2			1978	7	8	1978/07/08	1978/07/08	8	8	7	7	1978	1978
478848052	69140fe3-9e2f-4808-b8a8-ab358f5689ac		Spirobolellus insularum	Spirobolellus insularum	Spirobolellus insularum	FALSE	Spirobolellus insularum					Lord Howe Island	-31.55	159.083			Spatially valid	-31.55	159.083		-31.55	159.083	-31.55	159.0833	0	2km	2	-2			1979	1	29	1979/01/29	1979/01/29	29	29	1	1	1979	1979
478848057	5ffa9b05-4cd4-4d72-8cac-966bdf8a5e33		Spirobolellus insularum	Spirobolellus insularum	Spirobolellus insularum	FALSE	Spirobolellus insularum					Lord Howe Island - Erskine Valley	-31.55	159.083			Spatially valid	-31.55	159.083		-31.55	159.083	-31.55	159.0833	0	2km	2	-2			1979	2	9	1979/02/09	1979/02/09	9	9	2	2	1979	1979
478848062	a9ac1c33-89e0-465d-878c-2ae2da7b06ed		Spirobolellus insularum	Spirobolellus insularum	Spirobolellus insularum	FALSE	Spirobolellus insularum					Lord Howe Island - Erskine Valley	-31.55	159.083			Spatially valid	-31.55	159.083		-31.55	159.083	-31.55	159.0833	0	2km	2	-2			1979	4	26	1979/04/26	1979/04/26	26	26	4	4	1979	1979
478848067	0b7a4c48-bbe3-4f5b-9bad-1b0b5dfa596e		Spirobolellus insularum	Spirobolellus insularum	Spirobolellus insularum	FALSE	Spirobolellus insularum					Lord Howe Island - Erskine Valley	-31.55	159.083			Spatially valid	-31.55	159.083		-31.55	159.083	-31.55	159.0833	0	2km	2	-2			1979	2	9	1979/02/09	1979/02/09	9	9	2	2	1979	1979
478848072	d826d1b5-c146-4ba1-914e-0aecc11c4452		Spirobolellus insularum	Spirobolellus insularum	Spirobolellus insularum	FALSE	Spirobolellus insularum					Lord Howe Island - Stn 5 - top of hill NE of North Bay	-31.51832	159.04833			Spatially valid	-31.51832	159.04832		-31.5183	159.0483	-31.5183	159.0483	0	100m	0	0			1971	1	30	1971/01/30	1971/01/30	30	30	1	1	1971	1971
478848084	d1d484cf-9a62-4b6f-a75c-9129548694a7		Spirobolellus insularum	Spirobolellus insularum	Spirobolellus insularum	FALSE	Spirobolellus insularum					Lord Howe Island - Stn 6 - S side of hill NW of Old Settlement	-31.51999	159.05			Spatially valid	-31.51999	159.05		-31.52	159.05	-31.52	159.05	0	100m	0	0			1971	1	31	1971/01/31	1971/01/31	31	31	1	1	1971	1971
478848088	cb58fe5d-cfc2-49b8-bb10-70e805d114d9		Spirobolellus insularum	Spirobolellus insularum	Spirobolellus insularum	FALSE	Spirobolellus insularum					Lord Howe Island - Erskine Valley	-31.55	159.083			Spatially valid	-31.55	159.083		-31.55	159.083	-31.55	159.0833	0	2km	2	-2			1971	2						2	2	1971	1971
478848092	78e2c756-93a0-4d74-b35c-dbce16ac919a		Spirobolellus insularum	Spirobolellus insularum	Spirobolellus insularum	FALSE	Spirobolellus insularum					Lord Howe Island - Stn 15a	-31.55	159.083			Spatially valid	-31.55	159.083		-31.55	159.083	-31.55	159.0833	0	2km	2	-2			1971	4						4	4	1971	1971
478848099	070d5276-cafb-4316-a181-a04f87dc4631		Spirobolellus insularum	Spirobolellus insularum	Spirobolellus insularum	FALSE	Spirobolellus insularum					Lord Howe Island - Stn 18 - foredune behind mid North Beach	-31.51832	159.04166			Spatially valid	-31.51832	159.04166		-31.5183	159.0417	-31.5183	159.0417	0	100m	0	0			1971	2	1	1971/02/01	1971/02/01	1	1	2	2	1971	1971
478848102	6f98b6f1-21d0-46b5-a73b-fb3c87db6abe		Spirobolellus insularum	Spirobolellus insularum	Spirobolellus insularum	FALSE	Spirobolellus insularum					Lord Howe Island - Stn 21 - NE slope of Rabbit Island	-31.53666	159.06			Spatially suspect	-31.53666	159.06		-31.5367	159.06	-31.5367	159.06	0	100m	0	0			1971	2	2	1971/02/02	1971/02/02	2	2	2	2	1971	1971
478848108	4698d586-743e-47d9-aee1-dea08245cfed		Spirobolellus insularum	Spirobolellus insularum	Spirobolellus insularum	FALSE	Spirobolellus insularum					Lord Howe Island - Stn 30B	-31.55	159.083			Spatially valid	-31.55	159.083		-31.55	159.083	-31.55	159.0833	0	2km	2	-2			1971	4						4	4	1971	1971
478848115	2d12d21d-8b2c-44be-ad4e-c0391dfb495f		Spirobolellus insularum	Spirobolellus insularum	Spirobolellus insularum	FALSE	Spirobolellus insularum					Lord Howe Island - Stn 40 - near top of Goat House Track	-31.56333	159.08666			Spatially valid	-31.56333	159.08665		-31.5633	159.0867	-31.5633	159.0867	0	100m	0	0			1971	2	10	1971/02/10	1971/02/10	10	10	2	2	1971	1971
478848120	31896537-12ef-440a-8272-2bcf6ae84ff4		Spirobolellus insularum	Spirobolellus insularum	Spirobolellus insularum	FALSE	Spirobolellus insularum					Lord Howe Island - Stn 40 - near top of Goat House Track	-31.56333	159.08666			Spatially valid	-31.56333	159.08665		-31.5633	159.0867	-31.5633	159.0867	0	100m	0	0			1971	2	10	1971/02/10	1971/02/10	10	10	2	2	1971	1971
478848125	5d9cf012-5cbb-46ab-82d3-8f1f38c0d5a0		Spirobolellus insularum	Spirobolellus insularum	Spirobolellus insularum	FALSE	Spirobolellus insularum					Lord Howe Island - Stn 42-47	-31.55	159.083			Spatially valid	-31.55	159.083		-31.55	159.083	-31.55	159.0833	0	2km	2	-2			1971	2						2	2	1971	1971
478848132	5cbe215b-1f3a-4b82-b56a-24624192bab1		Spirobolellus insularum	Spirobolellus insularum	Spirobolellus insularum	FALSE	Spirobolellus insularum					Lord Howe Island - Stn 49 - S of Malabar summit	-31.515	159.06			Spatially valid	-31.515	159.06		-31.515	159.06	-31.515	159.06	0	100m	0	0			1971	2	15	1971/02/15	1971/02/15	15	15	2	2	1971	1971
478848139	3dd0b120-27de-48d0-80df-01e6ab4c4e8d		Spirobolellus insularum	Spirobolellus insularum	Spirobolellus insularum	FALSE	Spirobolellus insularum					Lord Howe Island - Stn 51 200m NW of Smoking Tree Ridge	-31.55833	159.08166			Spatially valid	-31.55833	159.08167		-31.5583	159.0817	-31.5583	159.0817	0	100m	0	0			1971	2	15	1971/02/15	1971/02/15	15	15	2	2	1971	1971
478848144	27742d1e-9d96-4590-916c-1204e97ed02e		Spirobolellus insularum	Spirobolellus insularum	Spirobolellus insularum	FALSE	Spirobolellus insularum					Lord Howe Island - Mt Gower	-31.583	159.083			Spatially valid	-31.583	159.083		-31.583	159.083	-31.5833	159.0833	0	2km	2	-2			1971	8						8	8	1971	1971
478848147	7f1dd966-1992-4fb6-a53c-ac5623c77f18		Spirobolellus lugubris	Spirobolus lugubris	Spirobolus lugubris	TRUE	Spirobolus lugubris	outdated combination	matched to incorrect genus			Five Islands near Port Kembla	-34.483	150.983			Spatially suspect	-34.483	150.983		-34.483	150.983	-34.4833	150.9833	0	2km	2	-2			1935	4	14	1935/04/14	1935/04/14	14	14	4	4	1935	1935
478848154	b8e7a776-012c-475b-b416-1a0b3ab2ed88	Not in MoA, excluded because ID doubtful	Rhinosiphora mjoebergi	Siphonophora mjohergi	SIPHONOPHORIDAE	FALSE	Siphonophora mjohergi	outdated combination and misspelled species	matched to family				-28.25	152.85			Spatially valid	-28.25	152.85		-28.25	152.85									1941	4	3	1941/04/03	1941/04/03		3		4		1941
478848161	6c223e50-4aad-4530-9ab4-a934da691855	Not in MoA, excluded because ID doubtful	Rhinosiphora mjoebergi	Siphonophora mjohergi	SIPHONOPHORIDAE	FALSE	Siphonophora mjohergi	outdated combination and misspelled species	matched to family				-30.366	152.75			Spatially valid	-30.366	152.75		-30.366	152.75									1955	10	29	1955/10/29	1955/10/29		29		10		1955
478848166	e6618cef-e247-4555-abd6-16ddff25e0de	Not in MoA, excluded because ID doubtful	Rhinosiphora mjoebergi	Siphonophora mjohergi	SIPHONOPHORIDAE	FALSE	Siphonophora mjohergi	outdated combination and misspelled species	matched to family				-22.5	145			Spatially valid	-22.5	145		-22.5	145									1922	5	11	1922/05/11	1922/05/11		11		5		1922
478865971	c5c1a4e7-5632-47f6-ba52-2c3606b1f450		Spirobolellus insularum	Howeobolus insularum	Spirobolellus insularum	FALSE	Howeobolus insularum	outdated combination	matched to correct genus			Lord Howe Island	-31.55	159.083			Spatially valid	-31.55	159.083		-31.55	159.083	-31.5	159.0667	6	5km	5	1			1959	3						3	3	1959	1959
478865978	390375be-35c9-4555-94e2-26cd88411dbe		Spirobolellus insularum	Howeobolus insularum	Spirobolellus insularum	FALSE	Howeobolus insularum	outdated combination	matched to correct genus			Lord Howe Island - Mt Gower	-31.583	159.083			Spatially valid	-31.583	159.083		-31.583	159.083	-31.5667	159.0833	2	2km	2	0			1957	3	20	1957/03/20	1957/03/20	20	20	3	3	1957	1957
478865983	fae78336-c185-47d1-be16-d71e6206616f		Walesbolus lobatus	Walesbolus lobatus	Walesbolus lobatus	FALSE	Walesbolus lobatus					Tickhole Newcastle	-32.933	151.766			Spatially valid	-32.933	151.766		-32.933	151.766	-32.9333	151.7667	0	2km	2	-2			1897	7	10	1897/07/10	1897/07/10	10	10	7	7	1897	1897
478865991	05570962-bdba-4818-9f3e-c5eb73917b8d		Spirobolellus immigrans	Strophobolus immigrans	Spirobolellus immigrans	FALSE	Strophobolus immigrans	outdated combination	matched to correct genus			Williams River near Cutlers Pass	-32.166	151.533			Spatially valid	-32.166	151.533		-32.166	151.533	-32.1667	151.5333	0	2km	2	-2			1926	10	24	1926/10/24	1926/10/24	24	24	10	10	1926	1926
478868610	e71ba38b-7df4-4406-8d05-05d2f2232eb5	Not in MoA, excluded because ID doubtful		Howeobolus insularum	Spirobolellus insularum	FALSE	Howeobolus insularum	outdated combination	matched to correct genus				-34.683	117.95			Spatially valid	-34.683	117.95		-34.683	117.95									1979	2	15	1979/02/15	1979/02/15		15		2		1979
478872897	4b54aba9-df44-49a5-813f-d475840a7cdf		Hoplatessara anulata	Hoplatessara anulata (Attems, 1931)	Hoplatessara anulata	FALSE	Hoplatessara anulata (Attems, 1931)					Kanangra Boyd NP - Blood Filly Creek	-33.85	150.05			Spatially valid	-33.85	150.05		-33.85	150.05	-33.85	150.05	0	2km	2	-2			1976	3	27	1976/03/27	1976/03/27	27	27	3	3	1976	1976
478879667	d755a1c0-f978-4212-9fed-dec53c33749e		Boreohesperus capensis	Boreohesperus capensis Shear, 1992	Boreohesperus capensis	FALSE	Boreohesperus capensis Shear, 1992					Cape Range - surface near cave C-106	-22.066	114.016			Spatially valid	-22.066	114.016		-22.066	114.016	-22.0667	114.0167	0	2km	2	-2			1989	6	21	1989/06/21	1989/06/21	21	21	6	6	1989	1989
478887194	89cbb5a6-ee54-47cc-8277-3dc60c5366ac		Walesoma helmsii	Walesoma helmsii Verhoeff, 1928	Walesoma helmsii	FALSE	Walesoma helmsii Verhoeff, 1928					Yabbra State Forest	-28.5	152.666			Spatially valid	-28.5	152.666		-28.5	152.666	-28.5	152.6667	0	2km	2	-2			1992	4	2	1992/04/02	1992/04/02	2	2	4	4	1992	1992
478888295	8349034b-266a-4286-82a9-39ad13ab948a		Zygostrophus digitulus digitulus	Spirostrophus digitulus Brolemann, 1913	Zygostrophus digitulus digitulus	FALSE	Spirostrophus digitulus Brolemann, 1913					Fraser Island	-25.55	152.983			Spatially valid	-25.55	152.983		-25.55	152.983	-25.25	153.1667	38	10km	10	28	locality large, georeferencing difficult	accept discrepancy
478888303	424b5ab0-617c-467d-8dcc-92df060ac80e		Zygostrophus digitulus digitulus	Spirostrophus digitulus Brolemann, 1913	Zygostrophus digitulus digitulus	FALSE	Spirostrophus digitulus Brolemann, 1913					Fraser Island	-25.55	152.983			Spatially valid	-25.55	152.983		-25.55	152.983	-25.25	153.1667	38	10km	10	28	locality large, georeferencing difficult	accept discrepancy
478888312	a861bd32-d0d6-4c4f-a6f8-5ae2e9bd7406		Zygostrophus digitulus digitulus	Spirostrophus digitulus Brolemann, 1913	Zygostrophus digitulus digitulus	FALSE	Spirostrophus digitulus Brolemann, 1913					Condamine River	-27.883	151.65			Spatially valid	-27.883	151.65		-27.883	151.65	-27.8833	151.65	0	10km	10	-10			1898	7						7	7	1898	1898
478888745	b059aac4-cfe1-4603-94da-b143f81d033d	Not in MoA, excluded because locality too vague ('Tasmania')		Amastigogonus tasmanianus Broleman, 1913	Amastigogonus tasmanianus	FALSE	Amastigogonus tasmanianus Broleman, 1913						-41	147			Spatially valid	-41	147		-41	147
478891445	a7102709-310d-4914-b0b5-bd362b7b0011		Walesoma helmsii	Walesoma helmsii Verhoeff, 1928	Walesoma helmsii	FALSE	Walesoma helmsii Verhoeff, 1928					Yabbra State Forest	-28.5	152.666			Spatially valid	-28.5	152.666		-28.5	152.666	-28.5	152.6667	0	2km	2	-2			1992	2	8	1992/02/08	1992/02/08	8	8	2	2	1992	1992
478891989	dde9a397-72e2-4d3f-bd06-5028a3263309	Not in MoA, excluded because ID doubtful		Dinematocricus faucium	Salpidobolus faucium	FALSE	Dinematocricus faucium	outdated combination	matched to correct genus				-10.583	142.216			Spatially valid	-10.583	142.216		-10.583	142.216
478892088	01f859f5-45d7-4b53-b933-ad6a5e763f41		Proporobolus falcatus	Dinematocricus falcatus	Proporobolus falcatus	FALSE	Dinematocricus falcatus	outdated combination	matched to correct genus			Gayndah	-25.633	151.6			Spatially valid	-25.633	151.6		-25.633	151.6	-25.6167	151.6	2	10km	10	-8
478893243	196c966d-7c81-4ce0-acc0-f479b5135b46		Walesoma helmsii	Walesoma helmsii Verhoeff, 1928	Walesoma helmsii	FALSE	Walesoma helmsii Verhoeff, 1928					Dome Mountain - Richmond Range - Yabbra State Forest	-28.466	152.716			Spatially valid	-28.466	152.716		-28.466	152.716	-28.4667	152.7167	0	2km	2	-2			1989	11	16	1989/11/16	1989/11/16	16	16	11	11	1989	1989
478898567	77d86069-bb46-451d-bdf9-cd8f437b229f		Gasterogramma psi	Gasterogramma psi Jeekel, 1982	Gasterogramma psi	FALSE	Gasterogramma psi Jeekel, 1982					Florentine Valley	-42.7	146.4			Spatially suspect	-42.7	146.4		-42.7	146.4	-42.6508	146.4678	8	10km	10	-2			1950	3	10	1950/03/10	1950/03/10	10	10	3	3	1950	1950
478898600	965e7f34-8de7-43e5-afe3-5cc0a88432f0		Phyllocladosoma dorrigense	Dicladosoma andersoni dorrigense	Dicladosoma	FALSE	Dicladosoma andersoni dorrigense	outdated combination	matched to incorrect genus			North Dorrigo	-30.283	152.683			Spatially valid	-30.283	152.683		-30.283	152.683	-30.2667	152.6833	2	5km	5	-3			1923	1	4	1923/01/04	1923/01/04	4	4	1	1	1923	1923
478898616	61a3deb7-f67d-4121-8dbb-448bf5bc8065		Phyllocladosoma dorrigense	Dicladosoma andersoni dorrigense	Dicladosoma	FALSE	Dicladosoma andersoni dorrigense	outdated combination	matched to incorrect genus			North Dorrigo	-30.283	152.683			Spatially valid	-30.283	152.683		-30.283	152.683	-30.2667	152.6833	2	5km	5	-3			1923	1	4	1923/01/04	1923/01/04	4	4	1	1	1923	1923
478903353	1df067e4-b8df-4b1e-8c8e-f45e30db6b0d		Walesoma helmsii	Walesoma helmsii Verhoeff, 1928	Walesoma helmsii	FALSE	Walesoma helmsii Verhoeff, 1928					Yabbra Scrub - Yabbra State Forest	-28.633	152.5			Spatially valid	-28.633	152.5		-28.633	152.5	-28.6333	152.5	0	2km	2	-2			1988	12	14	1988/12/14	1988/12/14	14	14	12	12	1988	1988
478912291	89821738-5a57-4855-9962-71117559b53d		Reginaterreuma tarkinensis	Reginaterreuma tarkensis Shear & Mesibov, 1995	Reginaterreuma	FALSE	Reginaterreuma tarkensis Shear & Mesibov, 1995	misspelled species	matched to genus			Wombat Hill	-41.483	145.433			Spatially valid	-41.483	145.433		-41.483	145.433	-41.48	145.4492	1	100m	0	1			1990	9	28	1990/09/28	1990/09/28	28	28	9	9	1990	1990
478912298	79856145-a665-410d-b0a3-0dc2c44a4dbb		Reginaterreuma tarkinensis	Reginaterreuma tarkensis Shear & Mesibov, 1995	Reginaterreuma	FALSE	Reginaterreuma tarkensis Shear & Mesibov, 1995	misspelled species	matched to genus			Wombat Hill	-41.483	145.433			Spatially valid	-41.483	145.433		-41.483	145.433	-41.48	145.4492	1	100m	0	1			1990	9	28	1990/09/28	1990/09/28	28	28	9	9	1990	1990
478915069	cd04b3c0-e540-46c0-ad7d-006808fd2c3e		Walesoma helmsii	Walesoma helmsii Verhoeff, 1928	Walesoma helmsii	FALSE	Walesoma helmsii Verhoeff, 1928					Beaury State Forest - Tooloom Scrub	-28.583	152.366			Spatially valid	-28.583	152.366		-28.583	152.366	-28.5833	152.3667	0	2km	2	-2			1988	12	12	1988/12/12	1988/12/12	12	12	12	12	1988	1988
478915774	9435a748-e7cc-4a30-b60d-e6fe07ab24f7		Walesoma helmsii	Walesoma helmsii Verhoeff, 1928	Walesoma helmsii	FALSE	Walesoma helmsii Verhoeff, 1928					Big Scrub Flora Reserve	-28.633	153.333			Spatially valid	-28.633	153.333		-28.633	153.333	-28.6333	153.3333	0	2km	2	-2			1989	2	19	1989/02/19	1989/02/19	19	19	2	2	1989	1989
478915784	390e3468-c45e-4160-9aa7-d2ae16502a5a		Walesoma helmsii	Walesoma helmsii Verhoeff, 1928	Walesoma helmsii	FALSE	Walesoma helmsii Verhoeff, 1928					McPherson Range	-28.366	152.833			Spatially valid	-28.366	152.833		-28.366	152.833	-28.3667	152.8333	0	2km	2	-2			1989	2	23	1989/02/23	1989/02/23	23	23	2	2	1989	1989
478918584	a4d29f8a-1999-4890-a236-f43672da187e		Gigantowales chisholmi	Gigantowales chisholmi Verhoeff, 1937	Gigantowales chisholmi	FALSE	Gigantowales chisholmi Verhoeff, 1937					Hazelbrook - Winbourne Road	-33.72221	150.45972			Spatially valid	-33.72221	150.45972		-33.7222	150.4597	-33.7222	150.4597	0	100m	0	0			1996	10	30	1996/10/30	1996/10/30	3	30	10	10	1986	1996	MoA data entry error
478918629	30f54516-b384-47d8-bc56-c66ed9a363f3		Heterocladosoma transversetaeniatum	Heterocladosoma transversetaeniatum (L. Koch, 1867)	Heterocladosoma transversetaeniatum	FALSE	Heterocladosoma transversetaeniatum (L. Koch, 1867)					Outside Commoo Caves near Rockhampton [Cammoo Caves]	-23.366	150.533			Spatially valid	-23.366	150.533		-23.366	150.533	-23.1667	150.45	23	5km	5	18	incorrect georeference	provider advised	1998	4	19	1998/04/19	1998/04/19	19	19	4	4	1998	1998
478928077	969eaf1d-1d7d-417b-8a75-9e81337fc26a		Aulacoporus castaneus	Aulacoporus castaneus Verhoeff, 1924	Aulacoporus castaneus	FALSE	Aulacoporus castaneus Verhoeff, 1924					Palmerston Highway - Bellenden Ker National Park	-17.6	145.783			Spatially valid	-17.6	145.783		-17.6	145.783	-17.6	145.7833	0	2km	2	-2			1998	4	23	1998/04/23	1998/04/23	23	23	4	4	1998	1998
478928098	a99f7b2d-61d7-4c50-be9d-8d0de66fb2cb		Tholerosoma monteithi	Tholerosoma monteithi Mesibov, 2006	Tholerosoma monteithi	FALSE	Tholerosoma monteithi Mesibov, 2006					Palmerston Highway - Bellenden Ker National Park	-17.6	145.783			Spatially valid	-17.6	145.783		-17.6	145.783	-17.6	145.7833	0	2km	2	-2			1998	4	23	1998/04/23	1998/04/23	23	23	4	4	1998	1998
478928106	45238cd4-c381-444c-81a3-071427690f74		Phyllocladosoma broelemanni	Phyllocladosoma broelemanni Verhoeff, 1941	Phyllocladosoma broelemanni	FALSE	Phyllocladosoma broelemanni Verhoeff, 1941					9.8 km W of Charlie Moreland Park - Sunday Creek Road - Kenilworth State Forest	-26.66971	152.60972			Spatially valid	-26.66971	152.60973		-26.6697	152.6097	-26.6697	152.6097	0	100m	0	0			1998	5	7	1998/05/07	1998/05/07	7	7	5	5	1998	1998
478938006	d9737974-740d-4277-9dd1-0a0bce8ab2ec		Walesoma helmsii	Walesoma helmsii Verhoeff, 1928	Walesoma helmsii	FALSE	Walesoma helmsii Verhoeff, 1928					McPherson Range	-28.383	152.916			Spatially valid	-28.383	152.916		-28.383	152.916	-28.3833	152.9167	0	2km	2	-2			1989	2	22	1989/02/22	1989/02/22	22	22	2	2	1989	1989
478939111	d616f309-7942-4074-9ffa-67e3f7cac83e		Australeuma simile	Australeuma simile Golovatch, 1986	Australeuma simile	FALSE	Australeuma simile Golovatch, 1986					N side of Pieman Road - 18 km from Murchison Highway	-41.616	145.45			Spatially valid	-41.616	145.45		-41.616	145.45	-41.7375	145.4381	13	1km	1	12	incorrect georeference	provider advised	1981	1	31	1981/01/31	1981/01/31	31	31	1	1	1981	1981
478940067	41eba930-9426-4967-a56e-67521b7d152a		Hoplatessara anulata	Hoplatessara anulata (Attems, 1931)	Hoplatessara anulata	FALSE	Hoplatessara anulata (Attems, 1931)					Kanangra Boyd NP - Blood Filly Creek	-33.85	150.05			Spatially valid	-33.85	150.05		-33.85	150.05	-33.85	150.05	0	2km	2	-2			1976	3	27	1976/03/27	1976/03/27	27	27	3	3	1976	1976
478944799	12a061df-576c-4b32-a18d-53915a9bc4e1		Australeuma jeekeli	Australeuma jeekeli Golovatch, 1986	Australeuma jeekeli	FALSE	Australeuma jeekeli Golovatch, 1986					At top of hill W of Ropeway Creek	-42.683	145.8			Spatially suspect	-42.683	145.8		-42.683	145.8	-42.6833	145.8	0	2km	2	-2			1976	2	20	1976/02/20	1976/02/20	20	20	2	2	1976	1976
478950290	cbc5ead1-eb29-4c1f-b6b6-9e6b7aa69f37		Asphalidesmus parvus	Asphalidesmus parvus (Chamberlin, 1920)	Asphalidesmus parvus	FALSE	Asphalidesmus parvus (Chamberlin, 1920)					Base of Mt Wellington - lower Myrtle Gully	-42.9	147.233			Spatially valid	-42.9	147.233		-42.9	147.233	-42.9	147.2333	0	2km	2	-2			1978	12	3	1978/12/03	1978/12/03	3	3	12	12	1978	1978
478953432	bb149fdb-cefb-427d-b50a-514208a323b4		Gigantowales chisholmi	Gigantowales chisholmi Verhoeff, 1937	Gigantowales chisholmi	FALSE	Gigantowales chisholmi Verhoeff, 1937					Hornsby	-33.71444	151.08944			Spatially valid	-33.71444	151.08945		-33.7144	151.0895	-33.7144	151.0894	0	100m	0	0			2001	10	28	2001/10/28	2001/10/28	28	28	10	10	2001	2001
478954570	a794ea84-fc36-449f-ab30-1799efe64c12		Hoplatessara froggatti	Australiosoma froggatti Brolemann, 1913	Hoplatessara froggatti	FALSE	Australiosoma froggatti Brolemann, 1913	outdated combination	matched to correct genus			Mt Sassafras - Shoalhaven District	-35.133	150.2			Spatially valid	-35.133	150.2		-35.133	150.2	-35.1	150.2	4	5km	5	-1			1889	8						8	8	1889	1889
478954576	12dd25f2-0e7f-45a9-82a3-9150d2403b24		Orocladosoma kosciuskovagum	Australiosoma kosciuskovagum Brolemann, 1913	Orocladosoma kosciuskovagum	FALSE	Australiosoma kosciuskovagum Brolemann, 1913	outdated combination	matched to correct genus			Pretty Point - Mt Koscisuko	-36.45	148.266			Spatially valid	-36.45	148.266		-36.45	148.266	-36.3667	148.4667	20	5km	5	15	label locality is more exact than database locality	provider advised								3		1889
478954582	217acb8f-78e6-4fa6-8468-acc49a1515fc		Orocladosoma kosciuskovagum	Australiosoma kosciuskovagum Brolemann, 1913	Orocladosoma kosciuskovagum	FALSE	Australiosoma kosciuskovagum Brolemann, 1913	outdated combination	matched to correct genus			Pretty Point - Mt Koscisuko	-36.45	148.266			Spatially valid	-36.45	148.266		-36.45	148.266	-36.3667	148.4667	20	5km	5	15	label locality is more exact than database locality	provider advised								3		1889
478954585	ee44878b-cc69-4818-af53-be9c2a419a36		Australiosoma rainbowi	Australiosoma rainbowi Brolemann, 1913	Australiosoma rainbowi	FALSE	Australiosoma rainbowi Brolemann, 1913					Mt Sassafras - Shoalhaven District	-35.133	150.2			Spatially valid	-35.133	150.2		-35.133	150.2	-35.1	150.2	4	5km	5	-1										8		1889
478954594	59766259-4677-4d18-bd09-c6ce86cbfc12		Australiosoma rainbowi	Australiosoma rainbowi Brolemann, 1913	Australiosoma rainbowi	FALSE	Australiosoma rainbowi Brolemann, 1913					Mt Sassafras - Shoalhaven District	-35.133	150.2			Spatially valid	-35.133	150.2		-35.133	150.2	-35.1	150.2	4	5km	5	-1										8		1889
478954598	bdb7fd66-16d9-4342-a350-de83eb2bcbd0		Australiosoma rainbowi	Australiosoma rainbowi Brolemann, 1913	Australiosoma rainbowi	FALSE	Australiosoma rainbowi Brolemann, 1913					Mt Sassafras - Shoalhaven District	-35.133	150.2			Spatially valid	-35.133	150.2		-35.133	150.2	-35.1	150.2	4	5km	5	-1										8		1889
478954602	dd9d323c-d672-4576-9563-a5e5a7635468		Australiosoma rainbowi	Australiosoma rainbowi	Australiosoma rainbowi	FALSE	Australiosoma rainbowi					Mt Sassafras - Shoalhaven District	-35.133	150.2			Spatially valid	-35.133	150.2		-35.133	150.2	-35.1	150.2	4	5km	5	-1			1889	8						8	8	1889	1889
478954609	1643d1fe-d019-4426-93b0-162a9953690e		Dicladosoma etheridgei	Australiosoma ehteridgei	Australiosoma	FALSE	Australiosoma ehteridgei	outdated combination and misspelled species	matched to incorrect genus			Pretty Point - Mt Koscisuko	-36.45	148.266			Spatially valid	-36.45	148.266		-36.45	148.266	-36.3667	148.4667	20	5km	5	15	label locality is more exact than database locality	provider advised								3		1889
478954614	b6cd32fa-703e-4358-bf6e-cf4b94c05e23		Phyllocladosoma andersoni	Dicladosoma andersoni Verhoeff, 1928	Dicladosoma	FALSE	Dicladosoma andersoni Verhoeff, 1928	outdated combination	matched to incorrect genus			Booloombayt [Boolambayte] - Myall Lakes	-32.4	152.266			Spatially valid	-32.4	152.266		-32.4	152.266	-32.4039	152.2786	1	1km	1	0			1922	8	30	1922/08/30	1922/08/30	30	30	8	8	1922	1922
478954622	44575836-cf4b-4b1d-a6b5-bd067844a471		Hoplatessara musgravei	Hoplatessara musgravei Verhoeff, 1928	Hoplatessara musgravei	FALSE	Hoplatessara musgravei Verhoeff, 1928					Hazelbrook - Blue Mountains	-33.733	150.45			Spatially valid	-33.733	150.45		-33.733	150.45	-33.7167	150.45	2	5km	5	-3			1921	12	24	1921/12/24	1921/12/24	24	24	12	12	1921	1921
478954625	8359db52-1583-4df6-a1db-045b2682a561		Cladethosoma lucidum	Leucotessara lucida Verhoeff, 1928	Cladethosoma (Cladethosoma) lucidum	FALSE	Leucotessara lucida Verhoeff, 1928	outdated combination	matched to correct genus			Duggans Gully - Upper Chichester	-32.166	151.583			Spatially valid	-32.166	151.583		-32.166	151.583	-32.1	151.6167	8	10km	10	-2			1921	9						9	9	1921	1921
478954630	b5181be2-f933-4569-a85d-ed9a64d26447		Myallosoma hamuligerum hamuligerum	Myallosoma hamuligerum Verhoeff, 1928	Myallosoma hamuligerum	FALSE	Myallosoma hamuligerum Verhoeff, 1928					Myall Lakes	-32.433	152.4			Spatially valid	-32.433	152.4		-32.433	152.4	-32.4333	152.4	0	2km	2	-2			1922	8	30	1922/08/30	1922/08/30	30	30	8	8	1922	1922
478954634	de69f7ad-2824-4683-870a-1bee45011ee8		Solaenodolichopus sulcatus	Paraulacoporus sulcatus Verhoeff, 1928	Solaenodolichopus sulcatus	FALSE	Paraulacoporus sulcatus Verhoeff, 1928	outdated combination	matched to correct genus			North Dorrigo	-30.283	152.683			Spatially valid	-30.283	152.683		-30.283	152.683	-30.2667	152.6833	2	5km	5	-3			1923	1	4	1923/01/04	1923/01/04	4	4	1	1	1923	1923
478954639	2d5736d8-92d6-4573-9eca-937f4d024976		Australiosoma clavigerum	Rhopalowales clavigera Verhoeff, 1928	Australiosoma clavigerum	FALSE	Rhopalowales clavigera Verhoeff, 1928	outdated combination	matched to correct genus			Nowra	-34.883	150.6			Spatially valid	-34.883	150.6		-34.883	150.6	-34.8667	150.6	2	10km	10	-8			1905	4	21	1905/04/21	1905/04/21	21	21	4	4	1905	1905
478954644	407e10f5-2de0-46dd-b113-99094124df4c		Australiosoma clavigerum	Rhopalowales clavigera Verhoeff, 1928	Australiosoma clavigerum	FALSE	Rhopalowales clavigera Verhoeff, 1928	outdated combination	matched to correct genus			Nowra	-34.883	150.6			Spatially valid	-34.883	150.6		-34.883	150.6	-34.8667	150.6	2	10km	10	-8			1905	4	21	1905/04/21	1905/04/21	21	21	4	4	1905	1905
478954650	20283c13-c2b2-47a3-b53d-f935a9392d4a		Parwalesoma rubriventris	Solaenodolichopus rubriventris Verhoeff, 1928	Parwalesoma rubriventris	FALSE	Solaenodolichopus rubriventris Verhoeff, 1928	outdated combination	matched to correct genus			Upper Richmond River	-28.416	152.766			Spatially valid	-28.416	152.766		-28.416	152.766	-28.6167	153	32	10km	10	22	locality vague, georeferencing difficult	accept discrepancy	1890	4						4	4	1890	1890
478954652	845871fe-75c6-48ab-96f9-ab2aa5e3daf0		Parwalesoma rubriventris	Solaenodolichopus rubriventris Verhoeff, 1928	Parwalesoma rubriventris	FALSE	Solaenodolichopus rubriventris Verhoeff, 1928	outdated combination	matched to correct genus			Upper Richmond River	-28.416	152.766			Spatially valid	-28.416	152.766		-28.416	152.766	-28.6167	153	32	10km	10	22	locality vague, georeferencing difficult	accept discrepancy	1890	4						4	4	1890	1890
478954657	27e1e1b6-221c-4958-9041-cd94a1baa33f		Parwalesoma walesium	Solaenodolichopus walesius Verhoeff, 1928	Parwalesoma walesium	FALSE	Solaenodolichopus walesius Verhoeff, 1928	outdated combination	matched to correct genus			North Dorrigo	-30.283	152.683			Spatially valid	-30.283	152.683		-30.283	152.683	-30.2667	152.6833	2	5km	5	-3			1923	1	4	1923/01/04	1923/01/04	4	4	1	1	1923	1923
478954659	680d1476-c58e-4230-8a71-d1b31a5b330c		Parwalesoma walesium	Solaenodolichopus walesius Verhoeff, 1928	Parwalesoma walesium	FALSE	Solaenodolichopus walesius Verhoeff, 1928	outdated combination	matched to correct genus			North Dorrigo	-30.283	152.683			Spatially valid	-30.283	152.683		-30.283	152.683	-30.2667	152.6833	2	5km	5	-3			1923	1	4	1923/01/04	1923/01/04	4	4	1	1	1923	1923
478954668	e78cef72-abcf-4a92-ae8e-5a5e53096b78		Walesoma helmsii	Walesoma helmsii Verhoeff, 1928	Walesoma helmsii	FALSE	Walesoma helmsii Verhoeff, 1928					Upper Richmond River	-28.416	152.766			Spatially valid	-28.416	152.766		-28.416	152.766	-28.6167	153	32	10km	10	22	locality vague, georeferencing difficult	accept discrepancy	1890	4						4	4	1890	1890
478954674	b37d3ce5-019b-45f5-8c30-81fcac7c7d93		Epicyliosoma (Epicyliosoma) excavatum	Cyliosoma excavatum Verhoeff, 1928	Cyliosoma excavatum	TRUE	Cyliosoma excavatum Verhoeff, 1928	outdated combination	matched to incorrect genus			Upper Richmond River	-28.416	152.766			Spatially valid	-28.416	152.766		-28.416	152.766	-28.6167	153	32	10km	10	22	locality vague, georeferencing difficult	accept discrepancy	1890	4						4	4	1890	1890
478954680	05a8d7cd-02a5-47a6-84af-5cec435d1480		Epicyliosoma (Epicyliosoma) penrithense	Cyliosoma penrithensis Brolemann, 1913	Cyliosoma penrithensis	TRUE	Cyliosoma penrithensis Brolemann, 1913	outdated combination	matched to incorrect genus			Penrith	-33.75	150.7			Spatially valid	-33.75	150.7		-33.75	150.7	-33.7333	150.75	5	5km	5	0
478954684	acbbebac-1321-472b-81c5-2d405864fed0		Epicyliosoma (Epicyliosoma) penrithense	Cyliosoma penrithensis Brolemann, 1913	Cyliosoma penrithensis	TRUE	Cyliosoma penrithensis Brolemann, 1913	outdated combination	matched to incorrect genus			Penrith	-33.75	150.7			Spatially valid	-33.75	150.7		-33.75	150.7	-33.7333	150.75	5	5km	5	0
478954689	5537629c-27d9-4258-b049-cf11bf3e1b4d		Epicyliosoma (Epicyliosoma) penrithense	Cyliosoma penrithensis Brolemann, 1913	Cyliosoma penrithensis	TRUE	Cyliosoma penrithensis Brolemann, 1913	outdated combination	matched to incorrect genus			Cambewarra	-34.833	150.566			Spatially valid	-34.833	150.566		-34.833	150.566	-34.8167	150.5667	2	5km	5	-3
478954691	4f39fdfe-8406-4074-96da-4c46a8637ff8		Epicyliosoma (Epicyliosoma) penrithense	Cyliosoma penrithensis Brolemann, 1913	Cyliosoma penrithensis	TRUE	Cyliosoma penrithensis Brolemann, 1913	outdated combination	matched to incorrect genus			Cambewarra	-34.833	150.566			Spatially valid	-34.833	150.566		-34.833	150.566	-34.8167	150.5667	2	5km	5	-3
478954695	c0f17a5b-5827-4769-be0d-0e2e7b79f5d0		Epicyliosoma (Epicyliosoma) penrithense	Cyliosoma penrithensis Brolemann, 1913	Cyliosoma penrithensis	TRUE	Cyliosoma penrithensis Brolemann, 1913	outdated combination	matched to incorrect genus			Cambewarra	-34.833	150.566			Spatially valid	-34.833	150.566		-34.833	150.566	-34.8167	150.5667	2	5km	5	-3
478954699	d3a320a7-8adb-485c-94ac-9d5869f2baba		Epicyliosoma (Paracyliosoma) queenslandiae	Cyliosoma queenslandiae Brolemann, 1913	Epicyliosoma (Paracyliosoma) queenslandiae	FALSE	Cyliosoma queenslandiae Brolemann, 1913	outdated combination	matched to correct genus			Gayndah	-25.62499	151.60805			Spatially valid	-25.62499	151.60805		-25.625	151.6081	-25.6167	151.6	1	10km	10	-9
478954704	e114070a-cc8b-4ad7-9bb9-ca26582102c6		Epicyliosoma (Paracyliosoma) queenslandiae	Cyliosoma queenslandiae Brolemann, 1913	Epicyliosoma (Paracyliosoma) queenslandiae	FALSE	Cyliosoma queenslandiae Brolemann, 1913	outdated combination	matched to correct genus			Gayndah	-25.62499	151.60805			Spatially valid	-25.62499	151.60805		-25.625	151.6081	-25.6167	151.6	1	10km	10	-9
478954711	2be8f4e0-cc89-489e-b030-f825603cb101		Epicyliosoma (Paracyliosoma) queenslandiae	Cyliosoma queenslandiae Brolemann, 1913	Epicyliosoma (Paracyliosoma) queenslandiae	FALSE	Cyliosoma queenslandiae Brolemann, 1913	outdated combination	matched to correct genus			Gayndah	-25.62499	151.60805			Spatially valid	-25.62499	151.60805		-25.625	151.6081	-25.6167	151.6	1	10km	10	-9
478954716	e7729644-09fc-4b06-ad46-a562f4b34dda		Epicyliosoma (Paracyliosoma) queenslandiae	Cyliosoma queenslandiae Brolemann, 1913	Epicyliosoma (Paracyliosoma) queenslandiae	FALSE	Cyliosoma queenslandiae Brolemann, 1913	outdated combination	matched to correct genus			Gayndah	-25.62499	151.60805			Spatially valid	-25.62499	151.60805		-25.625	151.6081	-25.6167	151.6	1	10km	10	-9
478954719	051cd2c1-7d99-47b4-a5e0-f7c7677bacd4		Procyliosoma andersoni	Cyliosomella andersoni	Procyliosoma andersoni	FALSE	Cyliosomella andersoni	outdated combination	matched to correct genus			Upper Richmond River	-28.416	152.766			Spatially valid	-28.416	152.766		-28.416	152.766	-28.6167	153	32	10km	10	22	locality vague, georeferencing difficult	accept discrepancy	1890	4						4	4	1890	1890
478954725	f4ede028-5f06-478e-b912-d1a420c1f7f5		Epicyliosoma (Paracyliosoma) penicilligerum	Cyliosoma penicilligerum Verhoeff, 1928	Cyliosoma penicilligerum	TRUE	Cyliosoma penicilligerum Verhoeff, 1928	outdated combination	matched to incorrect genus			North Dorrigo	-30.283	152.683			Spatially valid	-30.283	152.683		-30.283	152.683	-30.2667	152.6833	2	5km	5	-3			1923	1	4	1923/01/04	1923/01/04	4	4	1	1	1923	1923
478954728	15a81818-5321-4fae-9dda-e8e207477264		Spirobolellus dorsovittatus	Attemsobolus dorsovittatus Verhoeff, 1928	Spirobolellus dorsovittatus	FALSE	Attemsobolus dorsovittatus Verhoeff, 1928	outdated combination	matched to correct genus			Upper Richmond River	-28.416	152.766			Spatially valid	-28.416	152.766		-28.416	152.766	-28.6167	153	32	10km	10	22	locality vague, georeferencing difficult	accept discrepancy	1890	4						4	4	1890	1890
478954733	6e6f12ba-d9d2-4a8c-983f-1259a61b95ad		Proporobolus consimilis	Dinematocricus consimilis Brolemann, 1913	Proporobolus consimilis	FALSE	Dinematocricus consimilis Brolemann, 1913	outdated combination	matched to correct genus			Gayndah	-25.62499	151.60805			Spatially valid	-25.62499	151.60805		-25.625	151.6081	-25.6167	151.6	1	10km	10	-9
478954737	8b132255-4588-4bb1-b7a3-50d7f6019a20		Proporobolus scobinula	Dinematocricus falcatus scobinula	Proporobolus scobinula	FALSE	Dinematocricus falcatus scobinula	outdated combination	matched to correct genus			Gayndah	-25.62499	151.60805			Spatially valid	-25.62499	151.60805		-25.625	151.6081	-25.6167	151.6	1	10km	10	-9
478954742	45651214-8314-4d36-aa07-afb95829d254		Proporobolus scobinula	Dinematocricus falcatus scobinula	Proporobolus scobinula	FALSE	Dinematocricus falcatus scobinula	outdated combination	matched to correct genus			Gayndah	-25.62499	151.60805			Spatially valid	-25.62499	151.60805		-25.625	151.6081	-25.6167	151.6	1	10km	10	-9
478954745	8ed68b89-7715-4ce7-947c-d8b53698c9c3		Salpidobolus faucium	Dinematocricus faucium Brolemann, 1913	Salpidobolus faucium	FALSE	Dinematocricus faucium Brolemann, 1913	outdated combination	matched to correct genus			Thursday Island	-10.583	142.216			Spatially valid	-10.583	142.216		-10.583	142.216	-10.5778	142.2186	1	2km	2	-1
478954749	4185a54c-b7eb-4aea-922b-1eb309d7b4b8		Spirobolellus insularum	Howeobolus insularum Verhoeff, 1928	Spirobolellus insularum	FALSE	Howeobolus insularum Verhoeff, 1928	outdated combination	matched to correct genus			Lord Howe Island	-31.533	159.066			Spatially suspect	-31.533	159.066		-31.533	159.066	-31.5	159.0667	4	5km	5	-1
478954752	81e2f51a-0c4d-4697-98e5-c5bb72559725		Walesbolus rainbowi	Spirobolellus rainbowi Brolemann, 1913	Walesbolus rainbowi	FALSE	Spirobolellus rainbowi Brolemann, 1913	outdated combination	matched to correct genus			Mt Sassafras - Shoalhaven District	-35.133	150.2			Spatially valid	-35.133	150.2		-35.133	150.2	-35.1	150.2	4	5km	5	-1										8		1889
478954765	d8692a0f-bfd0-454b-9cf8-6d99c412b9ec		Walesbolus rainbowi	Spirobolellus rainbowi Brolemann, 1913	Walesbolus rainbowi	FALSE	Spirobolellus rainbowi Brolemann, 1913	outdated combination	matched to correct genus			Mt Sassafras - Shoalhaven District	-35.133	150.2			Spatially valid	-35.133	150.2		-35.133	150.2	-35.1	150.2	4	5km	5	-1										8		1889
478954769	f62b21a6-5538-46e1-80d0-3d36e1b297cb		Zygostrophus digitulus digitulus	Trigoniulus digitulus Brolemann, 1913	Zygostrophus digitulus digitulus	FALSE	Trigoniulus digitulus Brolemann, 1913					Fraser Island	-25.466	152.983			Spatially valid	-25.466	152.983		-25.466	152.983	-25.25	153.1667	30	10km	10	20	locality vague, georeferencing difficult	accept discrepancy
478954775	815fa7a0-815d-4433-92e1-00e1202789a8		Zygostrophus digitulus richmondanus	Trigoniulus digitulus richmondanus	Zygostrophus digitulus richmondanus	FALSE	Trigoniulus digitulus richmondanus					Upper Richmond River	-28.416	152.766			Spatially valid	-28.416	152.766		-28.416	152.766	-28.6167	153	32	10km	10	22	locality vague, georeferencing difficult	accept discrepancy	1890	4						4	4	1890	1890
478954780	0edf5b79-7aea-45be-9704-0d6b69c166b8		Zygostrophus digitulus richmondanus	Trigoniulus digitulus richmondanus	Zygostrophus digitulus richmondanus	FALSE	Trigoniulus digitulus richmondanus					Upper Richmond River	-28.416	152.766			Spatially valid	-28.416	152.766		-28.416	152.766	-28.6167	153	32	10km	10	22	locality vague, georeferencing difficult	accept discrepancy	1890	4						4	4	1890	1890
478954783	e184f3c0-1d22-4135-b7af-6bed2fb22d77		Zygostrophus digitulus richmondanus	Trigoniulus digitulus richmondanus	Zygostrophus digitulus richmondanus	FALSE	Trigoniulus digitulus richmondanus					Upper Richmond River	-28.416	152.766			Spatially valid	-28.416	152.766		-28.416	152.766	-28.6167	153	32	10km	10	22	locality vague, georeferencing difficult	accept discrepancy	1890	4						4	4	1890	1890
478954794	33a39c56-d4b8-404c-9f9a-c1dde2ec06b1		Zygostrophus digitulus richmondanus	Trigoniulus digitulus richmondanus	Zygostrophus digitulus richmondanus	FALSE	Trigoniulus digitulus richmondanus					Upper Richmond River	-28.416	152.766			Spatially valid	-28.416	152.766		-28.416	152.766	-28.6167	153	32	10km	10	22	locality vague, georeferencing difficult	accept discrepancy	1890	4						4	4	1890	1890
478954799	7660c58e-5633-4826-9ce4-6057dc73a198		Zygostrophus digitulus richmondanus	Trigoniulus digitulus richmondanus	Zygostrophus digitulus richmondanus	FALSE	Trigoniulus digitulus richmondanus					Upper Richmond River	-28.416	152.766			Spatially valid	-28.416	152.766		-28.416	152.766	-28.6167	153	32	10km	10	22	locality vague, georeferencing difficult	accept discrepancy	1890	4						4	4	1890	1890
478954803	614b824c-18ec-4a73-a90f-767e40eb063b		Trigoniulus hebes	Trigoniulus hebes Verhoeff, 1928	Trigoniulus hebes	FALSE	Trigoniulus hebes Verhoeff, 1928					Upper Richmond River	-28.416	152.766			Spatially valid	-28.416	152.766		-28.416	152.766	-28.6167	153	32	10km	10	22	locality vague, georeferencing difficult	accept discrepancy	1890	4						4	4	1890	1890
478954807	94914dd4-a310-4426-a0cd-c8adebbc9f60		Trigoniulus hebes	Trigoniulus hebes Verhoeff, 1928	Trigoniulus hebes	FALSE	Trigoniulus hebes Verhoeff, 1928					Upper Richmond River	-28.416	152.766			Spatially valid	-28.416	152.766		-28.416	152.766	-28.6167	153	32	10km	10	22	locality vague, georeferencing difficult	accept discrepancy	1890	4						4	4	1890	1890
478954812	2cada8a4-b059-4927-b979-7d5308900d39		Walesbolus lobatus	Walesbolus lobatus Verhoeff, 1928	Walesbolus lobatus	FALSE	Walesbolus lobatus Verhoeff, 1928					Fingals [Fingal] Bay - Port Stephens	-32.75	152.183			Spatially suspect	-32.75	152.183		-32.75	152.183	-32.7472	152.1667	2	1km	1	1			1920	8	24	1920/08/24	1920/08/24	24	24	8	8	1920	1920
478955433	507f2654-1597-4484-aeac-1033510581b8		Gigantowales chisholmi	Gigantowales chisholmi Verhoeff, 1937	Gigantowales chisholmi	FALSE	Gigantowales chisholmi Verhoeff, 1937					Comboyne	-31.6	152.466			Spatially suspect	-31.6	152.466		-31.6	152.466	-31.5833	152.4667	2	10km	10	-8
478955438	1e9908ab-e2be-4dae-a655-e1dbc3014251		Gigantowales chisholmi	Gigantowales chisholmi Verhoeff, 1937	Gigantowales chisholmi	FALSE	Gigantowales chisholmi Verhoeff, 1937					Comboyne	-31.6	152.466			Spatially suspect	-31.6	152.466		-31.6	152.466	-31.5833	152.4667	2	10km	10	-8
478955449	ae41d0b3-0ecd-4447-b11e-90c9ae2c2d53		Parwalesoma walesium	Parwalesoma castaneum Verhoeff, 1937	Parwalesoma walesium	FALSE	Parwalesoma castaneum Verhoeff, 1937					Comboyne	-31.6	152.466			Spatially valid	-31.6	152.466		-31.6	152.466	-31.5833	152.4667	2	10km	10	-8
478955455	7ccf3c32-12ef-4630-9cc2-04259f73316d		Ainigmabolus chisholmi	Ainigmabolus chisholmi Verhoeff, 1937	Ainigmabolus chisholmi	FALSE	Ainigmabolus chisholmi Verhoeff, 1937					Comboyne	-31.6	152.466			Spatially valid	-31.6	152.466		-31.6	152.466	-31.5833	152.4667	2	10km	10	-8
478955459	79193338-930b-4a15-8dd5-1717e1b58a2a		Ainigmabolus chisholmi	Ainigmabolus chisholmi Verhoeff, 1937	Ainigmabolus chisholmi	FALSE	Ainigmabolus chisholmi Verhoeff, 1937					Comboyne	-31.6	152.466			Spatially valid	-31.6	152.466		-31.6	152.466	-31.5833	152.4667	2	10km	10	-8
478956623	a2774852-5ab0-4581-9ceb-436ad79ebcfc		Parwalesoma walesium	Parwalesoma walesium (Verhoeff, 1928)	Parwalesoma walesium	FALSE	Parwalesoma walesium (Verhoeff, 1928)					Leagues Scrub Flora Reserve - Oakes State Forest	-30.6	152.533			Spatially valid	-30.6	152.533		-30.6	152.533	-30.6	152.5333	0	2km	2	-2			1998	12	21	1998/12/21	1998/12/21	21	21	12	12	1998	1998
478973006	58409491-12a7-43ee-ac98-3bae24aad3b6		Cladethosoma trilineatum	Australiosoma verhoeffi	Cladethosoma (Cladethosoma) trilineatum	FALSE	Australiosoma verhoeffi	outdated synonym	matched to correct species			Hornsby	-33.7	151.1			Spatially valid	-33.7	151.1		-33.7	151.1	-33.7	151.0833	2	5km	5	-3			1933	5	7	1933/05/07	1933/05/07	7	7	5	5	1933	1933
478973010	0bbb87eb-66e9-4a70-9f3a-a930c8f1c8e2		Cladethosoma trilineatum	Australiosoma verhoeffi	Cladethosoma (Cladethosoma) trilineatum	FALSE	Australiosoma verhoeffi	outdated synonym	matched to correct species			Sydney	-33.866	151.216			Spatially valid	-33.866	151.216		-33.866	151.216	-33.85	151.2	2	20km	20	-18			1947									1947	1947
478973018	82e046f6-8617-4bd3-a03d-20e062be1363		Cladethosoma trilineatum	Australiosoma verhoeffi	Cladethosoma (Cladethosoma) trilineatum	FALSE	Australiosoma verhoeffi	outdated synonym	matched to correct species			Kurnell	-34	151.216			Spatially suspect	-34	151.216		-34	151.216	-34	151.2167	0	5km	5	-5			1933	4	29	1933/04/29	1933/04/29	29	29	4	4	1933	1933
478973024	71f2f433-260d-4f35-a9ef-dab5af28d865		Cladethosoma trilineatum	Australiosoma verhoeffi	Cladethosoma (Cladethosoma) trilineatum	FALSE	Australiosoma verhoeffi	outdated synonym	matched to correct species			Woy Woy	-33.483	151.333			Spatially valid	-33.483	151.333		-33.483	151.333	-33.4833	151.3333	0	2km	2	-2			1965	12	1	1965/12/01	1965/12/01	1	1	12	12	1965	1965
478973030	90d2362a-59e5-40b2-a116-20a533d54bea		Cladethosoma trilineatum	Australiosoma verhoeffi	Cladethosoma (Cladethosoma) trilineatum	FALSE	Australiosoma verhoeffi	outdated synonym	matched to correct species			Castle Hill	-33.733	151			Spatially valid	-33.733	151		-33.733	151	-33.7333	151	0	5km	5	-5			1931	4	28	1931/04/28	1931/04/28	28	28	4	4	1931	1931
478973036	a997e1e5-bd26-4a1c-86f1-2e0898cdac6a		Cladethosoma trilineatum	Australiosoma verhoeffi	Cladethosoma (Cladethosoma) trilineatum	FALSE	Australiosoma verhoeffi	outdated synonym	matched to correct species			Narrabeen	-33.716	151.3			Spatially valid	-33.716	151.3		-33.716	151.3	-33.7167	151.3	0	5km	5	-5			1930	1	2	1930/01/02	1930/01/02	2	2	1	1	1930	1930
478973041	9ccc7c80-85f3-4e6e-a851-e43201e86c13		Gigantowales chisholmi	Gigantowales chisholmi Verhoeff, 1937	Gigantowales chisholmi	FALSE	Gigantowales chisholmi Verhoeff, 1937					near Taree - Tinonee - Old Bar Road	-31.933	152.4			Spatially suspect	-31.933	152.4		-31.933	152.4	-31.95	152.52	11	2km	2	9	label locality is more exact than database locality	provider advised	1932	1						1	1	1932	1932
478973046	b972ee58-7b6d-44f5-b4a3-fa254b50b56f		Gigantowales chisholmi	Gigantowales chisholmi Verhoeff, 1937	Gigantowales chisholmi	FALSE	Gigantowales chisholmi Verhoeff, 1937					Tubrabucca	-31.966	151.466			Spatially suspect	-31.966	151.466		-31.966	151.466	-31.9667	151.4667	0	2km	2	-2			1948	1	12	1948/01/12	1948/01/12	12	12	1	1	1948	1948
478973052	bb7ee518-58bf-47eb-8246-8d1abfc06481		Gigantowales chisholmi	Gigantowales chisholmi Verhoeff, 1937	Gigantowales chisholmi	FALSE	Gigantowales chisholmi Verhoeff, 1937					Tubrabucca	-31.966	151.466			Spatially suspect	-31.966	151.466		-31.966	151.466	-31.9667	151.4667	0	2km	2	-2			1948	1	10	1948/01/10	1948/01/10	10	10	1	1	1948	1948
478973053	62e8888b-0c95-4e08-9750-f18e11241606		Gigantowales chisholmi	Gigantowales chisholmi Verhoeff, 1937	Gigantowales chisholmi	FALSE	Gigantowales chisholmi Verhoeff, 1937					Williams River near Cutlers Pass	-32.166	151.533			Spatially valid	-32.166	151.533		-32.166	151.533	-32.1667	151.5333	0	2km	2	-2			1926	10	30	1926/10/30	1926/10/30	30	30	10	10	1926	1926
478973056	51d6130c-0d77-4654-b6ea-31aead62222f		Gigantowales chisholmi	Gigantowales chisholmi Verhoeff, 1937	Gigantowales chisholmi	FALSE	Gigantowales chisholmi Verhoeff, 1937					Tubrabucca	-31.966	151.466			Spatially suspect	-31.966	151.466		-31.966	151.466	-31.9667	151.4667	0	2km	2	-2			1948	1	15	1948/01/15	1948/01/15	15	15	1	1	1948	1948
478973059	c562f4a8-e5d1-47d8-a5f4-bbaf7caaf7bf		Gigantowales chisholmi	Gigantowales chisholmi Verhoeff, 1937	Gigantowales chisholmi	FALSE	Gigantowales chisholmi Verhoeff, 1937					Williams River near Cutlers Pass	-32.166	151.533			Spatially valid	-32.166	151.533		-32.166	151.533	-32.1667	151.5333	0	2km	2	-2			1926	10	28	1926/10/28	1926/10/28	28	28	10	10	1926	1926
478973067	626ce8a3-892e-4e9d-9a79-29b9ff39f73e		Gigantowales chisholmi	Gigantowales chisholmi Verhoeff, 1937	Gigantowales chisholmi	FALSE	Gigantowales chisholmi Verhoeff, 1937					Taree	-31.9	152.483			Spatially suspect	-31.9	152.483		-31.9	152.483	-31.9	152.45	3	5km	5	-2			1929	11	7	1929/11/07	1929/11/07	7	7	11	11	1929	1929
478973074	74e9f383-9981-4d4f-9c68-eaee07c60f17		Gigantowales chisholmi	Gigantowales chisholmi Verhoeff, 1937	Gigantowales chisholmi	FALSE	Gigantowales chisholmi Verhoeff, 1937					Jenolan	-33.816	150.033			Spatially suspect	-33.816	150.033		-33.816	150.033	-33.8167	150.0333	0	2km	2	-2			1932	3	16	1932/03/16	1932/03/16	16	16	3	3	1932	1932
478978009	c61275e3-ea16-4a11-b904-b54a435f69de		Dasystigma bonhami	Dasystigma bonhami Mesibov	Dasystigma bonhami	FALSE	Dasystigma bonhami Mesibov					Nugent	-42.71027	147.68249			Spatially valid	-42.71027	147.6825		-42.7103	147.6825	-42.7089	147.6839	0	100m	0	0			1998	8	9	1998/08/09	1998/08/09	9	9	8	8	1998	1998
478978015	66ead7ed-5fc2-4ace-adf9-6d664ab55f80		Dasystigma huonense	Dasystigma huonense Mesibov, 2003	Dasystigma huonense	FALSE	Dasystigma huonense Mesibov, 2003					Coopers Creek	-42.77916	146.39721			Spatially valid	-42.77916	146.39722		-42.7792	146.3972	-42.7778	146.3986	0	100m	0	0			1994	2	23	1994/02/23	1994/02/23	23	23	2	2	1994	1994
478978020	bec985c8-7e17-47ba-a958-9eecf2a7ce9e		Gasterogramma austrinum	Gasterogramma austrinum Mesibov, 2003	Gasterogramma austrinum	FALSE	Gasterogramma austrinum Mesibov, 2003					Huon River (Arve Road)	-43.09666	146.75166			Spatially valid	-43.09666	146.75166		-43.0967	146.7517	-43.0953	146.7531	0	100m	0	0			1997	5	16	1997/05/16	1997/05/16	16	16	5	5	1997	1997
478978025	53622619-5b67-4775-a24c-c407113f0cea		Gasterogramma imber	Gasterogramma imber Mesibov, 2003	Gasterogramma imber	FALSE	Gasterogramma imber Mesibov, 2003					Tarraleah	-42.27277	146.36083			Spatially valid	-42.27277	146.36082		-42.2728	146.3608	-42.2714	146.3622	0	100m	0	0			1992	5	5	1992/05/05	1992/05/05	5	5	5	5	1992	1992
478978030	4a5b855e-9da8-4623-b65b-5e491dad4032		Gasterogramma plomleyi	Gasterogramma plomleyi Mesibov, 2003	Gasterogramma plomleyi	FALSE	Gasterogramma plomleyi Mesibov, 2003					Mathinna Plains	-41.35	147.7361			Spatially valid	-41.35	147.7361		-41.35	147.7361	-41.3486	147.7378	0	100m	0	0			1993	1	12	1993/01/12	1993/01/12	12	12	1	1	1993	1993
478978037	eff460fd-755d-484c-af21-b779758ddb6e		Gasterogramma rusticum	Gasterogramma rusticum Mesibov, 2003	Gasterogramma rusticum	FALSE	Gasterogramma rusticum Mesibov, 2003					Gawler River	-41.23555	146.13721			Spatially valid	-41.23555	146.1372		-41.2356	146.1372	-41.2342	146.1386	0	100m	0	0			1999	4	29	1999/04/29	1999/04/29	29	29	4	4	1999	1999
478978042	03dd31fe-50d9-4969-8b55-0bc4e08b8f38		Gasterogramma tarkinense	Gasterogramma tarkinense Mesibov, 2003	Gasterogramma tarkinense	FALSE	Gasterogramma tarkinense Mesibov, 2003					Little Donaldson River area	-41.30777	145.26999			Spatially valid	-41.30777	145.26999		-41.3078	145.27	-41.3064	145.2717	0	1km	1	-1			1997	1	7	1997/01/07	1997/01/07	7	7	1	1	1997	1997
478980384	4d358299-9296-4230-b9e8-6af2af721e12		Paredrodesmus aceriodendron	Paredrodesmus aceriodendron Mesibov	Paredrodesmus aceriodendron	FALSE	Paredrodesmus aceriodendron Mesibov					Mt Ponsonby	-42.48138	147.53638			Spatially valid	-42.48138	147.53638		-42.4814	147.5364	-42.48	147.5381	0	100m	0	0			2000	9	3	2000/09/03	2000/09/03	3	3	9	9	2000	2000
478980391	03108599-7b37-4b3d-864b-7a85eae48684		Paredrodesmus australis	Paredrodesmus australis Mesibov	Paredrodesmus australis	FALSE	Paredrodesmus australis Mesibov					Coopers Creek	-42.77916	146.39721			Spatially valid	-42.77916	146.39722		-42.7792	146.3972	-42.7778	146.3986	0	100m	0	0			1994	2	23	1994/02/23	1994/02/23	23	23	2	2	1994	1994
478980394	5fe05b71-bda2-4471-ae66-10573d1ee9d1		Paredrodesmus bicalcar	Paredrodesmus bicalcar Mesibov	Paredrodesmus bicalcar	FALSE	Paredrodesmus bicalcar Mesibov					Newall Creek	-42.1625	145.53388			Spatially valid	-42.1625	145.53387		-42.1625	145.5339	-42.1614	145.5356	0	100m	0	0			1993	12	27	1993/12/27	1993/12/27	27	27	12	12	1993	1993
478980396	f28d18e5-20e2-48c9-bc16-8a01ada542c5		Paredrodesmus monticolus	Paredrodesmus monticolus Mesibov	Paredrodesmus monticolus	FALSE	Paredrodesmus monticolus Mesibov					Butlers Gorge	-42.26693	146.2736			Spatially valid	-42.26693	146.2736		-42.2669	146.2736	-42.2656	146.275	0	100m	0	0			1994	2	18	1994/02/18	1994/02/18	17	18	2	2	1994	1994	provider data entry error
478980402	b7797a75-23f6-468c-9274-6d6fcb70b138		Paredrodesmus purpureus	Paredrodesmus purpureus Mesibov	Paredrodesmus purpureus	FALSE	Paredrodesmus purpureus Mesibov					Macgregor Peak	-42.97666	147.94305			Spatially valid	-42.97666	147.94305		-42.9767	147.9431	-42.9753	147.9444	0	100m	0	0			1999	10	9	1999/10/09	1999/10/09	9	9	10	10	1999	1999
478980405	519ca172-510a-4713-91ef-a68028910afa		Paredrodesmus taurulus	Paredrodesmus taurulus Mesibov	Paredrodesmus taurulus	FALSE	Paredrodesmus taurulus Mesibov					Tarraleah	-42.29971	146.35916			Spatially valid	-42.29971	146.35916		-42.2997	146.3592	-42.2986	146.3608	0	100m	0	0			1992	4	18	1992/04/18	1992/04/18	18	18	4	4	1992	1992
478980409	1f33c457-5023-4780-912a-9608755f3ebb		Procophorella bashfordi	Procophorella bashfordi Mesibov	Procophorella bashfordi	FALSE	Procophorella bashfordi Mesibov					Weavers Creek	-42.45527	147.37332			Spatially valid	-42.45527	147.37332		-42.4553	147.3733	-41.4539	147.375	111	100m	0	111	incorrect georeference	provider advised	1994	7	19	1994/07/19	1994/07/19	19	19	7	7	1994	1994
478980414	50432772-4772-461a-b07b-e03cc835a7c7		Procophorella innupta	Procophorella innupta Mesibov	Procophorella innupta	FALSE	Procophorella innupta Mesibov					Arm River	-41.69194	146.20666			Spatially valid	-41.69194	146.20667		-41.6919	146.2067	-41.6906	146.2083	0	100m	0	0			1998	1	10	1998/01/10	1998/01/10	10	10	1	1	1998	1998
478981462	ad8052b3-f9f3-45e9-a9ed-917a3d1cea46		Australiosoma clavigerum	Rhopalowales clavigera Verhoeff, 1928	Australiosoma clavigerum	FALSE	Rhopalowales clavigera Verhoeff, 1928	outdated combination	matched to correct genus			Nowra	-34.883	150.6			Spatially valid	-34.883	150.6		-34.883	150.6	-34.8667	150.6	2	10km	10	-8			1905	4	21	1905/04/21	1905/04/21	21	21	4	4	1905	1905
478982324	930303b1-6886-46e3-8fcd-a138c22c47af		Nesiothrix mangana	Nesiothrix mangana Shear & Mesibov, 1997	Nesiothrix mangana	FALSE	Nesiothrix mangana Shear & Mesibov, 1997					Mt Mangana - Bruny Island	-43.366	147.283			Spatially valid	-43.366	147.283		-43.366	147.283	-43.3683	147.2844	0	250m	0	0			1989	4	9	1989/04/09	1989/04/09	9	9	4	4	1989	1989
478982333	6b7852e6-ed0d-4a38-9208-eb12b1438a78		Australeuma peckorum	Australeuma peckorum Shear & Mesibov, 1997	Australeuma peckorum	FALSE	Australeuma peckorum Shear & Mesibov, 1997					Walpole-Nornalup National Park - Shedley Drive	-34.983	116.733			Spatially valid	-34.983	116.733		-34.983	116.733	-34.9833	116.7333	0	2km	2	-2			1980	6	22	1980/06/22	1980/06/22	22	22	6	6	1980	1980
478982338	f4f8fcaa-2617-4bf1-9221-355fa1074c8c		Australeuma peckorum	Australeuma peckorum Shear & Mesibov, 1997	Australeuma peckorum	FALSE	Australeuma peckorum Shear & Mesibov, 1997					Walpole-Nornalup National Park - Shedley Drive	-34.983	116.733			Spatially valid	-34.983	116.733		-34.983	116.733	-34.9833	116.7333	0	2km	2	-2			1980	6	22	1980/06/22	1980/06/22	22	22	6	6	1980	1980
478982832	a571b177-3163-4ec0-a929-162ff0359412		Epicyliosoma (Paracyliosoma) queenslandiae	Cyliosoma queenslandiae	Epicyliosoma (Paracyliosoma) queenslandiae	FALSE	Cyliosoma queenslandiae	outdated combination	matched to correct genus			Lamington National Park - Macpherson Range	-28.316	153.083			Spatially valid	-28.316	153.083		-28.316	153.083	-28.25	153.1333	9	5km	5	4	locality large, georeferencing difficult	accept discrepancy
478983687	7e5c22b6-cc2e-421d-ac32-41c3a92f89e4		Atrophotergum bonhami	Atrophotergum bonhami Mesibov, 2004	Atrophotergum bonhami	FALSE	Atrophotergum bonhami Mesibov, 2004					Henry Somerset Orchid Conservation Area	-41.28138	146.41			Spatially valid	-41.28138	146.41		-41.2814	146.41	-41.28	146.4114	0	100m	0	0			1994	7	13	1994/07/13	1994/07/13	13	13	7	7	1994	1994
478983689	00a1fb53-7782-4319-881a-76bcae89c348		Atrophotergum montanum	Atrophotergum montanum Mesibov, 2004	Atrophotergum montanum	FALSE	Atrophotergum montanum Mesibov, 2004					Tarraleah	-42.30527	146.36166			Spatially valid	-42.30527	146.36166		-42.3053	146.3617	-42.3039	146.3633	0	100m	0	0			1992	4	16	1992/04/16	1992/04/16	16	16	4	4	1992	1992
478983696	b5ade094-2ce7-4155-8b0a-4bd4f78710f9		Atrophotergum pastorale	Atrophotergum pastorale Mesibov, 2004	Atrophotergum pastorale	FALSE	Atrophotergum pastorale Mesibov, 2004					Sawpit Hill	-41.53166	147.40972			Spatially valid	-41.53166	147.40971		-41.5317	147.4097	-41.5303	147.4114	0	100m	0	0			1995	6	15	1995/06/15	1995/06/15	15	15	6	6	1995	1995
478983702	80a66631-1ff2-4445-9aca-d7d41c9e39b2		Atrophotergum silvaticum	Atrophotergum silvaticum Mesibov, 2004	Atrophotergum silvaticum	FALSE	Atrophotergum silvaticum Mesibov, 2004					Winter Brook	-41.45055	145.98694			Spatially valid	-41.45055	145.98694		-41.4506	145.9869	-41.4492	145.9886	0	100m	0	0			1995	5	28	1995/05/28	1995/05/28	28	28	5	5	1995	1995
478983715	a560c2a7-5144-479c-97f9-a8f94342a45d		Atrophotergum sodalis	Atrophotergum sodalis Mesibov, 2004	Atrophotergum sodalis	FALSE	Atrophotergum sodalis Mesibov, 2004					Old Chum Dam area	-41.0486	148.04471			Spatially valid	-41.0486	148.04471		-41.0486	148.0447	-41.0472	148.0461	0	100m	0	0			2000	6						6	6	2000	2000
478983720	bc6927b3-2552-4e39-a855-ef84d7bf0532		Atrophotergum wurrawurraense	Atrophotergum wurrawurraense Mesibov, 2004	Atrophotergum wurrawurraense	FALSE	Atrophotergum wurrawurraense Mesibov, 2004					Gum Scrub Creek	-41.30916	146.58527			Spatially valid	-41.30916	146.58527		-41.3092	146.5853	-41.3078	146.5869	0	100m	0	0			1997	9	2	1997/09/02	1997/09/02	2	2	9	9	1997	1997
478985365	6f5d9944-d070-4f7c-94ca-14f32f9085a9		Heterocladosoma bifalcatum	Heterocladosoma bifalcatum (Silvestri, 1898)	Heterocladosoma bifalcatum	FALSE	Heterocladosoma bifalcatum (Silvestri, 1898)					Epping	-33.77471	151.07888			Spatially valid	-33.77471	151.07887		-33.7747	151.0789	-33.7747	151.0789	0	100m	0	0			2000	5						5	5	2000	2000
478985372	2c828e8a-1db1-46bb-bc25-f7471be65d05		Hoplatessara musgravei	Hoplatessara musgravei Verhoeff, 1928	Hoplatessara musgravei	FALSE	Hoplatessara musgravei Verhoeff, 1928					Epping	-33.77471	151.07888			Spatially valid	-33.77471	151.07887		-33.7747	151.0789	-33.7747	151.0789	0	100m	0	0			2000	5						5	5	2000	2000
478985379	659c752c-e72d-4a50-9db7-0d38ef0908c8		Cladethosoma trilineatum	Cladethosoma clarum (Chamberlin, 1920)	Cladethosoma clarum	FALSE	Cladethosoma clarum (Chamberlin, 1920)	outdated synonym	not matched to correct species			Palm Beach Headlands - Sydney	-33.60111	151.32166			Spatially valid	-33.60111	151.32166		-33.6011	151.3217	-33.6011	151.3217	0	100m	0	0			2000	5						5	5	2000	2000
478985385	4550f500-209f-49d8-b2f4-be2bb875e54b		Gigantowales chisholmi	Gigantowales chisholmi Verhoeff, 1937	Gigantowales chisholmi	FALSE	Gigantowales chisholmi Verhoeff, 1937					Epping	-33.77471	151.07888			Spatially valid	-33.77471	151.07887		-33.7747	151.0789	-33.7747	151.0789	0	100m	0	0			2000	5						5	5	2000	2000
478985391	050b7d98-0a7a-43b5-b9f4-954124dbdb63		Akamptogonus novarae	Akamptogonus novarae (Humbert & de Saussure, 1869)	Akamptogonus novarae	FALSE	Akamptogonus novarae (Humbert & de Saussure, 1869)					Epping	-33.77471	151.07888			Spatially suspect	-33.77471	151.07887		-33.7747	151.0789	-33.7747	151.0789	0	100m	0	0			2000	5						5	5	2000	2000
478985400	56a53491-0489-44d6-b11b-e541060d72c0		Akamptogonus caragoon	Akamptogonus caragoon	Akamptogonus caragoon	FALSE	Akamptogonus caragoon					Epping [erroneously given as Macquarie University - North Ryde in Rowe and Sierwald (2006)]	-33.77471	151.07888			Spatially valid	-33.77471	151.07887		-33.7747	151.0789	-33.7747	151.0789	0	100m	0	0			2000	5						5	5	2000	2000
478985406	1d47093b-3753-416b-bf2f-89eb0e4d5be9		Australiosoma fulbrighti	Australiosoma fulbrighti Rowe & Sierwald, 2006	Australiosoma fulbrighti	FALSE	Australiosoma fulbrighti Rowe & Sierwald, 2006					Epping	-33.77471	151.07888			Spatially valid	-33.77471	151.07887		-33.7747	151.0789	-33.7747	151.0789	0	100m	0	0			2000	5						5	5	2000	2000
478985412	9be522c9-b78a-4751-8783-4d24f723a1a5		Australiosoma combei	Australiosoma combei Rowe & Sierwald, 2006	Australiosoma combei	FALSE	Australiosoma combei Rowe & Sierwald, 2006					Epping [erroneously given as Macquarie University - North Ryde in Rowe and Sierwald (2006)]	-33.77471	151.07888			Spatially valid	-33.77471	151.07887		-33.7747	151.0789	-33.7747	151.0789	0	100m	0	0			2000	5						5	5	2000	2000
478986638	96815bc0-f864-44a2-8a11-67e72c69e15e		Bromodesmus catrionae	Bromodesmus catrionae Mesibov, 2004	Bromodesmus catrionae	FALSE	Bromodesmus catrionae Mesibov, 2004					North Esk River	-41.49194	147.42999			Spatially valid	-41.49194	147.43		-41.4919	147.43	-41.4906	147.4314	0	100m	0	0			1994	8	11	1994/08/11	1994/08/11	11	11	8	8	1994	1994
478986645	a45a12dd-172d-497d-944d-fde9ddfe1683		Bromodesmus militaris	Bromodesmus militaris Mesibov, 2004	Bromodesmus militaris	FALSE	Bromodesmus militaris Mesibov, 2004					Maclaines Creek	-42.46416	147.855			Spatially valid	-42.46416	147.855		-42.4642	147.855	-42.4628	147.8564	0	100m	0	0			1991	4	26	1991/04/26	1991/04/26	26	26	4	4	1991	1991
478986650	808c955b-b773-4e8f-b2b1-a815a9b273ad		Bromodesmus riparius	Bromodesmus riparius Mesibov, 2004	Bromodesmus riparius	FALSE	Bromodesmus riparius Mesibov, 2004					Whisky Creek	-41.16388	146.06194			Spatially valid	-41.16388	146.06194		-41.1639	146.0619	-41.1625	146.0633	0	100m	0	0			2004	4	27	2004/04/27	2004/04/27	27	27	4	4	2004	2004
478986655	c50d8fab-5583-447c-9047-8d470be2d922		Bromodesmus rufus	Bromodesmus rufus Mesibov, 2004	Bromodesmus rufus	FALSE	Bromodesmus rufus Mesibov, 2004					Liawenee area	-41.89833	146.62138			Spatially valid	-41.89833	146.62138		-41.8983	146.6214	-41.8972	146.6228	0	100m	0	0			1995	3	4	1995/03/04	1995/03/04	4	4	3	3	1995	1995
478989709	f2b145ce-889f-4876-b6e0-bc05bbd6421f		Walesoma helmsii	Walesoma helmsii Verhoeff, 1928	Walesoma helmsii	FALSE	Walesoma helmsii Verhoeff, 1928					Nightcap National Park - Big Scrub Loop walking track - Gibbergunya Range Road	-28.633	153.316			Spatially valid	-28.633	153.316		-28.633	153.316	-28.6333	153.3167	0	2km	2	-2			2002	2	1	2002/02/01	2002/02/01	1	1	2	2	2002	2002
478989897	aba95192-a9d3-4f57-b979-7f292899a697		Gigantowales chisholmi	Gigantowales chisholmi Verhoeff, 1937	Gigantowales chisholmi	FALSE	Gigantowales chisholmi Verhoeff, 1937					Illawarra - Barrengarry Mountain - 6.8 km N of Hampden Bridge	-34.7	150.5			Spatially suspect	-34.7	150.5		-34.7	150.5	-34.7	150.5	0	2km	2	-2			1998	1	9	1998/01/09	1998/01/09	9	9	1	1	1998	1998
478992937	5f2ce8c5-8c65-4fce-9bc9-15c25603e2b6		Walesoma helmsii	Walesoma helmsii Verhoeff, 1928	Walesoma helmsii	FALSE	Walesoma helmsii Verhoeff, 1928					Tooloom National Park - Tooloom picnic area	-28.466	152.383			Spatially valid	-28.466	152.383		-28.466	152.383	-28.4667	152.3833	0	2km	2	-2			2002	2	27	2002/02/27	2002/02/27	27	27	2	2	2002	2002
478992992	5f894941-c980-434d-a4ac-34cb91a1292e		Phyllocladosoma dorrigense	Phyllocladosoma dorrigense (Verhoeff, 1928)	Phyllocladosoma dorrigense	FALSE	Phyllocladosoma dorrigense (Verhoeff, 1928)					Marengo State Forest - Chaelundi Road	-31.98054	151.7911			Spatially valid	-31.98054	151.7911		-31.9805	151.7911	-31.9806	151.7911	0	100m	0	0			2002	2	23	2002/02/23	2002/02/23	23	23	2	2	2002	2002
478993005	b78419e4-f9ad-43a1-b88b-cf3a6bd16ef6		Lissodesmus anas	Lissodesmus anas Mesibov, 2005	Lissodesmus anas	FALSE	Lissodesmus anas Mesibov, 2005					Duck Creek	-41.74888	145.08499			Spatially valid	-41.74888	145.08499		-41.7489	145.085	-41.7475	145.0867	0	100m	0	0			1999	3	6	1999/03/06	1999/03/06	6	6	3	3	1999	1999
478993014	1f5db9b8-bd9d-4bca-8f1f-29c2ed1492c9		Lissodesmus bashfordi	Lissodesmus bashfordi Mesibov, 2005	Lissodesmus bashfordi	FALSE	Lissodesmus bashfordi Mesibov, 2005					Judds Creek	-42.92332	146.97082			Spatially valid	-42.92332	146.97083		-42.9233	146.9708	-42.9219	146.9722	0	25m	0	0			2003	11	29	2003/11/29	2003/11/29	29	29	11	11	2003	2003
478993021	62cf14d4-9064-4589-9e07-81e216d0d977		Lissodesmus blackwoodensis	Lissodesmus blackwoodensis Mesibov, 2005	Lissodesmus blackwoodensis	FALSE	Lissodesmus blackwoodensis Mesibov, 2005					3 km NW of Blackwood	-37.45694	144.26916			Spatially valid	-37.45694	144.26917		-37.4569	144.2692	-37.4569	144.2692	0	250m	0	0			2004	9	9	2004/09/09	2004/09/09	9	9	9	9	2004	2004
478993027	dae7ee9a-acd7-45c9-afd4-dc8e4758674b		Lissodesmus catrionae	Lissodesmus catrionae Mesibov, 2005	Lissodesmus catrionae	FALSE	Lissodesmus catrionae Mesibov, 2005					Mt Cole	-37.28583	143.23638			Spatially valid	-37.28583	143.23637		-37.2858	143.2364	-37.2858	143.2364	0	25m	0	0			2004	9	8	2004/09/08	2004/09/08	8	8	9	9	2004	2004
478993031	8749348e-dca0-444a-b2d1-524fa32284dc		Lissodesmus clivulus	Lissodesmus clivulus Mesibov, 2005	Lissodesmus clivulus	FALSE	Lissodesmus clivulus Mesibov, 2005					The Clump	-41.20638	144.86832			Spatially valid	-41.20638	144.86832		-41.2064	144.8683	-41.2053	144.87	0	100m	0	0			1992	2	6	1992/02/06	1992/02/06	6	6	2	2	1992	1992
478993039	83c785a1-2151-478b-88e5-a8ef94705b41		Lissodesmus cognatus	Lissodesmus cognatus Mesibov, 2005	Lissodesmus cognatus	FALSE	Lissodesmus cognatus Mesibov, 2005					on 'Elkington' property	-41.56971	147.37416			Spatially valid	-41.56971	147.37416		-41.5697	147.3742	-41.5683	147.3756	0	100m	0	0			1992	3	18	1992/03/18	1992/03/18	18	18	3	3	1992	1992
478993044	072b9c23-62e7-4bbd-b3a1-38a245798370		Lissodesmus cornutus	Lissodesmus cornutus Mesibov, 2005	Lissodesmus cornutus	FALSE	Lissodesmus cornutus Mesibov, 2005					Scotts Peak Dam	-43.04138	146.29388			Spatially valid	-43.04138	146.29388		-43.0414	146.2939	-43.0403	146.2956	0	500m	1	-1			2001	11	12	2001/11/12	2001/11/12	16	12	11	11	2001	2001	MoA used end of period, aggregator used start
478993049	03833b0b-1b5f-41b2-9cda-ea98348f34a6		Lissodesmus devexus	Lissodesmus devexus Mesibov, 2005	Lissodesmus devexus	FALSE	Lissodesmus devexus Mesibov, 2005					Lebrina	-41.16916	147.2			Spatially valid	-41.16916	147.2		-41.1692	147.2	-41.1681	147.2017	0	100m	0	0			1993	1	5	1993/01/05	1993/01/05	5	5	1	1	1993	1993
478993056	a57a8885-e18a-4c0a-9239-48e1e4df2b70		Lissodesmus gippslandicus	Lissodesmus gippslandicus Mesibov, 2005	Lissodesmus gippslandicus	FALSE	Lissodesmus gippslandicus Mesibov, 2005					Mt Fatigue	-38.57054	146.30694			Spatially suspect	-38.57054	146.30695		-38.5705	146.307	-38.5703	146.3069	0	25m	0	0			2004	9	28	2004/09/28	2004/09/28	28	28	9	9	2004	2004
478993063	cb0423ec-d8cf-44e3-bed0-a5ddc3698a1d		Lissodesmus hamatus	Lissodesmus hamatus Mesibov, 2005	Lissodesmus hamatus	FALSE	Lissodesmus hamatus Mesibov, 2005					Mt Hobbs	-42.51721	147.57943			Spatially valid	-42.51721	147.57944		-42.5172	147.5794	-42.5158	147.5808	0	100m	0	0			1992	3	21	1992/03/21	1992/03/21	21	21	3	3	1992	1992
478993072	afbe6d05-598c-46d0-96a0-3f8e18dfa12d		Lissodesmus horridomontis	Lissodesmus horridomontis Mesibov, 2005	Lissodesmus horridomontis	FALSE	Lissodesmus horridomontis Mesibov, 2005					Mt Horror	-41.08721	147.7			Spatially valid	-41.08721	147.7		-41.0872	147.7	-41.0858	147.7014	0	100m	0	0			1993	4	24	1993/04/24	1993/04/24	24	24	4	4	1993	1993
478993078	d6bbfebd-43bf-471a-a494-9a59b94317c8		Lissodesmus inopinatus	Lissodesmus inopinatus Mesibov, 2005	Lissodesmus inopinatus	FALSE	Lissodesmus inopinatus Mesibov, 2005					Halls Creek	-42.10527	147.79805			Spatially valid	-42.10527	147.79805		-42.1053	147.7981	-42.1039	147.7997	0	100m	0	0			1992	3	22	1992/03/22	1992/03/22	22	22	3	3	1992	1992
478993083	aad781c4-9258-4675-aa32-b8975cca571d		Lissodesmus latus	Lissodesmus latus Mesibov, 2005	Lissodesmus latus	FALSE	Lissodesmus latus Mesibov, 2005					Wombat Hill	-41.483	145.44499			Spatially valid	-41.483	145.44499		-41.483	145.445	-41.4819	145.4467	0	100m	0	0			1990	9	19	1990/09/19	1990/09/19	19	19	9	9	1990	1990
478993088	dfe9621d-17fb-4843-a1b0-7ce416bb439e		Lissodesmus macedonensis	Lissodesmus macedonensis Mesibov, 2005	Lissodesmus macedonensis	FALSE	Lissodesmus macedonensis Mesibov, 2005					Mt Macedon	-37.37832	144.60972			Spatially valid	-37.37832	144.60973		-37.3783	144.6097	-37.3783	144.6097	0	250m	0	0			2004	9	10	2004/09/10	2001/09/10	10	10	9	9	2004	2001	ALA has correct date, GBIF has incorrect date
478993091	42e4b6ac-4a6f-46d1-a6be-354df6b49e36		Lissodesmus montanus	Lissodesmus montanus Mesibov, 2005	Lissodesmus montanus	FALSE	Lissodesmus montanus Mesibov, 2005					Algonkian Mountain	-42.383	146.066			Spatially valid	-42.383	146.066		-42.383	146.066	-42.3875	146.0636	0	1km	1	-1			1987	2	26	1987/02/26	1987/02/26	26	26	2	2	1987	1987
478993099	9097bc20-e1c9-492a-bedc-86c6ac039cc7		Lissodesmus orarius	Lissodesmus orarius Mesibov, 2005	Lissodesmus orarius	FALSE	Lissodesmus orarius Mesibov, 2005					Foam Creek	-41.64305	144.90444			Spatially valid	-41.64305	144.90443		-41.6431	144.9044	-41.6417	144.9061	0	100m	0	0			1993	6	1	1993/06/01	1993/06/01	1	1	6	6	1993	1993
478993104	f0e2b469-9b9e-4d3c-857e-d59ebd6bb09c		Lissodesmus otwayensis	Lissodesmus otwayensis Mesibov, 2005	Lissodesmus otwayensis	FALSE	Lissodesmus otwayensis Mesibov, 2005					Turtons Pass	-38.64527	143.67666			Spatially valid	-38.64527	143.67667		-38.6453	143.6767	-38.6453	143.6767	0	25m	0	0			2002	12	12	2002/12/12	2002/12/12	12	12	12	12	2003	2002	provider data entry error
478993113	32e19b8a-db11-42f0-8471-a806eed2f1fc		Lissodesmus peninsulensis	Lissodesmus peninsulensis Mesibov, 2005	Lissodesmus peninsulensis	FALSE	Lissodesmus peninsulensis Mesibov, 2005					Fortescue Bay area	-43.14333	147.93694			Spatially valid	-43.14333	147.93694		-43.1433	147.9369	-43.1419	147.9383	0	100m	0	0			1992	3	11	1992/03/11	1992/03/11	11	11	3	3	1992	1992
478993118	4946a723-8ec9-4767-90e4-4407cd783057		Lissodesmus plomleyi	Lissodesmus plomleyi Mesibov, 2005	Lissodesmus plomleyi	FALSE	Lissodesmus plomleyi Mesibov, 2005					Caldbeck Creek	-41.36527	147.56305			Spatially valid	-41.36527	147.56305		-41.3653	147.5631	-41.3639	147.5644	0	100m	0	0			1994	12	26	1994/12/26	1994/12/26	26	26	12	12	1994	1994
478993126	e831abcd-c7a3-43d7-85de-b3859a1b789a		Lissodesmus tarrabulga	Lissodesmus tarrabulga Mesibov, 2005	Lissodesmus tarrabulga	FALSE	Lissodesmus tarrabulga Mesibov, 2005					NE of Balook	-38.41444	146.57082			Spatially valid	-38.41444	146.57082		-38.4144	146.5708	-38.4144	146.5708	0	25m	0	0			2004	12	22	2004/12/22	2004/12/22	22	22	12	12	2004	2004
478993826	de5281a0-e7b9-4e0f-9351-b8fd605475be		Lissodesmus dignomontis	Lissodesmus dignomontis Mesibov, 2005	Lissodesmus dignomontis	FALSE	Lissodesmus dignomontis Mesibov, 2005					on 'Lapoinya' property - Yarragon South	-38.24444	146.09166			Spatially valid	-38.24444	146.09166		-38.2444	146.0917	-38.2444	146.0917	0	100m	0	0			2005	4	17	2005/04/17	2005/04/17	17	17	4	4	2005	2005
478993836	bb6a0bca-014c-4dc3-a06d-4d3259c7c1bb		Lissodesmus johnsi	Lissodesmus johnsi Mesibov, 2005	Lissodesmus johnsi	FALSE	Lissodesmus johnsi Mesibov, 2005					Uralla Nature Reserve - Trafalgar	-38.22666	146.14805			Spatially valid	-38.22666	146.14806		-38.2267	146.1481	-38.2267	146.1481	0	25m	0	0			2005	4	19	2005/04/19	2005/04/19	19	19	4	4	2005	2005
478993861	3cea0f47-42c5-4b73-a41a-4619514b494d		Atalopharetra johnsi	Atalopharetra johnsi Mesibov, 2005	Atalopharetra johnsi	FALSE	Atalopharetra johnsi Mesibov, 2005					Tarraleah	-42.27138	146.36222			Spatially valid	-42.27138	146.36221		-42.2714	146.3622	-42.2714	146.3622	0	100m	0	0			1992	5	5	1992/05/05	1992/05/05	5	5	5	5	1992	1992
478993868	e3779425-678e-4d8b-a2f4-0228112228c0		Atalopharetra bashfordi	Atalopharetra bashfordi Mesibov, 2005	Atalopharetra bashfordi	FALSE	Atalopharetra bashfordi Mesibov, 2005					Bracken Ridge	-43.07388	146.87471			Spatially valid	-43.07388	146.87471		-43.0739	146.8747	-43.0739	146.8747	0	100m	0	0			1995	11	23	1995/11/23	1995/11/23	23	23	11	11	1995	1995
478993874	872589b0-8388-457c-b3e6-00ca41a34216		Atalopharetra clarkei	Atalopharetra clarkei Mesibov, 2005	Atalopharetra clarkei	FALSE	Atalopharetra clarkei Mesibov, 2005					Mystery Creek Cave (IB-10) - Ida Bay	-42.45	146.85			Spatially valid	-42.45	146.85		-42.45	146.85	-43.4619	146.8481	112	500m	1	111	incorrect georeference	provider advised	1985	1	20	1985/01/20	1985/01/20	20	20	1	1	1985	1985
478993880	a6e36b10-e0bd-4ad7-b281-ab3ef34ec79c		Atalopharetra eberhardi	Atalopharetra eberhardi	Atalopharetra eberhardi	FALSE	Atalopharetra eberhardi					Xymox - Precipitous Bluff	-43.483	146.6			Spatially valid	-43.483	146.6		-43.483	146.6	-43.4833	146.6	0	1km	1	-1			1990	1	7	1990/01/07	1990/01/07	7	7	1	1	1990	1990
478994145	83c38579-a61f-40a8-b9da-ce8c0b047350		Australiosoma fulbrighti	Australiosoma fulbrighti Rowe & Sierwald, 2006	Australiosoma fulbrighti	FALSE	Australiosoma fulbrighti Rowe & Sierwald, 2006					Epping	-33.77471	151.07888			Spatially valid	-33.77471	151.07887		-33.7747	151.0789	-33.7747	151.0789	0	100m	0	0			2000	5						5	5	2000	2000
478994149	62d5c63e-d6f9-43e1-95b3-76eca8f10ec8		Hoplatessara musgravei	Hoplatessara musgravei Verhoeff, 1928	Hoplatessara musgravei	FALSE	Hoplatessara musgravei Verhoeff, 1928					Epping	-33.77471	151.07888			Spatially valid	-33.77471	151.07887		-33.7747	151.0789	-33.7747	151.0789	0	100m	0	0			2000	5						5	5	2000	2000
478994155	04951c27-91b3-4ab4-bac5-fe9e1bc3282c		Akamptogonus caragoon	Akamptogonus caragoon	Akamptogonus caragoon	FALSE	Akamptogonus caragoon					Epping [erroneously given as Macquarie University - North Ryde in Rowe and Sierwald (2006)]	-33.77471	151.07888			Spatially valid	-33.77471	151.07887		-33.7747	151.0789	-33.7747	151.0789	0	100m	0	0			2000	5						5	5	2000	2000
478997915	0db14544-0850-4cf9-91f2-eafd8c64ad8a		Akamptogonus novarae	Akamptogonus novarae (Humbert & de Saussure, 1869)	Akamptogonus novarae	FALSE	Akamptogonus novarae (Humbert & de Saussure, 1869)					Mosman - carpark on Musgrave Street	-33.85	151.25			Spatially suspect	-33.85	151.25		-33.85	151.25	-33.8403	151.2336	2	100m	0	2	label locality is more exact than database locality	provider advised	2004	11	15	2004/11/15	2004/11/15	15	15	11	11	2004	2004
478997921	7f0ee1df-ed1a-4011-a581-0fbe042b290f		Gigantowales chisholmi	Gigantowales chisholmi Verhoeff, 1937	Gigantowales chisholmi	FALSE	Gigantowales chisholmi Verhoeff, 1937					Mosman - carpark on Musgrave Street	-33.85	151.25			Spatially suspect	-33.85	151.25		-33.85	151.25	-33.8403	151.2336	2	100m	0	2	label locality is more exact than database locality	provider advised	2004	11	15	2004/11/15	2004/11/15	15	15	11	11	2004	2004
478997926	69d0827a-4f5c-4a21-af96-23d52e1f1195		Gigantowales chisholmi	Gigantowales chisholmi Verhoeff, 1937	Gigantowales chisholmi	FALSE	Gigantowales chisholmi Verhoeff, 1937					Williams River - Barrington House	-32.166	151.516			Spatially valid	-32.166	151.516		-32.166	151.516	-32.1667	151.5167	0	2km	2	-2			1943	1						1	1	1943	1943
478997932	a791862d-bbcd-4429-a75e-401c84feefb9		Cladethosoma trilineatum	Cladethosoma clarum (Chamberlin, 1920)	Cladethosoma clarum	FALSE	Cladethosoma clarum (Chamberlin, 1920)	outdated synonym	not matched to correct species			La Perouse	-33.99138	151.24388			Spatially valid	-33.99138	151.24388		-33.9914	151.2439	-33.9914	151.2439	0	100m	0	0
478997940	7401f0f2-1d15-4b70-8fcc-7a1cbc4b6ac6		Australiosoma clavigerum	Australiosoma clavigerum (Verhoeff, 1928)	Australiosoma clavigerum	FALSE	Australiosoma clavigerum (Verhoeff, 1928)					Wingan	-37.733	149.5			Spatially valid	-37.733	149.5		-37.733	149.5	-37.7333	149.5	0	2km	2	-2			1946	6	15	1946/06/15	1946/06/15	15	15	6	6	1946	1946
478997947	f94ecdc0-5675-4da1-8dc7-abd169bf5c2d	Not in MoA, excluded because ID doubtful		Australiosoma clavigerum (Verhoeff, 1928)	Australiosoma clavigerum	FALSE	Australiosoma clavigerum (Verhoeff, 1928)						-32.766	123.6			Spatially valid	-32.766	123.6		-32.766	123.6									1932	2							2		1932
478997954	c37dfd0b-2661-44ce-bbb1-3e969f726332		Australiosoma rainbowi	Australiosoma rainbowi Brolemann, 1913	Australiosoma rainbowi	FALSE	Australiosoma rainbowi Brolemann, 1913					Sassafras	-35.1	150.266			Spatially valid	-35.1	150.266		-35.1	150.266	-35.0667	150.25	4	2km	2	2	locality vague, georeferencing difficult	accept discrepancy	1889	8						8	8	1889	1889
478997964	6114e7f0-ca64-4ec2-bd5f-79517dc1d954		Australiosoma rainbowi	Australiosoma rainbowi Brolemann, 1913	Australiosoma rainbowi	FALSE	Australiosoma rainbowi Brolemann, 1913					Sassafras	-35.1	150.266			Spatially valid	-35.1	150.266		-35.1	150.266	-35.0667	150.25	4	2km	2	2	locality vague, georeferencing difficult	accept discrepancy	1889	8						8	8	1889	1889
478997969	c89dde2b-75e7-424a-970f-09c21eed2958		Hoplatessara froggatti	Australiosoma froggatti Brolemann, 1913	Hoplatessara froggatti	FALSE	Australiosoma froggatti Brolemann, 1913	outdated combination	matched to correct genus			Mt Sassafras - Shoalhaven District	-35.1	150.266			Spatially valid	-35.1	150.266		-35.1	150.266	-35.1	150.2	6	5km	5	1			1889	8						8	8	1889	1889
478998085	e78f9be8-d93f-4134-8929-c777f5375f77		Hoplatessara nigrocingulata	Hoplatessara nigrocingulata Jeekel, 1984	Hoplatessara nigrocingulata	FALSE	Hoplatessara nigrocingulata Jeekel, 1984					Newnes State Forest - Blackfellows Hand Road	-33.38638	150.17888			Spatially valid	-33.38638	150.17888		-33.3864	150.1789	-33.3864	150.1789	0	100m	0	0			2005	11	16	2005/11/16	2005/11/16	16	16	11	11	2005	2005
478998155	b803152c-fa62-4a94-ae31-90ec103dbd18		Hoplatessara nigrocingulata	Hoplatessara nigrocingulata Jeekel, 1984	Hoplatessara nigrocingulata	FALSE	Hoplatessara nigrocingulata Jeekel, 1984					Newnes State Forest - Sunnyside Road - 1.6 km from Blackfellows Hand Road.	-33.37582	150.18721			Spatially valid	-33.37582	150.18721		-33.3758	150.1872	-33.3758	150.1872	0	100m	0	0			2005	11	16	2005/11/16	2005/11/16	16	16	11	11	2005	2005
478998449	8ffa46c8-f349-4b4b-8b2e-5629d5d6f1b7		Hoplatessara nigrocingulata	Hoplatessara nigrocingulata Jeekel, 1984	Hoplatessara nigrocingulata	FALSE	Hoplatessara nigrocingulata Jeekel, 1984					Newnes State Forest - Blackfellows Hand Road - 5.9 km from Sunnyside Road.	-33.35722	150.14444			Spatially valid	-33.35722	150.14444		-33.3572	150.1444	-33.3572	150.1444	0	100m	0	0			2005	11	16	2005/11/16	2005/11/16	16	16	11	11	2005	2005
478998543	6efda01b-51da-4274-8c9d-2f80ead8ca63		Hoplatessara nigrocingulata	Hoplatessara nigrocingulata Jeekel, 1984	Hoplatessara nigrocingulata	FALSE	Hoplatessara nigrocingulata Jeekel, 1984					Newnes State Forest - Blackfellows Hand Road - 0.5 km from Sunnyside Road.	-33.38638	150.17888			Spatially valid	-33.38638	150.17888		-33.3864	150.1789	-33.3864	150.1789	0	100m	0	0			2005	11	16	2005/11/16	2005/11/16	16	16	11	11	2005	2005
478998591	e971db5f-76ad-40a6-99d8-e60d09c272f7		Hoplatessara nigrocingulata	Hoplatessara nigrocingulata Jeekel, 1984	Hoplatessara nigrocingulata	FALSE	Hoplatessara nigrocingulata Jeekel, 1984					Newnes State Forest - Sunnyside Road - 1.6 km from Blackfellows Hand Road.	-33.37582	150.18721			Spatially valid	-33.37582	150.18721		-33.3758	150.1872	-33.3758	150.1872	0	100m	0	0			2005	11	16	2005/11/16	2005/11/16	16	16	11	11	2005	2005
478998604	6c0150c6-8cab-42b9-89f5-42b5469afb50		Hoplatessara nigrocingulata	Hoplatessara nigrocingulata Jeekel, 1984	Hoplatessara nigrocingulata	FALSE	Hoplatessara nigrocingulata Jeekel, 1984					Newnes State Forest - Blackfellows Hand Road - 0.5 km from Sunnyside Road.	-33.38638	150.17888			Spatially valid	-33.38638	150.17888		-33.3864	150.1789	-33.3864	150.1789	0	100m	0	0			2005	11	14	2005/11/14	2005/11/14	30	14	11	11	2005	2005	MoA used end of period, aggregator used start
478998612	e12f0391-0daa-46b7-96fd-7acb2902b6a5		Hoplatessara nigrocingulata	Hoplatessara nigrocingulata Jeekel, 1984	Hoplatessara nigrocingulata	FALSE	Hoplatessara nigrocingulata Jeekel, 1984					Newnes State Forest - Blackfellows Hand Road - 5.9 km from Sunnyside Road.	-33.35722	150.14444			Spatially valid	-33.35722	150.14444		-33.3572	150.1444	-33.3572	150.1444	0	100m	0	0			2005	11	14	2005/11/14	2005/11/14	30	14	11	11	2005	2005	MoA used end of period, aggregator used start
478998622	debdde9e-2631-4208-aaad-449160e4e398		Hoplatessara nigrocingulata	Hoplatessara nigrocingulata Jeekel, 1984	Hoplatessara nigrocingulata	FALSE	Hoplatessara nigrocingulata Jeekel, 1984					Newnes State Forest - Sunnyside Road - 1.6 km from Blackfellows Hand Road.	-33.37582	150.18721			Spatially valid	-33.37582	150.18721		-33.3758	150.1872	-33.3758	150.1872	0	100m	0	0			2005	11	15	2005/11/15	2005/11/15	30	15	11	11	2005	2005	MoA used end of period, aggregator used start
478998635	36bd8851-a36d-4caa-a454-a59e8460a92a		Hoplatessara nigrocingulata	Hoplatessara nigrocingulata Jeekel, 1984	Hoplatessara nigrocingulata	FALSE	Hoplatessara nigrocingulata Jeekel, 1984					Newnes State Forest - Sunnyside Road - 6.5 km from Blackfellows Hand Road.	-33.33805	150.19249			Spatially valid	-33.33805	150.19249		-33.3381	150.1925	-33.3381	150.1925	0	100m	0	0			2005	11	15	2005/11/15	2005/11/15	30	15	11	11	2005	2005	MoA used end of period, aggregator used start
478998772	4f200621-e5bd-469e-9a46-1a499df65be1		Hoplatessara froggatti	Hoplatessara froggatti (Brolemann, 1913)	Hoplatessara froggatti	FALSE	Hoplatessara froggatti (Brolemann, 1913)					Badja State Forest 50 m S of disused fire trail off Badja Forest Road - at a point 900 m W of Peters Road	-36.1811	149.4961			Spatially valid	-36.1811	149.4961		-36.1811	149.4961	-36.1811	149.4961	0	100m	0	0			1999	2	20	1999/02/20	1999/02/20	13	20	3	2	1999	1999	MoA used end of period, aggregator used start
479002231	3d006166-e6fa-4c5e-8dd1-30acab297408		Parwalesoma walesium	Parwalesoma walesium (Verhoeff, 1928)	Parwalesoma walesium	FALSE	Parwalesoma walesium (Verhoeff, 1928)					0.45 km SW along Boundary Creek Road from junction of Dungel and Shannon Creek Roads	-29.94666	152.5575			Spatially valid	-29.94666	152.5575		-29.9467	152.5575	-29.9467	152.5575	0	100m	0	0			1993	2	4	1993/02/04	1993/02/04	2	4	9	2	1993	1993	MoA used end of period, aggregator used start
479002238	671e3603-de9a-4f31-83e0-dfbddb9bdefe		Phyllocladosoma dorrigense	Phyllocladosoma dorrigense (Verhoeff, 1928)	Phyllocladosoma dorrigense	FALSE	Phyllocladosoma dorrigense (Verhoeff, 1928)					Beaury State Forest - SW end of Rocky Waterhole Road	-28.55861	152.32499			Spatially valid	-28.55861	152.325		-28.5586	152.325	-28.5586	152.325	0	100m	0	0			1993	2	4	1993/02/04	1993/02/04	9	4	4	2	1993	1993	MoA used end of period, aggregator used start
479003224	500b3337-f96f-43fe-a838-6b6c2045335f		Parwalesoma walesium	Parwalesoma walesium (Verhoeff, 1928)	Parwalesoma walesium	FALSE	Parwalesoma walesium (Verhoeff, 1928)					Comboyne	-31.6	152.466			Spatially valid	-31.6	152.466		-31.6	152.466	-31.5833	152.4667	2	10km	10	-8			1926	8						8	8	1926	1926
479003234	bba1f572-85e9-4952-99d3-a24427df4ba1		Streptocladosoma dissimile	Streptocladosoma dissimile Jeekel, 1980	Streptocladosoma dissimile	FALSE	Streptocladosoma dissimile Jeekel, 1980					Claudie River	-12.766	143.283			Spatially valid	-12.766	143.283		-12.766	143.283	-12.7667	143.2833	0	2km	2	-2			1913	11						2	11	1914	1913	MoA used end of period, aggregator used start
479003727	f5707c25-6b66-4cd5-b34d-a8d756d34b3c		Walesoma helmsii	Walesoma helmsii Verhoeff, 1928	Walesoma helmsii	FALSE	Walesoma helmsii Verhoeff, 1928					Cambridge Plateau - Richmond Range State Forest	-28.783	152.75			Spatially valid	-28.783	152.75		-28.783	152.75	-28.7833	152.75	0	2km	2	-2			1988	12	17	1988/12/17	1988/12/17	17	17	12	12	1988	1988
479003904	179cf9a1-3c49-4728-b39d-cd279f88bf42		Dicranogonus pix	Dicranogonus pix Jeekel, 1982	Dicranogonus pix	FALSE	Dicranogonus pix Jeekel, 1982					Cliffy Island off Corner Inlet	-38.95	146.7			Spatially suspect	-38.95	146.7		-38.95	146.7	-38.9506	146.7058	1	200m	0	1			1949	11	26	1949/11/26	1949/11/26	26	26	11	11	1949	1949
479003913	e5210734-fbbe-4fe4-95b6-2bff38e68a43		Isocladosoma maculatum	Isocladosoma maculatum Jeekel, 1984	Isocladosoma (Isocladosoma) maculatum	FALSE	Isocladosoma maculatum Jeekel, 1984					Emerald district	-37.933	145.45			Spatially valid	-37.933	145.45		-37.933	145.45	-37.9333	145.4333	1	10km	10	-9			1904	8						8	8	1904	1904
479003932	efb5a9ee-01cb-4931-92df-2ec8f4407be5		Hoplatessara pugiona	Hoplatessara pugonia Verhoeff, 1941	Hoplatessara	FALSE	Hoplatessara pugonia Verhoeff, 1941	misspelled species	matched to genus			Bruthen	-37.7	147.833			Spatially valid	-37.7	147.833		-37.7	147.833	-37.7	147.8333	0	5km	5	-5			1917	3	12	1917/03/12	1917/03/12	12	12	3	3	1917	1917
479004023	d4f5d01e-adb3-4397-925a-55754ecf1628		Somethus biramus	Somethus biramus Jeekel, 1984	Somethus biramus	FALSE	Somethus biramus Jeekel, 1984					Errinundra Plateau - Result Creek + Gap Road	-37.216	148.85			Spatially valid	-37.216	148.85		-37.216	148.85	-37.2167	148.85	0	2km	2	-2			1994	12	6	1994/12/06	1994/12/06	6	6	12	12	1994	1994
479004104	91b92bce-a987-4692-8300-4c7f97509f6c		Hoplatessara clavigera	Hoplatessara clavigera Verhoeff, 1928	Hoplatessara clavigera	FALSE	Hoplatessara clavigera Verhoeff, 1928					Errinundra National Park	-37.3	148.85			Spatially valid	-37.3	148.85		-37.3	148.85	-37.3	148.85	0	2km	2	-2			1999	6	13	1999/06/13	1999/06/13	13	13	6	6	1999	1999
479006368	efa0e391-8daf-4e9b-a561-54e76ce8ce89		Aethalosoma solum	Aethalosoma solum Jeekel, 2006	Aethalosoma solum	FALSE	Aethalosoma solum Jeekel, 2006					Mt Rumney	-42.85	147.45			Spatially valid	-42.85	147.45		-42.85	147.45	-42.8592	147.4478	1	500m	1	0			1969	11	4	1969/11/04	1969/11/04	4	4	11	11	1969	1969
479006417	b5d897f3-8cb3-4d93-bf0e-3204d2b11b57		Akamptogonus novarae	Akamptogonus novarae (Humbert & de Saussure, 1869)	Akamptogonus novarae	FALSE	Akamptogonus novarae (Humbert & de Saussure, 1869)					Norfolk Island	-29.083	168			Spatially suspect	-29.083	168		-29.083	168	-29.0333	167.95	8	5km	5	3	locality large, georeferencing difficult	accept discrepancy	1968	11	30	1968/11/30	1968/11/30	30	30	11	11	1968	1968
479006428	e3dbd8c5-f47d-4ea1-b782-622f3b64760c		Heterocladosoma transversetaeniatum	Heterocladosoma transversetaeniatum (L. Koch, 1867)	Heterocladosoma transversetaeniatum	FALSE	Heterocladosoma transversetaeniatum (L. Koch, 1867)					Fairy Bower near Rockhampton	-27.55	152.85			Spatially valid	-27.55	152.85		-27.55	152.85	-23.4	150.45	518	5km	5	513	incorrect georeference	provider advised	1924	10				15		10	10	1924	1924	MoA date incomplete
479006499	d2dbad5b-6b56-457f-8d02-f725e6365dd0		Heterocladosoma bifalcatum	Heterocladosoma bifalcatum (Silvestri, 1898)	Heterocladosoma bifalcatum	FALSE	Heterocladosoma bifalcatum (Silvestri, 1898)					Macpherson Range National Park	-28.27082	153.11693			Spatially valid	-28.27082	153.11693		-28.2708	153.1169	-28.25	153.1333	3	10km	10	-7			1932	3						3	3	1932	1932
479006507	887bbda1-af5a-49e5-bcf0-cea89d67f1e8		Hoplatessara pugiona	Hoplatessara pugiona Verhoeff, 1941	Hoplatessara pugiona	FALSE	Hoplatessara pugiona Verhoeff, 1941					Bald Spur - Kinglake National Park	-37.533	145.3			Spatially valid	-37.533	145.3		-37.533	145.3	-37.5333	145.3	0	2km	2	-2			1972	8	20	1972/08/20	1972/08/20	20	20	8	8	1972	1972
479006515	c7d86dcf-fc06-4ad4-ac11-efa9a800cf4e		Parwalesoma rubriventris	Parwalesoma rubriventris (Verhoeff, 1928)	Parwalesoma rubriventris	FALSE	Parwalesoma rubriventris (Verhoeff, 1928)					Lamington National Park - Macpherson Range	-28.27082	153.11693			Spatially valid	-28.27082	153.11693		-28.2708	153.1169	-28.25	153.1333	3	5km	5	-2			1926	12	15	1926/12/15	1926/12/15	15	15	12	12	1926	1926
479006531	e9713948-6f6f-4820-9d38-1313fe263917		Parwalesoma rubriventris	Parwalesoma rubriventris (Verhoeff, 1928)	Parwalesoma rubriventris	FALSE	Parwalesoma rubriventris (Verhoeff, 1928)					Gayndah	-25.616	151.6			Spatially valid	-25.616	151.6		-25.616	151.6	-25.6167	151.6	0	2km	2	-2			1891	9	23	1891/09/23	1891/09/23	23	23	9	9	1891	1891
479014152	8cf1e1af-6b07-48a1-ad24-789662ba89b5		Gasterogramma psi	Gasterogramma psi Jeekel, 1982	Gasterogramma psi	FALSE	Gasterogramma psi Jeekel, 1982					Andrew River caves area	-42.3	145.75			Spatially suspect	-42.3	145.75		-42.3	145.75	-42.3	145.75	0	2km	2	-2			1988	3						3	3	1988	1988
479014162	38ce1177-201e-43dd-a2c6-7734a59d5276		Setoisenoton pallidus	Setoisenoton pallidus Mesibov, 2010	Setoisenoton pallidus	FALSE	Setoisenoton pallidus Mesibov, 2010					Andrew River caves area	-42.3	145.75			Spatially valid	-42.3	145.75		-42.3	145.75	-42.3	145.75	0	2km	2	-2			1988	3						3	3	1988	1988
479014169	43ec6a1d-eb70-45d5-b9fa-88886c3f92e9		Paredrodesmus purpureus	Paredrodesmus purpureus Mesibov, 2003	Paredrodesmus purpureus	FALSE	Paredrodesmus purpureus Mesibov, 2003					Ida Bay near Pseudocheirus Cave	-43.466	146.883			Spatially valid	-43.466	146.883		-43.466	146.883	-43.4667	146.8833	0	2km	2	-2			1990	5	5	1990/05/05	1990/05/05	5	5	5	5	1990	1990
479014176	7d3a5c39-14df-4754-9ea9-7fe561fa3ee5		Lissodesmus peninsulensis	Lissodesmus peninsulensis Mesibov, 2005	Lissodesmus peninsulensis	FALSE	Lissodesmus peninsulensis Mesibov, 2005					Tasman Peninsula	-43.04666	147.90833			Spatially valid	-43.04666	147.90833		-43.0467	147.9083	-43.0467	147.9083	0	100m	0	0			1990	2	25	1990/02/25	1990/02/25	25	25	2	2	1990	1990
479014192	65a899b1-c687-4b86-8218-4ba7d669809c		Lissodesmus hamatus	Lissodesmus hamatus Mesibov, 2005	Lissodesmus hamatus	FALSE	Lissodesmus hamatus Mesibov, 2005					Ben Lomond National Park	-41.55	147.666			Spatially valid	-41.55	147.666		-41.55	147.666	-41.55	147.66667	0	2km	2	-2			1989	2	1	1989/02/01	1989/02/01	1	1	2	2	1989	1989
479014200	47908d3c-7f0c-4bf0-b5f2-54defda73ebd		Procophorella innupta	Procophorella innupta Mesibov, 2003	Procophorella innupta	FALSE	Procophorella innupta Mesibov, 2003					Hellyer Gorge	-41.233	145.566			Spatially valid	-41.233	145.566		-41.233	145.566	-41.2736	145.615	6	1km	1	5	incorrect georeference	provider advised	1989	1	29	1989/01/29	1989/01/29	29	29	1	1	1989	1989
479014208	a007cf19-a229-4a14-a053-7aec389a2866		Procophorella innupta	Procophorella innupta Mesibov, 2003	Procophorella innupta	FALSE	Procophorella innupta Mesibov, 2003					N side of Pieman Road - 18 km from Murchison Highway	-41.616	145.45			Spatially valid	-41.616	145.45		-41.616	145.45	-41.7375	145.4381	13	1km	1	12	incorrect georeference	provider advised	1981	1	31	1981/01/31	1981/01/31	31	31	1	1	1981	1981
479014247	5ce65cb2-f767-4d0c-b379-d4690c4f7863		Phyllocladosoma annulatipes	Phyllocladosoma annulatipes (Verhoeff, 1928)	Phyllocladosoma annulatipes	FALSE	Phyllocladosoma annulatipes (Verhoeff, 1928)					Lamington National Park - Macpherson Range	-28.25	153.133			Spatially valid	-28.25	153.133		-28.25	153.133	-28.25	153.1333	0	5km	5	-5			1926	12	15	1926/12/15	1926/12/15	15	15	12	12	1926	1926
479014277	64ae7889-f6b9-449f-bebb-d02970dda1c7		Pogonosternum nigrovirgatum	Pogonosternum nigrovirgatum (Carl, 1902)	Pogonosternum nigrovirgatum	FALSE	Pogonosternum nigrovirgatum (Carl, 1902)					Ferntree Gully	-37.883	145.3			Spatially valid	-37.883	145.3		-37.883	145.3	-37.8833	145.3	0	2km	2	-2			1920	9	1	1920/09/01	1920/09/01	1	1	9	9	1920	1920
479014447	a8d1f9de-1230-48b3-9bb1-839ad927969b		Walesoma helmsii	Walesoma helmsii Verhoeff, 1928	Walesoma helmsii	FALSE	Walesoma helmsii Verhoeff, 1928					Nightcap Range - palm forest	-28.583	153.3			Spatially valid	-28.583	153.3		-28.583	153.3	-28.5833	153.3	0	2km	2	-2			1989	2	20	1989/02/20	1989/02/20	20	20	2	2	1989	1989
479014472	f6b50b0b-e3f8-4756-b7ca-5933cfc01cfa		Walesoma helmsii	Walesoma helmsii Verhoeff, 1928	Walesoma helmsii	FALSE	Walesoma helmsii Verhoeff, 1928					Coopers Creek near Huonbrook	-28.7	153.4			Spatially valid	-28.7	153.4		-28.7	153.4	-28.7	153.4	0	2km	2	-2			1936	9	1	1936/09/01	1936/09/01	1	1	9	9	1936	1936
479014483	a27a9a71-44d4-4c37-823d-c04e4759bee0		Phyllocladosoma dorrigense	Phyllocladosoma dorrigense (Verhoeff, 1928)	Phyllocladosoma dorrigense	FALSE	Phyllocladosoma dorrigense (Verhoeff, 1928)					Carrai State Forest - near Carrai Bat Cave - near Kempsey	-31.016	152.333			Spatially valid	-31.016	152.333		-31.016	152.333	-31.0167	152.3333	0	2km	2	-2			1971	7	18	1971/07/18	1971/07/18	18	18	7	7	1971	1971
479014549	71daa677-fac4-4ab0-a5c6-999df50efa10		Hoplatessara anulata	Hoplatessara anulata (Attems, 1931)	Hoplatessara anulata	FALSE	Hoplatessara anulata (Attems, 1931)					Budthingeroo Creek - Boyd Plateau via Jenolan Caves	-33.9	150.033			Spatially valid	-33.9	150.033		-33.9	150.033	-33.9	150.0333	0	2km	2	-2			1972	9	9	1972/09/09	1972/09/09	9	9	9	9	1972	1972
479014571	b6645f43-851f-4b6f-a077-4fd0dbfbcadf		Hoplatessara anulata	Hoplatessara anulata (Attems, 1931)	Hoplatessara anulata	FALSE	Hoplatessara anulata (Attems, 1931)					Carrai (near to) - 50 miles NW of Kempsey	-31.016	152.333			Spatially valid	-31.016	152.333		-31.016	152.333	-31.0167	152.3333	0	2km	2	-2			1974	4	26	1974/04/26	1974/04/26	18	26	7	4	1971	1974	MoA data entry error
479014575	58eeb54f-0ead-4bdc-b620-a0b13ca1cabf		Hoplatessara anulata	Hoplatessara anulata (Attems, 1931)	Hoplatessara anulata	FALSE	Hoplatessara anulata (Attems, 1931)					Blue Mountains - Katoomba - Echo Point	-33.6	150.25			Spatially valid	-33.6	150.25		-33.6	150.25	-33.7167	150.3167	14	1km	1	13	label locality is more exact than database locality	provider advised
479014603	ed3bfa97-3360-48f4-a772-967b0fa54c56		Parwalesoma walesium	Parwalesoma walesium (Verhoeff, 1928)	Parwalesoma walesium	FALSE	Parwalesoma walesium (Verhoeff, 1928)					Comboyne Cave KSS-C4	-31.57027	152.39388			Spatially valid	-31.57027	152.39388		-31.5703	152.3939	-31.5703	152.3939	0	100m	0	0			1971	3	21	1971/03/21	1971/03/21	21	21	3	3	1971	1971
479014610	915e5bc7-0039-4308-b17d-e461b23544a7		Hoplatessara anulata	Hoplatessara anulata (Attems, 1931)	Hoplatessara anulata	FALSE	Hoplatessara anulata (Attems, 1931)					Carrai (near to) - 50 miles NW of Kempsey	-31.016	152.333			Spatially valid	-31.016	152.333		-31.016	152.333	-31.0167	152.3333	0	2km	2	-2			1971	7	18	1971/07/18	1971/07/18	18	18	7	7	1971	1971
479014710	a5138736-f9f7-49b3-a62b-6000c0f05a26		Hoplatessara musgravei	Hoplatessara musgravei Verhoeff, 1928	Hoplatessara musgravei	FALSE	Hoplatessara musgravei Verhoeff, 1928					Mt Wilson - Cathedral of Ferns area	-33.5	150.383			Spatially valid	-33.5	150.383		-33.5	150.383	-33.5	150.3833	0	2km	2	-2			1979	1	26	1979/01/26	1979/01/26	7	26	2	1	1979	1979	MoA used end of period, aggregator used middle
479014760	00187aee-84f8-4127-8d4d-5839ada5b962		Hoplatessara luxuriosa	Hoplatessara luxuriosa (Silvestri, 1895)	Hoplatessara luxuriosa	FALSE	Hoplatessara luxuriosa (Silvestri, 1895)					Sunny Corner - near Bathurst	-33.4	149.883			Spatially valid	-33.4	149.883		-33.4	149.883	-33.4	149.8833	0	2km	2	-2			1997	1	27	1997/01/27	1997/01/27	27	27	1	1	1997	1997
500692383	279dd3cc-03c1-4da5-b824-bb9839719320		Atalopharetra bashfordi	Atalopharetra bashfordi Mesibou, 2005	Atalopharetra bashfordi	FALSE	Atalopharetra bashfordi Mesibou, 2005			Claytons, Bathurst Harbour	Claytons, Bathurst Harbour	Claytons - Bathurst Harbour	-43.3666666666667	146.133333333333		1000	Spatially valid	-43.366665	146.13333	1000	-43.3667	146.1333	-43.3722	146.1314	1	1km	1	0			1991	11	27	1991/11/27	1991/11/27	27	27	11	11	1991	1991
500692384	20b72022-7621-4aba-bf19-e671b8d0d652		Dasystigma tyleri	Dasystigma tyleri Mesibou, 2003	Dasystigma tyleri	FALSE	Dasystigma tyleri Mesibou, 2003			4k SW by W Tim Shea	4k SW by W Tim Shea	4 km SW by W of Tim Shea	-42.7333297729492	146.433334350586		10000	Spatially valid	-42.73333	146.43333	10000	-42.7333	146.4333	-42.7281	146.4303	1	500m	1	0			1980	2	3	1980/02/03	1980/02/03	3	3	2	2	1980	1980
500692385	d3bdd78a-5193-4649-8ed0-367b36df18b8		Lissodesmus perporosus	Lissodesmus perporosus Jeekel, 1984	Lissodesmus perporosus	FALSE	Lissodesmus perporosus Jeekel, 1984			Pelion Hut, 3km S Mt. Oakleigh	Pelion Hut, 3km S Mt. Oakleigh	Pelion Hut - 3 km S Mt Oakleigh	-41.83333	146.05		10000	Spatially valid	-41.83333	146.05	10000	-41.8333	146.05	-41.8314	146.0469	0	1km	1	-1			1991	11	18	1991/11/18	1991/11/18	23	18	11	11	1991	1991	MoA used end of period, aggregator used start
500692393	49e91fcc-aa88-4ac5-b813-6c7398363f74		Brochopeltis mjoebergi	Brochopeltis mjoebergi Verhoeff, 1924	Brochopeltis mjoebergi	FALSE	Brochopeltis mjoebergi Verhoeff, 1924			The Crater	The Crater	The Crater	-17.4333324432373	145.483337402344		10000	Spatially valid	-17.433332	145.48334	10000	-17.4333	145.4833	-17.4286	145.4869	1	500m	1	0			1998	12	5	1998/12/05	1998/12/05	5	5	12	12	1998	1998
500692394	17eb2eeb-abb6-4af7-bfdb-3a599438939e		Notodesmus scotius	Notodesmus scotius Chamberlin, 1920	Notodesmus scotius	FALSE	Notodesmus scotius Chamberlin, 1920			Pelion Hut, 3km S Mt. Oakleigh	Pelion Hut, 3km S Mt. Oakleigh	Pelion Hut - 3 km S Mt Oakleigh	-41.83333	146.05		10000	Spatially suspect	-41.83333	146.05	10000	-41.8333	146.05	-41.8314	146.0469	0	1km	1	-1			1990	2	5	1990/02/05	1990/02/05	10	5	2	2	1990	1990	MoA used end of period, aggregator used start
500692395	d4daa8d1-8d80-4c83-b41f-9574d94555cc		Notodesmus scotius	Notodesmus scotius Chamberlin, 1920	Notodesmus scotius	FALSE	Notodesmus scotius Chamberlin, 1920			Pelion Hut, 3km S Mt. Oakleigh	Pelion Hut, 3km S Mt. Oakleigh	Pelion Hut - 3 km S Mt Oakleigh	-41.83333	146.05		10000	Spatially suspect	-41.83333	146.05	10000	-41.8333	146.05	-41.8314	146.0469	0	1km	1	-1			1991	11	18	1991/11/18	1991/11/18	23	18	11	11	1991	1991	MoA used end of period, aggregator used start
500692396	e050cf43-97a2-429f-9758-bdd36d753b61		Desmoxytoides hasenpuschorum	Desmoxytoides hasenpuschorum	Desmoxytoides hasenpuschorum	FALSE	Desmoxytoides hasenpuschorum			20 km S of Ravenshoe	20 km S of Ravenshoe	20 km S of Ravenshoe	-17.81667	145.5333		10000	Spatially valid	-17.81667	145.5333	10000	-17.8167	145.5333	-17.8167	145.5333	0	2km	2	-2			1971	7	3	1971/07/03	1971/07/03	3	3	7	7	1971	1971
500692397	fb07054f-1bd4-4b99-b394-1dde44307876		Desmoxytoides hasenpuschorum	Desmoxytoides hasenpuschorum	Desmoxytoides hasenpuschorum	FALSE	Desmoxytoides hasenpuschorum			Koombooloomba	Koombooloomba	Koombooloomba	-17.83333	145.6		10000	Spatially valid	-17.83333	145.6	10000	-17.8333	145.6	-17.8333	145.6	0	2km	2	-2			1971	7	4	1971/07/04	1971/07/04	4	4	7	7	1971	1971
500692398	f4055c87-2e52-4e76-bfb7-9e6d68d6bdea		Desmoxytoides hasenpuschorum	Desmoxytoides hasenpuschorum	Desmoxytoides hasenpuschorum	FALSE	Desmoxytoides hasenpuschorum			ca. 12km SE Millaa Millaa	ca. 12km SE Millaa Millaa	ca 12 km SE of Millaa Millaa	-17.6000003814697	145.699996948242		10000	Spatially valid	-17.6	145.7	10000	-17.6	145.7	-17.5167	145.6167	13	2km	2	11	MoA incorrect, georeference based on incorrect provider B georeference		1971	7	5	1971/07/05	1971/07/05	5	5	7	7	1971	1971
500692399	cb87f9a4-3e52-4cae-932c-84888193311b		Desmoxytoides hasenpuschorum	Desmoxytoides hasenpuschorum	Desmoxytoides hasenpuschorum	FALSE	Desmoxytoides hasenpuschorum			McNamee Creek	McNamee Creek	McNamee Creek	-17.6666698455811	145.800003051758		10000	Spatially valid	-17.66667	145.8	10000	-17.6667	145.8	-17.6667	145.8	0	2km	2	-2			1971	7	8	1971/07/08	1971/07/08	8	8	7	7	1971	1971
500692401	a6cc6081-faa8-435c-bce6-72a9a24df6cb		Desmoxytoides hasenpuschorum	Desmoxytoides hasenpuschorum	Desmoxytoides hasenpuschorum	FALSE	Desmoxytoides hasenpuschorum			12km W Millaa Millaa on Ravenshoe Road	12km W Millaa Millaa on Ravenshoe Road	12 km W of Millaa Millaa on Ravenshoe Road	-17.5166702270508	145.5		10000	Spatially valid	-17.51667	145.5	10000	-17.5167	145.5	-17.4667	145.55	8	2km	2	6	MoA incorrect, georeference based on incorrect provider B georeference		1977	12	1	1977/12/01	1977/12/01	1	1	12	12	1977	1977
500692404	c640c0d7-b2a8-414f-8649-dd102aee596d		Tholerosoma monteithi	Tholerosoma monteithi	Tholerosoma monteithi	FALSE	Tholerosoma monteithi			2km N by E Mt. TipTree	2km N by E Mt. TipTree	2 km N by E of Mt Tiptree	-17.05	144.6167		10000	Spatially valid	-17.05	144.6167	10000	-17.05	144.6167	-17.05	145.6167	106	2km	2	104	incorrect georeference	provider agreed to correction	1984	4	1	1984/04/01	1984/04/01	1	1	4	4	1984	1984
500692405	00672357-52c0-41f3-adf4-35c397ffffd3		Tholerosoma monteithi	Tholerosoma monteithi	Tholerosoma monteithi	FALSE	Tholerosoma monteithi			S1 Mt. Spec	S1 Mt. Spec	Mt Spec - site 1	-19	146.183303833008		10000	Spatially valid	-19	146.1833	10000	-19	146.1833	-19	146.1833	0	2km	2	-2			1994	11	4	1994/11/04	1994/11/04	1	4	12	11	1994	1994	MoA used end of period, aggregator used start
500692406	4aa83d4a-33bd-46e6-96df-9d5860319d7d		Tholerosoma monteithi	Tholerosoma monteithi	Tholerosoma monteithi	FALSE	Tholerosoma monteithi			S1 Mt. Spec	S1 Mt. Spec	Mt Spec - site 1	-19	146.183303833008		10000	Spatially valid	-19	146.1833	10000	-19	146.1833	-19	146.1833	0	2km	2	-2			1994	12	6	1994/12/06	1994/12/06	10	6	1	12	1995	1994	MoA used end of period, aggregator used start
500692407	fe41c76a-c1f3-4334-b946-70abc96cd615		Tholerosoma monteithi	Tholerosoma monteithi	Tholerosoma monteithi	FALSE	Tholerosoma monteithi			S1 Mt. Spec	S1 Mt. Spec	Mt Spec - site 1	-19	146.183303833008		10000	Spatially valid	-19	146.1833	10000	-19	146.1833	-19	146.1833	0	2km	2	-2			1995	3	9	1995/03/09	1995/03/09	6	9	4	3	1995	1995	MoA used end of period, aggregator used start
500692408	6bee14b4-34fa-400c-ad40-00e5e64d563a		Tholerosoma monteithi	Tholerosoma monteithi	Tholerosoma monteithi	FALSE	Tholerosoma monteithi			S1 Mt. Spec	S1 Mt. Spec	Mt Spec - site 1	-19	146.183303833008		10000	Spatially valid	-19	146.1833	10000	-19	146.1833	-19	146.1833	0	2km	2	-2			1995	3	9	1995/03/09	1995/03/09	6	9	4	3	1995	1995	MoA used end of period, aggregator used start
500692409	5562dff7-e65b-4382-8585-0ea49c2b0078		Aulacoporus castaneus	Aulacoporus castaneus Verhoeff, 1924	Aulacoporus castaneus	FALSE	Aulacoporus castaneus Verhoeff, 1924			Eacham Nat. Pk. [Lake Eacham National Park]	Eacham Nat. Pk. [Lake Eacham National Park]	Eacham National Park	-17.3	145.6167		10000	Spatially valid	-17.3	145.6167	10000	-17.3	145.6167	-17.3	145.6167	0	2km	2	-2			1973	2	16	1973/02/16	1973/02/16	16	16	2	2	1973	1973
500692410	15e15f9e-1138-4725-bccc-5f53e3191c7d		Aulacoporus castaneus	Aulacoporus castaneus Verhoeff, 1924	Aulacoporus castaneus	FALSE	Aulacoporus castaneus Verhoeff, 1924			Massey Creek, site BS3	Massey Creek, site BS3	Massey Creek	-17.6166666666667	145.566666666667		10000	Spatially valid	-17.616667	145.56667	10000	-17.6167	145.5667	-17.6167	145.5667	0	2km	2	-2			1996	3	26	1996/03/26	1996/03/26	2	26	5	3	1996	1996	MoA used end of period, aggregator used start
500692411	8a0618d3-aca2-4bc8-a307-1ec7521699bb		Australodesmus divergens	Australodesmus divergens Chamberlin, 1920	Australodesmus divergens	FALSE	Australodesmus divergens Chamberlin, 1920			Black Mountain Road, 30 km N of Kuranda	Black Mountain Road, 30 km N of Kuranda	Black Mountain Road - 30 km N of Kuranda	-16.6333333333333	145.5			Spatially valid	-16.633333	145.5		-16.6333	145.5	-16.6333	145.5	0	2km	2	-2			1969	11	4	1969/11/04	1969/11/04	4	4	11	11	1969	1969
500692412	7e732b3e-e223-4e94-9342-03433487d313		Australodesmus divergens	Australodesmus divergens Chamberlin, 1920	Australodesmus divergens	FALSE	Australodesmus divergens Chamberlin, 1920			38 km W of Kuranda	38 km W of Kuranda	38 km W of Kuranda	-16.75	145.416666666667			Spatially valid	-16.75	145.41667		-16.75	145.4167	-16.75	145.4167	0	2km	2	-2			1970	2	17	1970/02/17	1970/02/17	17	17	2	2	1970	1970
500692413	46f584c9-81fe-47df-8cbe-08b32eaee4a2		Australodesmus divergens	Australodesmus divergens Chamberlin, 1920	Australodesmus divergens	FALSE	Australodesmus divergens Chamberlin, 1920			3.2 km SW of Little Mulgravee	3.2 km SW of Little Mulgravee	3.2 km SW of Little Mulgrave	-17.15	145.7			Spatially valid	-17.15	145.7		-17.15	145.7	-17.15	145.7	0	2km	2	-2			1970	2	25	1970/02/25	1970/02/25	25	25	2	2	1970	1970
500692414	76dd9353-a463-4bc1-842f-6e0137463735		Australodesmus divergens	Australodesmus divergens Chamberlin, 1920	Australodesmus divergens	FALSE	Australodesmus divergens Chamberlin, 1920			Black Mountain Road, 13.3 km N of Kuranda	Black Mountain Road, 13.3 km N of Kuranda	Black Mountain Road - 13.3 km N of Kuranda	-16.75	145.566666666667		10000	Spatially valid	-16.75	145.56667	10000	-16.75	145.5667	-16.75	145.5667	0	2km	2	-2			1971	1	3	1971/01/03	1971/01/03	3	3	1	1	1971	1971
500692415	689608fc-87fd-4b3d-b754-87f16e89ab43		Australodesmus divergens	Australodesmus divergens Chamberlin, 1920	Australodesmus divergens	FALSE	Australodesmus divergens Chamberlin, 1920			Black Mountain Road, 3.5 km N of Kuranda	Black Mountain Road, 3.5 km N of Kuranda	Black Mountain Road - 3.5 km N of Kuranda	-16.7833333333333	145.633333333333			Spatially valid	-16.783333	145.63333		-16.7833	145.6333	-16.7833	145.6333	0	2km	2	-2			1971	1	3	1971/01/03	1971/01/03	3	3	1	1	1971	1971
500692416	16db763c-b77a-4c10-9b32-60d3df6c6115		Australodesmus divergens	Australodesmus divergens Chamberlin, 1920	Australodesmus divergens	FALSE	Australodesmus divergens Chamberlin, 1920			Black Mountain Road, 13.9 km N of Kuranda	Black Mountain Road, 13.9 km N of Kuranda	Black Mountain Road - 13.9 km N of Kuranda	-16.75	145.566666666667			Spatially valid	-16.75	145.56667		-16.75	145.5667	-16.75	145.5667	0	2km	2	-2			1971	1	3	1971/01/03	1971/01/03	3	3	1	1	1971	1971
500692417	27c8e648-7cec-4f40-bf9b-2a129358b2ba		Australodesmus divergens	Australodesmus divergens Chamberlin, 1920	Australodesmus divergens	FALSE	Australodesmus divergens Chamberlin, 1920			Eacham Nat. Pk. [Lake Eacham National Park]	Eacham Nat. Pk. [Lake Eacham National Park]	Eacham National Park	-17.3	145.6167		10000	Spatially valid	-17.3	145.6167	10000	-17.3	145.6167	-17.3	145.6167	0	2km	2	-2			1973	2	16	1973/02/16	1973/02/16	16	16	2	2	1973	1973
500692418	edea5a28-f853-44a1-a11a-f3c96e39fd57		Australodesmus divergens	Australodesmus divergens Chamberlin, 1920	Australodesmus divergens	FALSE	Australodesmus divergens Chamberlin, 1920			Eacham Nat. Pk. [Lake Eacham National Park]	Eacham Nat. Pk. [Lake Eacham National Park]	Eacham National Park	-17.3	145.6167		10000	Spatially valid	-17.3	145.6167	10000	-17.3	145.6167	-17.3	145.6167	0	2km	2	-2			1973	2	19	1973/02/19	1973/02/19	19	19	2	2	1973	1973
500692419	6b581494-ef7d-4221-a603-e305a42bdc58		Australodesmus divergens	Australodesmus divergens Chamberlin, 1920	Australodesmus divergens	FALSE	Australodesmus divergens Chamberlin, 1920			Eacham Nat. Pk. [Lake Eacham National Park]	Eacham Nat. Pk. [Lake Eacham National Park]	Eacham National Park	-17.3	145.6167		10000	Spatially valid	-17.3	145.6167	10000	-17.3	145.6167	-17.3	145.6167	0	2km	2	-2			1973	2	20	1973/02/20	1973/02/20	20	20	2	2	1973	1973
500692442	8f3e5557-46df-4ff2-9b08-ce7afb102f4b		Pseudostrongylosoma sjoestedti	Pseudostrongylosoma sjoestedti Verhoeff, 1924	Pseudostrongylosoma sjoestedti	FALSE	Pseudostrongylosoma sjoestedti Verhoeff, 1924			38 km W of Kuranda	38 km W of Kuranda	38 km W of Kuranda	-16.75	145.416666666667			Spatially valid	-16.75	145.41667		-16.75	145.4167	-16.75	145.4167	0	2km	2	-2			1970	2	17	1970/02/17	1970/02/17	17	17	2	2	1970	1970
500692443	17e1025e-81f1-480d-8b15-ad1dfe374418		Pseudostrongylosoma sjoestedti	Pseudostrongylosoma sjoestedti Verhoeff, 1924	Pseudostrongylosoma sjoestedti	FALSE	Pseudostrongylosoma sjoestedti Verhoeff, 1924			Mulgrave River Road, 7km WbyS Bellenden Ker	Mulgrave River Road, 7km WbyS Bellenden Ker	Mulgrave River Road - 7 km W by S of Bellenden Ker	-17.2666666666667	145.783333333333		10000	Spatially valid	-17.266666	145.78334	10000	-17.2667	145.7833	-17.2667	145.7833	0	2km	2	-2			1984	4	2	1984/04/02	1984/04/02	2	2	4	4	1984	1984
500692444	0549ab2e-0f0f-48e2-b96b-9b156b4f9e6b		Pseudostrongylosoma sjoestedti	Pseudostrongylosoma sjoestedti Verhoeff, 1924	Pseudostrongylosoma sjoestedti	FALSE	Pseudostrongylosoma sjoestedti Verhoeff, 1924			Mt. Haig GS1	Mt. Haig GS1	Mt Haig site GS1	-17.1000003814697	145.600006103516		1000	Spatially valid	-17.1	145.6	1000	-17.1	145.6	-17.1	145.6	0	2km	2	-2			1995	4	6	1995/04/06	1995/04/06	4	6	5	4	1995	1995	MoA used end of period, aggregator used start
500692501	103577f4-ada6-4673-b272-8e8523ea0964		Pogonosternum nigrovirgatum	Pogonosternum nigrovirgatum (Carl, 1902)	Pogonosternum nigrovirgatum	FALSE	Pogonosternum nigrovirgatum (Carl, 1902)			Lerderberg River, 4.8 km WNW of Blackwood	Lerderberg River, 4.8 km WNW of Blackwood	Lederberg River - 4.8 km WNW of Blackwood	-37.4579	144.2558		10000	Spatially suspect	-37.4579	144.2558	10000	-37.4579	144.2558	-37.4522	144.2622	1	1km	1	0			1982	9	13	1982/09/13	1982/09/13	13	13	9	9	1982	1982
500692505	b175767e-0f49-4384-907b-b851fa20ac7a		Notodesmus scotius	Notodesmus scotius Chamberlin, 1920	Notodesmus scotius	FALSE	Notodesmus scotius Chamberlin, 1920			Kambah picnic ground	Kambah picnic ground	Kambah picnic ground	-35.3833389282227	149.050003051758		10000	Spatially suspect	-35.38334	149.05	10000	-35.3833	149.05	-35.3833	149.0667	2	5km	5	-3			1929	2	23	1929/02/23	1929/02/23	23	23	2	2	1929	1929
686512625	5d54de22-d4dd-4c4e-966a-20977ff1571f		Prosopodesmus panporus	Prosopodesmus panporus Blower & Rundle, 1980	Prosopodesmus	FALSE	Prosopodesmus panporus Blower & Rundle, 1980	none	matched to genus	9km ENE Mt. Tozer	9km ENE Mt. Tozer	9 km ENE of Mt Tozer	-12.71667	143.2833		10000	Spatially valid	-12.71667	143.2833	10000	-12.7167	143.2833	-12.7167	143.2833	0	2km	2	-2			1986	7	5	1986/07/05	1986/07/05	10	5	7	7	1986	1986	MoA used end of period, aggregator used start
500692515	8ad383c4-6689-44bd-9cfb-e01bcf183ff9		Phyllocladosoma dorrigense	Phyllocladosoma dorrigense (Verhoeff, 1928)	Phyllocladosoma dorrigense	FALSE	Phyllocladosoma dorrigense (Verhoeff, 1928)			Werri Kimbe NP, Cobcroft Camp [Werrikimbe NP]	Werri Kimbe NP, Cobcroft Camp [Werrikimbe NP]	Cobcroft camp - Werrikimbe National Park	-31.25	152.233306884766		10000	Spatially valid	-31.25	152.2333	10000	-31.25	152.2333	-31.25	152.1833	5	2km	2	3	incorrectly georeferenced to locality?	provider queried	1982	12	11	1982/12/11	1982/12/11	11	11	11	12	1982	1982	provider data entry error?, to be checked
500692516	85cff7d6-d5e4-47e8-b01a-34d8b711c9b8		Myallosoma hamuligerum furculigerum	Myallosoma hamuligerum furculigerum (Verhoeff, 1937)	Myallosoma hamuligerum furculigerum	FALSE	Myallosoma hamuligerum furculigerum (Verhoeff, 1937)			Werri Kimbe NP, Cobcroft Camp [Werrikimbe NP]	Werri Kimbe NP, Cobcroft Camp [Werrikimbe NP]	Cobcroft camp - Werrikimbe National Park	-31.25	152.233306884766		10000	Spatially valid	-31.25	152.2333	10000	-31.25	152.2333	-31.25	152.1833	5	2km	2	3	incorrectly georeferenced to locality?	provider queried	1982	12	11	1982/12/11	1982/12/11	11	11	11	12	1982	1982	provider data entry error?, to be checked
500692518	784914fa-195c-4d1b-9751-f8e1269aa43c		Myallosoma hamuligerum furculigerum	Myallosoma hamuligerum furculigerum (Verhoeff, 1937)	Myallosoma hamuligerum furculigerum	FALSE	Myallosoma hamuligerum furculigerum (Verhoeff, 1937)			Werri Kimbe NP, Cobcroft Camp [Werrikimbe NP]	Werri Kimbe NP, Cobcroft Camp [Werrikimbe NP]	Cobcroft camp - Werrikimbe National Park	-31.25	152.233306884766		10000	Spatially valid	-31.25	152.2333	10000	-31.25	152.2333	-31.25	152.1833	5	2km	2	3	incorrectly georeferenced to locality?	provider queried	1982	12	11	1982/12/11	1982/12/11	11	11	11	12	1982	1982	provider data entry error?, to be checked
500692519	2a8ce588-ad53-407b-b546-61a2dbd8673a		Akamptogonus novarae	Akamptogonus novarae (Humbert & de Saussure, 1869)	Akamptogonus novarae	FALSE	Akamptogonus novarae (Humbert & de Saussure, 1869)			Black Mountain (general)	Black Mountain (general)	Black Mountain	-35.2666702270508	149.100006103516		10000	Spatially suspect	-35.26667	149.1	10000	-35.2667	149.1	-35.2667	149.1	0	2km	2	-2			1990	11	30	1990/11/30	1990/11/30	30	30	11	11	1990	1990
500692520	4df1edfe-220b-4f13-af07-8add9b765464		Hoplatessara pugiona	Hoplatessara pugiona Verhoeff, 1941	Hoplatessara pugiona	FALSE	Hoplatessara pugiona Verhoeff, 1941			Mt. Gingera	Mt. Gingera	Mt Gingera	-35.5666694641113	148.783294677734		10000	Spatially suspect	-35.56667	148.7833	10000	-35.5667	148.7833	-35.5667	148.7833	0	2km	2	-2			1967	4	13	1967/04/13	1967/04/13	13	13	4	4	1967	1967
500692553	9747f4b9-786c-4f11-9714-f32c5642d5fb		Myallosoma hamuligerum furculigerum	Myallosoma hamuligerum furculigerum (Verhoeff, 1937)	Myallosoma hamuligerum furculigerum	FALSE	Myallosoma hamuligerum furculigerum (Verhoeff, 1937)			Dorrigo NP, Wonga Walk	Dorrigo NP, Wonga Walk	Dorrigo National Park - Wonga walk	-30.3333339691162	152.716659545898		10000	Spatially valid	-30.333334	152.71666	10000	-30.3333	152.7167	-30.3667	152.7167	4	2km	2	2	incorrectly georeferenced to locality?	provider queried	1967	11	7	1967/11/07	1967/11/07	7	7	11	11	1967	1967
500692554	7735a982-a88c-4ec5-b9a3-9b1e31e85b41		Walesoma helmsii	Walesoma helmsii Verhoeff, 1928	Walesoma helmsii	FALSE	Walesoma helmsii Verhoeff, 1928			Dorrigo NP, Wonga Walk	Dorrigo NP, Wonga Walk	Dorrigo National Park - Wonga walk	-30.3333339691162	152.716659545898		10000	Spatially valid	-30.333334	152.71666	10000	-30.3333	152.7167	-30.3667	152.7167	4	2km	2	2	incorrectly georeferenced to locality?	provider queried	1967	11	7	1967/11/07	1967/11/07	7	7	11	11	1967	1967
500692570	6255483b-3635-4744-91aa-640f9b89d29e		Notodesmus scotius	Notodesmus scotius Chamberlin, 1920	Notodesmus scotius	FALSE	Notodesmus scotius Chamberlin, 1920			Cotter River	Cotter River	Cotter River	-35.51667	148.8333		25000	Spatially valid	-35.51667	148.8333	25000	-35.5167	148.8333	-35.3167	148.95	25	2km	2	23	incorrectly georeferenced to locality?	provider queried	1983	10	9	1983/10/09	1983/10/09	9	9	10	10	1983	1983
500692572	94451b89-870b-418a-aa1d-08b9a74f0f51		Notodesmus scotius	Notodesmus scotius Chamberlin, 1920	Notodesmus scotius	FALSE	Notodesmus scotius Chamberlin, 1920			Jerrabomberra Hill nr. Queanbeyan	Jerrabomberra Hill nr. Queanbeyan	Jerrabomberra Hill - near Queanbeyan	-35.3833312988281	149.216674804688		10000	Spatially suspect	-35.38333	149.21667	10000	-35.3833	149.2167	-35.3833	149.2167	0	2km	2	-2								30		9		1976
500692574	d13e6381-b53a-42e8-9429-a6b6a1225d17		Notodesmus scotius	Notodesmus scotius Chamberlin, 1920	Notodesmus scotius	FALSE	Notodesmus scotius Chamberlin, 1920			Mt. Gingera (general)	Mt. Gingera (general)	Mt Gingera	-35.5666694641113	148.783340454102		10000	Spatially suspect	-35.56667	148.78334	10000	-35.5667	148.7833	-35.5667	148.7833	0	2km	2	-2			1979	11	20	1979/11/20	1979/11/20	20	20	11	11	1979	1979
500692581	2dfefa86-9550-472f-bfde-a69d6273d922		Paurodesmus sjoestedti	Paurodesmus sjoestedti (Verhoeff, 1924)	Paurodesmus sjoestedti	FALSE	Paurodesmus sjoestedti (Verhoeff, 1924)			Lake Barrine National Park	Lake Barrine National Park	Lake Barrine National Park	-17.2666664123535	145.649993896484		10000	Spatially valid	-17.266666	145.65	10000	-17.2667	145.65	-17.2667	145.65	0	2km	2	-2			1984	7	7	1984/07/07	1984/07/07	7	7	7	7	1984	1984
500692582	bf9b7938-7c21-47a0-862e-4072819a3920		Gephyrodesmus cineraceus	Gephyrodesmus cineraceus Jeekel, 1983	Gephyrodesmus cineraceus	FALSE	Gephyrodesmus cineraceus Jeekel, 1983			Brown Mountain, Rutherford Creek	Brown Mountain, Rutherford Creek	Brown Mountain - Rutherford Creek	-36.6	149.383331298828		10000	Spatially valid	-36.6	149.38333	10000	-36.6	149.3833	-36.6	149.3833	0	2km	2	-2			1967	12	9	1967/12/09	1967/12/09	9	9	12	12	1967	1967
500692583	b14d15e6-eb47-4747-8c22-a6c99f5ba989		Gephyrodesmus cineraceus	Gephyrodesmus cineraceus Jeekel, 1983	Gephyrodesmus cineraceus	FALSE	Gephyrodesmus cineraceus Jeekel, 1983			Kangaroo Valley	Kangaroo Valley	Kangaroo Valley	-34.7333335876465	150.533340454102		10000	Spatially valid	-34.733334	150.53334	10000	-34.7333	150.5333	-34.7333	150.5333	0	2km	2	-2			1983	12	3	1983/12/03	1983/12/03	3	3	12	12	1983	1983
500692585	00e0c6d5-b47e-4e9c-9f23-f7d8ff20e13e		Gephyrodesmus cineraceus	Gephyrodesmus cineraceus Jeekel, 1983	Gephyrodesmus cineraceus	FALSE	Gephyrodesmus cineraceus Jeekel, 1983			Tallaganda State Forest, 10km S Captains Flat	Tallaganda State Forest, 10km S Captains Flat	Tallaganda State Forest - 10 km S of Captains Flat	-35.6847229003906	149.436660766602		10000	Spatially valid	-35.684723	149.43666	10000	-35.6847	149.4367	-35.6847	149.4367	0	250m	0	0			2005	12	3	2005/12/03	2005/12/03	3	3	12	12	2005	2005
500692587	a74402bd-5a21-4ed2-bc06-6cc562ac5dbe		Tasmaniosoma hickmanorum	Tasmaniosoma hickmanorum Mesibov, 2010	Tasmaniosoma hickmanorum	FALSE	Tasmaniosoma hickmanorum Mesibov, 2010			Pelion Hut, 3km S Mt. Oakleigh	Pelion Hut, 3km S Mt. Oakleigh	Pelion Hut - 3 km S Mt Oakleigh	-41.83333	146.05		10000	Spatially valid	-41.83333	146.05	10000	-41.8333	146.05	-41.8314	146.0469	0	1km	1	-1			1990	11	28	1990/11/28	1990/11/28	30	28	11	11	1990	1990	MoA used end of period, aggregator used start
500692588	d36cca51-dd66-4eed-a3e0-1eb2eadef671		Setoisenoton pallidus	Setoisenoton pallidus Mesibov, 2010	Setoisenoton pallidus	FALSE	Setoisenoton pallidus Mesibov, 2010			Pelion Hut, 3km S Mt. Oakleigh	Pelion Hut, 3km S Mt. Oakleigh	Pelion Hut - 3 km S Mt Oakleigh	-41.83333	146.05		10000	Spatially valid	-41.83333	146.05	10000	-41.8333	146.05	-41.8314	146.0469	0	1km	1	-1			1990	11	28	1990/11/28	1990/11/28	30	28	11	11	1990	1990	MoA used end of period, aggregator used start
500692589	5acbeb15-978d-4549-b1fa-03b5eec29b2b		Tasmaniosoma hickmanorum	Tasmaniosoma hickmanorum Mesibov, 2010	Tasmaniosoma hickmanorum	FALSE	Tasmaniosoma hickmanorum Mesibov, 2010			Pelion Hut, 3km S Mt. Oakleigh	Pelion Hut, 3km S Mt. Oakleigh	Pelion Hut - 3 km S Mt Oakleigh	-41.83333	146.05		10000	Spatially valid	-41.83333	146.05	10000	-41.8333	146.05	-41.8314	146.0469	0	1km	1	-1			1991	3						3	3	1991	1991
500692590	39ff4d2b-e864-4dba-ba26-962a8db83885		Tasmaniosoma hickmanorum	Tasmaniosoma hickmanorum Mesibov, 2010	Tasmaniosoma hickmanorum	FALSE	Tasmaniosoma hickmanorum Mesibov, 2010			Pelion Hut, 3km S Mt. Oakleigh	Pelion Hut, 3km S Mt. Oakleigh	Pelion Hut - 3 km S Mt Oakleigh	-41.83333	146.05		10000	Spatially valid	-41.83333	146.05	10000	-41.8333	146.05	-41.8314	146.0469	0	1km	1	-1			1991	11	18	1991/11/18	1991/11/18	23	18	11	11	1991	1991	MoA used end of period, aggregator used start
500692591	095a0048-a1d3-4816-9059-4fb3c2196513		Tasmaniosoma hickmanorum	Tasmaniosoma hickmanorum Mesibov, 2010	Tasmaniosoma hickmanorum	FALSE	Tasmaniosoma hickmanorum Mesibov, 2010			Pelion Hut	Pelion Hut	Pelion Hut	-41.8333320617676	146.08332824707		10000	Spatially valid	-41.833332	146.08333	10000	-41.8333	146.0833	-41.8314	146.0469	3	1km	1	2	incorrect georeference	confirmed by collector	1991	4	9	1991/04/09	1991/04/09	6	9	6	4	1991	1991	MoA used end of period, aggregator used start
500692592	17c4e4cc-3cec-4ea0-962f-71796ac8770b		Tasmaniosoma hickmanorum	Tasmaniosoma hickmanorum Mesibov, 2010	Tasmaniosoma hickmanorum	FALSE	Tasmaniosoma hickmanorum Mesibov, 2010			Melaleuca nr. Bathurst Harbour	Melaleuca nr. Bathurst Harbour	Melaleuca near Bathurst Harbour	-43.4166666666667	146.166666666667		10000	Spatially valid	-43.416668	146.16667	10000	-43.4167	146.1667	-43.4167	146.1667	0	5km	5	-5			1991	2	18	1991/02/18	1991/02/18	21	18	2	2	1991	1991	MoA used end of period, aggregator used start
686512627	b65cd306-b400-4044-a31d-7d9713474a17		Prosopodesmus panporus	Prosopodesmus panporus Blower & Rundle, 1980	Prosopodesmus	FALSE	Prosopodesmus panporus Blower & Rundle, 1980	none	matched to genus	9km ENE Mt. Tozer	9km ENE Mt. Tozer	9 km ENE of Mt Tozer	-12.71667	143.2833		10000	Spatially valid	-12.71667	143.2833	10000	-12.7167	143.2833	-12.7167	143.2833	0	2km	2	-2			1986	7	5	1986/07/05	1986/07/05	10	5	7	7	1986	1986	MoA used end of period, aggregator used start
686512629	7305f307-dba2-46c2-8b1e-9f518f8d414d		Prosopodesmus monteithi	Prosopodesmus monteithi Mesibov, 2012	Prosopodesmus	FALSE	Prosopodesmus monteithi Mesibov, 2012			Alexandra Bay	Alexandra Bay	Alexandra Bay	-16.2	145.4333		10000	Spatially valid	-16.2	145.4333	10000	-16.2	145.4333	-16.2	145.4333	0	2km	2	-2			1971	6	24	1971/06/24	1971/06/24	24	24	6	6	1971	1971
686512630	b539233f-2393-4fed-9261-0709a08a0cbd		Prosopodesmus crater	Prosopodesmus crater Mesibov, 2012	Prosopodesmus	FALSE	Prosopodesmus crater Mesibov, 2012			Eacham Nat. Pk. [Lake Eacham National Park]	Eacham Nat. Pk. [Lake Eacham National Park]	Eacham National Park	-17.3	145.6167		10000	Spatially valid	-17.3	145.6167	10000	-17.3	145.6167	-17.3	145.6167	0	2km	2	-2			1971	6	28	1971/06/28	1971/06/28	28	28	6	6	1971	1971
686512632	c6f8971b-d499-4eab-8d71-a69119e16833		Prosopodesmus crater	Prosopodesmus crater Mesibov, 2012	Prosopodesmus	FALSE	Prosopodesmus crater Mesibov, 2012			Eacham Nat. Pk. [Lake Eacham National Park]	Eacham Nat. Pk. [Lake Eacham National Park]	Eacham National Park	-17.3	145.6167		10000	Spatially valid	-17.3	145.6167	10000	-17.3	145.6167	-17.3	145.6167	0	2km	2	-2			1971	6	28	1971/06/28	1971/06/28	28	28	6	6	1971	1971
686505822	28c4fbcf-b21b-44a2-98c4-985a39cd326d		Prosopodesmus crater	Prosopodesmus crater Mesibov, 2012	Prosopodesmus	FALSE	Prosopodesmus crater Mesibov, 2012			Eacham Nat. Pk. [Lake Eacham National Park]	Eacham Nat. Pk. [Lake Eacham National Park]	Eacham National Park	-17.3	145.6167		10000	Spatially valid	-17.3	145.6167	10000	-17.3	145.6167	-17.3	145.6167	0	2km	2	-2			1972	10	1	1972/10/01	1972/10/01	7	1	10	10	1972	1972	MoA used end of period, aggregator used start
686512633	1b751307-9e27-4ce6-ada9-323eb045a9ca		Prosopodesmus crater	Prosopodesmus crater Mesibov, 2012	Prosopodesmus	FALSE	Prosopodesmus crater Mesibov, 2012			Cammoo Caves near Rockhampton	Cammoo Caves near Rockhampton	Cammoo Caves near Rockhampton	-23.1666666666667	150.466666666667		10000	Spatially valid	-23.166666	150.46666	10000	-23.1667	150.4667	-23.1667	150.4667	0	2km	2	-2			1976	10	25	1976/10/25	1976/10/25	25	25	10	10	1976	1976
665959621	not in ALA		Heterocladosoma bifalcatum				Heterocladosoma bifalcatum Silvestri, 1898			Sydney, Epping		Epping						-33.77462	151.07883		-33.7746	151.0788	-33.7747	151.0789	0	100m	0	0										5		2000
665963780	not in ALA		Cladethosoma trilineatum				Cladethosoma clarum Chamberlin, 1920			Sydney, Palm Beach Highlands		Palm Beach Headlands - Sydney						-33.601	151.32173		-33.601	151.3217	-33.6011	151.3217	0	100m	0	0										5		2000
665983858	not in ALA		Gigantowales chisholmi				Gigantowales chisholmi Verhoeff, 1937			Sydney, Macquarie University, Epping		Epping [erroneously given as Macquarie University - North Ryde in Rowe and Sierwald (2006)]						-33.77462	151.07883		-33.7746	151.0788	-33.7747	151.0789	0	100m	0	0										5		2000
665989273	not in ALA		Akamptogonus novarae				Akamptogonus novarae Humbert & DeSaussure, 1869			Sydney, McKay Reserve, Epping		McKay Reserve - Epping - Sydney						-33.77462	151.07883		-33.7746	151.0788	-33.85	151.2	14	20km	20	-6										5		2000
665962341	not in ALA		Hoplatessara musgravei				Hoplatessara musgravei Verhoeff, 1928			Sydney, Epping		Epping						-33.77462	151.07883		-33.7746	151.0788	-33.7747	151.0789	0	100m	0	0										5		2000
666025640	not in ALA	Not in MoA, not available at time MoA was compiled					Spirobolellus scheltemai Jeekel, 2002			Maiala National Park								-27.33264	152.76318		-27.3326	152.7632													2007/05/12		12		5		2007
666025642	not in ALA	Not in MoA, not available at time MoA was compiled					Spirobolellus scheltemai Jeekel, 2002			Maiala National Park								-27.33275	152.76317		-27.3328	152.7632													2007/05/12		12		5		2007
666025637	not in ALA	Not in MoA, not available at time MoA was compiled					Spirobolellus scheltemai Jeekel, 2002			Maiala National Park								-27.33217	152.76292		-27.3322	152.7629													2007/05/12		12		5		2007
666025665	not in ALA	Not in MoA, not available at time MoA was compiled					Spirobolellus rainbowi			below Barren Ground National Park								-34.66931	150.72058		-34.6693	150.7206													2007/05/02		2		5		2007
666025644	not in ALA	Not in MoA, not available at time MoA was compiled					Spirobolellus rainbowi			Macquarie Pass National Park								-34.55875	150.65086		-34.5588	150.6509													2007/05/02		2		5		2007
666025645	not in ALA	Not in MoA, not available at time MoA was compiled					Spirobolellus rainbowi			Macquarie Pass National Park								-34.56431	150.65086		-34.5643	150.6509													2007/05/05		5		5		2007
666025647	not in ALA	Not in MoA, not available at time MoA was compiled					Spirobolellus rainbowi			below Barren Ground National Park								-34.66908	150.72081		-34.6691	150.7208													2007/05/02		2		5		2007
478293410	3e2fb19b-6124-45a1-a2e5-631bd09d3ffa		Archicladosoma magnum	Archicladosoma magnum	Archicladosoma magnum	FALSE	Archicladosoma magnum			Mount Donna Buang	Mount Donna Buang	Mt Donna Buang	-37.7	145.68			Spatially valid	-37.7	145.68		-37.7	145.68	-37.7	145.6667	1	5km	5	-4			1947	1	27	1947/01/27	1947/01/27	1	27	27	1	1947	1947	MoA data entry error
478293412	76ff7e43-7bc2-4f91-a7e4-38005687b07b		Archicladosoma magnum	Archicladosoma magnum	Archicladosoma magnum	FALSE	Archicladosoma magnum			Warburton	Warburton	Warburton	-37.75	145.7			Spatially valid	-37.75	145.7		-37.75	145.7	-37.75	145.7	0	2km	2	-2			1905	11	11	1905/11/11	1905/11/11	13	11	11	11	1905	1905	MoA used end of period, aggregator used start
478293414	8eea4295-7da2-436a-a43d-b98ebfc86a75		Cladethosoma trilineatum	Cladethosoma clarum	Cladethosoma clarum	FALSE	Cladethosoma clarum	outdated synonym	not matched to correct species	Port Stephens	Port Stephens	Port Stephens	-32.7	152.1			Spatially suspect	-32.7	152.1		-32.7	152.1	-32.6833	152.0667	4	5km	5	-1			1946	4	6	1946/04/06	1946/04/06	6	6	4	4	1946	1946
478293416	eb389dc5-1689-4ceb-b389-fdb53e45309d		Cladethosoma trilineatum	Cladethosoma clarum	Cladethosoma clarum	FALSE	Cladethosoma clarum	outdated synonym	not matched to correct species	Patterson	Patterson	Patterson	-34.2	146.4			Spatially valid	-34.2	146.4		-34.2	146.4	-34.2	146.4	0	10km	10	-10			1926	1	15	1926/01/15	1926/01/15	1	15	15	1	1926	1926	MoA data entry error
478293418	bacb4e9f-c793-42c4-a063-44aff9b6ace2		Cladethosoma trilineatum	Cladethosoma clarum	Cladethosoma clarum	FALSE	Cladethosoma clarum	outdated synonym	not matched to correct species	The Entrance, 16 km E of Wyong	The Entrance, 16 km E of Wyong	The Entrance - 16 km E of Wyong	-33.33	151.5			Spatially valid	-33.33	151.5		-33.33	151.5	-33.3333	151.5	0	5km	5	-5			1975	11						11	11	1975	1975
478293420	59976377-497a-4681-9a04-1e1fc66fb6da		Dicranogonus pix	Dicranogonus pix	Dicranogonus pix	FALSE	Dicranogonus pix			Stony Creek Dartmouth Survey Locality VE (2 miles S of Stony Creek on Benambra/Corryong Road) label Stoney Creek	Stony Creek Dartmouth Survey Locality VE (2 miles S of Stony Creek on Benambra/Corryong Road) label Stoney Creek	2 miles S of Stony Creek on Benambra/Corryong Road	-36.6	147.4			Spatially valid	-36.6	147.4		-36.6	147.4	-36.8228	147.7058	37	1km	1	36	incorrect georeference	provider agreed with correction	1973	9	13	1973/09/13	1973/09/13	13	13	9	9	1973	1973
478293422	18385b7f-2d47-4f0b-8acc-abe0965bd5c5		Dicranogonus pix	Dicranogonus pix	Dicranogonus pix	FALSE	Dicranogonus pix			Dartmouth Survey Locality JD (3rd creek across Eight Mile Creek Track 1.4m beyond ford)	Dartmouth Survey Locality JD (3rd creek across Eight Mile Creek Track 1.4m beyond ford)	3rd creek across 8 Mile Creek Track - 1.4 miles beyond ford	-36.6	147.5			Spatially valid	-36.6	147.5		-36.6	147.5	-36.6244	147.5308	4	5km	5	-1			1973	4	11	1973/04/11	1973/04/11	11	11	4	4	1973	1973
478293426	5023ae0c-4360-4bc0-bded-d580eeecb56f		Dicranogonus pix	Dicranogonus pix	Dicranogonus pix	FALSE	Dicranogonus pix			Mitta Mitta River 4m W of Dartmouth {Mitta Mitta River Lat/Long}	Mitta Mitta River 4m W of Dartmouth {Mitta Mitta River Lat/Long}	The Poplars	-36.5	147.4			Spatially valid	-36.5	147.4		-36.5	147.4	-36.5333	147.3667	5	10km	10	-5			1978	12	3	1978/12/03	1978/12/03	3	3	12	12	1973	1978	provider data entry error, agreed and fixed
478293428	a22160dc-d08c-4a3c-84a5-141a690222c7		Dicranogonus pix	Dicranogonus pix	Dicranogonus pix	FALSE	Dicranogonus pix			Mt Teach, Buchan District {Buchan Lat/Long}	Mt Teach, Buchan District {Buchan Lat/Long}	Buchan district	-37.5	148.2			Spatially valid	-37.5	148.2		-37.5	148.2	-37.4833	148.1667	4	10km	10	-6			1907	1						1	1	1907	1907
478293430	f80d082d-60aa-48b9-9983-056513b6a23e		Heterocladosoma hamuligerum	Heterocladosoma hamuligerum	Heterocladosoma hamuligerum	FALSE	Heterocladosoma hamuligerum			Eumundi	Eumundi	Eumundi	-26.5	152.9			Spatially valid	-26.5	152.9		-26.5	152.9	-26.4667	152.95	6	5km	5	1			1910	10						10	10	1910	1910
478293432	0d651d78-c435-4e61-b9e2-50e20382ef0c		Heterocladosoma trabeatum	Heterocladosoma trabeatum	Heterocladosoma trabeatum	FALSE	Heterocladosoma trabeatum			Maryborough 20m S	Maryborough 20m S	20 miles south of Maryborough	-25.8	152.7			Spatially valid	-25.8	152.7		-25.8	152.7	-25.8167	152.7333	4	5km	5	-1			1953	11	10	1953/11/10	1953/11/10	10	10	11	11	1953	1953
478293434	34bbcfd2-55bd-4694-99af-6c9dd19a1f3e		Hoplatessara pugiona	Hoplatessara pugiona	Hoplatessara pugiona	FALSE	Hoplatessara pugiona			Eustace Gap Creek Locality RF approx 10km S of Eustace Gap Creek bridge - beside road {Eustace Gap Creek Lat/Long}	Eustace Gap Creek Locality RF approx 10km S of Eustace Gap Creek bridge - beside road {Eustace Gap Creek Lat/Long}	Dartmouth Survey - Eustace Gap Creek - locality RF	-36.63	147.63			Spatially suspect	-36.63	147.63		-36.63	147.63	-36.6	147.6	4	10km	10	-6			1973	2	14	1973/02/14	1973/02/14	14	14	2	2	1973	1973
478293436	283b4472-2dfb-4527-b5c3-6a36cab9e2ac		Hoplatessara pugiona	Hoplatessara pugiona	Hoplatessara pugiona	FALSE	Hoplatessara pugiona			Mitta Mitta River Locality KA 7.2m E of The Poplars on road to old Dartmouth {Mitta Mitta River lat long}	Mitta Mitta River Locality KA 7.2m E of The Poplars on road to old Dartmouth {Mitta Mitta River lat long}	Dartmouth Survey - Mitta Mitta River - locality KA	-36.5	147.4			Spatially suspect	-36.5	147.4		-36.5	147.4	-36.5333	147.3667	5	10km	10	-5			1973	2	9	1973/02/09	1973/02/09	9	9	2	2	1973	1973
478293438	51a242e7-9b6f-40ec-b02c-dd7e73e4b098		Hoplatessara pugiona	Hoplatessara pugiona	Hoplatessara pugiona	FALSE	Hoplatessara pugiona			Mitta Mitta River {Mitta Mitta River Lat/Long}	Mitta Mitta River {Mitta Mitta River Lat/Long}	The Poplars	-36.5	147.4			Spatially suspect	-36.5	147.4		-36.5	147.4	-36.5333	147.3667	5	10km	10	-5			1973	12	3	1973/12/03	1973/12/03	3	3	12	12	1973	1973
478293439	6069e569-058e-4542-9286-7d0457a38ce4		Hoplatessara pugiona	Hoplatessara pugiona	Hoplatessara pugiona	FALSE	Hoplatessara pugiona			Ferntree Gully	Ferntree Gully	Ferntree Gully	-37.9	145.3			Spatially valid	-37.9	145.3		-37.9	145.3	-37.8667	145.2833	4	5km	5	-1
478293441	5ebaa5bd-f2ef-4a9d-a63a-531e0bb98515		Hoplatessara pugiona	Hoplatessara pugiona	Hoplatessara pugiona	FALSE	Hoplatessara pugiona			Emerald District (=Emerald, VIC)	Emerald District (=Emerald, VIC)	Emerald district	-37.9	145.4			Spatially suspect	-37.9	145.4		-37.9	145.4	-37.9333	145.4333	5	10km	10	-5			1904	8						8	8	1904	1904
478293443	72fa752d-9463-4e2c-849f-5736bd1c16df		Hoplatessara pugiona	Hoplatessara pugiona	Hoplatessara pugiona	FALSE	Hoplatessara pugiona			Ferntree Gully	Ferntree Gully	Ferntree Gully	-37.9	145.3			Spatially valid	-37.9	145.3		-37.9	145.3	-37.8667	145.2833	4	5km	5	-1			1911	10	15	1911/10/15	1911/10/15	15	15	10	10	1911	1911
478293447	ff3fe3a8-4206-4bea-b9c9-aab4ae2581f4		Hoplatessara pugiona	Hoplatessara pugiona	Hoplatessara pugiona	FALSE	Hoplatessara pugiona			Cockatoo Creek (STRM,VIC)	Cockatoo Creek (STRM,VIC)	Cockatoo Creek	-37.9	145.5			Spatially valid	-37.9	145.5		-37.9	145.5	-37.9333	145.4833	4	5km	5	-1			1913	1						1	1	1913	1913
478293449	1b70059a-9a44-4839-8577-6c36134b0c62		Hoplatessara pugiona	Hoplatessara pugiona	Hoplatessara pugiona	FALSE	Hoplatessara pugiona			Ferntree Gully	Ferntree Gully	Ferntree Gully	-37.9	145.3			Spatially valid	-37.9	145.3		-37.9	145.3	-37.8667	145.2833	4	5km	5	-1			1902	12	12	1902/12/12	1902/12/12	12	12	12	12	1902	1902
478293451	527e50ba-d78c-4a6f-8b35-033c21b943cd		Hoplatessara pugiona	Hoplatessara pugiona	Hoplatessara pugiona	FALSE	Hoplatessara pugiona			Cockatoo	Cockatoo	Cockatoo	-38	145.5			Spatially valid	-38	145.5		-38	145.5	-37.9333	145.4833	7	5km	5	2	locality large, georeferencing difficult	accept discrepancy	1926	12						12	12	1926	1926
478293453	647fdc19-ceb5-462a-8f8d-aef2a3375c1f		Hoplatessara pugiona	Hoplatessara pugiona	Hoplatessara pugiona	FALSE	Hoplatessara pugiona			Healesville	Healesville	Healesville	-37.6	145.5			Spatially valid	-37.6	145.5		-37.6	145.5	-37.65	145.5167	6	5km	5	1			1914	5	25	1914/05/25	1914/05/25	25	25	5	5	1914	1914
478293455	487f7c0b-9e72-45db-81bc-34c2f9775760		Isocladosoma maculatum	Isocladosoma maculatum	Isocladosoma (Isocladosoma) maculatum	FALSE	Isocladosoma maculatum			Neerim, 13mls W	Neerim, 13mls W	13 mi [1.3] W of Neerim	-38	145.6			Spatially valid	-38	145.6		-38	145.6	-37.9611	145.9306	29	5km	5	24	incorrect georeference	provider agreed, improved MoA georeference	1967	5	13	1967/05/13	1967/05/13	13	13	5	5	1967	1967
478293457	147eb551-37c1-42e1-9b96-366e1887b4ec		Lissodesmus martini	Lissodesmus martini	Lissodesmus martini	FALSE	Lissodesmus martini			Cement Creek {Cement Creek Reserve lat/long}	Cement Creek {Cement Creek Reserve lat/long}	Cement Creek - Mt Donna Buang	-37.7	145.7			Spatially suspect	-37.7	145.7		-37.7	145.7	-37.7117	145.7069	1	1km	1	0			1976	4						8	4	1974	1976	MoA wrong event
478293459	dfb71cf4-9e94-4d72-b868-e50539650e5c		Lissodesmus martini	Lissodesmus martini	Lissodesmus martini	FALSE	Lissodesmus martini			Sherbrooke Forest	Sherbrooke Forest	Sherbrooke Forest	-37.9	145.3			Spatially valid	-37.9	145.3		-37.9	145.3	-37.8833	145.35	4	2km	2	2	locality large, georeferencing difficult	accept discrepancy	1974	8						4	8	1876	1974	MoA data entry error
478293461	add5c52d-348b-4172-8a66-2fd3cfae1689		Notodesmus scotius	Notodesmus scotius	Notodesmus scotius	FALSE	Notodesmus scotius			Flinders Island	Flinders Island	Flinders Island	-39.9	147.9			Spatially valid	-39.9	147.9		-39.9	147.9	-40.0083	148.075	19	30km	30	-11			1966	12	6	1966/12/06	1966/12/06	6	6	12	12	1966	1966
478293465	29a352a9-a7f6-4962-a156-0d8e99ad352e		Notodesmus scotius	Notodesmus scotius	Notodesmus scotius	FALSE	Notodesmus scotius			Deal Island	Deal Island	Deal Island	-39.5	147.3			Spatially suspect	-39.5	147.3		-39.5	147.3	-39.4753	147.3325	4	2km	2	2	locality large, georeferencing difficult	accept discrepancy	1933	12	7	1933/12/07	1933/12/07	7	7	12	12	1933	1933
478293467	401fafd5-507d-4db1-8a17-0b56156b6224		Notodesmus scotius	Notodesmus scotius	Notodesmus scotius	FALSE	Notodesmus scotius			Deal Island	Deal Island	Deal Island	-39.5	147.3			Spatially suspect	-39.5	147.3		-39.5	147.3	-39.4753	147.3325	4	2km	2	2	locality large, georeferencing difficult	accept discrepancy	1949	12	10	1949/12/10	1949/12/10	10	10	12	12	1949	1949
478293469	b1b3e00c-d152-4622-9132-acf4cfbe1383		Phyllocladosoma annulatipes	Phyllocladosoma annulatipes	Phyllocladosoma annulatipes	FALSE	Phyllocladosoma annulatipes			Mt Tamborine	Mt Tamborine	Mt Tamborine	-28	153.2			Spatially valid	-28	153.2		-28	153.2	-27.9667	153.1833	4	5km	5	-1			1951	6	10	1951/06/10	1951/06/10	10	10	6	6	1951	1951
478293473	12488f63-2dd3-4e05-abd7-761670f0e4a0		Pogonosternum laetificum	Pogonosternum laetificum	Pogonosternum laetificum	FALSE	Pogonosternum laetificum			Upwey	Upwey	Upwey	-37.9	145.3			Spatially valid	-37.9	145.3		-37.9	145.3	-37.9	145.3167	1	2km	2	-1			1970	8	2	1970/08/02	1970/08/02	2	2	8	8	1970	1970
478293475	eba610b4-1fb7-4e3c-bd79-bfdc96bbdb86		Pogonosternum laetificum	Pogonosternum laetificum	Pogonosternum laetificum	FALSE	Pogonosternum laetificum			Healesville	Healesville	Healesville	-37.6	145.5			Spatially valid	-37.6	145.5		-37.6	145.5	-37.65	145.5167	6	5km	5	1			1914	6						6	6	1914	1914
478293477	e23648ff-2194-486e-89af-66417c5a6df1		Pogonosternum nigrovirgatum	Pogonosternum nigrovirgatum nigrovirgatum	Pogonosternum nigrovirgatum nigrovirgatum	FALSE	Pogonosternum nigrovirgatum nigrovirgatum			Pakenham	Pakenham	Pakenham	-38.1	145.5			Spatially valid	-38.1	145.5		-38.1	145.5	-38.0667	145.4667	5	2km	2	3	locality large, georeferencing difficult	accept discrepancy	1970	7	5	1970/07/05	1970/07/05	5	5	7	7	1970	1970
478293479	92440c6e-883c-4668-8891-c74f22ac1dd3		Pogonosternum nigrovirgatum	Pogonosternum nigrovirgatum nigrovirgatum	Pogonosternum nigrovirgatum nigrovirgatum	FALSE	Pogonosternum nigrovirgatum nigrovirgatum			Ferntree Gully	Ferntree Gully	Ferntree Gully	-37.9	145.3			Spatially suspect	-37.9	145.3		-37.9	145.3	-37.8667	145.2833	4	2km	2	2	locality large, georeferencing difficult	accept discrepancy	1970	8	2	1970/08/02	1970/08/02	2	2	8	8	1970	1970
478293481	dcb29a46-321a-487f-9397-26bb375d3a79		Pogonosternum nigrovirgatum	Pogonosternum nigrovirgatum nigrovirgatum	Pogonosternum nigrovirgatum nigrovirgatum	FALSE	Pogonosternum nigrovirgatum nigrovirgatum			Upwey	Upwey	Upwey	-37.9	145.3			Spatially suspect	-37.9	145.3		-37.9	145.3	-37.9	145.3167	1	2km	2	-1			1970	8	4	1970/08/04	1970/08/04	4	4	8	8	1970	1970
478293482	2b4b1ac3-9d72-4525-96de-9bf34122ff9d		Pogonosternum nigrovirgatum	Pogonosternum nigrovirgatum nigrovirgatum	Pogonosternum nigrovirgatum nigrovirgatum	FALSE	Pogonosternum nigrovirgatum nigrovirgatum			Yarra Valley Park	Yarra Valley Park	Yarra Valley Park	-37.8	145.2			Spatially suspect	-37.8	145.2		-37.8	145.2	-37.75	145.0833	12	2km	2	10	MoA incorrect georeference		1991	1	22	1991/01/22	1991/01/22	1	22	2	1	1991	1991	MoA used end of period, aggregator used start
478293486	d9763d0f-e6d8-4939-9d05-aed0b7c81e19		Pogonosternum nigrovirgatum	Pogonosternum nigrovirgatum nigrovirgatum	Pogonosternum nigrovirgatum nigrovirgatum	FALSE	Pogonosternum nigrovirgatum nigrovirgatum			Pakenham	Pakenham	Pakenham	-38.1	145.5			Spatially suspect	-38.1	145.5		-38.1	145.5	-38.0667	145.4667	5	2km	2	3	locality large, georeferencing difficult	accept discrepancy	1911	7	25	1911/07/25	1911/07/25	25	25	7	7	1911	1911
478293488	50233b65-ba62-4759-bc55-b8acb5dfc2f0		Pogonosternum nigrovirgatum	Pogonosternum nigrovirgatum nigrovirgatum	Pogonosternum nigrovirgatum nigrovirgatum	FALSE	Pogonosternum nigrovirgatum nigrovirgatum			Healesville	Healesville	Healesville	-37.6	145.5			Spatially valid	-37.6	145.5		-37.6	145.5	-37.65	145.5167	6	5km	5	1			1914	5	25	1914/05/25	1914/05/25	25	25	5	5	1914	1914
478293490	6538c4fb-d445-443f-bd38-715177b1bbc9		Pogonosternum nigrovirgatum	Pogonosternum nigrovirgatum nigrovirgatum	Pogonosternum nigrovirgatum nigrovirgatum	FALSE	Pogonosternum nigrovirgatum nigrovirgatum			Croydon District	Croydon District	Croydon District	-37.8	145.3			Spatially suspect	-37.8	145.3		-37.8	145.3	-37.7833	145.2667	4	5km	5	-1			1914	11	18	1914/11/18	1914/11/18	18	18	11	11	1914	1914
478293492	1dac0d23-d9c9-446f-8d95-f4e4cbf2dd04		Pogonosternum nigrovirgatum	Pogonosternum nigrovirgatum nigrovirgatum	Pogonosternum nigrovirgatum nigrovirgatum	FALSE	Pogonosternum nigrovirgatum nigrovirgatum			Glenrowan	Glenrowan	Glenrowan	-36.5	146.2			Spatially suspect	-36.5	146.2		-36.5	146.2	-36.45	146.2167	6	5km	5	1
478293494	9183a6aa-a044-4929-8860-455317903278		Pogonosternum nigrovirgatum	Pogonosternum nigrovirgatum nigrovirgatum	Pogonosternum nigrovirgatum nigrovirgatum	FALSE	Pogonosternum nigrovirgatum nigrovirgatum			Ferntree Gully	Ferntree Gully	Ferntree Gully	-37.9	145.3			Spatially suspect	-37.9	145.3		-37.9	145.3	-37.8667	145.2833	4	2km	2	2	locality large, georeferencing difficult	accept discrepancy	1913	7	19	1913/07/19	1913/07/19	19	19	7	7	1913	1913
478293496	6143428d-455c-4268-9426-80f65475801e		Pogonosternum nigrovirgatum	Pogonosternum nigrovirgatum nigrovirgatum	Pogonosternum nigrovirgatum nigrovirgatum	FALSE	Pogonosternum nigrovirgatum nigrovirgatum			Ferntree Gully	Ferntree Gully	Ferntree Gully	-37.9	145.3			Spatially suspect	-37.9	145.3		-37.9	145.3	-37.8667	145.2833	4	2km	2	2	locality large, georeferencing difficult	accept discrepancy
478293498	a21f25f0-1e33-496b-b335-85ecb1949552		Somethus biramus	Somethus biramus	Somethus biramus	FALSE	Somethus biramus			Cann River 13km N of Cann river township	Cann River 13km N of Cann river township	Cann River - 13 km N of Cann River township	-37.5	149.2			Spatially valid	-37.5	149.2		-37.5	149.2	-37.4475	149.1936	6	500m	1	5	incorrect georeference	provider agreed, improved MoA georeference	1975	4	13	1975/04/13	1975/04/13	13	13	4	4	1975	1975
478293500	850fd1f9-d4ba-408a-86d4-56cc69d32bcb		Somethus biramus	Somethus biramus	Somethus biramus	FALSE	Somethus biramus			Tennyson Creek 5km NW Buldah	Tennyson Creek 5km NW Buldah	Tennyson Creek - 5 km NW of Buldah	-37.23	149.05			Spatially valid	-37.23	149.05		-37.23	149.05	-37.2333	149.1167	6	2km	2	4	incorrect georeference	provider agreed with correction	1982	1	1	1982/01/01	1982/01/01	7	1	1	1	1982	1982	MoA used end of period, aggregator used start
478293551	13a4ebfa-01f3-4ad2-8d6f-34b3a963ea4f		Dasystigma huonense	Dasystigma huonense	Dasystigma huonense	FALSE	Dasystigma huonense			Huon River crossing, Port Davey Track	Huon River crossing, Port Davey Track	Huon crossing - Port Davey track	-43.1	146.5			Spatially valid	-43.1	146.5		-43.1	146.5	-43.0336	146.2525	21	5km	5	16	MoA and provider both incorrect!	new agreed georeference	1965	2	9	1965/02/09	1965/02/09	9	9	2	2	1965	1965
478293552	3a9a1256-074d-457e-b3e8-569f61a20aa8		Lissodesmus dignomontis	Lissodesmus dignomontis	Lissodesmus dignomontis	FALSE	Lissodesmus dignomontis			Corkys Track, Boolara	Corkys Track, Boolara	Corkys Track - Boolara	-38.4	146.272			Spatially valid	-38.4	146.272		-38.4	146.272	-38.3997	146.2717	0	100m	0	0			2006	7	30	2006/07/30	2006/07/30	30	30	7	7	2006	2006
478293555	14bc12f9-521a-45f2-93e8-872f702ffeb0		Lissodesmus dignomontis	Lissodesmus dignomontis	Lissodesmus dignomontis	FALSE	Lissodesmus dignomontis			Campbells Road	Campbells Road	Campbells Road	-38.453	146.387			Spatially valid	-38.453	146.387		-38.453	146.387	-38.4528	146.3869	0	25m	0	0			2006	7	30	2006/07/30	2006/07/30	30	30	7	7	2006	2006
478293557	3cca0a6d-10c0-48f4-b0bb-234cdddc2d92		Lissodesmus gippslandicus	Lissodesmus gippslandicus	Lissodesmus gippslandicus	FALSE	Lissodesmus gippslandicus			Downfall Track, Allambee	Downfall Track, Allambee	Downfall Track - Allambee	-38.282	146.033			Spatially valid	-38.282	146.033		-38.282	146.033	-38.2817	146.0328	0	100m	0	0			2006	7	28	2006/07/28	2006/07/28	28	28	7	7	2006	2006
478293559	3a1f43ce-f84b-4bf0-9723-1f71014ba4cf		Lissodesmus gippslandicus	Lissodesmus gippslandicus	Lissodesmus gippslandicus	FALSE	Lissodesmus gippslandicus			Fosters Gully, Morwell National Park	Fosters Gully, Morwell National Park	Fosters Gully - Morwell National Park	-38.361	146.389			Spatially valid	-38.361	146.389		-38.361	146.389	-38.3606	146.3889	0	25m	0	0			2006	7	31	2006/07/31	2006/07/31	31	31	7	7	2006	2006
478293561	86775c45-3959-418b-8aa5-b3852c4c61ea		Lissodesmus modestus	Lissodesmus modestus	Lissodesmus modestus	FALSE	Lissodesmus modestus			Cracroft Crossing	Cracroft Crossing	Cracroft Crossing	-43.1	146.5			Spatially valid	-43.1	146.5		-43.1	146.5	-43.15	146.4667	7	5km	5	2	locality vague, georeferencing difficult	accept discrepancy	1966	2	9	1966/02/09	1966/02/09	9	9	2	2	1966	1966
478293563	d6ff182a-a65c-4505-92ff-424c9b7db1b2		Lissodesmus modestus	Lissodesmus modestus	Lissodesmus modestus	FALSE	Lissodesmus modestus			10mls W of Maydena {Maydena lat/long}	10mls W of Maydena {Maydena lat/long}	10 miles W of Maydena	-42.8	146.6			Spatially valid	-42.8	146.6		-42.8	146.6	-42.75	146.4167	16	5km	5	11	incorrect georeference	provider agreed, improved MoA georeference	1967	2	25	1967/02/25	1967/02/25	25	25	2	2	1967	1967
478293564	7be5d302-74ea-4fe8-bac9-a73f146d50aa		Paredrodesmus bicalcar	Paredrodesmus bicalcar	Paredrodesmus bicalcar	FALSE	Paredrodesmus bicalcar			Cox Bight	Cox Bight	Cox Bight	-43.5	146.2			Spatially valid	-43.5	146.2		-43.5	146.2	-43.5167	146.2333	4	5km	5	-1			1966	2	1	1966/02/01	1966/02/01	1	1	2	2	1966	1966
478293566	523c541f-a27a-4d0a-9219-f00d6c3a1cc7		Paredrodesmus monticolus	Paredrodesmus monticolis	Paredrodesmus monticolus	FALSE	Paredrodesmus monticolis			Lake Pedder	Lake Pedder	Lake Pedder	-43	146.1			Spatially valid	-43	146.1		-43	146.1	-43	146.1333	3	5km	5	-2			1972	3	10	1972/03/10	1972/03/10	3	10	10	3	1972	1972	MoA data entry error
478293568	62b65f10-8672-4723-8af9-278986f8218e		Asphalidesmus parvus	Asphalidesmus parvus	Asphalidesmus parvus	FALSE	Asphalidesmus parvus			Huon-Picton Rivers junction {Picton River lat/long}	Huon-Picton Rivers junction {Picton River lat/long}	Huon - Picton River junction	-43.2	146.7			Spatially valid	-43.2	146.7		-43.2	146.7	-43.0986	146.7167	11	200m	0	11	incorrect georeference	provider agreed with correction	1967	2	18	1967/02/18	1967/02/18	18	18	2	2	1967	1967
478293574	8ed08360-a9ce-48f1-9c3b-ffc1fb10ba84		Australiosoma laminatum	Australiosoma laminatum	Australiosoma laminatum	FALSE	Australiosoma laminatum			Blackheath	Blackheath	Blackheath	-33.63	150.28			Spatially valid	-33.63	150.28		-33.63	150.28	-33.6333	150.2833	0	10km	10	-10			1946	12	4	1946/12/04	1946/12/04	4	4	12	12	1946	1946
478293576	4d3711aa-37e7-44de-8f80-fd8d3084e5cf		Cladethosoma trilineatum	Cladethosoma clarum	Cladethosoma clarum	FALSE	Cladethosoma clarum	outdated synonym	not matched to correct species	The Entrance, 16 km E of Wyong	The Entrance, 16 km E of Wyong	The Entrance - 16 km E of Wyong	-33.34	151.5			Spatially valid	-33.34	151.5		-33.34	151.5	-33.3333	151.5	1	5km	5	-4			1975	11						11	11	1975	1975
478293580	43c964ec-9325-47b0-851b-46b27a275324		Dicladosoma etheridgei	Dicladosoma etheridgei	Dicladosoma etheridgei	FALSE	Dicladosoma etheridgei			2 km N of Smiggins Hole, on Guthega Road	2 km N of Smiggins Hole, on Guthega Road	2 km N of Smiggin Holes on Guthega Road	-36.382	148.408			Spatially valid	-36.382	148.408		-36.382	148.408	-36.375	148.4081	1	1km	1	0			1975	4	19	1975/04/19	1975/04/19	19	19	4	4	1975	1975
478293582	94ab84c9-9f17-4bdd-bb2b-8c7c46a0a9a8		Dicladosoma etheridgei	Dicladosoma etheridgei	Dicladosoma etheridgei	FALSE	Dicladosoma etheridgei			1.3 miles E of Emu Plains	1.3 miles E of Emu Plains	1.3 miles E of Emu Plains - "Grid 1553(3) Map ref 616440"	-37.122	147.948			Spatially valid	-37.122	147.948		-37.122	147.948	-36.9333	148.2167	32	2km	2	30	incorrect georeference	provider agreed, improved MoA georeference
478293584	8b411850-a307-4442-a17e-7694d3ebdb9a		Dicladosoma etheridgei	Dicladosoma etheridgei	Dicladosoma etheridgei	FALSE	Dicladosoma etheridgei			Dartmouth Survey, Eight Mile Creek.	Dartmouth Survey, Eight Mile Creek.	Dartmouth Survey - Eight Mile Creek - locality 'JK'	-37.568	147.532			Spatially valid	-37.568	147.532		-37.568	147.532	-36.5981	147.5467	108	2km	2	106	MoA and provider both incorrect!	provider agreed, improved MoA georeference	1973	4	10	1973/04/10	1973/04/10	10	10	4	4	1973	1973
478293586	2285961a-9019-4dd9-a240-b75f33e88203		Dicladosoma etheridgei	Dicladosoma etheridgei	Dicladosoma etheridgei	FALSE	Dicladosoma etheridgei			5 mi N of W-Tree Creek, Omeo Highway.	5 mi N of W-Tree Creek, Omeo Highway.	5 mi N of W-Tree Creek - Omeo Highway - locality 7	-37.3	147.2			Spatially valid	-37.3	147.2		-37.3	147.2	-37.3167	148.25	93	1km	1	92	incorrect georeference	provider agreed with correction	1973	6	2	1973/06/02	1973/06/02	2	2	6	6	1973	1973
478293588	4b9cb763-d702-40bf-a7bc-dd4dafb7005e		Dicladosoma etheridgei	Dicladosoma etheridgei	Dicladosoma etheridgei	FALSE	Dicladosoma etheridgei			Dartmouth River, Razorback Spur Track	Dartmouth River, Razorback Spur Track	Dartmouth Survey - Razorback Spur Track	-37.3	146.833			Spatially valid	-37.3	146.833		-37.3	146.833	-37.3	146.8333	0	2km	2	-2			1973	10	29	1973/10/29	1973/10/29	29	29	10	10	1973	1973
478293590	dc41dee3-4b03-443a-8952-13ce5adb9162		Dicladosoma etheridgei	Dicladosoma etheridgei	Dicladosoma etheridgei	FALSE	Dicladosoma etheridgei			Mt Hotham	Mt Hotham	Mt Hotham	-37	147.2			Spatially valid	-37	147.2		-37	147.2	-36.9667	147.15	6	2km	2	4	incorrect georeference, but correct in provider database	provider agreed with correction	1993	2	9	1993/02/09	1993/02/09	9	9	2	2	1993	1993
478293592	eeef200f-99d6-4889-a8da-57145b434159		Dicladosoma etheridgei	Dicladosoma etheridgei	Dicladosoma etheridgei	FALSE	Dicladosoma etheridgei			Mt Hotham	Mt Hotham	Mt Hotham	-37	147.2			Spatially valid	-37	147.2		-37	147.2	-36.95	147.15	7	2km	2	5	incorrect georeference, but correct in provider database	provider agreed with correction	1993	2	10	1993/02/10	1993/02/10	10	10	2	2	1993	1993
478293596	195ad8bb-4d32-4a75-9304-35b8fc32d0b5		Dicranogonus pix	Dicranogonus pix	Dicranogonus pix	FALSE	Dicranogonus pix			Cassilis, NW Buchan Finn	Cassilis, NW Buchan Finn	Cassilis - NW of Buchan Finn	-37.22	147.6			Spatially valid	-37.22	147.6		-37.22	147.6	-37.2167	147.6	0	5km	5	-5			1918	7	24	1918/07/24	1918/07/24	24	24	7	7	1918	1918
478293598	1a6e7a11-9757-4660-8472-9211a151d12a		Gigantowales chisholmi	Gigantowales chisholmi	Gigantowales chisholmi	FALSE	Gigantowales chisholmi			Tubrabucca	Tubrabucca	Tubrabucca	-31.833	151.417			Spatially suspect	-31.833	151.417		-31.833	151.417	-31.9667	151.4667	16	2km	2	14	incorrect georeference	provider agreed, improved MoA georeference	1948	1	20	1948/01/20	1948/01/20	20	20	1	1	1948	1948
478293600	d80fdde9-206d-4631-9352-30bcc172a5b9		Gigantowales chisholmi	Gigantowales chisholmi	Gigantowales chisholmi	FALSE	Gigantowales chisholmi			Tubrabucca	Tubrabucca	Tubrabucca	-31.833	151.417			Spatially suspect	-31.833	151.417		-31.833	151.417	-31.9667	151.4667	16	2km	2	14	incorrect georeference	provider agreed, improved MoA georeference	1946	12	28	1946/12/28	1946/12/28	28	28	12	12	1946	1946
478293602	010579cb-03fa-4a23-9f59-d2fb2454b928		Gigantowales chisholmi	Gigantowales chisholmi	Gigantowales chisholmi	FALSE	Gigantowales chisholmi			Tubrabucca	Tubrabucca	Tubrabucca	-31.833	151.417			Spatially suspect	-31.833	151.417		-31.833	151.417	-31.9667	151.4667	16	2km	2	14	incorrect georeference	provider agreed, improved MoA georeference	1948	1	17	1948/01/17	1948/01/17	17	17	1	1	1948	1948
478293604	2e5be211-a0e8-4c8f-8061-e0146f03e48b		Heterocladosoma hamuligerum	Heterocladosoma hamuligerum	Heterocladosoma hamuligerum	FALSE	Heterocladosoma hamuligerum			Nambour	Nambour	Nambour	-26.62	152.95			Spatially valid	-26.62	152.95		-26.62	152.95	-26.6167	152.95	0	5km	5	-5			1910	10	20	1910/10/20	1910/10/20	20	20	10	10	1910	1910
478293606	84a587c9-c1cc-412c-95bd-58f4a58b848f		Hoplatessara clavigera	Hoplatessara clavigera	Hoplatessara clavigera	FALSE	Hoplatessara clavigera			Buldah Gap Road, NE of Buldah	Buldah Gap Road, NE of Buldah	Buldah Gap Road - NE of Buldah	-37.239	149.174			Spatially valid	-37.239	149.174		-37.239	149.174	-37.2386	149.1736	0	25m	0	0			2006	11	10	2006/11/10	2006/11/10	10	10	11	11	2006	2006
478293608	fa8980d6-ffb0-465e-82a8-5b0e090564d4		Hoplatessara clavigera	Hoplatessara clavigera	Hoplatessara clavigera	FALSE	Hoplatessara clavigera			Youngs Creek, near Orbost	Youngs Creek, near Orbost	Youngs Creek - near Orbost	-37.656	148.514			Spatially valid	-37.656	148.514		-37.656	148.514	-37.6556	148.5144	0	25m	0	0			2006	11	7	2006/11/07	2006/11/07	7	7	11	11	2006	2006
478293610	60cbebfd-12c2-40e3-bc78-54360d241233		Hoplatessara clavigera	Hoplatessara clavigera	Hoplatessara clavigera	FALSE	Hoplatessara clavigera			SW of Murrungowar	SW of Murrungowar	SW of Murrungowar	-37.648	148.708			Spatially valid	-37.648	148.708		-37.648	148.708	-37.6481	148.7078	0	25m	0	0			2006	11	8	2006/11/08	2006/11/08	8	8	11	11	2006	2006
478293614	02f88d56-2d84-410e-8fcb-564f6bd63e94		Hoplatessara clavigera	Hoplatessara clavigera	Hoplatessara clavigera	FALSE	Hoplatessara clavigera			Dyer Creek near Murrungowar	Dyer Creek near Murrungowar	Dyer Creek - near Murrungowar	-37.6406	148.7233			Spatially valid	-37.6406	148.7233		-37.6406	148.7233	-37.6406	148.7233	0	25m	0	0			2006	11	8	2006/11/08	2006/11/08	8	8	11	11	2006	2006
478293616	de53d23c-0795-4d68-85d1-e634f63ac91c		Hoplatessara clavigera	Hoplatessara clavigera	Hoplatessara clavigera	FALSE	Hoplatessara clavigera			Bonang Road	Bonang Road	Bonang Road	-37.434	148.596			Spatially valid	-37.434	148.596		-37.434	148.596	-37.4336	148.5964	0	25m	0	0			2006	11	8	2006/11/08	2006/11/08	8	8	11	11	2006	2006
478293618	c818d499-58ba-433a-997e-99b3adeb4279		Hoplatessara clavigera	Hoplatessara clavigera	Hoplatessara clavigera	FALSE	Hoplatessara clavigera			Drummer Road, near Princes Highway	Drummer Road, near Princes Highway	Drummer Road - near Princes Highway	-37.566	149.274			Spatially valid	-37.566	149.274		-37.566	149.274	-37.5664	149.2739	0	100m	0	0			2006	11	9	2006/11/09	2006/11/09	9	9	11	11	2006	2006
478293620	2301b0f0-cbbd-4035-8c71-696a3cda84bb		Hoplatessara pugiona	Hoplatessara pugiona	Hoplatessara pugiona	FALSE	Hoplatessara pugiona			0.3 mi E of Trapyard Gap on SEC road from Omeo Highway to Falls Creek.	0.3 mi E of Trapyard Gap on SEC road from Omeo Highway to Falls Creek.	0.3 miles E of Trapyard Gap on SEC road from Omeo Highway to Falls Creek - locality 9	-37	147.4			Spatially valid	-37	147.4		-37	147.4	-37.05	147.3833	6	5km	5	1			1974	4	15	1974/04/15	1974/04/15	15	15	4	4	1974	1974
478293622	f25049af-12cc-4633-a955-4cc4f0aafee9		Isocladosoma pallidulum	Isocladosoma pallidulum	Isocladosoma (Isocladosoma) pallidulum	FALSE	Isocladosoma pallidulum			Corkys Track, Boolara	Corkys Track, Boolara	Corkys Track - Boolara	-38.4	146.272			Spatially valid	-38.4	146.272		-38.4	146.272	-38.3997	146.2717	0	100m	0	0			2006	7	30	2006/07/30	2006/07/30	30	30	7	7	2006	2006
478293625	e2c62514-56b4-4afe-9da1-010383346d78		Notodesmus scotius	Notodesmus scotius	Notodesmus scotius	FALSE	Notodesmus scotius			Noorinbee	Noorinbee	Noorinbee	-37.51	149.16			Spatially valid	-37.51	149.16		-37.51	149.16	-37.5	149.1667	1	5km	5	-4			1969	11	12	1969/11/12	1969/11/12	12	12	11	11	1969	1969
478293627	a3d8e784-9799-4187-afa5-08b2ca6b5630		Orocladosoma kosciuskovagum	Orocladosoma kosciuskovagum	Orocladosoma kosciuskovagum	FALSE	Orocladosoma kosciuskovagum			Slope of Mt Bogong	Slope of Mt Bogong	slope of Mt Bogong	-36.73	147.3			Spatially valid	-36.73	147.3		-36.73	147.3	-36.7167	147.3	1	5km	5	-4
478293629	7ebb58bd-92be-48dc-84ee-251dfce8e4eb		Orocladosoma kosciuskovagum	Orocladosoma kosciuskovagum	Orocladosoma kosciuskovagum	FALSE	Orocladosoma kosciuskovagum			Mt Kosciusko	Mt Kosciusko	Mt Kosciuszko	-36.45	148.26			Spatially valid	-36.45	148.26		-36.45	148.26	-36.45	148.25	1	5km	5	-4			1969	2	21	1969/02/21	1969/02/21	21	21	2	2	1969	1969
478293631	0797adb0-bec1-4562-af06-657f0292390b		Orocladosoma kosciuskovagum	Orocladosoma kosciuskovagum	Orocladosoma kosciuskovagum	FALSE	Orocladosoma kosciuskovagum			Kings Flat, Davies Plain Track, 30km S of Tom Groggin	Kings Flat, Davies Plain Track, 30km S of Tom Groggin	Kings Flat - Davies Plain Track - 30 km S of Tom Groggin	-37.609	148.099			Spatially valid	-37.609	148.099		-37.609	148.099	-36.7394	148.1067	97	2km	2	95	incorrect georeference	provider agreed with correction	1975	2	1	1975/02/01	1975/02/01	1	1	2	2	1975	1975
478293633	eaa0d907-163d-4906-989a-f858927403ac		Orocladosoma kosciuskovagum	Orocladosoma kosciuskovagum	Orocladosoma kosciuskovagum	FALSE	Orocladosoma kosciuskovagum			Howitt High Plains	Howitt High Plains	Howitt High Plains	-37.163	146.673			Spatially valid	-37.163	146.673		-37.163	146.673	-37.2	146.6833	4	5km	5	-1			1975	3	29	1975/03/29	1975/03/29	29	29	3	3	1975	1975
478293635	b3e50611-f181-4f64-8ae5-2be51f672c5c		Pogonosternum coniferum	Pogonosternum coniferum	Pogonosternum coniferum	FALSE	Pogonosternum coniferum			Sandringham, Brighton	Sandringham, Brighton	Sandringham + Brighton	-37.92	144.995			Spatially valid	-37.92	144.995		-37.92	144.995	-37.9167	145	0	5km	5	-5			1893									1893	1893
478293637	11e79737-d60e-4e43-a980-153a9bf03e52		Pogonosternum laetificum	Pogonosternum laetificum	Pogonosternum laetificum	FALSE	Pogonosternum laetificum			Murrindindi River	Murrindindi River	Murrindindi River	-37.45	145.58331			Spatially valid	-37.45	145.58331		-37.45	145.5833	-37.45	145.5797	0	1km	1	-1			1974	8	18	1974/08/18	1974/08/18	18	18	8	8	1974	1974
478293641	98cdfe73-2747-4a34-a2d9-656967656f0f		Pogonosternum nigrovirgatum	Pogonosternum nigrovirgatum nigrovirgatum	Pogonosternum nigrovirgatum nigrovirgatum	FALSE	Pogonosternum nigrovirgatum nigrovirgatum			Neerim	Neerim	Neerim - Gippsland	-37.96	145.9497			Spatially suspect	-37.96	145.9497		-37.96	145.9497	-37.95	145.95	1	5km	5	-4			1906	4						4	4	1906	1906
478293645	b5a5a151-e045-4746-8c35-dd0abb151861		Pogonosternum nigrovirgatum	Pogonosternum nigrovirgatum nigrovirgatum	Pogonosternum nigrovirgatum nigrovirgatum	FALSE	Pogonosternum nigrovirgatum nigrovirgatum			Deal Island	Deal Island	Deal Island	-39.5	147.3			Spatially valid	-39.5	147.3		-39.5	147.3	-39.4753	147.3325	4	2km	2	2	locality large, georeferencing difficult	accept discrepancy	1949	12	10	1949/12/10	1949/12/10	10	10	12	12	1949	1949
478293647	c68745c7-e122-40e9-8c32-754a56644d97		Pogonosternum nigrovirgatum	Pogonosternum nigrovirgatum nigrovirgatum	Pogonosternum nigrovirgatum nigrovirgatum	FALSE	Pogonosternum nigrovirgatum nigrovirgatum			Hammans Reserve, 4 miles N of Leongatha	Hammans Reserve, 4 miles N of Leongatha	Hammans Reserve - 4 miles N of Leongatha	-38.421	145.946			Spatially suspect	-38.421	145.946		-38.421	145.946	-38.4169	145.9436	0	500m	1	-1			1970	5	16	1970/05/16	1970/05/16	16	16	5	5	1970	1970
478293648	64bd6921-7065-414e-b8eb-1a7ba08d3314		Pogonosternum nigrovirgatum	Pogonosternum nigrovirgatum nigrovirgatum	Pogonosternum nigrovirgatum nigrovirgatum	FALSE	Pogonosternum nigrovirgatum nigrovirgatum			Fosters Gully, Morwell National Park	Fosters Gully, Morwell National Park	Fosters Gully - Morwell National Park	-38.361	146.389			Spatially suspect	-38.361	146.389		-38.361	146.389	-38.3614	146.3889	0	25m	0	0			2006	7	31	2006/07/31	2006/07/31	31	31	7	7	2006	2006
478293650	b8ad9f5c-624a-4386-83c8-f8a58a39319c		Pogonosternum nigrovirgatum	Pogonosternum nigrovirgatum nigrovirgatum	Pogonosternum nigrovirgatum nigrovirgatum	FALSE	Pogonosternum nigrovirgatum nigrovirgatum			Fire Effects Study Area, Blakeville	Fire Effects Study Area, Blakeville	Fire Effects Study Area - Blakeville	-37.509	144.174			Spatially suspect	-37.509	144.174		-37.509	144.174	-37.5092	144.1744	0	100m	0	0			1987	12	13	1987/12/13	1987/12/13	13	13	12	12	1987	1987
478293652	a9906cd4-4c8d-41d2-98cd-07cbc96b5652		Pogonosternum nigrovirgatum	Pogonosternum nigrovirgatum nigrovirgatum	Pogonosternum nigrovirgatum nigrovirgatum	FALSE	Pogonosternum nigrovirgatum nigrovirgatum			Fire Effects Study Area, Blakeville	Fire Effects Study Area, Blakeville	Fire Effects Study Area - Blakeville	-37.509	144.174			Spatially suspect	-37.509	144.174		-37.509	144.174	-37.5092	144.1744	0	100m	0	0			1985	10	15	1985/10/15	1985/10/15	15	15	10	10	1985	1985
478293654	5543b3af-4997-47ec-8a77-2407838f12dd		Somethus biramus	Somethus biramus	Somethus biramus	FALSE	Somethus biramus			Buchan District	Buchan District	Buchan district	-37.49	148.16			Spatially valid	-37.49	148.16		-37.49	148.16	-37.4833	148.1667	1	10km	10	-9			1907	1						1	1	1907	1907
478293657	a1d4c3f1-498b-46c3-af17-9791d06b0dda		Somethus biramus	Somethus biramus	Somethus biramus	FALSE	Somethus biramus			Mallacoota	Mallacoota	Mallacoota	-37.55	149.75			Spatially valid	-37.55	149.75		-37.55	149.75	-37.55	149.75	0	5km	5	-5			1925	11	9	1925/11/09	1925/11/09		9		11	1925	1925	MoA date incomplete
478293659	216b97f9-791a-44aa-9bf3-34cd2037afdd		Somethus biramus	Somethus biramus	Somethus biramus	FALSE	Somethus biramus			Buldah Gap Road, S of Buldah	Buldah Gap Road, S of Buldah	Buldah Gap Road - S of Buldah	-37.307	149.166			Spatially valid	-37.307	149.166		-37.307	149.166	-37.3069	149.1658	0	25m	0	0			2006	11	10	2006/11/10	2006/11/10	10	10	11	11	2006	2006
478293721	ffb6d203-3200-48b8-b961-98d8956d47d5		Lissodesmus martini	Lissodesmus martini	Lissodesmus martini	FALSE	Lissodesmus martini			Board Road, Mt Disappointment State Forest	Board Road, Mt Disappointment State Forest	Board Road - Mt Disappointment State Forest	-37.427	145.147			Spatially valid	-37.427	145.147		-37.427	145.147	-37.4269	145.1472	0	25m	0	0			2007	9	20	2007/09/20	2007/09/20	20	20	9	9	2007	2007
478293722	b24b3a22-d253-4f9d-a00e-266a4492078d		Lissodesmus martini	Lissodesmus martini	Lissodesmus martini	FALSE	Lissodesmus martini			Board Road, Mt Disappointment State Forest	Board Road, Mt Disappointment State Forest	Board Road - Mt Disappointment State Forest	-37.413	145.17			Spatially valid	-37.413	145.17		-37.413	145.17	-37.4125	145.1697	0	25m	0	0			2007	9	20	2007/09/20	2007/09/20	20	20	9	9	2007	2007
478293724	7dd0207e-56fe-4ff8-9078-f6df97dbab81		Lissodesmus martini	Lissodesmus martini	Lissodesmus martini	FALSE	Lissodesmus martini			Kinglake West	Kinglake West	Kinglake West	-37.474	145.233			Spatially valid	-37.474	145.233		-37.474	145.233	-37.4736	145.2328	0	25m	0	0			2007	9	20	2007/09/20	2007/09/20	20	20	9	9	2007	2007
478293728	32d276dc-6490-4e58-a5e6-1bc92b2ad84f		Victoriombrus seminudus	Victoriombrus seminudus	Victoriombrus seminudus	FALSE	Victoriombrus seminudus			Mount Donna Buang	Mount Donna Buang	Mt Donna Buang - 3300'	-37.7	145.7			Spatially valid	-37.7	145.7		-37.7	145.7	-37.7	145.6667	3	5km	5	-2			1966									1967	1966	MoA used end of period, aggregator used start
478293730	e2335a17-56ca-4fcb-81d4-4facd583b99a		Archicladosoma magnum	Archicladosoma magnum	Archicladosoma magnum	FALSE	Archicladosoma magnum			Cable Track, Tallarook State Forest	Cable Track, Tallarook State Forest	Cable Track - Tallarook State Forest	-37.177	145.18			Spatially valid	-37.177	145.18		-37.177	145.18	-37.1775	145.1797	0	50m	0	0			2007	9	19	2007/09/19	2007/09/19	19	19	9	9	2007	2007
478293732	be842545-1a0f-4b9e-8cb1-a5f757def817		Archicladosoma magnum	Archicladosoma magnum	Archicladosoma magnum	FALSE	Archicladosoma magnum			Rocky Creek Track, Tallarook State Forest	Rocky Creek Track, Tallarook State Forest	Rocky Creek Track - Tallarook State Forest	-37.183	145.178			Spatially valid	-37.183	145.178		-37.183	145.178	-37.1833	145.1778	0	25m	0	0			2007	9	19	2007/09/19	2007/09/19	19	19	9	9	2007	2007
478293734	fa417d7b-b4ba-42c6-a6ac-0b01d86a7c0d		Archicladosoma magnum	Archicladosoma magnum	Archicladosoma magnum	FALSE	Archicladosoma magnum			Horan Track, Tallarook State Forest	Horan Track, Tallarook State Forest	Horan Track - Tallarook State Forest	-37.192	145.181			Spatially valid	-37.192	145.181		-37.192	145.181	-37.1919	145.1808	0	25m	0	0			2007	9	19	2007/09/19	2007/09/19	19	19	9	9	2007	2007
478293736	e47c2c49-6476-4ee3-b3d0-8892b45cf56c		Archicladosoma magnum	Archicladosoma magnum	Archicladosoma magnum	FALSE	Archicladosoma magnum			Board Road, Mt Disappointment State Forest	Board Road, Mt Disappointment State Forest	Board Road - Mt Disappointment State Forest	-37.413	145.17			Spatially valid	-37.413	145.17		-37.413	145.17	-37.4125	145.1697	0	25m	0	0			2007	9	20	2007/09/20	2007/09/20	20	20	9	9	2007	2007
478293738	7aa45d11-3a34-4e63-b949-71b46f27708b		Hoplatessara pugiona	Hoplatessara pugiona	Hoplatessara pugiona	FALSE	Hoplatessara pugiona			Rocky Creek Track, Tallarook State Forest	Rocky Creek Track, Tallarook State Forest	Rocky Creek Track - Tallarook State Forest	-37.183	145.178			Spatially suspect	-37.183	145.178		-37.183	145.178	-37.1833	145.1778	0	25m	0	0			2007	9	19	2007/09/19	2007/09/19	19	19	9	9	2007	2007
478293740	da2198e2-decf-44a4-b63e-fcbded25d6e4		Hoplatessara pugiona	Hoplatessara pugiona	Hoplatessara pugiona	FALSE	Hoplatessara pugiona			Upper Sunday Creek Track, Mt Disappointment State Forest	Upper Sunday Creek Track, Mt Disappointment State Forest	Upper Sunday Creek Track - Mt Disappointment State Forest	-37.391	145.171			Spatially valid	-37.391	145.171		-37.391	145.171	-37.3914	145.1706	0	25m	0	0			2007	9	20	2007/09/20	2007/09/20	20	20	9	9	2007	2007
478293742	1e6149b3-09fc-49cf-a341-e03de94a4333		Hoplatessara pugiona	Hoplatessara pugiona	Hoplatessara pugiona	FALSE	Hoplatessara pugiona			Board Road, Mt Disappointment State Forest	Board Road, Mt Disappointment State Forest	Board Road - Mt Disappointment State Forest	-37.413	145.17			Spatially valid	-37.413	145.17		-37.413	145.17	-37.4125	145.1697	0	25m	0	0			2007	9	20	2007/09/20	2007/09/20	20	20	9	9	2007	2007
478293744	140f7f58-ce9e-40d3-9e52-eea860d7ec85		Hoplatessara pugiona	Hoplatessara pugiona	Hoplatessara pugiona	FALSE	Hoplatessara pugiona			Board Road, Mt Disappointment State Forest	Board Road, Mt Disappointment State Forest	Board Road - Mt Disappointment State Forest	-37.427	145.147			Spatially valid	-37.427	145.147		-37.427	145.147	-37.4269	145.1472	0	25m	0	0			2007	9	20	2007/09/20	2007/09/20	20	20	9	9	2007	2007
478293746	ca077fd2-8ef2-474b-96f6-daaf373546fc		Hoplatessara pugiona	Hoplatessara pugiona	Hoplatessara pugiona	FALSE	Hoplatessara pugiona			Flowerdale Road	Flowerdale Road	Flowerdale Road	-37.332	145.246			Spatially valid	-37.332	145.246		-37.332	145.246	-37.3322	145.2461	0	25m	0	0			2007	9	20	2007/09/20	2007/09/20	20	20	9	9	2007	2007
478293749	5a8294d5-4da9-4c39-b6d7-46402537bb08		Pogonosternum nigrovirgatum	Pogonosternum nigrovirgatum	Pogonosternum nigrovirgatum	FALSE	Pogonosternum nigrovirgatum			Potato Flats, Morwell National Park	Potato Flats, Morwell National Park	Potato Flats - Morwell National Park	-38.36	146.41			Spatially suspect	-38.36	146.41		-38.36	146.41	-38.3603	146.41	0	100m	0	0			2007	7	11	2007/07/11	2007/07/11	11	11	7	7	2007	2007
478293751	4fb03d99-9a13-4775-9982-1c948d58d90f		Somethus scopiferus	Somethus scopiferus	Somethus scopiferus	FALSE	Somethus scopiferus			Rennick State Forest	Rennick State Forest	Rennick State Forest	-37.849	141.015			Spatially valid	-37.849	141.015		-37.849	141.015	-37.8486	141.0147	0	25m	0	0			2007	7	9	2007/07/09	2007/07/09	9	9	7	7	2007	2007
478294086	6effad39-937f-432c-b358-a5eaff3ff98f		Gephyrodesmus cineraceus	Gephyrodesmus cineraceus	Gephyrodesmus cineraceus	FALSE	Gephyrodesmus cineraceus			Marriotts Creek	Marriotts Creek	Marriotts Creek	-37.19	148.89			Spatially valid	-37.19	148.89		-37.19	148.89	-37.19	148.89	0	1km	1	-1
478294087	f931da44-7f14-4c6f-83c4-fba825e21ccc		Gephyrodesmus cineraceus	Gephyrodesmus cineraceus	Gephyrodesmus cineraceus	FALSE	Gephyrodesmus cineraceus			Dyer Creek near Murrungowar	Dyer Creek near Murrungowar	Dyer Creek - near Murrungowar	-37.641	148.723			Spatially valid	-37.641	148.723		-37.641	148.723	-37.6406	148.7233	0	25m	0	0			2006	11	8	2006/11/08	2006/11/08	8	8	11	11	2006	2006
478294089	e47b7e4e-33dc-4554-be77-09c8ce20891f		Gephyrodesmus regilacus	Gephyrodesmus regilacus	Gephyrodesmus regilacus	FALSE	Gephyrodesmus regilacus			Belgrave West	Belgrave West	Belgrave West	-37.9	145.35			Spatially valid	-37.9	145.35		-37.9	145.35	-37.9	145.3333	1	10km	10	-9			1930	11						11	11	1930	1930
478294091	25d7fd23-baca-48a5-b07a-22bd89793233		Gephyrodesmus regilacus	Gephyrodesmus regilacus	Gephyrodesmus regilacus	FALSE	Gephyrodesmus regilacus			Belgrave West	Belgrave West	Belgrave West	-37.9	145.35			Spatially valid	-37.9	145.35		-37.9	145.35	-37.9	145.3333	1	10km	10	-9			1930	11						11	11	1930	1930
478294093	9379f6b4-c440-4056-a55c-07cb8c9c8625		Gephyrodesmus regilacus	Gephyrodesmus regilacus	Gephyrodesmus regilacus	FALSE	Gephyrodesmus regilacus			Kinglake National Park	Kinglake National Park	Kinglake National Park	-37.57	145.33			Spatially valid	-37.57	145.33		-37.57	145.33	-37.5667	145.3333	0	10km	10	-10			1983	10	28	1983/10/28	1983/10/28	28	28	10	10	1983	1983
478294094	1b143d9f-cc03-4dfa-9b60-2a59586d8c8e		Gephyrodesmus regilacus	Gephyrodesmus regilacus	Gephyrodesmus regilacus	FALSE	Gephyrodesmus regilacus			Board Road, Mt Disappointment State Forest	Board Road, Mt Disappointment State Forest	Board Road - Mt Disappointment State Forest	-37.4269	145.1472			Spatially valid	-37.4269	145.1472		-37.4269	145.1472	-37.4269	145.1472	0	25m	0	0			2007	9	20	2007/09/20	2007/09/20	20	20	9	9	2007	2007
478294097	15ac8b37-f1f4-4f5b-9cee-f8a80f36f1f9		Gephyrodesmus regilacus	Gephyrodesmus regilacus	Gephyrodesmus regilacus	FALSE	Gephyrodesmus regilacus			Board Road, Mt Disappointment State Forest	Board Road, Mt Disappointment State Forest	Board Road - Mt Disappointment State Forest	-37.4269	145.1472			Spatially valid	-37.4269	145.1472		-37.4269	145.1472	-37.4269	145.1472	0	25m	0	0			2007	9	20	2007/09/20	2007/09/20	20	20	9	9	2007	2007
478294099	dd17b054-5cf4-4cf9-ad39-544bc3a9e93c		Gephyrodesmus regilacus	Gephyrodesmus regilacus	Gephyrodesmus regilacus	FALSE	Gephyrodesmus regilacus			Board Road, Mt Disappointment State Forest	Board Road, Mt Disappointment State Forest	Board Road - Mt Disappointment State Forest	-37.4269	145.1472			Spatially valid	-37.4269	145.1472		-37.4269	145.1472	-37.4269	145.1472	0	25m	0	0			2007	9	20	2007/09/20	2007/09/20	20	20	9	9	2007	2007
478294101	fa04f851-76d6-40b6-8b08-9132f9d0c083		Lissodesmus grampianensis	Lissodesmus grampianensis	Lissodesmus grampianensis	FALSE	Lissodesmus grampianensis			Dairy Creek, Grampians National Park	Dairy Creek, Grampians National Park	Dairy Creek	-37.1836	142.5083			Spatially valid	-37.1836	142.5083		-37.1836	142.5083	-37.1836	142.5083	0	25m	0	0			2005	10	4	2005/10/04	2005/10/04	4	4	10	10	2005	2005
478294102	dacc8e90-84a5-4a2e-93fa-79c357018c60		Lissodesmus grampianensis	Lissodesmus grampianensis	Lissodesmus grampianensis	FALSE	Lissodesmus grampianensis			Stony Creek, Grampians National Park	Stony Creek, Grampians National Park	Stony Creek	-37.1489	142.475			Spatially valid	-37.1489	142.475		-37.1489	142.475	-37.1489	142.475	0	25m	0	0			2005	10	4	2005/10/04	2005/10/04	4	4	10	10	2005	2005
478294103	9bde4f40-f4a9-49c1-8898-1e077528ebdc		Lissodesmus grampianensis	Lissodesmus grampianensis	Lissodesmus grampianensis	FALSE	Lissodesmus grampianensis			Stony Creek, Grampians National Park	Stony Creek, Grampians National Park	Stony Creek	-37.1489	142.475			Spatially valid	-37.1489	142.475		-37.1489	142.475	-37.1489	142.475	0	25m	0	0			2005	10	4	2005/10/04	2005/10/04	4	4	10	10	2005	2005
478294105	c8632778-63b7-4dfb-aafa-0ccdbfc82696		Lissodesmus grampianensis	Lissodesmus grampianensis	Lissodesmus grampianensis	FALSE	Lissodesmus grampianensis			Wonderland, Grampians National Park	Wonderland, Grampians National Park	Wonderland	-37.1456	142.5025			Spatially valid	-37.1456	142.5025		-37.1456	142.5025	-37.1456	142.5025	0	25m	0	0			2005	10	6	2005/10/06	2005/10/06	6	6	10	10	2005	2005
478294106	b28cfbd7-fdb3-41eb-a970-173b67e0030e		Lissodesmus grampianensis	Lissodesmus grampianensis	Lissodesmus grampianensis	FALSE	Lissodesmus grampianensis			Wonderland, Grampians National Park	Wonderland, Grampians National Park	Wonderland	-37.1456	142.5025			Spatially valid	-37.1456	142.5025		-37.1456	142.5025	-37.1456	142.5025	0	25m	0	0			2005	10	6	2005/10/06	2005/10/06	6	6	10	10	2005	2005
478294108	8c9ae1d5-99ca-482a-a08f-1bb93bbc09f2		Lissodesmus grampianensis	Lissodesmus grampianensis	Lissodesmus grampianensis	FALSE	Lissodesmus grampianensis			Stony Creek, Grampians National Park	Stony Creek, Grampians National Park	Stony Creek	-37.1489	142.475			Spatially valid	-37.1489	142.475		-37.1489	142.475	-37.1489	142.475	0	25m	0	0			2005	11	12	2005/11/12	2005/11/12	12	12	11	11	2005	2005
478294110	c2786aa2-0dc6-4877-b4f1-10b3fdb1d7a3		Lissodesmus grampianensis	Lissodesmus grampianensis	Lissodesmus grampianensis	FALSE	Lissodesmus grampianensis			Stony Creek, Grampians National Park	Stony Creek, Grampians National Park	Stony Creek	-37.1489	142.475			Spatially valid	-37.1489	142.475		-37.1489	142.475	-37.1489	142.475	0	25m	0	0			2005	11	12	2005/11/12	2005/11/12	12	12	11	11	2005	2005
478294111	e0e82b97-6606-4e94-8ba1-29fd6be5e383		Lissodesmus grampianensis	Lissodesmus grampianensis	Lissodesmus grampianensis	FALSE	Lissodesmus grampianensis			Stony Creek, Grampians National Park	Stony Creek, Grampians National Park	Stony Creek	-37.1489	142.475			Spatially valid	-37.1489	142.475		-37.1489	142.475	-37.1489	142.475	0	25m	0	0			2005	11	12	2005/11/12	2005/11/12	12	12	11	11	2005	2005
478294114	ae918df3-6f5b-450f-9674-97bb00a8ade2		Lissodesmus grampianensis	Lissodesmus grampianensis	Lissodesmus grampianensis	FALSE	Lissodesmus grampianensis			Stony Creek, Grampians National Park	Stony Creek, Grampians National Park	Stony Creek	-37.1489	142.475			Spatially valid	-37.1489	142.475		-37.1489	142.475	-37.1489	142.475	0	25m	0	0			2005	11	12	2005/11/12	2005/11/12	12	12	11	11	2005	2005
478294116	97f991c8-3612-4b77-bf79-1d1aff51c8b8		Lissodesmus grampianensis	Lissodesmus grampianensis	Lissodesmus grampianensis	FALSE	Lissodesmus grampianensis			Stony Creek, Grampians National Park	Stony Creek, Grampians National Park	Stony Creek	-37.1489	142.475			Spatially valid	-37.1489	142.475		-37.1489	142.475	-37.1489	142.475	0	25m	0	0			2005	11	12	2005/11/12	2005/11/12	12	12	11	11	2005	2005
478294117	e71a1545-64b3-4b6c-87f3-7e247fa2719b		Lissodesmus grampianensis	Lissodesmus grampianensis	Lissodesmus grampianensis	FALSE	Lissodesmus grampianensis			Stony Creek, Grampians National Park	Stony Creek, Grampians National Park	Stony Creek	-37.1489	142.475			Spatially valid	-37.1489	142.475		-37.1489	142.475	-37.1489	142.475	0	25m	0	0			2005	11	12	2005/11/12	2005/11/12	12	12	11	11	2005	2005
478294119	00c84e88-4024-441e-815f-1adf9c1100cf		Lissodesmus grampianensis	Lissodesmus grampianensis	Lissodesmus grampianensis	FALSE	Lissodesmus grampianensis			Stony Creek, Grampians National Park	Stony Creek, Grampians National Park	Stony Creek	-37.1489	142.475			Spatially valid	-37.1489	142.475		-37.1489	142.475	-37.1489	142.475	0	25m	0	0			2005	11	12	2005/11/12	2005/11/12	12	12	11	11	2005	2005
478294120	31bd9da5-a4fc-49f6-842c-33705e1bdae1		Lissodesmus grampianensis	Lissodesmus grampianensis	Lissodesmus grampianensis	FALSE	Lissodesmus grampianensis			Stony Creek, Grampians National Park	Stony Creek, Grampians National Park	Stony Creek	-37.1489	142.475			Spatially valid	-37.1489	142.475		-37.1489	142.475	-37.1489	142.475	0	25m	0	0			2005	11	12	2005/11/12	2005/11/12	12	12	11	11	2005	2005
478294122	674fab9b-e2e2-4935-bf92-7c5e55f155c2		Orthorhachis durabilis	Orthorhachis durabilis	Orthorhachis durabilis	FALSE	Orthorhachis durabilis			Near Trafalgar	Near Trafalgar	near Trafalgar - Gippsland	-38.2	146.2			Spatially valid	-38.2	146.2		-38.2	146.2	-38.2	146.15	4	5km	5	-1			1890	8						8	8	1890	1890
478294123	7a563ef2-4c58-4740-b21c-373ed3771c66		Orthorhachis durabilis	Orthorhachis durabilis	Orthorhachis durabilis	FALSE	Orthorhachis durabilis			Thorpdale	Thorpdale	Thorpdale	-38.3	146.2			Spatially valid	-38.3	146.2		-38.3	146.2	-38.2833	146.1667	4	5km	5	-1			1899	4	1	1899/04/01	1899/04/01	1	1	4	4	1899	1899
478294125	0f75347d-aa7f-4cbf-b34f-6c71ea7ee67a		Orthorhachis durabilis	Orthorhachis durabilis	Orthorhachis durabilis	FALSE	Orthorhachis durabilis			Wombargo Creek, Rockbank, Black Mountain {Rockbank lat long}	Wombargo Creek, Rockbank, Black Mountain {Rockbank lat long}	Wombargo Creek - Rockbank - Black Mountain	-37.7	144.7			Spatially suspect	-37.7	144.7		-37.7	144.7	-36.9667	148.2	318	5km	5	313	incorrect georeference	provider agreed, improved MoA georeference	1947	4	30	1947/04/30	1947/04/30	30	30	4	4	1947	1947
478294126	8dd7d049-139c-4585-93da-6d0cb1e76b09		Orthorhachis durabilis	Orthorhachis durabilis	Orthorhachis durabilis	FALSE	Orthorhachis durabilis			3.8 miles E of turn off on Benambra - Guggan Buggan Road	3.8 miles E of turn off on Benambra - Guggan Buggan Road	3.8 miles E of turnoff on Benambra - Suggan Buggan Road	-37	147.8			Spatially suspect	-37	147.8		-37	147.8	-37	148.2333	38	1km	1	37	incorrect georeference	provider agreed, improved MoA georeference
478294129	0b494538-3474-44b9-9566-0d2ebc145ca4		Orthorhachis durabilis	Orthorhachis durabilis	Orthorhachis durabilis	FALSE	Orthorhachis durabilis			2.3 miles from Suggan-Buggan Benambra Road {Benambra lat long}	2.3 miles from Suggan-Buggan Benambra Road {Benambra lat long}	2.3 miles from Suggan-Buggan Benambra Road	-37	147.7			Spatially suspect	-37	147.7		-37	147.7	-36.95	148.2333	47	1km	1	46	incorrect georeference	provider agreed, improved MoA georeference
478294131	97bd32a5-f344-4f6d-96a9-9d9765cd8959		Orthorhachis durabilis	Orthorhachis durabilis	Orthorhachis durabilis	FALSE	Orthorhachis durabilis			Cobbannah Creek	Cobbannah Creek	Cobbannah Creek	-37.6367	147.2358			Spatially valid	-37.6367	147.2358		-37.6367	147.2358	-37.6367	147.2358	0	25m	0	0			2004	11	25	2004/11/25	2004/11/25	25	25	11	11	2004	2004
478294132	3dee2e82-d70d-4679-893e-d12c3cb060c8		Orthorhachis durabilis	Orthorhachis durabilis	Orthorhachis durabilis	FALSE	Orthorhachis durabilis			Cobbannah Creek	Cobbannah Creek	Cobbannah Creek	-37.6367	147.2358			Spatially valid	-37.6367	147.2358		-37.6367	147.2358	-37.6367	147.2358	0	25m	0	0			2004	11	25	2004/11/25	2004/11/25	25	25	11	11	2004	2004
478294134	caec3d67-11e2-4d03-a535-101d4f6ac9fc		Orthorhachis durabilis	Orthorhachis durabilis	Orthorhachis durabilis	FALSE	Orthorhachis durabilis			Cobbannah Creek	Cobbannah Creek	Cobbannah Creek	-37.6367	147.2358			Spatially valid	-37.6367	147.2358		-37.6367	147.2358	-37.6367	147.2358	0	25m	0	0			2004	11	25	2004/11/25	2004/11/25	25	25	11	11	2004	2004
478294135	1128af55-fcb1-46bf-82cb-f1f0a77edf41		Orthorhachis durabilis	Orthorhachis durabilis	Orthorhachis durabilis	FALSE	Orthorhachis durabilis			Cobbannah Creek	Cobbannah Creek	Cobbannah Creek	-37.6367	147.2358			Spatially valid	-37.6367	147.2358		-37.6367	147.2358	-37.6367	147.2358	0	25m	0	0			2004	11	25	2004/11/25	2004/11/25	25	25	11	11	2004	2004
478294137	f4e66410-ebe4-4340-a280-2570eaec9899		Orthorhachis durabilis	Orthorhachis durabilis	Orthorhachis durabilis	FALSE	Orthorhachis durabilis			Cobbannah Creek	Cobbannah Creek	Cobbannah Creek	-37.6367	147.2358			Spatially valid	-37.6367	147.2358		-37.6367	147.2358	-37.6367	147.2358	0	25m	0	0			2004	11	25	2004/11/25	2004/11/25	25	25	11	11	2004	2004
478294138	2a11e9f3-ca3e-40a6-99df-28376c7382a2		Orthorhachis durabilis	Orthorhachis durabilis	Orthorhachis durabilis	FALSE	Orthorhachis durabilis			Cobbannah Creek	Cobbannah Creek	Cobbannah Creek	-37.6367	147.2358			Spatially valid	-37.6367	147.2358		-37.6367	147.2358	-37.6367	147.2358	0	25m	0	0			2004	11	25	2004/11/25	2004/11/25	25	25	11	11	2004	2004
478294140	4485fe79-f91b-4095-ba43-e14213c56951		Orthorhachis durabilis	Orthorhachis durabilis	Orthorhachis durabilis	FALSE	Orthorhachis durabilis			Slippery Hill, N of Dargo	Slippery Hill, N of Dargo	Slippery Hill - N of Dargo	-37.38472222	147.215			Spatially valid	-37.384724	147.215		-37.3847	147.215	-37.3847	147.215	0	25m	0	0			2004	11	25	2004/11/25	2004/11/25	25	25	11	11	2004	2004
478294141	d35c5c58-5a85-4919-96cc-de65e3e5b30b		Orthorhachis durabilis	Orthorhachis durabilis	Orthorhachis durabilis	FALSE	Orthorhachis durabilis			Mt Buller, near sewage plant {Mount Buller lat/long}	Mt Buller, near sewage plant {Mount Buller lat/long}	Mt Buller - near sewage plant	-37.149	146.457			Spatially suspect	-37.149	146.457		-37.149	146.457	-37.1489	146.4575	0	100m	0	0			2005	1	1	2005/01/01	2005/01/01	1	1	1	1	2005	2005
478294144	b3c72432-f676-4d15-84c8-47a881e15e75		Orthorhachis durabilis	Orthorhachis durabilis	Orthorhachis durabilis	FALSE	Orthorhachis durabilis			Uralla Nature Reserve, Trafalgar	Uralla Nature Reserve, Trafalgar	Uralla Nature Reserve - Trafalgar	-38.227	146.148			Spatially valid	-38.227	146.148		-38.227	146.148	-38.2267	146.1481	0	25m	0	0			2005	4	19	2005/04/19	2005/04/19	19	19	4	4	2005	2005
478294146	59679b3f-a2a8-4311-8214-cc7461c861c5		Orthorhachis durabilis	Orthorhachis durabilis	Orthorhachis durabilis	FALSE	Orthorhachis durabilis			Loch Springs property, Trafalgar	Loch Springs property, Trafalgar	on 'Loch Springs' property - Trafalgar	-38.227	146.149			Spatially valid	-38.227	146.149		-38.227	146.149	-38.2272	146.1486	0	25m	0	0			2005	4	19	2005/04/19	2005/04/19	19	19	4	4	2005	2005
478294147	316515dd-acef-4ec5-aafc-4cd51750d5c3		Orthorhachis durabilis	Orthorhachis durabilis	Orthorhachis durabilis	FALSE	Orthorhachis durabilis			Darlimurla	Darlimurla	Darlimurla	-38.366	146.185			Spatially valid	-38.366	146.185		-38.366	146.185	-38.3661	146.1847	0	25m	0	0			2005	8	1	2005/08/01	2005/08/01	1	1	8	8	2005	2005
478294148	aaf02f23-0042-4692-b144-973d8a628495		Orthorhachis durabilis	Orthorhachis durabilis	Orthorhachis durabilis	FALSE	Orthorhachis durabilis			Uralla Nature Reserve, Trafalgar	Uralla Nature Reserve, Trafalgar	Uralla Nature Reserve	-38.2319	146.1444			Spatially valid	-38.2319	146.1444		-38.2319	146.1444	-38.2319	146.1444	0	25m	0	0			2005	8	2	2005/08/02	2005/08/02	2	2	8	8	2005	2005
478294150	8353e5d5-8cdc-43dc-b0cb-4dd54bd25804		Orthorhachis durabilis	Orthorhachis durabilis	Orthorhachis durabilis	FALSE	Orthorhachis durabilis			Uralla Nature Reserve, Trafalgar	Uralla Nature Reserve, Trafalgar	Uralla Nature Reserve	-38.2319	146.1444			Spatially valid	-38.2319	146.1444		-38.2319	146.1444	-38.2319	146.1444	0	25m	0	0			2005	8	2	2005/08/02	2005/08/02	2	2	8	8	2005	2005
478294152	8296b1ef-89d3-470b-b640-45b8e6f43d7b		Orthorhachis durabilis	Orthorhachis durabilis	Orthorhachis durabilis	FALSE	Orthorhachis durabilis			Uralla Nature Reserve, Trafalgar	Uralla Nature Reserve, Trafalgar	Uralla Nature Reserve	-38.2319	146.1444			Spatially valid	-38.2319	146.1444		-38.2319	146.1444	-38.2319	146.1444	0	25m	0	0			2005	8	2	2005/08/02	2005/08/02	2	2	8	8	2005	2005
478294153	6182c30b-b98b-443e-8cb4-1ec5451ee7cf		Orthorhachis durabilis	Orthorhachis durabilis	Orthorhachis durabilis	FALSE	Orthorhachis durabilis			Uralla Nature Reserve, Trafalgar	Uralla Nature Reserve, Trafalgar	Uralla Nature Reserve	-38.2319	146.1444			Spatially valid	-38.2319	146.1444		-38.2319	146.1444	-38.2319	146.1444	0	25m	0	0			2005	8	2	2005/08/02	2005/08/02	2	2	8	8	2005	2005
478294154	64d34b49-972d-41b2-b7b6-a7f71ab65d9e		Orthorhachis durabilis	Orthorhachis durabilis	Orthorhachis durabilis	FALSE	Orthorhachis durabilis			Uralla Nature Reserve, Trafalgar	Uralla Nature Reserve, Trafalgar	Uralla Nature Reserve	-38.2319	146.1444			Spatially valid	-38.2319	146.1444		-38.2319	146.1444	-38.2319	146.1444	0	25m	0	0			2005	8	2	2005/08/02	2005/08/02	2	2	8	8	2005	2005
478294156	0b57ccdb-1b74-4bab-8adb-f9a254d56027		Orthorhachis durabilis	Orthorhachis durabilis	Orthorhachis durabilis	FALSE	Orthorhachis durabilis			Uralla Nature Reserve, Trafalgar	Uralla Nature Reserve, Trafalgar	Uralla Nature Reserve	-38.2319	146.1444			Spatially valid	-38.2319	146.1444		-38.2319	146.1444	-38.2319	146.1444	0	25m	0	0			2005	8	2	2005/08/02	2005/08/02	2	2	8	8	2005	2005
478294157	d0f7735c-9e7e-4222-a4c8-452526134a58		Orthorhachis durabilis	Orthorhachis durabilis	Orthorhachis durabilis	FALSE	Orthorhachis durabilis			Sunny Creek at Yarragon South	Sunny Creek at Yarragon South	Sunny Creek feeder stream	-38.248	146.092			Spatially valid	-38.248	146.092		-38.248	146.092	-38.2483	146.0919	0	25m	0	0			2005	8	3	2005/08/03	2005/08/03	3	3	8	8	2005	2005
478294161	c8d0e60b-8cf9-43db-9dd7-af4f2203f4a4		Orthorhachis durabilis	Orthorhachis durabilis	Orthorhachis durabilis	FALSE	Orthorhachis durabilis			Trafalgar East	Trafalgar East	Trafalgar East	-38.215	146.209			Spatially valid	-38.215	146.209		-38.215	146.209	-38.215	146.2089	0	25m	0	0			2005	8	4	2005/08/04	2005/08/04	4	4	8	8	2005	2005
478294162	b1a1f22a-86f1-4d30-be6f-e74c5dbbb4b4		Orthorhachis durabilis	Orthorhachis durabilis	Orthorhachis durabilis	FALSE	Orthorhachis durabilis			Yarragon South	Yarragon South	Yarragon South	-38.237222	145.981667			Spatially valid	-38.23722	145.98167		-38.2372	145.9817	-38.2517	146.1064	11	100m	0	11	incorrect georeference	provider agreed with correction	2006	4	21	2006/04/21	2006/04/21	21	21	4	4	2006	2006
478294163	93720d61-bc6e-42ed-80fd-b925ea226976		Orthorhachis durabilis	Orthorhachis durabilis	Orthorhachis durabilis	FALSE	Orthorhachis durabilis			Buldah Gap Road, S of Buldah	Buldah Gap Road, S of Buldah	Buldah Gap Road - S of Buldah	-37.3069	149.1658			Spatially suspect	-37.3069	149.1658		-37.3069	149.1658	-37.3069	149.1658	0	25m	0	0			2006	11	10	2006/11/10	2006/11/10	10	10	11	11	2006	2006
478294165	ab61a629-88ff-4546-8c0d-3b8e0011e60a		Orthorhachis durabilis	Orthorhachis durabilis	Orthorhachis durabilis	FALSE	Orthorhachis durabilis			Buldah Gap Road, S of Buldah	Buldah Gap Road, S of Buldah	Buldah Gap Road - S of Buldah	-37.3069	149.1658			Spatially suspect	-37.3069	149.1658		-37.3069	149.1658	-37.3069	149.1658	0	25m	0	0			2006	11	10	2006/11/10	2006/11/10	10	10	11	11	2006	2006
478294166	06cd6f1d-e247-41e7-86fd-06a00ab99013		Orthorhachis durabilis	Orthorhachis durabilis	Orthorhachis durabilis	FALSE	Orthorhachis durabilis			Buldah Gap Road, S of Buldah	Buldah Gap Road, S of Buldah	Buldah Gap Road - S of Buldah	-37.3069	149.1658			Spatially suspect	-37.3069	149.1658		-37.3069	149.1658	-37.3069	149.1658	0	25m	0	0			2006	11	10	2006/11/10	2006/11/10	10	10	11	11	2006	2006
478294168	8dadbd05-8184-48df-84e4-852d913be844		Orthorhachis durabilis	Orthorhachis durabilis	Orthorhachis durabilis	FALSE	Orthorhachis durabilis			Buldah Gap Road, S of Buldah	Buldah Gap Road, S of Buldah	Buldah Gap Road - S of Buldah	-37.3069	149.1658			Spatially suspect	-37.3069	149.1658		-37.3069	149.1658	-37.3069	149.1658	0	25m	0	0			2006	11	10	2006/11/10	2006/11/10	10	10	11	11	2006	2006
478294169	7a8940fa-bea5-470e-8396-e1a6ad45c041		Orthorhachis durabilis	Orthorhachis durabilis	Orthorhachis durabilis	FALSE	Orthorhachis durabilis			Nadgee State Forest, S of Eden	Nadgee State Forest, S of Eden	Nadgee State Forest - S of Eden	-37.295	149.822			Spatially suspect	-37.295	149.822		-37.295	149.822	-37.295	149.8225	0	25m	0	0			2006	11	12	2006/11/12	2006/11/12	12	12	11	11	2006	2006
478294171	c16b227d-4b19-4a48-81e1-7270ce69a433		Orthorhachis durabilis	Orthorhachis durabilis	Orthorhachis durabilis	FALSE	Orthorhachis durabilis			Board Road, Mt Disappointment State Forest	Board Road, Mt Disappointment State Forest	Board Road - Mt Disappointment State Forest	-37.427	145.147			Spatially valid	-37.427	145.147		-37.427	145.147	-37.4269	145.1472	0	25m	0	0			2007	9	20	2007/09/20	2007/09/20	20	20	9	9	2007	2007
478294173	9f7e8f17-f9ba-494d-9d4e-b6078ab3edaa		Orthorhachis inflata	Orthorhachis inflata	Orthorhachis inflata	FALSE	Orthorhachis inflata			Barrington Tops	Barrington Tops	Barrington Tops	-31.98	151.45			Spatially valid	-31.98	151.45		-31.98	151.45	-31.9833	151.45	0	10km	10	-10			1926	1						1	1	1926	1926
478294175	405cf3d1-00a4-4ba0-b028-d887e2787539		Orthorhachis oresbia	Orthorhachis oresbia	Orthorhachis oresbia	FALSE	Orthorhachis oresbia			The Big Culvert, 2.5km ENE of Mt. Observation	The Big Culvert, 2.5km ENE of Mt. Observation	The Big Culvert - 2.5 km ENE of Mt Observation	-37.56	145.8708			Spatially valid	-37.56	145.8708		-37.56	145.8708	-37.56	145.8708	0	100m	0	0			1995	10	26	1995/10/26	1995/10/26	28	26	12	10	1995	1995	MoA used end of period, aggregator used start
478294177	942bd38c-3310-4d44-9b50-24a612f9b352		Orthorhachis vinnula	Orthorhachis vinnula	Orthorhachis vinnula	FALSE	Orthorhachis vinnula			Bennison Plains	Bennison Plains	Bennison Plains	-37.3869	146.7289			Spatially valid	-37.3869	146.7289		-37.3869	146.7289	-37.4703	146.7289	9	25m	0	9	Incorrect georeference; I supplied the wrong georeference to the provider!	provider agreed to correction	2008	4	21	2008/04/21	2008/04/21	21	21	4	4	2008	2008
478294179	f0fcd007-b57f-4934-a4d7-cb68bbb69766		Orthorhachis vinnula	Orthorhachis vinnula	Orthorhachis vinnula	FALSE	Orthorhachis vinnula			Bennison Plains	Bennison Plains	Bennison Plains	-37.3869	146.7289			Spatially valid	-37.3869	146.7289		-37.3869	146.7289	-37.4703	146.7289	9	25m	0	9	Incorrect georeference; I supplied the wrong georeference to the provider!	provider agreed to correction	2008	4	21	2008/04/21	2008/04/21	21	21	4	4	2008	2008
478294180	1c2b861d-78a1-4c34-b502-db92c0e2df8c		Orthorhachis vinnula	Orthorhachis vinnula	Orthorhachis vinnula	FALSE	Orthorhachis vinnula			Bennison Plains	Bennison Plains	Bennison Plains	-37.3869	146.7289			Spatially valid	-37.3869	146.7289		-37.3869	146.7289	-37.4703	146.7289	9	25m	0	9	Incorrect georeference; I supplied the wrong georeference to the provider!	provider agreed to correction	2008	4	21	2008/04/21	2008/04/21	21	21	4	4	2008	2008
478294182	15c3240f-edaf-4e5f-87e7-fc50af46b344		Orthorhachis vinnula	Orthorhachis vinnula	Orthorhachis vinnula	FALSE	Orthorhachis vinnula			Bennison Plains	Bennison Plains	Bennison Plains	-37.3869	146.7289			Spatially valid	-37.3869	146.7289		-37.3869	146.7289	-37.4703	146.7289	9	25m	0	9	Incorrect georeference; I supplied the wrong georeference to the provider!	provider agreed to correction	2008	4	21	2008/04/21	2008/04/21	21	21	4	4	2008	2008
478294184	1de2f982-3732-4ac0-982a-eca9feb17bfc		Orthorhachis vinnula	Orthorhachis vinnula	Orthorhachis vinnula	FALSE	Orthorhachis vinnula			Bennison Plains	Bennison Plains	Bennison Plains	-37.3869	146.7289			Spatially valid	-37.3869	146.7289		-37.3869	146.7289	-37.4703	146.7289	9	25m	0	9	Incorrect georeference; I supplied the wrong georeference to the provider!	provider agreed to correction	2008	4	21	2008/04/21	2008/04/21	21	21	4	4	2008	2008
478294185	707d2c41-1289-40fc-ad56-e2194bf54735		Orthorhachis vinnula	Orthorhachis vinnula	Orthorhachis vinnula	FALSE	Orthorhachis vinnula			Bennison Plains	Bennison Plains	Bennison Plains	-37.3869	146.7289			Spatially valid	-37.3869	146.7289		-37.3869	146.7289	-37.4703	146.7289	9	25m	0	9	Incorrect georeference; I supplied the wrong georeference to the provider!	provider agreed to correction	2008	4	21	2008/04/21	2008/04/21	21	21	4	4	2008	2008
478294187	0fc51550-ca77-4a61-a6bc-e99c4589c6c4		Orthorhachis vinnula	Orthorhachis vinnula	Orthorhachis vinnula	FALSE	Orthorhachis vinnula			Bennison Plains	Bennison Plains	Bennison Plains	-37.3869	146.7289			Spatially valid	-37.3869	146.7289		-37.3869	146.7289	-37.4703	146.7289	9	25m	0	9	Incorrect georeference; I supplied the wrong georeference to the provider!	provider agreed to correction	2008	4	21	2008/04/21	2008/04/21	21	21	4	4	2008	2008
478294189	6b7e70a3-7b1b-497b-a8a4-be1d1fc58f63		Orthorhachis vinnula	Orthorhachis vinnula	Orthorhachis vinnula	FALSE	Orthorhachis vinnula			Bennison Plains	Bennison Plains	Bennison Plains	-37.3869	146.7289			Spatially valid	-37.3869	146.7289		-37.3869	146.7289	-37.4703	146.7289	9	25m	0	9	Incorrect georeference; I supplied the wrong georeference to the provider!	provider agreed to correction	2008	4	21	2008/04/21	2008/04/21	21	21	4	4	2008	2008
478294190	a97bdd93-695a-418e-89eb-a1fe46914b0b		Orthorhachis vinnula	Orthorhachis vinnula	Orthorhachis vinnula	FALSE	Orthorhachis vinnula			Bennison Plains	Bennison Plains	Bennison Plains	-37.3869	146.7289			Spatially valid	-37.3869	146.7289		-37.3869	146.7289	-37.4703	146.7289	9	25m	0	9	Incorrect georeference; I supplied the wrong georeference to the provider!	provider agreed to correction	2008	4	21	2008/04/21	2008/04/21	21	21	4	4	2008	2008
478294192	637a1709-670a-4ec4-9f90-23c63e0a398e		Orthorhachis vinnula	Orthorhachis vinnula	Orthorhachis vinnula	FALSE	Orthorhachis vinnula			Bennison Plains	Bennison Plains	Bennison Plains	-37.3869	146.7289			Spatially valid	-37.3869	146.7289		-37.3869	146.7289	-37.4703	146.7289	9	25m	0	9	Incorrect georeference; I supplied the wrong georeference to the provider!	provider agreed to correction	2008	4	21	2008/04/21	2008/04/21	21	21	4	4	2008	2008
478294197	77db1a72-3d8a-43a3-b355-838e71d4d1f8		Orthorhachis vinnula	Orthorhachis vinnula	Orthorhachis vinnula	FALSE	Orthorhachis vinnula			Bennison Plains	Bennison Plains	Bennison Plains	-37.3869	146.7289			Spatially valid	-37.3869	146.7289		-37.3869	146.7289	-37.4703	146.7289	9	25m	0	9	Incorrect georeference; I supplied the wrong georeference to the provider!	provider agreed to correction	2008	4	21	2008/04/21	2008/04/21	21	21	4	4	2008	2008
478294199	dc70014d-ada2-45e4-a488-61b95a49e399		Orthorhachis vinnula	Orthorhachis vinnula	Orthorhachis vinnula	FALSE	Orthorhachis vinnula			Bennison Plains	Bennison Plains	Bennison Plains	-37.3869	146.7289			Spatially valid	-37.3869	146.7289		-37.3869	146.7289	-37.4703	146.7289	9	25m	0	9	Incorrect georeference; I supplied the wrong georeference to the provider!	provider agreed to correction	2008	4	21	2008/04/21	2008/04/21	21	21	4	4	2008	2008
478294200	662fb0da-1eb1-4fcd-9aa6-ba72d5078aaa		Orthorhachis vinnula	Orthorhachis vinnula	Orthorhachis vinnula	FALSE	Orthorhachis vinnula			Bennison Plains	Bennison Plains	Bennison Plains	-37.3869	146.7289			Spatially valid	-37.3869	146.7289		-37.3869	146.7289	-37.4703	146.7289	9	25m	0	9	Incorrect georeference; I supplied the wrong georeference to the provider!	provider agreed to correction	2008	4	21	2008/04/21	2008/04/21	21	21	4	4	2008	2008
478294202	23d4740f-9b5e-47e4-954e-5d4edbbb576a		Orthorhachis vinnula	Orthorhachis vinnula	Orthorhachis vinnula	FALSE	Orthorhachis vinnula			Bennison Plains	Bennison Plains	Bennison Plains	-37.3869	146.7289			Spatially valid	-37.3869	146.7289		-37.3869	146.7289	-37.4703	146.7289	9	25m	0	9	Incorrect georeference; I supplied the wrong georeference to the provider!	provider agreed to correction	2008	4	21	2008/04/21	2008/04/21	21	21	4	4	2008	2008
478294204	10912650-b2fb-4d3d-bd2d-5f00e0dce197		Orthorhachis vinnula	Orthorhachis vinnula	Orthorhachis vinnula	FALSE	Orthorhachis vinnula			Bennison Plains	Bennison Plains	Bennison Plains	-37.3869	146.7289			Spatially valid	-37.3869	146.7289		-37.3869	146.7289	-37.4703	146.7289	9	25m	0	9	Incorrect georeference; I supplied the wrong georeference to the provider!	provider agreed to correction	2008	4	21	2008/04/21	2008/04/21	21	21	4	4	2008	2008
478294205	bbc112c1-98a8-43d9-877b-ae9a476e22bc		Notodesmus scotius	Notodesmus scotius	Notodesmus scotius	FALSE	Notodesmus scotius			Crookes Creek Holey Plains SP	Crookes Creek Holey Plains SP	Crookes Creek - Holey Plains State Park	-38.218	146.881			Spatially valid	-38.218	146.881		-38.218	146.881	-38.2178	146.8814	0	100m	0	0			2008	4	20	2008/04/20	2008/04/20	20	20	4	4	2008	2008
478294215	b3698d77-6fa4-41f2-a1a0-34f574e19cd6		Pogonosternum adrianae	Pogonosternum adrianae	Pogonosternum adrianae	FALSE	Pogonosternum adrianae			SW Bennison Plains	SW Bennison Plains	SW of Bennison Plains	-37.492	146.7			Spatially valid	-37.492	146.7		-37.492	146.7	-37.4922	146.7	0	25m	0	0			2008	4	21	2008/04/21	2008/04/21	21	21	4	4	2008	2008
478299179	2b3dda5c-a22d-49b4-b394-6fbc732e50b2		Australeuma gladifer	Australeuma gladifer	Australeuma gladifer	FALSE	Australeuma gladifer			Mt Donna Buang	Mt Donna Buang	Mt Donna Buang - 3300'	-37.7	145.68			Spatially valid	-37.7	145.68		-37.7	145.68	-37.7	145.6667	1	5km	5	-4												1967
478299181	339aab68-5672-4185-9311-99baeddda00c		Reginaterreuma victorianum	Reginaterreuma victorianum	Reginaterreuma victorianum	FALSE	Reginaterreuma victorianum					Beauchamp Falls	-38.65	143.6			Spatially valid	-38.65	143.6		-38.65	143.6	-38.65	143.6	0	2km	2	-2								28		1		1992
478299183	6e73b70b-1f4a-4b5a-ac69-39afb2a4cc87		Reginaterreuma victorianum	Reginaterreuma victorianum	Reginaterreuma victorianum	FALSE	Reginaterreuma victorianum					Beauchamp Falls	-38.65	143.6			Spatially valid	-38.65	143.6		-38.65	143.6	-38.65	143.6	0	2km	2	-2
478299185	5e3d5a4c-f437-4c09-b8f5-b5e34a37c0ac		Reginaterreuma victorianum	Reginaterreuma victorianum	Reginaterreuma victorianum	FALSE	Reginaterreuma victorianum					Beauchamp Falls	-38.65	143.6			Spatially valid	-38.65	143.6		-38.65	143.6	-38.65	143.6	0	2km	2	-2
478299187	fc8018fe-556e-411c-a600-37eaa6cbf0cf		Reginaterreuma victorianum	Reginaterreuma victorianum	Reginaterreuma victorianum	FALSE	Reginaterreuma victorianum					Beauchamp Falls	-38.65	143.6			Spatially valid	-38.65	143.6		-38.65	143.6	-38.65	143.6	0	2km	2	-2
478299189	94242c81-8b70-43ef-a892-f82ed397d73b		Reginaterreuma victorianum	Reginaterreuma victorianum	Reginaterreuma victorianum	FALSE	Reginaterreuma victorianum					Beauchamp Falls	-38.65	143.6			Spatially valid	-38.65	143.6		-38.65	143.6	-38.65	143.6	0	2km	2	-2
478299191	04c2ad06-180b-4929-8dcb-f15eb2bf962e		Reginaterreuma victorianum	Reginaterreuma victorianum	Reginaterreuma victorianum	FALSE	Reginaterreuma victorianum					Beauchamp Falls	-38.65	143.6			Spatially valid	-38.65	143.6		-38.65	143.6	-38.65	143.6	0	2km	2	-2
478299194	a6c6e37c-a187-405c-b061-847c803b8916		Reginaterreuma victorianum	Reginaterreuma victorianum	Reginaterreuma victorianum	FALSE	Reginaterreuma victorianum					Beauchamp Falls	-38.65	143.6			Spatially valid	-38.65	143.6		-38.65	143.6	-38.65	143.6	0	2km	2	-2
478299196	121f6098-12a7-4579-989f-f2ff99d5101f		Reginaterreuma victorianum	Reginaterreuma victorianum	Reginaterreuma victorianum	FALSE	Reginaterreuma victorianum					Phillips Track - Youngs Creek crossing - 0.5 km N of Triplet Falls	-38.67	143.48			Spatially valid	-38.67	143.48		-38.67	143.48	-38.6667	143.4833	0	2km	2	-2
478299198	f6e34493-1220-4cba-92af-bccbb40252b2		Reginaterreuma victorianum	Reginaterreuma victorianum	Reginaterreuma victorianum	FALSE	Reginaterreuma victorianum					Phillips Track - Youngs Creek crossing - 0.5 km N of Triplet Falls	-38.67	143.48			Spatially valid	-38.67	143.48		-38.67	143.48	-38.6667	143.4833	0	2km	2	-2
478299200	27469c01-43e8-4097-b667-69f3d1d1fff9		Reginaterreuma victorianum	Reginaterreuma victorianum	Reginaterreuma victorianum	FALSE	Reginaterreuma victorianum					Phillips Track - Youngs Creek crossing - 0.5 km N of Triplet Falls	-38.67	143.48			Spatially valid	-38.67	143.48		-38.67	143.48	-38.6667	143.4833	0	2km	2	-2
478299202	0087db7b-f285-460c-b497-6c31a4e4354c		Reginaterreuma victorianum	Reginaterreuma victorianum	Reginaterreuma victorianum	FALSE	Reginaterreuma victorianum					Phillips Track - Youngs Creek crossing - 0.5 km N of Triplet Falls	-38.67	143.48			Spatially valid	-38.67	143.48		-38.67	143.48	-38.6667	143.4833	0	2km	2	-2
478299203	94077eec-466c-463a-baa1-af492cd1cdfa		Reginaterreuma victorianum	Reginaterreuma victorianum	Reginaterreuma victorianum	FALSE	Reginaterreuma victorianum					Phillips Track - Youngs Creek crossing - 0.5 km N of Triplet Falls	-38.67	143.48			Spatially valid	-38.67	143.48		-38.67	143.48	-38.6667	143.4833	0	2km	2	-2
478299205	de94b3a7-f361-4078-b087-cf81fdd07015		Reginaterreuma victorianum	Reginaterreuma victorianum	Reginaterreuma victorianum	FALSE	Reginaterreuma victorianum					Phillips Track - Youngs Creek crossing - 0.5 km N of Triplet Falls	-38.67	143.48			Spatially valid	-38.67	143.48		-38.67	143.48	-38.6667	143.4833	0	2km	2	-2
478299207	c680659a-0e4b-4b6a-8c12-ed576d1fde96		Reginaterreuma victorianum	Reginaterreuma victorianum	Reginaterreuma victorianum	FALSE	Reginaterreuma victorianum					Maits Rest - 10 km W of Apollo Bay	-38.75	143.57			Spatially valid	-38.75	143.57		-38.75	143.57	-38.75	143.5667	0	2km	2	-2
478299209	d7cc3988-20b3-4853-b2df-df566351b370		Reginaterreuma victorianum	Reginaterreuma victorianum	Reginaterreuma victorianum	FALSE	Reginaterreuma victorianum					Maits Rest - 10 km W of Apollo Bay	-38.75	143.57			Spatially valid	-38.75	143.57		-38.75	143.57	-38.75	143.5667	0	2km	2	-2
478299211	b2efe0f5-ad7c-41af-8616-9af98cc76cbc		Reginaterreuma victorianum	Reginaterreuma victorianum	Reginaterreuma victorianum	FALSE	Reginaterreuma victorianum					Maits Rest - 10 km W of Apollo Bay	-38.75	143.57			Spatially valid	-38.75	143.57		-38.75	143.57	-38.75	143.5667	0	2km	2	-2
478299215	685e0382-fc44-4f45-988d-10a86e02000a		Reginaterreuma victorianum	Reginaterreuma victorianum	Reginaterreuma victorianum	FALSE	Reginaterreuma victorianum					Maits Rest - 10 km W of Apollo Bay	-38.75	143.57			Spatially valid	-38.75	143.57		-38.75	143.57	-38.75	143.5667	0	2km	2	-2
478299217	a4a561ca-d55d-431e-ad09-b132bdaab893		Reginaterreuma victorianum	Reginaterreuma victorianum	Reginaterreuma victorianum	FALSE	Reginaterreuma victorianum					Maits Rest - 10 km W of Apollo Bay	-38.75	143.57			Spatially valid	-38.75	143.57		-38.75	143.57	-38.75	143.5667	0	2km	2	-2
478299218	26d25696-00a9-4061-8363-30b3c5b1aa82		Reginaterreuma victorianum	Reginaterreuma victorianum	Reginaterreuma victorianum	FALSE	Reginaterreuma victorianum					Maits Rest - 10 km W of Apollo Bay	-38.75	143.57			Spatially valid	-38.75	143.57		-38.75	143.57	-38.75	143.5667	0	2km	2	-2
478299220	53c113bb-fdb4-4710-934f-ef248879f121		Reginaterreuma victorianum	Reginaterreuma victorianum	Reginaterreuma victorianum	FALSE	Reginaterreuma victorianum					Maits Rest - 10 km W of Apollo Bay	-38.75	143.57			Spatially valid	-38.75	143.57		-38.75	143.57	-38.75	143.5667	0	2km	2	-2
478299221	af845b9d-6f64-4fce-b1cc-870b546033af		Reginaterreuma victorianum	Reginaterreuma victorianum	Reginaterreuma victorianum	FALSE	Reginaterreuma victorianum					Maits Rest - 10 km W of Apollo Bay	-38.75	143.57			Spatially valid	-38.75	143.57		-38.75	143.57	-38.75	143.5667	0	2km	2	-2
478299223	87b4a60c-1d8a-491e-bcfb-2b79a62048eb		Reginaterreuma victorianum	Reginaterreuma victorianum	Reginaterreuma victorianum	FALSE	Reginaterreuma victorianum					2 miles W of Apollo Bay	-38.75	143.67			Spatially valid	-38.75	143.67		-38.75	143.67	-38.7667	143.6333	4	5km	5	-1								8		3		1975
478301407	065b2aa4-f2aa-4312-ae01-292435074e45		Dasystigma bonhami	Dasystigma bonhami	Dasystigma bonhami	FALSE	Dasystigma bonhami					Sandspit River	-42.7	147.83			Spatially valid	-42.7	147.83		-42.7	147.83	-42.7069	147.8414	1	250m	0	1								26		6		1988
478301409	14364c8c-bfe8-4db0-8c12-3561bad7776f		Dasystigma bonhami	Dasystigma bonhami	Dasystigma bonhami	FALSE	Dasystigma bonhami					Sandspit River	-42.7	147.83			Spatially valid	-42.7	147.83		-42.7	147.83	-42.7069	147.8414	1	250m	0	1								26		6		1988
478301410	a843ba8c-c9c2-4dc2-9b67-6e6cb4d43522		Dasystigma huonense	Dasystigma huonense	Dasystigma huonense	FALSE	Dasystigma huonense					Picton Valley	-43.22	146.67			Spatially valid	-43.22	146.67		-43.22	146.67	-43.2192	146.6775	1	100m	0	1								15		7		1994
478301488	447dde11-61ce-4d5d-8f76-648125a0e582		Victoriombrus acanthus	Victoriombrus acanthus	Victoriombrus acanthus	FALSE	Victoriombrus acanthus					Young Creek - 0.2 km NE of Ciancio Creek crossing	-38.67	143.48			Spatially valid	-38.67	143.48		-38.67	143.48	-38.6667	143.4833	0	2km	2	-2								31		1		1995
478301490	f5b89a23-33a4-41c4-aecc-e71bded1a3d1		Victoriombrus acanthus	Victoriombrus acanthus	Victoriombrus acanthus	FALSE	Victoriombrus acanthus					Young Creek - 0.2 km NE of Ciancio Creek crossing	-38.67	143.48			Spatially valid	-38.67	143.48		-38.67	143.48	-38.6667	143.4833	0	2km	2	-2								31		1		1995
478301492	a0a86d64-69c7-4881-84ca-f70bd7880ddb		Victoriombrus acanthus	Victoriombrus acanthus	Victoriombrus acanthus	FALSE	Victoriombrus acanthus					Aire Crossing Track - 0.5 km N of Aire R crossing	-38.67	143.48			Spatially valid	-38.67	143.48		-38.67	143.48	-38.6667	143.4833	0	2km	2	-2								31		1		1995
478301493	aa6db4e4-3226-4fc2-92d5-097719262a7b		Victoriombrus acanthus	Victoriombrus acanthus	Victoriombrus acanthus	FALSE	Victoriombrus acanthus					Aire Crossing Track - 0.5 km N of Aire R crossing	-38.67	143.48			Spatially valid	-38.67	143.48		-38.67	143.48	-38.6667	143.4833	0	2km	2	-2								11		4		1995
478301495	aecb5b5e-8e98-47b3-9049-44bf4dd405ea		Victoriombrus acanthus	Victoriombrus acanthus	Victoriombrus acanthus	FALSE	Victoriombrus acanthus					Maits Rest - 10 km W of Apollo Bay	-38.75	143.57			Spatially valid	-38.75	143.57		-38.75	143.57	-38.75	143.5667	0	2km	2	-2								22		10		1991
478301497	c1fc3c36-e877-4611-9ccf-9d2c01268840		Victoriombrus acanthus	Victoriombrus acanthus	Victoriombrus acanthus	FALSE	Victoriombrus acanthus					Beauchamp Falls	-38.65	143.6			Spatially valid	-38.65	143.6		-38.65	143.6	-38.65	143.6	0	2km	2	-2								15		11		1994
478301499	f4acdbe2-2631-46e8-a80d-0eead5d86d28		Victoriombrus acanthus	Victoriombrus acanthus	Victoriombrus acanthus	FALSE	Victoriombrus acanthus					Beauchamp Falls	-38.65	143.6			Spatially valid	-38.65	143.6		-38.65	143.6	-38.65	143.6	0	2km	2	-2								31		1		1995
478301501	afa2e7cd-ab5f-4c50-b80a-458651aa9e25		Victoriombrus acanthus	Victoriombrus acanthus	Victoriombrus acanthus	FALSE	Victoriombrus acanthus					Turtons Pass	-38.63	143.68			Spatially valid	-38.63	143.68		-38.63	143.68	-38.6442	143.6889	2	25m	0	2	label locality more exact than database locality	provider agreed to correction						12		12		2003
478301505	9b03b2a5-3032-411d-b2f0-db33833f171a		Victoriombrus acanthus	Victoriombrus acanthus	Victoriombrus acanthus	FALSE	Victoriombrus acanthus					Turtons Pass	-38.63	143.67			Spatially valid	-38.63	143.67		-38.63	143.67	-38.6453	143.6767	2	25m	0	2	label locality more exact than database locality	provider agreed to correction						12		12		2003
478301507	21d5231f-1e5b-4d60-abee-1d8847129948		Victoriombrus acanthus	Victoriombrus acanthus	Victoriombrus acanthus	FALSE	Victoriombrus acanthus					Turtons Pass	-38.63	143.68			Spatially valid	-38.63	143.68		-38.63	143.68	-38.6442	143.6889	2	25m	0	2	label locality more exact than database locality	provider agreed to correction						12		12		2003
478301509	ab4caa5b-377b-4105-a8d9-6c30b7c7a5db		Victoriombrus seminudus	Victoriombrus seminudus	Victoriombrus seminudus	FALSE	Victoriombrus seminudus					Myrtle Gully Reserve - 3.4 km WSW of Mt Donna Buang	-37.72	145.63			Spatially valid	-37.72	145.63		-37.72	145.63	-37.7167	145.6417	1	2km	2	-1								20		1		1995
478301511	296ea990-0ca5-4d3a-be07-747ed4cf8631		Victoriombrus seminudus	Victoriombrus seminudus	Victoriombrus seminudus	FALSE	Victoriombrus seminudus					Myrtle Gully Reserve - 3.4 km WSW of Mt Donna Buang	-37.72	145.63			Spatially valid	-37.72	145.63		-37.72	145.63	-37.7167	145.6417	1	2km	2	-1								20		1		1995
478301512	572dfbda-476f-4bb2-b6c6-47d8817054dd		Victoriombrus seminudus	Victoriombrus seminudus	Victoriombrus seminudus	FALSE	Victoriombrus seminudus					Myrtle Gully Reserve - 3.4 km WSW of Mt Donna Buang	-37.72	145.63			Spatially valid	-37.72	145.63		-37.72	145.63	-37.7167	145.6417	1	2km	2	-1								7		4		1995
478301514	18923141-83ed-44da-aec0-09e02567b32d		Victoriombrus seminudus	Victoriombrus seminudus	Victoriombrus seminudus	FALSE	Victoriombrus seminudus					Road 26 - 0.2 km WNW of Donna Buang junction	-37.72	145.65			Spatially valid	-37.72	145.65		-37.72	145.65	-37.7167	145.6583	1	1km	1	0								20		1		1995
478301516	b9501ce7-3c05-464d-b98c-aa2e7213ca2b		Victoriombrus seminudus	Victoriombrus seminudus	Victoriombrus seminudus	FALSE	Victoriombrus seminudus					Acheron Gap - 6 km NE of Mt Donna Buang	-37.67	145.73			Spatially valid	-37.67	145.73		-37.67	145.73	-37.6786	145.7389	1	1km	1	0								21		2		1996
478301518	2cdc508b-0001-48cb-b675-b23bc70ef3f6		Victoriombrus acanthus	Victoriombrus acanthus	Victoriombrus acanthus	FALSE	Victoriombrus acanthus					Aire Crossing Track - 0.5 km N of Aire R crossing	-38.67	143.48			Spatially valid	-38.67	143.48		-38.67	143.48	-38.6667	143.4833	0	2km	2	-2								31		1		1995
478301520	d16e2298-1848-4071-af9d-e25dea11a750		Victoriombrus acanthus	Victoriombrus acanthus	Victoriombrus acanthus	FALSE	Victoriombrus acanthus					Beauchamp Falls	-38.65	143.6			Spatially valid	-38.65	143.6		-38.65	143.6	-38.65	143.6	0	2km	2	-2								31		1		1995
478301522	d702b55b-2896-45f2-bf6c-053605eea277		Victoriombrus acanthus	Victoriombrus acanthus	Victoriombrus acanthus	FALSE	Victoriombrus acanthus					Turtons Pass	-38.63	143.68			Spatially valid	-38.63	143.68		-38.63	143.68	-38.6442	143.6889	2	25m	0	2	label locality more exact than database locality	provider agreed to correction						12		12		2003
478301526	f6a178d2-d3fe-4be8-8910-8409d5a3fc83		Victoriombrus acanthus	Victoriombrus acanthus	Victoriombrus acanthus	FALSE	Victoriombrus acanthus					Turtons Pass	-38.63	143.68			Spatially valid	-38.63	143.68		-38.63	143.68	-38.6442	143.6889	2	25m	0	2	label locality more exact than database locality	provider agreed to correction						12		12		2003
478301528	ee82c16f-086e-4863-9f34-07b48f638fd5		Victoriombrus acanthus	Victoriombrus acanthus	Victoriombrus acanthus	FALSE	Victoriombrus acanthus					Turtons Pass	-38.63	143.68			Spatially valid	-38.63	143.68		-38.63	143.68	-38.6442	143.6889	2	25m	0	2	label locality more exact than database locality	provider agreed to correction						12		12		2003
478301530	f64da71e-7527-44fb-b11d-4008acd5fca5		Victoriombrus acanthus	Victoriombrus acanthus	Victoriombrus acanthus	FALSE	Victoriombrus acanthus					Turtons Pass	-38.63	143.68			Spatially valid	-38.63	143.68		-38.63	143.68	-38.6442	143.6889	2	25m	0	2	label locality more exact than database locality	provider agreed to correction						12		12		2003
478301533	6e70710e-30ae-4043-ac89-eb1b4a2a8a95		Victoriombrus acanthus	Victoriombrus acanthus	Victoriombrus acanthus	FALSE	Victoriombrus acanthus					Turtons Pass	-38.63	143.68			Spatially valid	-38.63	143.68		-38.63	143.68	-38.6442	143.6889	2	25m	0	2	label locality more exact than database locality	provider agreed to correction						12		12		2003
478301534	4cb72e8d-074f-437e-aba6-352e054d93cc		Victoriombrus acanthus	Victoriombrus acanthus	Victoriombrus acanthus	FALSE	Victoriombrus acanthus					Turtons Pass	-38.63	143.68			Spatially valid	-38.63	143.68		-38.63	143.68	-38.6442	143.6889	2	25m	0	2	label locality more exact than database locality	provider agreed to correction						12		12		2003
478301536	f17dc805-aefb-40d7-96e8-b3f372f4dbb2		Victoriombrus acanthus	Victoriombrus acanthus	Victoriombrus acanthus	FALSE	Victoriombrus acanthus					Turtons Pass	-38.63	143.68			Spatially valid	-38.63	143.68		-38.63	143.68	-38.6442	143.6889	2	25m	0	2	label locality more exact than database locality	provider agreed to correction						12		12		2003
478301539	7ee38cf4-a31b-44c9-9d81-ef7bea0ee227		Victoriombrus acanthus	Victoriombrus acanthus	Victoriombrus acanthus	FALSE	Victoriombrus acanthus					Turtons Pass	-38.63	143.68			Spatially valid	-38.63	143.68		-38.63	143.68	-38.6442	143.6889	2	25m	0	2	label locality more exact than database locality	provider agreed to correction						12		12		2003
478301541	8a8ee7bc-488a-47d8-b2bd-e374494f0894		Victoriombrus acanthus	Victoriombrus acanthus	Victoriombrus acanthus	FALSE	Victoriombrus acanthus					Turtons Pass	-38.63	143.68			Spatially valid	-38.63	143.68		-38.63	143.68	-38.6442	143.6889	2	25m	0	2	label locality more exact than database locality	provider agreed to correction						12		12		2003
478301543	ebd0146c-ca94-4b26-b17b-b3df6e80ac21		Victoriombrus acanthus	Victoriombrus acanthus	Victoriombrus acanthus	FALSE	Victoriombrus acanthus					Turtons Pass	-38.63	143.68			Spatially valid	-38.63	143.68		-38.63	143.68	-38.6442	143.6889	2	25m	0	2	label locality more exact than database locality	provider agreed to correction						12		12		2003
478301545	b19be1da-ed7c-4d8b-b060-f0563d631e03		Victoriombrus acanthus	Victoriombrus acanthus	Victoriombrus acanthus	FALSE	Victoriombrus acanthus					Turtons Pass	-38.63	143.68			Spatially valid	-38.63	143.68		-38.63	143.68	-38.6442	143.6889	2	25m	0	2	label locality more exact than database locality	provider agreed to correction						12		12		2003
478301549	681ca9d8-cd27-48f6-baaa-cdd0269924b2		Victoriombrus acanthus	Victoriombrus acanthus	Victoriombrus acanthus	FALSE	Victoriombrus acanthus					Turtons Pass	-38.63	143.68			Spatially valid	-38.63	143.68		-38.63	143.68	-38.6442	143.6889	2	25m	0	2	label locality more exact than database locality	provider agreed to correction						12		12		2003
478301551	4b298325-7370-46d9-b53d-b0c0d7c26f80		Victoriombrus acanthus	Victoriombrus acanthus	Victoriombrus acanthus	FALSE	Victoriombrus acanthus					Turtons Pass	-38.63	143.68			Spatially valid	-38.63	143.68		-38.63	143.68	-38.6442	143.6889	2	25m	0	2	label locality more exact than database locality	provider agreed to correction						12		12		2003
478301553	c1fd8ece-8c90-43ef-8095-14272cc23db3		Victoriombrus acanthus	Victoriombrus acanthus	Victoriombrus acanthus	FALSE	Victoriombrus acanthus					Turtons Pass	-38.63	143.68			Spatially valid	-38.63	143.68		-38.63	143.68	-38.6442	143.6889	2	25m	0	2	label locality more exact than database locality	provider agreed to correction						12		12		2003
478301555	934edec8-80c5-4463-b882-9996edfccd0e		Victoriombrus acanthus	Victoriombrus acanthus	Victoriombrus acanthus	FALSE	Victoriombrus acanthus					Turtons Pass	-38.63	143.68			Spatially valid	-38.63	143.68		-38.63	143.68	-38.6442	143.6889	2	25m	0	2	label locality more exact than database locality	provider agreed to correction						12		12		2003
478301557	c36c143f-aee3-4c09-a05c-ed65514ac1e3		Victoriombrus acanthus	Victoriombrus acanthus	Victoriombrus acanthus	FALSE	Victoriombrus acanthus					Maits Rest - 10 km W of Apollo Bay	-38.75	143.57			Spatially valid	-38.75	143.57		-38.75	143.57	-38.75	143.5667	0	2km	2	-2								22		10		1991
478301559	c28abc71-ce04-45d4-8390-76b965cc307b		Victoriombrus acanthus	Victoriombrus acanthus	Victoriombrus acanthus	FALSE	Victoriombrus acanthus					Maits Rest - 10 km W of Apollo Bay	-38.75	143.57			Spatially valid	-38.75	143.57		-38.75	143.57	-38.75	143.5667	0	2km	2	-2								22		10		1991
478301561	fe2b65e7-0c07-4ce4-a176-cd1ad89fab68		Victoriombrus seminudus	Victoriombrus seminudus	Victoriombrus seminudus	FALSE	Victoriombrus seminudus					Myrtle Gully Reserve - 3.4 km WSW of Mt Donna Buang	-37.72	145.63			Spatially valid	-37.72	145.63		-37.72	145.63	-37.7167	145.6417	1	2km	2	-1								20		1		1995
478301563	0410ce94-2cab-49e8-89b6-2a5a833a3989		Victoriombrus seminudus	Victoriombrus seminudus	Victoriombrus seminudus	FALSE	Victoriombrus seminudus					Myrtle Gully Reserve - 3.4 km WSW of Mt Donna Buang	-37.72	145.63			Spatially valid	-37.72	145.63		-37.72	145.63	-37.7167	145.6417	1	2km	2	-1								20		1		1995
478301565	aeec55d2-8cf5-4e30-a5c5-3a462d57d39a		Victoriombrus seminudus	Victoriombrus seminudus	Victoriombrus seminudus	FALSE	Victoriombrus seminudus					Myrtle Gully Reserve - 3.4 km WSW of Mt Donna Buang	-37.72	145.63			Spatially valid	-37.72	145.63		-37.72	145.63	-37.7167	145.6417	1	2km	2	-1								20		1		1995
478301567	7d8c3e73-6ff6-4bbc-af5a-1428166bee7e		Victoriombrus seminudus	Victoriombrus seminudus	Victoriombrus seminudus	FALSE	Victoriombrus seminudus					Myrtle Gully Reserve - 3.4 km WSW of Mt Donna Buang	-37.72	145.63			Spatially valid	-37.72	145.63		-37.72	145.63	-37.7167	145.6417	1	2km	2	-1								20		1		1995
478301572	22a80819-ad6e-4810-a9df-dd2393c974c0		Victoriombrus seminudus	Victoriombrus seminudus	Victoriombrus seminudus	FALSE	Victoriombrus seminudus					Myrtle Gully Reserve - 3.4 km WSW of Mt Donna Buang	-37.72	145.63			Spatially valid	-37.72	145.63		-37.72	145.63	-37.7167	145.6417	1	2km	2	-1								20		1		1995
478301574	c7ded00e-12e8-4855-aabf-f0b69c23a28f		Victoriombrus seminudus	Victoriombrus seminudus	Victoriombrus seminudus	FALSE	Victoriombrus seminudus					Myrtle Gully Reserve - 3.4 km WSW of Mt Donna Buang	-37.72	145.63			Spatially valid	-37.72	145.63		-37.72	145.63	-37.7167	145.6417	1	2km	2	-1								20		1		1995
478301576	2e64d48d-031a-470e-a58c-990dc3fc828c		Victoriombrus seminudus	Victoriombrus seminudus	Victoriombrus seminudus	FALSE	Victoriombrus seminudus					Myrtle Gully Reserve - 3.4 km WSW of Mt Donna Buang	-37.72	145.63			Spatially valid	-37.72	145.63		-37.72	145.63	-37.7167	145.6417	1	2km	2	-1								20		1		1995
478301578	dfe00c6f-4bae-46ac-a038-6fe5ef21870b		Victoriombrus seminudus	Victoriombrus seminudus	Victoriombrus seminudus	FALSE	Victoriombrus seminudus					Myrtle Gully Reserve - 3.4 km WSW of Mt Donna Buang	-37.72	145.63			Spatially valid	-37.72	145.63		-37.72	145.63	-37.7167	145.6417	1	2km	2	-1								20		1		1995
478301580	70cf1001-48fa-4fa0-a060-d5452aa41380		Victoriombrus seminudus	Victoriombrus seminudus	Victoriombrus seminudus	FALSE	Victoriombrus seminudus					Road 26 - 0.2 km WNW of Donna Buang junction	-37.72	145.65			Spatially valid	-37.72	145.65		-37.72	145.65	-37.7167	145.6583	1	1km	1	0								20		1		1995
478301582	ba18ed13-729b-4132-97b5-7f8723483f60		Victoriombrus seminudus	Victoriombrus seminudus	Victoriombrus seminudus	FALSE	Victoriombrus seminudus					Road 26 - 0.2 km WNW of Donna Buang junction	-37.72	145.65			Spatially valid	-37.72	145.65		-37.72	145.65	-37.7167	145.6583	1	1km	1	0								20		1		1995
478301584	893e529f-f4f1-40a4-bdcc-ebd84f113d04		Victoriombrus seminudus	Victoriombrus seminudus	Victoriombrus seminudus	FALSE	Victoriombrus seminudus					Road 26 - 0.2 km WNW of Donna Buang junction	-37.72	145.65			Spatially valid	-37.72	145.65		-37.72	145.65	-37.7167	145.6583	1	1km	1	0								20		1		1995
478301663	fdb7ef37-f692-4709-9558-32146be83ed7		Lissodesmus blackwoodensis	Lissodesmus blackwoodensis	Lissodesmus blackwoodensis	FALSE	Lissodesmus blackwoodensis			3km NW of Blackwood	3km NW of Blackwood	3 km NW of Blackwood	-37.4569444	144.26916667			Spatially valid	-37.456944	144.26917		-37.4569	144.2692	-37.4569	144.2692	0	250m	0	0			2004	9	9	2004/09/09	2004/09/09	9	9	9	9	2004	2004
478301665	a774d5c0-4ad9-479a-a017-f3ef7db996c8		Lissodesmus blackwoodensis	Lissodesmus blackwoodensis	Lissodesmus blackwoodensis	FALSE	Lissodesmus blackwoodensis			3km NW of Blackwood	3km NW of Blackwood	3 km NW of Blackwood	-37.4569444	144.26916667			Spatially valid	-37.456944	144.26917		-37.4569	144.2692	-37.4569	144.2692	0	250m	0	0			2004	9	9	2004/09/09	2004/09/09	9	9	9	9	2004	2004
478301667	2ac31053-f34e-41fd-b8fa-41dfb783f8fc		Lissodesmus blackwoodensis	Lissodesmus blackwoodensis	Lissodesmus blackwoodensis	FALSE	Lissodesmus blackwoodensis			3km NW of Blackwood	3km NW of Blackwood	3 km NW of Blackwood	-37.4569444	144.26916667			Spatially valid	-37.456944	144.26917		-37.4569	144.2692	-37.4569	144.2692	0	250m	0	0			2004	9	9	2004/09/09	2004/09/09	9	9	9	9	2004	2004
478301669	f72dc7d3-5ad1-42d7-bae4-1b76a4cbaa12		Lissodesmus blackwoodensis	Lissodesmus blackwoodensis	Lissodesmus blackwoodensis	FALSE	Lissodesmus blackwoodensis			3km NW of Blackwood	3km NW of Blackwood	3 km NW of Blackwood	-37.4569444	144.26916667			Spatially valid	-37.456944	144.26917		-37.4569	144.2692	-37.4569	144.2692	0	250m	0	0			2004	9	9	2004/09/09	2004/09/09	9	9	9	9	2004	2004
478301671	58be6416-4d8a-4772-8394-f2dc44d1d3e7		Lissodesmus blackwoodensis	Lissodesmus blackwoodensis	Lissodesmus blackwoodensis	FALSE	Lissodesmus blackwoodensis			3km NW of Blackwood	3km NW of Blackwood	3 km NW of Blackwood	-37.4569444	144.26916667			Spatially valid	-37.456944	144.26917		-37.4569	144.2692	-37.4569	144.2692	0	250m	0	0			2004	9	9	2004/09/09	2004/09/09	9	9	9	9	2004	2004
478301673	bfebc17b-4652-4033-90e5-268d76b24017		Lissodesmus blackwoodensis	Lissodesmus blackwoodensis	Lissodesmus blackwoodensis	FALSE	Lissodesmus blackwoodensis			3km NW of Blackwood	3km NW of Blackwood	3 km NW of Blackwood	-37.4569444	144.26916667			Spatially valid	-37.456944	144.26917		-37.4569	144.2692	-37.4569	144.2692	0	250m	0	0			2004	9	9	2004/09/09	2004/09/09	9	9	9	9	2004	2004
478301675	d1605ba3-97af-44b0-b7a6-e69e80ed8248		Lissodesmus blackwoodensis	Lissodesmus blackwoodensis	Lissodesmus blackwoodensis	FALSE	Lissodesmus blackwoodensis			3km NW of Blackwood	3km NW of Blackwood	3 km NW of Blackwood	-37.4569444	144.26916667			Spatially valid	-37.456944	144.26917		-37.4569	144.2692	-37.4569	144.2692	0	250m	0	0			2004	9	9	2004/09/09	2004/09/09	9	9	9	9	2004	2004
478301679	811a13ce-fb7f-4e85-9eaf-fc9472fbff8e		Lissodesmus blackwoodensis	Lissodesmus blackwoodensis	Lissodesmus blackwoodensis	FALSE	Lissodesmus blackwoodensis			3km NW of Blackwood	3km NW of Blackwood	3 km NW of Blackwood	-37.4569444	144.26916667			Spatially valid	-37.456944	144.26917		-37.4569	144.2692	-37.4569	144.2692	0	250m	0	0			2004	9	9	2004/09/09	2004/09/09	9	9	9	9	2004	2004
478301681	daa55602-2fdb-41f9-aef3-b56d18bb675d		Lissodesmus blackwoodensis	Lissodesmus blackwoodensis	Lissodesmus blackwoodensis	FALSE	Lissodesmus blackwoodensis			3km NW of Blackwood	3km NW of Blackwood	3 km NW of Blackwood	-37.4569444	144.26916667			Spatially valid	-37.456944	144.26917		-37.4569	144.2692	-37.4569	144.2692	0	250m	0	0			2004	9	9	2004/09/09	2004/09/09	9	9	9	9	2004	2004
478301683	5717b9c5-3ab6-4339-af8d-94ba0bab8795		Lissodesmus blackwoodensis	Lissodesmus blackwoodensis	Lissodesmus blackwoodensis	FALSE	Lissodesmus blackwoodensis			3km NW of Blackwood	3km NW of Blackwood	3 km NW of Blackwood	-37.4569444	144.26916667			Spatially valid	-37.456944	144.26917		-37.4569	144.2692	-37.4569	144.2692	0	250m	0	0			2004	9	9	2004/09/09	2004/09/09	9	9	9	9	2004	2004
478301685	631c1ade-1546-4cdc-9495-21e3e9f674a8		Lissodesmus blackwoodensis	Lissodesmus blackwoodensis	Lissodesmus blackwoodensis	FALSE	Lissodesmus blackwoodensis			3km NW of Blackwood	3km NW of Blackwood	3 km NW of Blackwood	-37.4569444	144.26916667			Spatially valid	-37.456944	144.26917		-37.4569	144.2692	-37.4569	144.2692	0	250m	0	0			2004	9	9	2004/09/09	2004/09/09	9	9	9	9	2004	2004
478301687	0bad153d-d19b-4bac-a7c8-320da1a7f33e		Lissodesmus blackwoodensis	Lissodesmus blackwoodensis	Lissodesmus blackwoodensis	FALSE	Lissodesmus blackwoodensis			3km NW of Blackwood	3km NW of Blackwood	3 km NW of Blackwood	-37.4569444	144.26916667			Spatially valid	-37.456944	144.26917		-37.4569	144.2692	-37.4569	144.2692	0	250m	0	0			2004	9	9	2004/09/09	2004/09/09	9	9	9	9	2004	2004
478301689	81c0868b-473c-4224-a580-46bcca3dc05e		Lissodesmus blackwoodensis	Lissodesmus blackwoodensis	Lissodesmus blackwoodensis	FALSE	Lissodesmus blackwoodensis			3km NW of Blackwood	3km NW of Blackwood	3 km NW of Blackwood	-37.4569444	144.26916667			Spatially valid	-37.456944	144.26917		-37.4569	144.2692	-37.4569	144.2692	0	250m	0	0			2004	9	9	2004/09/09	2004/09/09	9	9	9	9	2004	2004
478301691	7ae4136c-845f-4ea4-aa22-c9bfbf8b3a93		Lissodesmus blackwoodensis	Lissodesmus blackwoodensis	Lissodesmus blackwoodensis	FALSE	Lissodesmus blackwoodensis			3km NW of Blackwood	3km NW of Blackwood	3 km NW of Blackwood	-37.4569444	144.26916667			Spatially valid	-37.456944	144.26917		-37.4569	144.2692	-37.4569	144.2692	0	250m	0	0			2004	9	9	2004/09/09	2004/09/09	9	9	9	9	2004	2004
478301693	59aa6966-f0e9-441f-aa74-e2c1b31e5e25		Lissodesmus blackwoodensis	Lissodesmus blackwoodensis	Lissodesmus blackwoodensis	FALSE	Lissodesmus blackwoodensis			3km NW of Blackwood	3km NW of Blackwood	3 km NW of Blackwood	-37.4569444	144.26916667			Spatially valid	-37.456944	144.26917		-37.4569	144.2692	-37.4569	144.2692	0	250m	0	0			2004	9	9	2004/09/09	2004/09/09	9	9	9	9	2004	2004
478301695	5c2da529-8eab-4720-81ce-526652bbb76a		Lissodesmus blackwoodensis	Lissodesmus blackwoodensis	Lissodesmus blackwoodensis	FALSE	Lissodesmus blackwoodensis			3km NW of Blackwood	3km NW of Blackwood	3 km NW of Blackwood	-37.4569444	144.26916667			Spatially valid	-37.456944	144.26917		-37.4569	144.2692	-37.4569	144.2692	0	250m	0	0			2004	9	9	2004/09/09	2004/09/09	9	9	9	9	2004	2004
478301696	5745873e-b9f8-415a-93f3-22145f8d35d9		Lissodesmus blackwoodensis	Lissodesmus blackwoodensis	Lissodesmus blackwoodensis	FALSE	Lissodesmus blackwoodensis			3km NW of Blackwood	3km NW of Blackwood	3 km NW of Blackwood	-37.4569444	144.26916667			Spatially valid	-37.456944	144.26917		-37.4569	144.2692	-37.4569	144.2692	0	250m	0	0			2004	9	9	2004/09/09	2004/09/09	9	9	9	9	2004	2004
478301700	5094135c-5a75-43a0-9ca7-46474d0c34f5		Lissodesmus blackwoodensis	Lissodesmus blackwoodensis	Lissodesmus blackwoodensis	FALSE	Lissodesmus blackwoodensis			3km NW of Blackwood	3km NW of Blackwood	3 km NW of Blackwood	-37.4569444	144.26916667			Spatially valid	-37.456944	144.26917		-37.4569	144.2692	-37.4569	144.2692	0	250m	0	0			2004	9	9	2004/09/09	2004/09/09	9	9	9	9	2004	2004
478301702	fba1e570-0b1b-4a68-9055-f26610593c85		Lissodesmus blackwoodensis	Lissodesmus blackwoodensis	Lissodesmus blackwoodensis	FALSE	Lissodesmus blackwoodensis			3km NW of Blackwood	3km NW of Blackwood	3 km NW of Blackwood	-37.4569444	144.26916667			Spatially valid	-37.456944	144.26917		-37.4569	144.2692	-37.4569	144.2692	0	250m	0	0			2004	9	9	2004/09/09	2004/09/09	9	9	9	9	2004	2004
478301705	64294440-09f0-41f8-bb81-16da47eba602		Lissodesmus blackwoodensis	Lissodesmus blackwoodensis	Lissodesmus blackwoodensis	FALSE	Lissodesmus blackwoodensis			3km NW of Blackwood	3km NW of Blackwood	3 km NW of Blackwood	-37.4569444	144.26916667			Spatially valid	-37.456944	144.26917		-37.4569	144.2692	-37.4569	144.2692	0	250m	0	0			2004	9	9	2004/09/09	2004/09/09	9	9	9	9	2004	2004
478301707	b24db499-98ad-484d-a05e-29a8695233d3		Lissodesmus blackwoodensis	Lissodesmus blackwoodensis	Lissodesmus blackwoodensis	FALSE	Lissodesmus blackwoodensis			3km NW of Blackwood	3km NW of Blackwood	3 km NW of Blackwood	-37.4569444	144.26916667			Spatially valid	-37.456944	144.26917		-37.4569	144.2692	-37.4569	144.2692	0	250m	0	0			2004	9	9	2004/09/09	2004/09/09	9	9	9	9	2004	2004
478301709	8f7c6a41-3125-4ab0-90be-26de37837854		Lissodesmus blackwoodensis	Lissodesmus blackwoodensis	Lissodesmus blackwoodensis	FALSE	Lissodesmus blackwoodensis			3km NW of Blackwood	3km NW of Blackwood	3 km NW of Blackwood	-37.4569444	144.26916667			Spatially valid	-37.456944	144.26917		-37.4569	144.2692	-37.4569	144.2692	0	250m	0	0			2004	9	9	2004/09/09	2004/09/09	9	9	9	9	2004	2004
478301711	e707e8de-8d50-48b4-9ecb-8e666c035b55		Lissodesmus blackwoodensis	Lissodesmus blackwoodensis	Lissodesmus blackwoodensis	FALSE	Lissodesmus blackwoodensis			3km NW of Blackwood	3km NW of Blackwood	3 km NW of Blackwood	-37.4569444	144.26916667			Spatially valid	-37.456944	144.26917		-37.4569	144.2692	-37.4569	144.2692	0	250m	0	0			2004	9	9	2004/09/09	2004/09/09	9	9	9	9	2004	2004
478301713	8ce4c73c-0016-412f-8c38-75296ec62495		Lissodesmus blackwoodensis	Lissodesmus blackwoodensis	Lissodesmus blackwoodensis	FALSE	Lissodesmus blackwoodensis			3km NW of Blackwood	3km NW of Blackwood	3 km NW of Blackwood	-37.4569444	144.26916667			Spatially valid	-37.456944	144.26917		-37.4569	144.2692	-37.4569	144.2692	0	250m	0	0			2004	9	9	2004/09/09	2004/09/09	9	9	9	9	2004	2004
478301715	2be15aa9-5f7f-4eee-bffe-400b72c7cbcc		Lissodesmus blackwoodensis	Lissodesmus blackwoodensis	Lissodesmus blackwoodensis	FALSE	Lissodesmus blackwoodensis			1 km NE of Blakeville	1 km NE of Blakeville	1 km NE of Blakeville	-37.4958333	144.21861111			Spatially valid	-37.495834	144.21861		-37.4958	144.2186	-37.4958	144.2186	0	250m	0	0			2004	9	10	2004/09/10	2004/09/10	10	10	9	9	2004	2004
478301717	52d56006-192c-4c5e-a460-6f97c122bc80		Lissodesmus blackwoodensis	Lissodesmus blackwoodensis	Lissodesmus blackwoodensis	FALSE	Lissodesmus blackwoodensis			1 km NE of Blakeville	1 km NE of Blakeville	1 km NE of Blakeville	-37.4958333	144.21861111			Spatially valid	-37.495834	144.21861		-37.4958	144.2186	-37.4958	144.2186	0	250m	0	0			2004	9	10	2004/09/10	2004/09/10	10	10	9	9	2004	2004
478301719	ea2e4fbf-96d1-4ea4-8a91-3841d9ba810f		Lissodesmus blackwoodensis	Lissodesmus blackwoodensis	Lissodesmus blackwoodensis	FALSE	Lissodesmus blackwoodensis			1 km NE of Blakeville	1 km NE of Blakeville	1 km NE of Blakeville	-37.4958333	144.21861111			Spatially valid	-37.495834	144.21861		-37.4958	144.2186	-37.4958	144.2186	0	250m	0	0			2004	9	10	2004/09/10	2004/09/10	10	10	9	9	2004	2004
478301722	57df770b-0a77-4f7e-a886-39b815c642ae		Lissodesmus blackwoodensis	Lissodesmus blackwoodensis	Lissodesmus blackwoodensis	FALSE	Lissodesmus blackwoodensis			1 km NE of Blakeville	1 km NE of Blakeville	1 km NE of Blakeville	-37.4958333	144.21861111			Spatially valid	-37.495834	144.21861		-37.4958	144.2186	-37.4958	144.2186	0	250m	0	0			2004	9	10	2004/09/10	2004/09/10	10	10	9	9	2004	2004
478301724	73981ec7-d83f-4e21-a359-b9774df859c8		Lissodesmus blackwoodensis	Lissodesmus blackwoodensis	Lissodesmus blackwoodensis	FALSE	Lissodesmus blackwoodensis			1 km NE of Blakeville	1 km NE of Blakeville	1 km NE of Blakeville	-37.4958333	144.21861111			Spatially valid	-37.495834	144.21861		-37.4958	144.2186	-37.4958	144.2186	0	250m	0	0			2004	9	10	2004/09/10	2004/09/10	10	10	9	9	2004	2004
478301726	811b4d30-9e1a-4384-8452-48577d149aa7		Lissodesmus blackwoodensis	Lissodesmus blackwoodensis	Lissodesmus blackwoodensis	FALSE	Lissodesmus blackwoodensis			1 km NE of Blakeville	1 km NE of Blakeville	1 km NE of Blakeville	-37.4958333	144.21861111			Spatially valid	-37.495834	144.21861		-37.4958	144.2186	-37.4958	144.2186	0	250m	0	0			2004	9	10	2004/09/10	2004/09/10	10	10	9	9	2004	2004
478301728	b27bba4d-0ea9-4838-b515-966d3f4bef5d		Lissodesmus blackwoodensis	Lissodesmus blackwoodensis	Lissodesmus blackwoodensis	FALSE	Lissodesmus blackwoodensis			1 km NE of Blakeville	1 km NE of Blakeville	1 km NE of Blakeville	-37.4958333	144.21861111			Spatially valid	-37.495834	144.21861		-37.4958	144.2186	-37.4958	144.2186	0	250m	0	0			2004	9	10	2004/09/10	2004/09/10	10	10	9	9	2004	2004
478301730	60732373-e918-43bf-9e6b-3d291c72a053		Lissodesmus blackwoodensis	Lissodesmus blackwoodensis	Lissodesmus blackwoodensis	FALSE	Lissodesmus blackwoodensis			1 km NE of Blakeville	1 km NE of Blakeville	1 km NE of Blakeville	-37.4958333	144.21861111			Spatially valid	-37.495834	144.21861		-37.4958	144.2186	-37.4958	144.2186	0	250m	0	0			2004	9	10	2004/09/10	2004/09/10	10	10	9	9	2004	2004
478301732	faf6706e-9d48-4029-b2d8-c068e413a8b3		Lissodesmus blackwoodensis	Lissodesmus blackwoodensis	Lissodesmus blackwoodensis	FALSE	Lissodesmus blackwoodensis			1 km NE of Blakeville	1 km NE of Blakeville	1 km NE of Blakeville	-37.4958333	144.21861111			Spatially valid	-37.495834	144.21861		-37.4958	144.2186	-37.4958	144.2186	0	250m	0	0			2004	9	10	2004/09/10	2004/09/10	10	10	9	9	2004	2004
478301733	d76542a7-4dee-45b8-9d33-520fe904b995		Lissodesmus blackwoodensis	Lissodesmus blackwoodensis	Lissodesmus blackwoodensis	FALSE	Lissodesmus blackwoodensis			1 km NE of Blakeville	1 km NE of Blakeville	1 km NE of Blakeville	-37.4958333	144.21861111			Spatially valid	-37.495834	144.21861		-37.4958	144.2186	-37.4958	144.2186	0	250m	0	0			2004	9	10	2004/09/10	2004/09/10	10	10	9	9	2004	2004
478301735	1e63c87d-118f-4fe6-806b-1a02c37eeb78		Lissodesmus blackwoodensis	Lissodesmus blackwoodensis	Lissodesmus blackwoodensis	FALSE	Lissodesmus blackwoodensis			1 km NE of Blakeville	1 km NE of Blakeville	1 km NE of Blakeville	-37.4958333	144.21861111			Spatially valid	-37.495834	144.21861		-37.4958	144.2186	-37.4958	144.2186	0	250m	0	0			2004	9	10	2004/09/10	2004/09/10	10	10	9	9	2004	2004
478301737	d0bf9cc9-d79e-4922-a659-4bb47dfffe57		Lissodesmus blackwoodensis	Lissodesmus blackwoodensis	Lissodesmus blackwoodensis	FALSE	Lissodesmus blackwoodensis			1 km NE of Blakeville	1 km NE of Blakeville	1 km NE of Blakeville	-37.4958333	144.21861111			Spatially valid	-37.495834	144.21861		-37.4958	144.2186	-37.4958	144.2186	0	250m	0	0			2004	9	10	2004/09/10	2004/09/10	10	10	9	9	2004	2004
478301739	031f74f1-7415-48a2-9937-c916bcde6d4b		Lissodesmus blackwoodensis	Lissodesmus blackwoodensis	Lissodesmus blackwoodensis	FALSE	Lissodesmus blackwoodensis			1 km NE of Blakeville	1 km NE of Blakeville	1 km NE of Blakeville	-37.4958333	144.21861111			Spatially valid	-37.495834	144.21861		-37.4958	144.2186	-37.4958	144.2186	0	250m	0	0			2004	9	10	2004/09/10	2004/09/10	10	10	9	9	2004	2004
478301742	322849bb-053f-48a1-a685-40695e6634ce		Lissodesmus blackwoodensis	Lissodesmus blackwoodensis	Lissodesmus blackwoodensis	FALSE	Lissodesmus blackwoodensis			1 km NE of Blakeville	1 km NE of Blakeville	1 km NE of Blakeville	-37.4958333	144.21861111			Spatially valid	-37.495834	144.21861		-37.4958	144.2186	-37.4958	144.2186	0	250m	0	0			2004	9	10	2004/09/10	2004/09/10	10	10	9	9	2004	2004
478301744	f68779f5-2e4d-4425-8227-8d54672a2643		Lissodesmus blackwoodensis	Lissodesmus blackwoodensis	Lissodesmus blackwoodensis	FALSE	Lissodesmus blackwoodensis			1 km NE of Blakeville	1 km NE of Blakeville	1 km NE of Blakeville	-37.4958333	144.21861111			Spatially valid	-37.495834	144.21861		-37.4958	144.2186	-37.4958	144.2186	0	250m	0	0			2004	9	10	2004/09/10	2004/09/10	10	10	9	9	2004	2004
478301746	b84f47b3-85a1-460e-a037-5e82234808cf		Lissodesmus blackwoodensis	Lissodesmus blackwoodensis	Lissodesmus blackwoodensis	FALSE	Lissodesmus blackwoodensis			1 km NE of Blakeville	1 km NE of Blakeville	1 km NE of Blakeville	-37.4958333	144.21861111			Spatially valid	-37.495834	144.21861		-37.4958	144.2186	-37.4958	144.2186	0	250m	0	0			2004	9	10	2004/09/10	2004/09/10	10	10	9	9	2004	2004
478301748	8620bc31-4d68-4f17-84d9-9cf658e0553d		Lissodesmus blackwoodensis	Lissodesmus blackwoodensis	Lissodesmus blackwoodensis	FALSE	Lissodesmus blackwoodensis			1 km NE of Blakeville	1 km NE of Blakeville	1 km NE of Blakeville	-37.4958333	144.21861111			Spatially valid	-37.495834	144.21861		-37.4958	144.2186	-37.4958	144.2186	0	250m	0	0			2004	9	10	2004/09/10	2004/09/10	10	10	9	9	2004	2004
478301749	0066bc51-c6f3-4d7d-a0dd-2d304c12e062		Lissodesmus blackwoodensis	Lissodesmus blackwoodensis	Lissodesmus blackwoodensis	FALSE	Lissodesmus blackwoodensis			1 km NE of Blakeville	1 km NE of Blakeville	1 km NE of Blakeville	-37.4958333	144.21861111			Spatially valid	-37.495834	144.21861		-37.4958	144.2186	-37.4958	144.2186	0	250m	0	0			2004	9	10	2004/09/10	2004/09/10	10	10	9	9	2004	2004
478301751	5d46337f-ab92-4d10-b000-5e70dd58122b		Lissodesmus blackwoodensis	Lissodesmus blackwoodensis	Lissodesmus blackwoodensis	FALSE	Lissodesmus blackwoodensis			1 km NE of Blakeville	1 km NE of Blakeville	1 km NE of Blakeville	-37.4958333	144.21861111			Spatially valid	-37.495834	144.21861		-37.4958	144.2186	-37.4958	144.2186	0	250m	0	0			2004	9	10	2004/09/10	2004/09/10	10	10	9	9	2004	2004
478301753	ab870a81-d9bb-46dd-9eb7-e8afe55488f3		Lissodesmus blackwoodensis	Lissodesmus blackwoodensis	Lissodesmus blackwoodensis	FALSE	Lissodesmus blackwoodensis			1 km NE of Blakeville	1 km NE of Blakeville	1 km NE of Blakeville	-37.4958333	144.21861111			Spatially valid	-37.495834	144.21861		-37.4958	144.2186	-37.4958	144.2186	0	250m	0	0			2004	9	10	2004/09/10	2004/09/10	10	10	9	9	2004	2004
478301755	97f9a0ee-cddf-4530-b7ab-304c5ff403e0		Lissodesmus blackwoodensis	Lissodesmus blackwoodensis	Lissodesmus blackwoodensis	FALSE	Lissodesmus blackwoodensis			1 km NE of Blakeville	1 km NE of Blakeville	1 km NE of Blakeville	-37.4958333	144.21861111			Spatially valid	-37.495834	144.21861		-37.4958	144.2186	-37.4958	144.2186	0	250m	0	0			2004	9	10	2004/09/10	2004/09/10	10	10	9	9	2004	2004
478301757	81a6f9b8-f95a-4951-beb2-0dfcccefd30d		Lissodesmus catrionae	Lissodesmus catrionae	Lissodesmus catrionae	FALSE	Lissodesmus catrionae					Mt Cole	-37.2788889	143.2397222			Spatially valid	-37.27889	143.23972		-37.2789	143.2397	-37.2789	143.2397	0	25m	0	0			2004	9	8	2004/09/08	2004/09/08	8	8	9	9	2004	2004
478301758	34e233bf-462b-4aaf-ae15-239de79a8e76		Lissodesmus catrionae	Lissodesmus catrionae	Lissodesmus catrionae	FALSE	Lissodesmus catrionae					Mt Cole	-37.2788889	143.2397222			Spatially valid	-37.27889	143.23972		-37.2789	143.2397	-37.2789	143.2397	0	25m	0	0			2004	9	8	2004/09/08	2004/09/08	8	8	9	9	2004	2004
478301762	0f2f067a-1e54-4c4a-9de3-e4a61bb6688e		Lissodesmus catrionae	Lissodesmus catrionae	Lissodesmus catrionae	FALSE	Lissodesmus catrionae					Mt Cole	-37.2788889	143.2397222			Spatially valid	-37.27889	143.23972		-37.2789	143.2397	-37.2789	143.2397	0	25m	0	0			2004	9	8	2004/09/08	2004/09/08	8	8	9	9	2004	2004
478301764	3d79bac8-2b16-4b66-9586-a15c5682e4d9		Lissodesmus catrionae	Lissodesmus catrionae	Lissodesmus catrionae	FALSE	Lissodesmus catrionae					Mt Cole	-37.2788889	143.2397222			Spatially valid	-37.27889	143.23972		-37.2789	143.2397	-37.2789	143.2397	0	25m	0	0			2004	9	8	2004/09/08	2004/09/08	8	8	9	9	2004	2004
478301766	af74039d-fada-4dab-8c8b-d4a47eea4835		Lissodesmus catrionae	Lissodesmus catrionae	Lissodesmus catrionae	FALSE	Lissodesmus catrionae					Mt Cole	-37.2788889	143.2397222			Spatially valid	-37.27889	143.23972		-37.2789	143.2397	-37.2789	143.2397	0	25m	0	0			2004	9	8	2004/09/08	2004/09/08	8	8	9	9	2004	2004
478301768	19568ac8-902d-40b4-abf8-c84f9c432e73		Lissodesmus catrionae	Lissodesmus catrionae	Lissodesmus catrionae	FALSE	Lissodesmus catrionae					Mt Cole	-37.2788889	143.2397222			Spatially valid	-37.27889	143.23972		-37.2789	143.2397	-37.2789	143.2397	0	25m	0	0			2004	9	8	2004/09/08	2004/09/08	8	8	9	9	2004	2004
478301770	73f7a650-c668-45c2-927f-5ee98f80da60		Lissodesmus catrionae	Lissodesmus catrionae	Lissodesmus catrionae	FALSE	Lissodesmus catrionae					Mt Cole	-37.2788889	143.2397222			Spatially valid	-37.27889	143.23972		-37.2789	143.2397	-37.2789	143.2397	0	25m	0	0			2004	9	8	2004/09/08	2004/09/08	8	8	9	9	2004	2004
478301773	1a862bb3-cc25-4528-a317-15c876547053		Lissodesmus catrionae	Lissodesmus catrionae	Lissodesmus catrionae	FALSE	Lissodesmus catrionae					Mt Cole	-37.2788889	143.2397222			Spatially valid	-37.27889	143.23972		-37.2789	143.2397	-37.2789	143.2397	0	25m	0	0			2004	9	8	2004/09/08	2004/09/08	8	8	9	9	2004	2004
478301776	fdad800c-d5a9-4890-b9eb-311d5eb284eb		Lissodesmus catrionae	Lissodesmus catrionae	Lissodesmus catrionae	FALSE	Lissodesmus catrionae					Mt Cole	-37.2788889	143.2397222			Spatially valid	-37.27889	143.23972		-37.2789	143.2397	-37.2789	143.2397	0	25m	0	0			2004	9	8	2004/09/08	2004/09/08	8	8	9	9	2004	2004
478301778	e5ec9e77-9167-47de-9be5-50f3261b3ea9		Lissodesmus catrionae	Lissodesmus catrionae	Lissodesmus catrionae	FALSE	Lissodesmus catrionae					Mt Cole	-37.2788889	143.2397222			Spatially valid	-37.27889	143.23972		-37.2789	143.2397	-37.2789	143.2397	0	25m	0	0			2004	9	8	2004/09/08	2004/09/08	8	8	9	9	2004	2004
478301780	8afdf49d-8c93-498a-a8a3-143faa89a803		Lissodesmus catrionae	Lissodesmus catrionae	Lissodesmus catrionae	FALSE	Lissodesmus catrionae					Mt Cole	-37.2788889	143.2397222			Spatially valid	-37.27889	143.23972		-37.2789	143.2397	-37.2789	143.2397	0	25m	0	0			2004	9	8	2004/09/08	2004/09/08	8	8	9	9	2004	2004
478301782	f88faf91-e3ae-4c11-8b38-4ae053051f67		Lissodesmus catrionae	Lissodesmus catrionae	Lissodesmus catrionae	FALSE	Lissodesmus catrionae					Mt Cole	-37.28583333	143.2363889			Spatially valid	-37.28583	143.23639		-37.2858	143.2364	-37.2858	143.2364	0	25m	0	0			2004	9	8	2004/09/08	2004/09/08	8	8	9	9	2004	2004
478301785	f964671a-2a2a-4491-8b6a-91333a27dead		Lissodesmus catrionae	Lissodesmus catrionae	Lissodesmus catrionae	FALSE	Lissodesmus catrionae					Mt Cole	-37.28583333	143.2363889			Spatially valid	-37.28583	143.23639		-37.2858	143.2364	-37.2858	143.2364	0	25m	0	0			2004	9	8	2004/09/08	2004/09/08	8	8	9	9	2004	2004
478301787	924d40fe-2897-4720-946c-a6eb1d1176e3		Lissodesmus catrionae	Lissodesmus catrionae	Lissodesmus catrionae	FALSE	Lissodesmus catrionae					Mt Cole	-37.28583333	143.2363889			Spatially valid	-37.28583	143.23639		-37.2858	143.2364	-37.2858	143.2364	0	25m	0	0			2004	9	8	2004/09/08	2004/09/08	8	8	9	9	2004	2004
478301789	1274ffc2-8b4b-454f-8b6f-096183ae55d5		Lissodesmus catrionae	Lissodesmus catrionae	Lissodesmus catrionae	FALSE	Lissodesmus catrionae					Mt Cole	-37.28583333	143.2363889			Spatially valid	-37.28583	143.23639		-37.2858	143.2364	-37.2858	143.2364	0	25m	0	0			2004	9	8	2004/09/08	2004/09/08	8	8	9	9	2004	2004
478301792	e9921bb1-fa57-473f-9958-4c43f96585f1		Lissodesmus gippslandicus	Lissodesmus gippslandicus	Lissodesmus gippslandicus	FALSE	Lissodesmus gippslandicus			Strezlecki Ranges,Tarra-Bulga National Park, 0.5 km NNE of Tarra Valley Picnic Area	Strezlecki Ranges,Tarra-Bulga National Park, 0.5 km NNE of Tarra Valley Picnic Area	Tarra-Bulga National Park - 0.5 km NNE of Tarra Valley Picnic Area	-38.4444	146.5417			Spatially valid	-38.4444	146.5417		-38.4444	146.5417	-38.4444	146.5417	0	1km	1	-1			1995	11	14	1995/11/14	1995/11/14	14	14	11	11	1995	1995
478301794	f3efe4d7-241b-430d-be07-1624048c7f1d		Lissodesmus gippslandicus	Lissodesmus gippslandicus	Lissodesmus gippslandicus	FALSE	Lissodesmus gippslandicus			Strezlecki Ranges,Tarra-Bulga National Park, 0.5 km NNE of Tarra Valley Picnic Area	Strezlecki Ranges,Tarra-Bulga National Park, 0.5 km NNE of Tarra Valley Picnic Area	Tarra-Bulga National Park - 0.5 km NNE of Tarra Valley Picnic Area	-38.4444	146.5417			Spatially valid	-38.4444	146.5417		-38.4444	146.5417	-38.4444	146.5417	0	1km	1	-1			1995	11	14	1995/11/14	1995/11/14	14	14	11	11	1995	1995
478301796	ef1e9d6f-22a0-41a6-91f2-65fc13767c50		Lissodesmus gippslandicus	Lissodesmus gippslandicus	Lissodesmus gippslandicus	FALSE	Lissodesmus gippslandicus			Strezlecki Ranges, Tarra-Bulga National Park, Bulga Picnic area	Strezlecki Ranges, Tarra-Bulga National Park, Bulga Picnic area	Tarra-Bulga National Park - Bulga Picnic Area	-38.425	146.5722			Spatially valid	-38.425	146.5722		-38.425	146.5722	-38.425	146.5722	0	1km	1	-1			1996	1	10	1996/01/10	1996/01/10	10	10	1	1	1996	1996
478301798	65710217-4a51-4256-a483-975f59e639c1		Lissodesmus gippslandicus	Lissodesmus gippslandicus	Lissodesmus gippslandicus	FALSE	Lissodesmus gippslandicus			Strezlecki Ranges,Tarra-Bulga National Park, 0.5 km NNE of Tarra Valley Picnic Area	Strezlecki Ranges,Tarra-Bulga National Park, 0.5 km NNE of Tarra Valley Picnic Area	Tarra-Bulga National Park - 0.5 km NNE of Tarra Valley Picnic Area	-38.4444	146.5417			Spatially suspect	-38.4444	146.5417		-38.4444	146.5417	-38.4444	146.5417	0	1km	1	-1			1996	5	7	1996/05/07	1996/05/07	7	7	5	5	1996	1996
478301801	0e0b545d-9117-4a96-ba8b-a96945b305a4		Lissodesmus gippslandicus	Lissodesmus gippslandicus	Lissodesmus gippslandicus	FALSE	Lissodesmus gippslandicus					Mt Fatigue	-38.5702778	146.3069444			Spatially suspect	-38.57028	146.30695		-38.5703	146.307	-38.5703	146.3069	0	25m	0	0			2004	9	28	2004/09/28	2004/09/28	28	28	9	9	2004	2004
478301803	fcacf196-754d-4eeb-8191-e919053daeef		Lissodesmus gippslandicus	Lissodesmus gippslandicus	Lissodesmus gippslandicus	FALSE	Lissodesmus gippslandicus					Mt Fatigue	-38.5702778	146.3069444			Spatially valid	-38.57028	146.30695		-38.5703	146.307	-38.5703	146.3069	0	25m	0	0			2004	9	28	2004/09/28	2004/09/28	28	28	9	9	2004	2004
478301805	9fd70841-c363-486b-ace0-6c1d354498d5		Lissodesmus gippslandicus	Lissodesmus gippslandicus	Lissodesmus gippslandicus	FALSE	Lissodesmus gippslandicus					Mt Fatigue	-38.5702778	146.3069444			Spatially suspect	-38.57028	146.30695		-38.5703	146.307	-38.5703	146.3069	0	25m	0	0			2004	9	28	2004/09/28	2004/09/28	28	28	9	9	2004	2004
478301808	f2d406f6-ab2e-4ee7-b5eb-0c1b2b7bfd03		Lissodesmus gippslandicus	Lissodesmus gippslandicus	Lissodesmus gippslandicus	FALSE	Lissodesmus gippslandicus					Mt Fatigue	-38.5702778	146.3069444			Spatially valid	-38.57028	146.30695		-38.5703	146.307	-38.5703	146.3069	0	25m	0	0			2004	9	28	2004/09/28	2004/09/28	28	28	9	9	2004	2004
478301809	763856bd-d7ae-4575-a41f-eaacd32e2b97		Lissodesmus gippslandicus	Lissodesmus gippslandicus	Lissodesmus gippslandicus	FALSE	Lissodesmus gippslandicus					Mt Fatigue	-38.5702778	146.3069444			Spatially suspect	-38.57028	146.30695		-38.5703	146.307	-38.5703	146.3069	0	25m	0	0			2004	9	28	2004/09/28	2004/09/28	28	28	9	9	2004	2004
478301811	6a3cb6db-f700-46b5-86a4-35d08baec982		Lissodesmus gippslandicus	Lissodesmus gippslandicus	Lissodesmus gippslandicus	FALSE	Lissodesmus gippslandicus					Mt Fatigue	-38.5702778	146.3069444			Spatially suspect	-38.57028	146.30695		-38.5703	146.307	-38.5703	146.3069	0	25m	0	0			2004	9	28	2004/09/28	2004/09/28	28	28	9	9	2004	2004
478301813	eaf4965d-a87c-4d21-85f0-c6327c026d90		Lissodesmus gippslandicus	Lissodesmus gippslandicus	Lissodesmus gippslandicus	FALSE	Lissodesmus gippslandicus					Mt Fatigue	-38.5702778	146.3069444			Spatially valid	-38.57028	146.30695		-38.5703	146.307	-38.5703	146.3069	0	25m	0	0			2004	9	28	2004/09/28	2004/09/28	28	28	9	9	2004	2004
478301815	e2547b37-94d9-495e-96a6-50774f9470ee		Lissodesmus gippslandicus	Lissodesmus gippslandicus	Lissodesmus gippslandicus	FALSE	Lissodesmus gippslandicus					Mt Fatigue	-38.5702778	146.3069444			Spatially valid	-38.57028	146.30695		-38.5703	146.307	-38.5703	146.3069	0	25m	0	0			2004	9	28	2004/09/28	2004/09/28	28	28	9	9	2004	2004
478301817	4d9dd653-8126-4eb6-9e56-933aa6e571d5		Lissodesmus gippslandicus	Lissodesmus gippslandicus	Lissodesmus gippslandicus	FALSE	Lissodesmus gippslandicus			N of Mirboo North	N of Mirboo North	N of Mirboo North	-38.37	146.204444			Spatially valid	-38.37	146.20444		-38.37	146.2044	-38.37	146.2044	0	25m	0	0			2005	9	29	2005/09/29	2005/09/29	29	29	9	9	2004	2005	provider data entry error, agreed and fixed
478301819	96698aa3-a600-48e0-b865-441951dc82ac		Lissodesmus gippslandicus	Lissodesmus gippslandicus	Lissodesmus gippslandicus	FALSE	Lissodesmus gippslandicus			E of Balook	E of Balook	E of Balook	-38.423889	146.586944			Spatially suspect	-38.42389	146.58694		-38.4239	146.5869	-38.4239	146.5869	0	25m	0	0			2004	9	29	2004/09/29	2004/09/29	29	29	9	9	2004	2004
478301826	859e3078-84df-4196-87d3-2a1ba07b9193		Lissodesmus gippslandicus	Lissodesmus gippslandicus	Lissodesmus gippslandicus	FALSE	Lissodesmus gippslandicus			E of Balook	E of Balook	E of Balook	-38.423889	146.586944			Spatially suspect	-38.42389	146.58694		-38.4239	146.5869	-38.4239	146.5869	0	25m	0	0			2004	9	29	2004/09/29	2004/09/29	29	29	9	9	2004	2004
478301828	c503b9ea-ccc5-4e6e-b4a3-4221d7d78b34		Lissodesmus gippslandicus	Lissodesmus gippslandicus	Lissodesmus gippslandicus	FALSE	Lissodesmus gippslandicus			E of Balook	E of Balook	E of Balook	-38.423889	146.586944			Spatially suspect	-38.42389	146.58694		-38.4239	146.5869	-38.4239	146.5869	0	25m	0	0			2004	9	29	2004/09/29	2004/09/29	29	29	9	9	2004	2004
478301830	7829a131-b471-458b-88a2-14317031c2d8		Lissodesmus gippslandicus	Lissodesmus gippslandicus	Lissodesmus gippslandicus	FALSE	Lissodesmus gippslandicus			E of Balook	E of Balook	E of Balook	-38.423889	146.586944			Spatially suspect	-38.42389	146.58694		-38.4239	146.5869	-38.4239	146.5869	0	25m	0	0			2004	9	29	2004/09/29	2004/09/29	29	29	9	9	2004	2004
478301833	ef8f42a8-d43c-4205-8b0e-224bdf34e2e7		Lissodesmus gippslandicus	Lissodesmus gippslandicus	Lissodesmus gippslandicus	FALSE	Lissodesmus gippslandicus			E of Balook	E of Balook	E of Balook	-38.423889	146.586944			Spatially valid	-38.42389	146.58694		-38.4239	146.5869	-38.4239	146.5869	0	25m	0	0			2004	9	29	2004/09/29	2004/09/29	29	29	9	9	2004	2004
478301834	e4d319c0-cf69-4d6e-9f6c-80b306d98ae2		Lissodesmus gippslandicus	Lissodesmus gippslandicus	Lissodesmus gippslandicus	FALSE	Lissodesmus gippslandicus			E of Balook	E of Balook	E of Balook	-38.423889	146.586944			Spatially valid	-38.42389	146.58694		-38.4239	146.5869	-38.4239	146.5869	0	25m	0	0			2004	9	29	2004/09/29	2004/09/29	29	29	9	9	2004	2004
478301836	b32fce4e-c41e-4322-bee3-59758dd85e85		Lissodesmus gippslandicus	Lissodesmus gippslandicus	Lissodesmus gippslandicus	FALSE	Lissodesmus gippslandicus			E of Balook	E of Balook	E of Balook	-38.423889	146.586944			Spatially suspect	-38.42389	146.58694		-38.4239	146.5869	-38.4239	146.5869	0	25m	0	0			2004	9	29	2004/09/29	2004/09/29	29	29	9	9	2004	2004
478301838	51922442-fab2-4903-8f3b-69a5e4e0c138		Lissodesmus gippslandicus	Lissodesmus gippslandicus	Lissodesmus gippslandicus	FALSE	Lissodesmus gippslandicus			W of Allambee	W of Allambee	W of Allambee	-38.281944	146.003333			Spatially valid	-38.281944	146.00333		-38.2819	146.0033	-38.2819	146.0033	0	25m	0	0			2004	9	30	2004/09/30	2004/09/30	30	30	9	9	2004	2004
478301840	e5282bf3-994f-4b33-8597-c848aec0ba5a		Lissodesmus gippslandicus	Lissodesmus gippslandicus	Lissodesmus gippslandicus	FALSE	Lissodesmus gippslandicus			W of Allambee	W of Allambee	W of Allambee	-38.281944	146.003333			Spatially valid	-38.281944	146.00333		-38.2819	146.0033	-38.2819	146.0033	0	25m	0	0			2004	9	30	2004/09/30	2004/09/30	30	30	9	9	2004	2004
478301842	4247ad35-60c1-4b7a-bd83-7efa6937c9e0		Lissodesmus gippslandicus	Lissodesmus gippslandicus	Lissodesmus gippslandicus	FALSE	Lissodesmus gippslandicus			W of Allambee	W of Allambee	W of Allambee	-38.281944	146.003333			Spatially valid	-38.281944	146.00333		-38.2819	146.0033	-38.2819	146.0033	0	25m	0	0			2004	9	30	2004/09/30	2004/09/30	30	30	9	9	2004	2004
478301844	6c35d91e-6111-438e-99f6-4c172dc98b79		Lissodesmus gippslandicus	Lissodesmus gippslandicus	Lissodesmus gippslandicus	FALSE	Lissodesmus gippslandicus			W of Allambee	W of Allambee	W of Allambee	-38.281944	146.003333			Spatially valid	-38.281944	146.00333		-38.2819	146.0033	-38.2819	146.0033	0	25m	0	0			2004	9	30	2004/09/30	2004/09/30	30	30	9	9	2004	2004
478301848	64b6865e-70e7-42a9-9e7d-e76fc473026c		Lissodesmus gippslandicus	Lissodesmus gippslandicus	Lissodesmus gippslandicus	FALSE	Lissodesmus gippslandicus			W of Allambee	W of Allambee	W of Allambee	-38.281944	146.003333			Spatially valid	-38.281944	146.00333		-38.2819	146.0033	-38.2819	146.0033	0	25m	0	0			2004	9	30	2004/09/30	2004/09/30	30	30	9	9	2004	2004
478301850	426a71cb-5854-40b6-89d2-d4cf67c6e33c		Lissodesmus gippslandicus	Lissodesmus gippslandicus	Lissodesmus gippslandicus	FALSE	Lissodesmus gippslandicus			W of Allambee	W of Allambee	W of Allambee	-38.281944	146.003333			Spatially valid	-38.281944	146.00333		-38.2819	146.0033	-38.2819	146.0033	0	25m	0	0			2004	9	30	2004/09/30	2004/09/30	30	30	9	9	2004	2004
478301852	18b44cbf-7d31-404f-9ec4-264a416b87f3		Lissodesmus gippslandicus	Lissodesmus gippslandicus	Lissodesmus gippslandicus	FALSE	Lissodesmus gippslandicus			W of Allambee	W of Allambee	W of Allambee	-38.281944	146.003333			Spatially valid	-38.281944	146.00333		-38.2819	146.0033	-38.2819	146.0033	0	25m	0	0			2004	9	30	2004/09/30	2004/09/30	30	30	9	9	2004	2004
478301855	b3bfb542-ce15-49f2-8028-a0bc6cdb5141		Lissodesmus gippslandicus	Lissodesmus gippslandicus	Lissodesmus gippslandicus	FALSE	Lissodesmus gippslandicus			W of Allambee	W of Allambee	W of Allambee	-38.281944	146.003333			Spatially valid	-38.281944	146.00333		-38.2819	146.0033	-38.2819	146.0033	0	25m	0	0			2004	9	30	2004/09/30	2004/09/30	30	30	9	9	2004	2004
478301857	627ee8e9-19ee-42e3-b637-9f118ba4e152		Lissodesmus gippslandicus	Lissodesmus gippslandicus	Lissodesmus gippslandicus	FALSE	Lissodesmus gippslandicus			W of Allambee	W of Allambee	W of Allambee	-38.281944	146.003333			Spatially valid	-38.281944	146.00333		-38.2819	146.0033	-38.2819	146.0033	0	25m	0	0			2004	9	30	2004/09/30	2004/09/30	30	30	9	9	2004	2004
478301859	79a03a9f-71df-441e-bec6-f8c8c9335594		Lissodesmus gippslandicus	Lissodesmus gippslandicus	Lissodesmus gippslandicus	FALSE	Lissodesmus gippslandicus			W of Allambee	W of Allambee	W of Allambee	-38.281944	146.003333			Spatially valid	-38.281944	146.00333		-38.2819	146.0033	-38.2819	146.0033	0	25m	0	0			2004	9	30	2004/09/30	2004/09/30	30	30	9	9	2004	2004
478301861	f472763e-daa9-4c31-a904-f3092a9da66b		Lissodesmus gippslandicus	Lissodesmus gippslandicus	Lissodesmus gippslandicus	FALSE	Lissodesmus gippslandicus			W of Allambee	W of Allambee	W of Allambee	-38.281944	146.003333			Spatially valid	-38.281944	146.00333		-38.2819	146.0033	-38.2819	146.0033	0	25m	0	0			2004	9	30	2004/09/30	2004/09/30	30	30	9	9	2004	2004
478302556	52c5c431-8856-43fb-984b-7d921407f23c		Lissodesmus gippslandicus	Lissodesmus gippslandicus	Lissodesmus gippslandicus	FALSE	Lissodesmus gippslandicus			Watkins Creek, E of Allambee	Watkins Creek, E of Allambee	Watkins Creek - E of Allambee	-38.28416667	146.06888889			Spatially valid	-38.28417	146.0689		-38.2842	146.0689	-38.2842	146.0689	0	25m	0	0			2004	12	21	2004/12/21	2004/12/21	21	21	12	12	2004	2004
478302558	b2c59841-36bb-4981-87c2-8f8a452b480f		Lissodesmus gippslandicus	Lissodesmus gippslandicus	Lissodesmus gippslandicus	FALSE	Lissodesmus gippslandicus			Watkins Creek, E of Allambee	Watkins Creek, E of Allambee	Watkins Creek - E of Allambee	-38.28416667	146.06888889			Spatially valid	-38.28417	146.0689		-38.2842	146.0689	-38.2842	146.0689	0	25m	0	0			2004	12	21	2004/12/21	2004/12/21	21	21	12	12	2004	2004
478302560	e2ba78c4-185f-4b70-8ee7-07c23d2514e3		Lissodesmus gippslandicus	Lissodesmus gippslandicus	Lissodesmus gippslandicus	FALSE	Lissodesmus gippslandicus			Loop Track, E of Allambee	Loop Track, E of Allambee	Loop Track - E of Allambee	-38.2644444	146.0741667			Spatially valid	-38.264446	146.07417		-38.2644	146.0742	-38.2644	146.0742	0	25m	0	0			2004	12	21	2004/12/21	2004/12/21	21	21	12	12	2004	2004
478302562	47742e75-8ff2-48c3-9131-70296502974a		Lissodesmus gippslandicus	Lissodesmus gippslandicus	Lissodesmus gippslandicus	FALSE	Lissodesmus gippslandicus			Loop Track, E of Allambee	Loop Track, E of Allambee	Loop Track - E of Allambee	-38.2644444	146.0741667			Spatially valid	-38.264446	146.07417		-38.2644	146.0742	-38.2644	146.0742	0	25m	0	0			2004	12	21	2004/12/21	2004/12/21	21	21	12	12	2004	2004
478302564	7180652c-da48-483c-a513-74f76593f579		Lissodesmus gippslandicus	Lissodesmus gippslandicus	Lissodesmus gippslandicus	FALSE	Lissodesmus gippslandicus			Loop Track, E of Allambee	Loop Track, E of Allambee	Loop Track - E of Allambee	-38.2644444	146.0741667			Spatially valid	-38.264446	146.07417		-38.2644	146.0742	-38.2644	146.0742	0	25m	0	0			2004	12	21	2004/12/21	2004/12/21	21	21	12	12	2004	2004
478302566	66c5b6dd-ef43-40b9-9762-912e9c55218f		Lissodesmus gippslandicus	Lissodesmus gippslandicus	Lissodesmus gippslandicus	FALSE	Lissodesmus gippslandicus			Loop Track, E of Allambee	Loop Track, E of Allambee	Loop Track - E of Allambee	-38.2644444	146.0741667			Spatially valid	-38.264446	146.07417		-38.2644	146.0742	-38.2644	146.0742	0	25m	0	0			2004	12	21	2004/12/21	2004/12/21	21	21	12	12	2004	2004
478302568	8920050b-64dc-40d2-a267-096c2e8c26c9		Lissodesmus gippslandicus	Lissodesmus gippslandicus	Lissodesmus gippslandicus	FALSE	Lissodesmus gippslandicus			Loop Track, E of Allambee	Loop Track, E of Allambee	Loop Track - E of Allambee	-38.2644444	146.0741667			Spatially valid	-38.264446	146.07417		-38.2644	146.0742	-38.2644	146.0742	0	25m	0	0			2004	12	21	2004/12/21	2004/12/21	21	21	12	12	2004	2004
478302570	9b83ab49-6735-4c3b-9a7d-d61e73717856		Lissodesmus gippslandicus	Lissodesmus gippslandicus	Lissodesmus gippslandicus	FALSE	Lissodesmus gippslandicus			Loop Track, E of Allambee	Loop Track, E of Allambee	Loop Track - E of Allambee	-38.2644444	146.0741667			Spatially valid	-38.264446	146.07417		-38.2644	146.0742	-38.2644	146.0742	0	25m	0	0			2004	12	21	2004/12/21	2004/12/21	21	21	12	12	2004	2004
478302572	c4e08f48-583b-47da-bb5e-cb7e71351666		Lissodesmus gippslandicus	Lissodesmus gippslandicus	Lissodesmus gippslandicus	FALSE	Lissodesmus gippslandicus			Loop Track, E of Allambee	Loop Track, E of Allambee	Loop Track - E of Allambee	-38.2644444	146.0741667			Spatially valid	-38.264446	146.07417		-38.2644	146.0742	-38.2644	146.0742	0	25m	0	0			2004	12	21	2004/12/21	2004/12/21	21	21	12	12	2004	2004
478302576	c6d7807e-c5f1-43a8-aed7-5dcdb005250c		Lissodesmus gippslandicus	Lissodesmus gippslandicus	Lissodesmus gippslandicus	FALSE	Lissodesmus gippslandicus			Loop Track, E of Allambee	Loop Track, E of Allambee	Loop Track - E of Allambee	-38.2644444	146.0741667			Spatially valid	-38.264446	146.07417		-38.2644	146.0742	-38.2644	146.0742	0	25m	0	0			2004	12	21	2004/12/21	2004/12/21	21	21	12	12	2004	2004
478302578	17891e6a-c316-4faa-a80f-9b78eb5caa6b		Lissodesmus gippslandicus	Lissodesmus gippslandicus	Lissodesmus gippslandicus	FALSE	Lissodesmus gippslandicus			Loop Track, E of Allambee	Loop Track, E of Allambee	Loop Track - E of Allambee	-38.2644444	146.0741667			Spatially valid	-38.264446	146.07417		-38.2644	146.0742	-38.2644	146.0742	0	25m	0	0			2004	12	21	2004/12/21	2004/12/21	21	21	12	12	2004	2004
478302580	11b256bc-fdda-4a2e-ab56-ba97b59cc288		Lissodesmus gippslandicus	Lissodesmus gippslandicus	Lissodesmus gippslandicus	FALSE	Lissodesmus gippslandicus			Loop Track, E of Allambee	Loop Track, E of Allambee	Loop Track - E of Allambee	-38.2644444	146.0741667			Spatially valid	-38.264446	146.07417		-38.2644	146.0742	-38.2644	146.0742	0	25m	0	0			2004	12	21	2004/12/21	2004/12/21	21	21	12	12	2004	2004
478302582	c4ff6d97-1450-402f-b18e-d93df8be8b0b		Lissodesmus gippslandicus	Lissodesmus gippslandicus	Lissodesmus gippslandicus	FALSE	Lissodesmus gippslandicus			Loop Track, E of Allambee	Loop Track, E of Allambee	Loop Track - E of Allambee	-38.2644444	146.0741667			Spatially valid	-38.264446	146.07417		-38.2644	146.0742	-38.2644	146.0742	0	25m	0	0			2004	12	21	2004/12/21	2004/12/21	21	21	12	12	2004	2004
478302583	2212bdb4-4d4c-4d32-bfa6-338b398696ba		Lissodesmus gippslandicus	Lissodesmus gippslandicus	Lissodesmus gippslandicus	FALSE	Lissodesmus gippslandicus			Loop Track, E of Allambee	Loop Track, E of Allambee	Loop Track - E of Allambee	-38.2644444	146.0741667			Spatially valid	-38.264446	146.07417		-38.2644	146.0742	-38.2644	146.0742	0	25m	0	0			2004	12	21	2004/12/21	2004/12/21	21	21	12	12	2004	2004
478302585	86df9828-53f0-438b-88cb-e40d42e656b5		Lissodesmus gippslandicus	Lissodesmus gippslandicus	Lissodesmus gippslandicus	FALSE	Lissodesmus gippslandicus			Loop Track, E of Allambee	Loop Track, E of Allambee	Loop Track - E of Allambee	-38.2644444	146.0741667			Spatially valid	-38.264446	146.07417		-38.2644	146.0742	-38.2644	146.0742	0	25m	0	0			2004	12	21	2004/12/21	2004/12/21	21	21	12	12	2004	2004
478302587	fc0dbf52-43ae-49e5-aa32-451d44ba15b8		Lissodesmus gippslandicus	Lissodesmus gippslandicus	Lissodesmus gippslandicus	FALSE	Lissodesmus gippslandicus			NE of Balook	NE of Balook	NE of Balook	-38.414444	146.570833			Spatially valid	-38.414444	146.57083		-38.4144	146.5708	-38.4144	146.5708	0	25m	0	0			2004	12	24	2004/12/24	2004/12/24	22	24	12	12	2004	2004	provider data entry error, agreed and fixed
478302589	541c9074-ffd4-4a13-a33b-43b79c6b8e27		Lissodesmus gippslandicus	Lissodesmus gippslandicus	Lissodesmus gippslandicus	FALSE	Lissodesmus gippslandicus			NE of Balook	NE of Balook	NE of Balook	-38.414444	146.570833			Spatially suspect	-38.414444	146.57083		-38.4144	146.5708	-38.4144	146.5708	0	25m	0	0			2004	12	24	2004/12/24	2004/12/24	22	24	12	12	2004	2004	provider data entry error, agreed and fixed
478302591	d1dcb953-e265-41aa-a4a6-10825c9f28d4		Lissodesmus gippslandicus	Lissodesmus gippslandicus	Lissodesmus gippslandicus	FALSE	Lissodesmus gippslandicus			NE of Balook	NE of Balook	NE of Balook	-38.414444	146.570833			Spatially suspect	-38.414444	146.57083		-38.4144	146.5708	-38.4144	146.5708	0	25m	0	0			2004	12	24	2004/12/24	2004/12/24	22	24	12	12	2004	2004	provider data entry error, agreed and fixed
478302593	3214080d-79d8-454e-8ae0-cad9fccbc793		Lissodesmus gippslandicus	Lissodesmus gippslandicus	Lissodesmus gippslandicus	FALSE	Lissodesmus gippslandicus			NE of Balook	NE of Balook	NE of Balook	-38.414444	146.570833			Spatially suspect	-38.414444	146.57083		-38.4144	146.5708	-38.4144	146.5708	0	25m	0	0			2004	12	24	2004/12/24	2004/12/24	22	24	12	12	2004	2004	provider data entry error, agreed and fixed
478302599	a88b0be4-7175-42b8-83c2-52a1b7117da7		Lissodesmus gippslandicus	Lissodesmus gippslandicus	Lissodesmus gippslandicus	FALSE	Lissodesmus gippslandicus			N of Balook	N of Balook	N of Balook	-38.403056	146.575833			Spatially suspect	-38.403057	146.57584		-38.4031	146.5758	-38.4031	146.5758	0	25m	0	0			2004	12	22	2004/12/22	2004/12/22	22	22	12	12	2004	2004
478302600	c8f4424f-e60c-4618-8f0b-814e9d3c4cf5		Lissodesmus gippslandicus	Lissodesmus gippslandicus	Lissodesmus gippslandicus	FALSE	Lissodesmus gippslandicus			N of Balook	N of Balook	N of Balook	-38.403056	146.575833			Spatially suspect	-38.403057	146.57584		-38.4031	146.5758	-38.4031	146.5758	0	25m	0	0			2004	12	22	2004/12/22	2004/12/22	22	22	12	12	2004	2004
478302603	bd70b914-428e-49fd-a1fe-122b084aa7eb		Lissodesmus gippslandicus	Lissodesmus gippslandicus	Lissodesmus gippslandicus	FALSE	Lissodesmus gippslandicus			N of Balook	N of Balook	N of Balook	-38.403056	146.575833			Spatially suspect	-38.403057	146.57584		-38.4031	146.5758	-38.4031	146.5758	0	25m	0	0			2004	12	22	2004/12/22	2004/12/22	22	22	12	12	2004	2004
478302605	08b051da-552b-41eb-9653-c0fe4139eb09		Lissodesmus gippslandicus	Lissodesmus gippslandicus	Lissodesmus gippslandicus	FALSE	Lissodesmus gippslandicus			N of Balook	N of Balook	N of Balook	-38.403056	146.575833			Spatially suspect	-38.403057	146.57584		-38.4031	146.5758	-38.4031	146.5758	0	25m	0	0			2004	12	22	2004/12/22	2004/12/22	22	22	12	12	2004	2004
478302607	2c40c08b-1c7f-42cc-913d-b3d4eb3f43d5		Lissodesmus gippslandicus	Lissodesmus gippslandicus	Lissodesmus gippslandicus	FALSE	Lissodesmus gippslandicus			N of Balook	N of Balook	N of Balook	-38.403056	146.575833			Spatially suspect	-38.403057	146.57584		-38.4031	146.5758	-38.4031	146.5758	0	25m	0	0			2004	12	22	2004/12/22	2004/12/22	22	22	12	12	2004	2004
478302609	2e57901f-5ea0-4351-b2af-c98fce037bec		Lissodesmus gippslandicus	Lissodesmus gippslandicus	Lissodesmus gippslandicus	FALSE	Lissodesmus gippslandicus			N of Balook	N of Balook	N of Balook	-38.403056	146.575833			Spatially suspect	-38.403057	146.57584		-38.4031	146.5758	-38.4031	146.5758	0	25m	0	0			2004	12	22	2004/12/22	2004/12/22	22	22	12	12	2004	2004
478302611	8206d38d-8560-4b2e-ad9b-94a7dd0cc5d0		Lissodesmus johnsi	Lissodesmus johnsi	Lissodesmus johnsi	FALSE	Lissodesmus johnsi			Near Trafalgar, Gippsland	Near Trafalgar, Gippsland	near Trafalgar - Gippsland	-38.2	146.15			Spatially valid	-38.2	146.15		-38.2	146.15	-38.2	146.15	0	5km	5	-5			1890	8						8	8	1890	1890
478302613	d4dcb9d6-44a1-422a-8678-25c55100f288		Lissodesmus dignomontis	Lissodesmus dignomontis	Lissodesmus dignomontis	FALSE	Lissodesmus dignomontis			W of Allambee	W of Allambee	W of Allambee	-38.2819444	146.0033333			Spatially valid	-38.281944	146.00333		-38.2819	146.0033	-38.2819	146.0033	0	25m	0	0			2004	9	30	2004/09/30	2004/09/30	30	30	9	9	2004	2004
478302615	3ec83298-00fe-461e-a6b9-c8e10ba3ea21		Lissodesmus macedonensis	Lissodesmus macedonensis	Lissodesmus macedonensis	FALSE	Lissodesmus macedonensis					Mt Macedon	-37.38	144.58			Spatially valid	-37.38	144.58		-37.38	144.58	-37.3833	144.6	2	5km	5	-3			1963	10	22	1963/10/22	1963/10/22	22	22	10	10	1963	1963
478302617	e1aafbe2-e385-4d30-8f92-7a5bdb341cce		Lissodesmus macedonensis	Lissodesmus macedonensis	Lissodesmus macedonensis	FALSE	Lissodesmus macedonensis					Mt Macedon	-37.38	144.58			Spatially valid	-37.38	144.58		-37.38	144.58	-37.3833	144.6	2	5km	5	-3			1963	10	22	1963/10/22	1963/10/22	22	22	10	10	1963	1963
478302621	3647b589-afaf-48fe-a2b7-626f96417201		Lissodesmus macedonensis	Lissodesmus macedonensis	Lissodesmus macedonensis	FALSE	Lissodesmus macedonensis					1 km NE of Blakeville	-37.4958333	144.21861111			Spatially valid	-37.495834	144.21861		-37.4958	144.2186	-37.4958	144.2186	0	250m	0	0			2004	9	10	2004/09/10	2004/09/10	10	10	9	9	2004	2004
478302623	13c82c66-178a-4eb9-8f1a-e2692c7e4329		Lissodesmus macedonensis	Lissodesmus macedonensis	Lissodesmus macedonensis	FALSE	Lissodesmus macedonensis					Mt Macedon	-37.3783333	144.6097222			Spatially valid	-37.378334	144.60973		-37.3783	144.6097	-37.3783	144.6097	0	250m	0	0			2004	9	10	2004/09/10	2004/09/10	10	10	9	9	2004	2004
478302625	9409e6a4-f960-4a2e-86f6-f4556bfb73d5		Lissodesmus macedonensis	Lissodesmus macedonensis	Lissodesmus macedonensis	FALSE	Lissodesmus macedonensis					Mt Macedon	-37.3783333	144.6097222			Spatially valid	-37.378334	144.60973		-37.3783	144.6097	-37.3783	144.6097	0	250m	0	0			2004	9	10	2004/09/10	2004/09/10	10	10	9	9	2004	2004
478302627	45e8c477-5360-41b1-ad35-e61cdaa5000a		Lissodesmus macedonensis	Lissodesmus macedonensis	Lissodesmus macedonensis	FALSE	Lissodesmus macedonensis					Mt Macedon	-37.3783333	144.6097222			Spatially valid	-37.378334	144.60973		-37.3783	144.6097	-37.3783	144.6097	0	250m	0	0			2004	9	10	2004/09/10	2004/09/10	10	10	9	9	2004	2004
478302629	751db824-c620-4c00-9c91-d0f996af6aa2		Lissodesmus macedonensis	Lissodesmus macedonensis	Lissodesmus macedonensis	FALSE	Lissodesmus macedonensis					Mt Macedon	-37.3783333	144.6097222			Spatially valid	-37.378334	144.60973		-37.3783	144.6097	-37.3783	144.6097	0	250m	0	0			2004	9	10	2004/09/10	2004/09/10	10	10	9	9	2004	2004
478302631	4e054b77-d84d-48e5-b489-481fa65564fe		Lissodesmus macedonensis	Lissodesmus macedonensis	Lissodesmus macedonensis	FALSE	Lissodesmus macedonensis					Mt Macedon	-37.3783333	144.6097222			Spatially valid	-37.378334	144.60973		-37.3783	144.6097	-37.3783	144.6097	0	250m	0	0			2004	9	10	2004/09/10	2004/09/10	10	10	9	9	2004	2004
478302633	94b4f8a1-82d2-4e38-a6af-ef26fa97993b		Lissodesmus macedonensis	Lissodesmus macedonensis	Lissodesmus macedonensis	FALSE	Lissodesmus macedonensis					Mt Macedon	-37.3783333	144.6097222			Spatially valid	-37.378334	144.60973		-37.3783	144.6097	-37.3783	144.6097	0	250m	0	0			2004	9	10	2004/09/10	2004/09/10	10	10	9	9	2004	2004
478302635	5978226e-3804-42d4-a849-4013c36e76fc		Lissodesmus macedonensis	Lissodesmus macedonensis	Lissodesmus macedonensis	FALSE	Lissodesmus macedonensis					Mt Macedon	-37.3783333	144.6097222			Spatially valid	-37.378334	144.60973		-37.3783	144.6097	-37.3783	144.6097	0	250m	0	0			2004	9	10	2004/09/10	2004/09/10	10	10	9	9	2004	2004
478302636	473e3eea-a8d3-4598-a980-2b66a8c1422e		Lissodesmus macedonensis	Lissodesmus macedonensis	Lissodesmus macedonensis	FALSE	Lissodesmus macedonensis					Mt Macedon	-37.3783333	144.6097222			Spatially valid	-37.378334	144.60973		-37.3783	144.6097	-37.3783	144.6097	0	250m	0	0			2004	9	10	2004/09/10	2004/09/10	10	10	9	9	2004	2004
478302638	fa324cc6-4589-42ff-9f0b-b37b177f6d61		Lissodesmus macedonensis	Lissodesmus macedonensis	Lissodesmus macedonensis	FALSE	Lissodesmus macedonensis					Mt Macedon	-37.3783333	144.6097222			Spatially valid	-37.378334	144.60973		-37.3783	144.6097	-37.3783	144.6097	0	250m	0	0			2004	9	10	2004/09/10	2004/09/10	10	10	9	9	2004	2004
478302643	1caf35fd-ffbb-4ca2-955d-58ad1b8d8713		Lissodesmus macedonensis	Lissodesmus macedonensis	Lissodesmus macedonensis	FALSE	Lissodesmus macedonensis					Mt Macedon	-37.3783333	144.6097222			Spatially valid	-37.378334	144.60973		-37.3783	144.6097	-37.3783	144.6097	0	250m	0	0			2004	9	10	2004/09/10	2004/09/10	10	10	9	9	2004	2004
478302645	13ee5062-8d0c-4e9b-aae5-8a0edd4d73cb		Lissodesmus macedonensis	Lissodesmus macedonensis	Lissodesmus macedonensis	FALSE	Lissodesmus macedonensis					Mt Macedon	-37.3783333	144.6097222			Spatially valid	-37.378334	144.60973		-37.3783	144.6097	-37.3783	144.6097	0	250m	0	0			2004	9	10	2004/09/10	2004/09/10	10	10	9	9	2004	2004
478302647	f523bcfb-7f3d-47f4-bb5b-e223595d48cf		Lissodesmus macedonensis	Lissodesmus macedonensis	Lissodesmus macedonensis	FALSE	Lissodesmus macedonensis					Mt Macedon	-37.3783333	144.6097222			Spatially valid	-37.378334	144.60973		-37.3783	144.6097	-37.3783	144.6097	0	250m	0	0			2004	9	10	2004/09/10	2004/09/10	10	10	9	9	2004	2004
478302649	52d4b5c9-e659-499f-9e89-37d59dfb1dca		Lissodesmus macedonensis	Lissodesmus macedonensis	Lissodesmus macedonensis	FALSE	Lissodesmus macedonensis					Mt Macedon	-37.3783333	144.6097222			Spatially valid	-37.378334	144.60973		-37.3783	144.6097	-37.3783	144.6097	0	250m	0	0			2004	9	10	2004/09/10	2004/09/10	10	10	9	9	2004	2004
478302651	269395cb-b645-41fd-af2c-97ad6df0848b		Lissodesmus macedonensis	Lissodesmus macedonensis	Lissodesmus macedonensis	FALSE	Lissodesmus macedonensis					Mt Macedon	-37.3783333	144.6097222			Spatially valid	-37.378334	144.60973		-37.3783	144.6097	-37.3783	144.6097	0	250m	0	0			2004	9	10	2004/09/10	2004/09/10	10	10	9	9	2004	2004
478302653	8973c551-f310-4c97-b36f-b22cada65f8d		Lissodesmus macedonensis	Lissodesmus macedonensis	Lissodesmus macedonensis	FALSE	Lissodesmus macedonensis					Mt Macedon	-37.3783333	144.6097222			Spatially valid	-37.378334	144.60973		-37.3783	144.6097	-37.3783	144.6097	0	250m	0	0			2004	9	10	2004/09/10	2004/09/10	10	10	9	9	2004	2004
478302655	d6db1529-18b3-494c-9944-4a21bb00fe7f		Lissodesmus macedonensis	Lissodesmus macedonensis	Lissodesmus macedonensis	FALSE	Lissodesmus macedonensis					Mt Macedon	-37.3783333	144.6097222			Spatially valid	-37.378334	144.60973		-37.3783	144.6097	-37.3783	144.6097	0	250m	0	0			2004	9	10	2004/09/10	2004/09/10	10	10	9	9	2004	2004
478302657	dfff3ffd-66f2-42e1-bab8-a99aed486b81		Lissodesmus macedonensis	Lissodesmus macedonensis	Lissodesmus macedonensis	FALSE	Lissodesmus macedonensis					Mt Macedon	-37.3783333	144.6097222			Spatially valid	-37.378334	144.60973		-37.3783	144.6097	-37.3783	144.6097	0	250m	0	0			2004	9	10	2004/09/10	2004/09/10	10	10	9	9	2004	2004
478302659	78d9d2e0-5256-492c-8b89-b45f78554be1		Lissodesmus macedonensis	Lissodesmus macedonensis	Lissodesmus macedonensis	FALSE	Lissodesmus macedonensis					Mt Macedon	-37.3783333	144.6097222			Spatially valid	-37.378334	144.60973		-37.3783	144.6097	-37.3783	144.6097	0	250m	0	0			2004	9	10	2004/09/10	2004/09/10	10	10	9	9	2004	2004
478302661	d1e5db0b-b451-4110-84fe-8ca764b71b51		Lissodesmus macedonensis	Lissodesmus macedonensis	Lissodesmus macedonensis	FALSE	Lissodesmus macedonensis					Mt Macedon	-37.3783333	144.6097222			Spatially valid	-37.378334	144.60973		-37.3783	144.6097	-37.3783	144.6097	0	250m	0	0			2004	9	10	2004/09/10	2004/09/10	10	10	9	9	2004	2004
478302665	aae39c47-990b-4501-a7ed-5566bfd4386c		Lissodesmus macedonensis	Lissodesmus macedonensis	Lissodesmus macedonensis	FALSE	Lissodesmus macedonensis					Mt Macedon	-37.3783333	144.6097222			Spatially valid	-37.378334	144.60973		-37.3783	144.6097	-37.3783	144.6097	0	250m	0	0			2004	9	10	2004/09/10	2004/09/10	10	10	9	9	2004	2004
478302667	65f717d2-5106-43a9-99f1-12c8a5a76fa7		Lissodesmus macedonensis	Lissodesmus macedonensis	Lissodesmus macedonensis	FALSE	Lissodesmus macedonensis					Mt Macedon	-37.3783333	144.6097222			Spatially valid	-37.378334	144.60973		-37.3783	144.6097	-37.3783	144.6097	0	250m	0	0			2004	9	10	2004/09/10	2004/09/10	10	10	9	9	2004	2004
478302669	9ee3f2e6-4534-4dc3-851b-9253ee237735		Lissodesmus macedonensis	Lissodesmus macedonensis	Lissodesmus macedonensis	FALSE	Lissodesmus macedonensis					Mt Macedon	-37.3783333	144.6097222			Spatially valid	-37.378334	144.60973		-37.3783	144.6097	-37.3783	144.6097	0	250m	0	0			2004	9	10	2004/09/10	2004/09/10	10	10	9	9	2004	2004
478302671	615be860-00e2-419d-8bfc-6cb2a6bed5f0		Lissodesmus macedonensis	Lissodesmus macedonensis	Lissodesmus macedonensis	FALSE	Lissodesmus macedonensis					Mt Macedon	-37.3783333	144.6097222			Spatially valid	-37.378334	144.60973		-37.3783	144.6097	-37.3783	144.6097	0	250m	0	0			2004	9	10	2004/09/10	2004/09/10	10	10	9	9	2004	2004
478302673	0d495d46-b22c-4dbf-a7f3-fbf4a438d4ad		Lissodesmus macedonensis	Lissodesmus macedonensis	Lissodesmus macedonensis	FALSE	Lissodesmus macedonensis					Mt Macedon	-37.3783333	144.6097222			Spatially valid	-37.378334	144.60973		-37.3783	144.6097	-37.3783	144.6097	0	250m	0	0			2004	9	10	2004/09/10	2004/09/10	10	10	9	9	2004	2004
478302675	a1b26422-e3bb-4ca1-b2f1-0e4db37915ce		Lissodesmus macedonensis	Lissodesmus macedonensis	Lissodesmus macedonensis	FALSE	Lissodesmus macedonensis					Mt Macedon	-37.3783333	144.6097222			Spatially valid	-37.378334	144.60973		-37.3783	144.6097	-37.3783	144.6097	0	250m	0	0			2004	9	10	2004/09/10	2004/09/10	10	10	9	9	2004	2004
478302677	fa4d6305-cd37-4322-8572-529106d71cdc		Lissodesmus macedonensis	Lissodesmus macedonensis	Lissodesmus macedonensis	FALSE	Lissodesmus macedonensis					Mt Macedon	-37.3783333	144.6097222			Spatially valid	-37.378334	144.60973		-37.3783	144.6097	-37.3783	144.6097	0	250m	0	0			2004	9	10	2004/09/10	2004/09/10	10	10	9	9	2004	2004
478302679	36ff8a05-9626-4f75-ab57-b48e7657bc3c		Lissodesmus martini	Lissodesmus martini	Lissodesmus martini	FALSE	Lissodesmus martini			Sherbrooke Forest near Belgrave, Grid 21.54	Sherbrooke Forest near Belgrave, Grid 21.54	Sherbrooke Forest near Belgrave	-37.9	145.3			Spatially valid	-37.9	145.3		-37.9	145.3	-37.8833	145.35	4	5km	5	-1
478302681	30e8f359-6f0c-4ebd-b41e-50aeacb677ed		Lissodesmus martini	Lissodesmus martini	Lissodesmus martini	FALSE	Lissodesmus martini					Gembrook	-38	145.5			Spatially valid	-38	145.5		-38	145.5	-37.95	145.5333	7	5km	5	2	locality large, georeferencing difficult	accept discrepancy	1901	11						11	11	1901	1901
478302683	f50c1b23-7f07-47b7-b3d5-0ed4bdb2933e		Lissodesmus martini	Lissodesmus martini	Lissodesmus martini	FALSE	Lissodesmus martini			Emerald district	Emerald district	Emerald district	-37.9	145.4			Spatially valid	-37.9	145.4		-37.9	145.4	-37.9333	145.4333	5	10km	10	-5			1904	8						8	8	1904	1904
478302685	53ceb7de-293a-4052-9aa6-2a94cb21e952		Lissodesmus martini	Lissodesmus martini	Lissodesmus martini	FALSE	Lissodesmus martini			Emerald district	Emerald district	Emerald district	-37.9	145.4			Spatially valid	-37.9	145.4		-37.9	145.4	-37.9333	145.4333	5	10km	10	-5			1904	8						8	8	1904	1904
478302687	76b160ca-3168-47da-8e14-c78427d0d79f		Lissodesmus martini	Lissodesmus martini	Lissodesmus martini	FALSE	Lissodesmus martini			Emerald district	Emerald district	Emerald district	-37.9	145.4			Spatially valid	-37.9	145.4		-37.9	145.4	-37.9333	145.4333	5	10km	10	-5			1904	8						8	8	1904	1904
478302689	f9993069-7dd4-4c87-8b8a-564ffaa1e80f		Lissodesmus martini	Lissodesmus martini	Lissodesmus martini	FALSE	Lissodesmus martini			Emerald district	Emerald district	Emerald district	-37.9	145.4			Spatially valid	-37.9	145.4		-37.9	145.4	-37.9333	145.4333	5	10km	10	-5			1904	8						8	8	1904	1904
478302691	65fa5413-be4c-4972-8614-9f43c1b653ec		Lissodesmus martini	Lissodesmus martini	Lissodesmus martini	FALSE	Lissodesmus martini			Emerald district	Emerald district	Emerald district	-37.9	145.4			Spatially valid	-37.9	145.4		-37.9	145.4	-37.9333	145.4333	5	10km	10	-5			1904	8						8	8	1904	1904
478302693	18c62c78-b085-4020-be88-edd77fed902a		Lissodesmus martini	Lissodesmus martini	Lissodesmus martini	FALSE	Lissodesmus martini			Emerald district	Emerald district	Emerald district	-37.9	145.4			Spatially valid	-37.9	145.4		-37.9	145.4	-37.9333	145.4333	5	10km	10	-5			1904	8						8	8	1904	1904
478302695	ff5c4df1-6e1c-4814-a16e-8c554e6e205c		Lissodesmus martini	Lissodesmus martini	Lissodesmus martini	FALSE	Lissodesmus martini			Neerim, Gippsland	Neerim, Gippsland	Neerim - Gippsland	-37.95	145.95			Spatially valid	-37.95	145.95		-37.95	145.95	-37.95	145.95	0	5km	5	-5			1906	4	20	1906/04/20	1906/04/20	20	20	4	4	1906	1906
478302698	cd08091f-8917-4c50-a549-11458d1918fa		Lissodesmus martini	Lissodesmus martini	Lissodesmus martini	FALSE	Lissodesmus martini			Toolangi near Healsville	Toolangi near Healsville	Toolangi near Healesville	-37.53	145.47			Spatially valid	-37.53	145.47		-37.53	145.47	-37.5333	145.4667	0	5km	5	-5			1909	11	16	1909/11/16	1909/11/16	16	16	11	11	1909	1909
478302700	de3d021c-8900-472c-973f-16caa01ff804		Lissodesmus martini	Lissodesmus martini	Lissodesmus martini	FALSE	Lissodesmus martini			Cockatoo Creek	Cockatoo Creek	Cockatoo Creek	-37.9	145.52			Spatially valid	-37.9	145.52		-37.9	145.52	-37.9333	145.4833	5	5km	5	0			1913	1						1	1	1913	1913
478302701	f627d455-9494-4fd0-aab1-6b81f730a990		Lissodesmus martini	Lissodesmus martini	Lissodesmus martini	FALSE	Lissodesmus martini			Cockatoo Creek	Cockatoo Creek	Cockatoo Creek	-37.9	145.52			Spatially valid	-37.9	145.52		-37.9	145.52	-37.9333	145.4833	5	5km	5	0			1913	1						1	1	1913	1913
478302703	738f5a94-2ce3-40de-9f53-09fad90aae67		Lissodesmus martini	Lissodesmus martini	Lissodesmus martini	FALSE	Lissodesmus martini			Cockatoo Creek	Cockatoo Creek	Cockatoo Creek	-37.9	145.52			Spatially valid	-37.9	145.52		-37.9	145.52	-37.9333	145.4833	5	5km	5	0			1913	1						1	1	1913	1913
478302705	55df3f24-48af-4190-ab4e-08d425911e5b		Lissodesmus martini	Lissodesmus martini	Lissodesmus martini	FALSE	Lissodesmus martini			Belgrave West	Belgrave West	Belgrave West	-37.9	145.3			Spatially valid	-37.9	145.3		-37.9	145.3	-37.9	145.3333	3	10km	10	-7			1930	11						11	11	1930	1930
478302707	9a5ae8a9-c92a-4acb-88c9-58266bee0603		Lissodesmus martini	Lissodesmus martini	Lissodesmus martini	FALSE	Lissodesmus martini			Belgrave West	Belgrave West	Belgrave West	-37.9	145.3			Spatially valid	-37.9	145.3		-37.9	145.3	-37.9	145.3333	3	10km	10	-7			1930	11						11	11	1930	1930
478302709	24d2b9fb-e57f-48b6-86a8-cc8c0098b0e5		Lissodesmus martini	Lissodesmus martini	Lissodesmus martini	FALSE	Lissodesmus martini			Sherbrooke Forest, Ferntree Gully	Sherbrooke Forest, Ferntree Gully	Sherbrook Forest - Ferntree Gully	-37.9	145.3			Spatially valid	-37.9	145.3		-37.9	145.3	-37.8833	145.35	4	2km	2	2	locality large, georeferencing difficult	accept discrepancy	1970	11				9		11	11	1970	1970	MoA used label data
478302711	fc93414a-ebc5-4b07-b75b-de51e5428f2a		Lissodesmus martini	Lissodesmus martini	Lissodesmus martini	FALSE	Lissodesmus martini			The Beeches, near Marysville	The Beeches, near Marysville	The Beeches near Marysville	-37.48	145.83			Spatially valid	-37.48	145.83		-37.48	145.83	-37.4856	145.8289	1	1km	1	0			1993	3	23	1993/03/23	1993/03/23	23	23	3	3	1993	1993
478302713	c2bc0739-7db3-4b19-9a17-9efa4241bbd4		Lissodesmus martini	Lissodesmus martini	Lissodesmus martini	FALSE	Lissodesmus martini			The Beeches, near Marysville	The Beeches, near Marysville	The Beeches near Marysville	-37.48	145.83			Spatially suspect	-37.48	145.83		-37.48	145.83	-37.4856	145.8289	1	1km	1	0			1993	3	23	1993/03/23	1993/03/23	23	23	3	3	1993	1993
478302715	b0fca137-b306-4e94-b7fe-b8f67c86a03a		Lissodesmus martini	Lissodesmus martini	Lissodesmus martini	FALSE	Lissodesmus martini			Road 26, 0.2km WNW Donna Buang Rd junction	Road 26, 0.2km WNW Donna Buang Rd junction	Road 26 - 0.2 km WNW of Donna Buang junction	-37.72	145.6583333			Spatially valid	-37.72	145.65834		-37.72	145.6583	-37.7167	145.6583	0	1km	1	-1			1995	1	20	1995/01/20	1995/01/20	20	20	1	1	1995	1995
478302717	ecb20dd8-9df9-484b-be0b-980d08bfcd86		Lissodesmus martini	Lissodesmus martini	Lissodesmus martini	FALSE	Lissodesmus martini			0.7km N of Acheron Gap, 7km NE of Mt Donna Buang	0.7km N of Acheron Gap, 7km NE of Mt Donna Buang	0.7 km N of Acheron Gap - 7 km NE of Mt Donna Buang	-37.6713889	145.7388889			Spatially valid	-37.67139	145.73889		-37.6714	145.7389	-37.6667	145.7389	1	1km	1	0			1995	12	28	1995/12/28	1995/12/28	28	28	12	12	1995	1995
478302719	b567199d-59bc-4416-ac01-0d3eea53bfae		Lissodesmus martini	Lissodesmus martini	Lissodesmus martini	FALSE	Lissodesmus martini			0.7km N of Acheron Gap, 7km NE of Mt Donna Buang	0.7km N of Acheron Gap, 7km NE of Mt Donna Buang	0.7 km N of Acheron Gap - 7 km NE of Mt Donna Buang	-37.6713889	145.7388889			Spatially valid	-37.67139	145.73889		-37.6714	145.7389	-37.6667	145.7389	1	1km	1	0			1995	12	28	1995/12/28	1995/12/28	28	28	12	12	1995	1995
478302721	6bf37c2a-99eb-4546-b82e-e76a596c5ffa		Lissodesmus martini	Lissodesmus martini	Lissodesmus martini	FALSE	Lissodesmus martini			0.7km N of Acheron Gap, 7km NE of Mt Donna Buang	0.7km N of Acheron Gap, 7km NE of Mt Donna Buang	0.7 km N of Acheron Gap - 7 km NE of Mt Donna Buang	-37.6713889	145.7388889			Spatially valid	-37.67139	145.73889		-37.6714	145.7389	-37.6667	145.7389	1	1km	1	0			1995	12	28	1995/12/28	1995/12/28	28	28	12	12	1995	1995
478302723	83364a6a-f3cd-4973-966b-7f2ab9f63b82		Lissodesmus martini	Lissodesmus martini	Lissodesmus martini	FALSE	Lissodesmus martini			0.7km N of Acheron Gap, 7km NE of Mt Donna Buang	0.7km N of Acheron Gap, 7km NE of Mt Donna Buang	0.7 km N of Acheron Gap - 7 km NE of Mt Donna Buang	-37.6713889	145.7388889			Spatially valid	-37.67139	145.73889		-37.6714	145.7389	-37.6667	145.7389	1	1km	1	0			1995	12	28	1995/12/28	1995/12/28	28	28	12	12	1995	1995
478302725	53b0d01f-f86a-4a02-bca2-9234de13b961		Lissodesmus martini	Lissodesmus martini	Lissodesmus martini	FALSE	Lissodesmus martini			The Big Culvert, 2.5km ENE of Mt. Observation	The Big Culvert, 2.5km ENE of Mt. Observation	The Big Culvert - 2.5 km ENE of Mt Observation	-37.56	145.8708			Spatially suspect	-37.56	145.8708		-37.56	145.8708	-37.56	145.8708	0	100m	0	0			1996	2	19	1996/02/19	1996/02/19	19	19	2	2	1996	1996
478302727	48b3381f-0892-4001-abef-0d38dde16547		Lissodesmus martini	Lissodesmus martini	Lissodesmus martini	FALSE	Lissodesmus martini			0.7km N of Acheron Gap, 7km NE of Mt Donna Buang	0.7km N of Acheron Gap, 7km NE of Mt Donna Buang	0.7 km N of Acheron Gap - 7 km NE of Mt Donna Buang	-37.6713889	145.7388889			Spatially valid	-37.67139	145.73889		-37.6714	145.7389	-37.6667	145.7389	1	1km	1	0			1996	2	21	1996/02/21	1996/02/21	21	21	2	2	1996	1996
478302729	b217fa78-df2f-4b25-845d-f3d97bb84fd0		Lissodesmus martini	Lissodesmus martini	Lissodesmus martini	FALSE	Lissodesmus martini			0.7km N of Acheron Gap, 7km NE of Mt Donna Buang	0.7km N of Acheron Gap, 7km NE of Mt Donna Buang	0.7 km N of Acheron Gap - 7 km NE of Mt Donna Buang	-37.6713889	145.7388889			Spatially valid	-37.67139	145.73889		-37.6714	145.7389	-37.6667	145.7389	1	1km	1	0			1996	2	21	1996/02/21	1996/02/21	21	21	2	2	1996	1996
478302731	ebcb00ce-1685-4fd0-8a75-a5d5bccf0dcd		Lissodesmus martini	Lissodesmus martini	Lissodesmus martini	FALSE	Lissodesmus martini			N of Noojee	N of Noojee	N of Noojee	-37.830833	145.990556			Spatially valid	-37.830833	145.99055		-37.8308	145.9906	-37.8308	145.9906	0	25m	0	0			2004	9	30	2004/09/30	2004/09/30	30	30	9	9	2004	2004
478302733	cf2b2d58-986b-47f4-8394-096acd430757		Lissodesmus martini	Lissodesmus martini	Lissodesmus martini	FALSE	Lissodesmus martini			N of Noojee	N of Noojee	N of Noojee	-37.830833	145.990556			Spatially valid	-37.830833	145.99055		-37.8308	145.9906	-37.8308	145.9906	0	25m	0	0			2004	9	30	2004/09/30	2004/09/30	30	30	9	9	2004	2004
478302735	3761c516-5a6e-4d1d-8052-ecb73e04a445		Lissodesmus martini	Lissodesmus martini	Lissodesmus martini	FALSE	Lissodesmus martini			Starvation Creek	Starvation Creek	Starvation Creek	-37.7525	145.839167			Spatially valid	-37.7525	145.83917		-37.7525	145.8392	-37.7525	145.8392	0	25m	0	0			2004	10	1	2004/10/01	2004/10/01	1	1	10	10	2004	2004
478302737	e890dd1a-d55d-4f9e-a966-0b627dfc5225		Lissodesmus martini	Lissodesmus martini	Lissodesmus martini	FALSE	Lissodesmus martini			The Beeches	The Beeches	The Beeches	-37.4855556	145.828889			Spatially valid	-37.485554	145.82889		-37.4856	145.8289	-37.4856	145.8289	0	25m	0	0			2004	11	21	2004/11/21	2004/11/21	21	21	11	11	2004	2004
478302739	acbdc712-2841-4bee-b2d1-c54d4b6285c6		Lissodesmus martini	Lissodesmus martini	Lissodesmus martini	FALSE	Lissodesmus martini			The Beeches	The Beeches	The Beeches	-37.4855556	145.828889			Spatially suspect	-37.485554	145.82889		-37.4856	145.8289	-37.4856	145.8289	0	25m	0	0			2004	11	21	2004/11/21	2004/11/21	21	21	11	11	2004	2004
478302741	5c5fec4f-7afd-40ff-9c4a-d3f7626e83c6		Lissodesmus martini	Lissodesmus martini	Lissodesmus martini	FALSE	Lissodesmus martini			The Beeches	The Beeches	The Beeches	-37.4855556	145.828889			Spatially suspect	-37.485554	145.82889		-37.4856	145.8289	-37.4856	145.8289	0	25m	0	0			2004	11	21	2004/11/21	2004/11/21	21	21	11	11	2004	2004
478302743	5f908281-9733-4aee-981d-df5ad6069358		Lissodesmus martini	Lissodesmus martini	Lissodesmus martini	FALSE	Lissodesmus martini			The Beeches	The Beeches	The Beeches	-37.4855556	145.828889			Spatially suspect	-37.485554	145.82889		-37.4856	145.8289	-37.4856	145.8289	0	25m	0	0			2004	11	21	2004/11/21	2004/11/21	21	21	11	11	2004	2004
478302745	58046001-f369-4cc7-8653-3f84de1a23da		Lissodesmus martini	Lissodesmus martini	Lissodesmus martini	FALSE	Lissodesmus martini			The Beeches	The Beeches	The Beeches	-37.4855556	145.828889			Spatially suspect	-37.485554	145.82889		-37.4856	145.8289	-37.4856	145.8289	0	25m	0	0			2004	11	21	2004/11/21	2004/11/21	21	21	11	11	2004	2004
478302747	0b9cb99d-8a89-4ebe-95c2-c2ddb5b884b4		Lissodesmus martini	Lissodesmus martini	Lissodesmus martini	FALSE	Lissodesmus martini			The Beeches	The Beeches	The Beeches	-37.4855556	145.828889			Spatially suspect	-37.485554	145.82889		-37.4856	145.8289	-37.4856	145.8289	0	25m	0	0			2004	11	21	2004/11/21	2004/11/21	21	21	11	11	2004	2004
478302749	37f60924-b392-49cd-810d-0afe9081da3a		Lissodesmus martini	Lissodesmus martini	Lissodesmus martini	FALSE	Lissodesmus martini			The Beeches	The Beeches	The Beeches	-37.4855556	145.828889			Spatially suspect	-37.485554	145.82889		-37.4856	145.8289	-37.4856	145.8289	0	25m	0	0			2004	11	21	2004/11/21	2004/11/21	21	21	11	11	2004	2004
478302750	fe314de8-ee4e-4f3d-a5a8-c77386a69756		Lissodesmus martini	Lissodesmus martini	Lissodesmus martini	FALSE	Lissodesmus martini			The Beeches	The Beeches	The Beeches	-37.4855556	145.828889			Spatially valid	-37.485554	145.82889		-37.4856	145.8289	-37.4856	145.8289	0	25m	0	0			2004	11	21	2004/11/21	2004/11/21	21	21	11	11	2004	2004
478302752	aaf13f73-045b-4bff-a72b-3bed5923c677		Lissodesmus martini	Lissodesmus martini	Lissodesmus martini	FALSE	Lissodesmus martini			Slippery Hill, N of Dargo	Slippery Hill, N of Dargo	Slippery Hill - N of Dargo	-37.38472222	147.215			Spatially valid	-37.384724	147.215		-37.3847	147.215	-37.3847	147.215	0	25m	0	0			2004	11	25	2004/11/25	2004/11/25	25	25	11	11	2004	2004
478302754	0e0abaef-813b-4359-8b05-279ddd3e793f		Lissodesmus martini	Lissodesmus martini	Lissodesmus martini	FALSE	Lissodesmus martini			B1 Track, S of Bennison Plains	B1 Track, S of Bennison Plains	B1 Track - S of Bennison Plains	-37.495278	146.699444			Spatially valid	-37.495277	146.69945		-37.4953	146.6995	-37.4953	146.6994	0	25m	0	0			2004	11	26	2004/11/26	2004/11/26	26	26	11	11	2004	2004
478302756	ae7cedbe-6cf3-4eb1-bf63-6938ec5aa139		Lissodesmus martini	Lissodesmus martini	Lissodesmus martini	FALSE	Lissodesmus martini			B1 Track, S of Bennison Plains	B1 Track, S of Bennison Plains	B1 Track - S of Bennison Plains	-37.495278	146.699444			Spatially valid	-37.495277	146.69945		-37.4953	146.6995	-37.4953	146.6994	0	25m	0	0			2004	11	26	2004/11/26	2004/11/26	26	26	11	11	2004	2004
478302757	b5115a2f-f673-4a5c-8d8f-8653f39234b7		Lissodesmus martini	Lissodesmus martini	Lissodesmus martini	FALSE	Lissodesmus martini			Tamboritha Road	Tamboritha Road	Tamboritha Road	-37.4994444	146.6811111			Spatially valid	-37.499443	146.6811		-37.4994	146.6811	-37.4994	146.6811	0	25m	0	0			2004	11	26	2004/11/26	2004/11/26	26	26	11	11	2004	2004
478302759	5880694e-2ed3-4fba-b14e-5d475ac1f641		Lissodesmus martini	Lissodesmus martini	Lissodesmus martini	FALSE	Lissodesmus martini			Tamboritha Road	Tamboritha Road	Tamboritha Road	-37.4994444	146.6811111			Spatially valid	-37.499443	146.6811		-37.4994	146.6811	-37.4994	146.6811	0	25m	0	0			2004	11	26	2004/11/26	2004/11/26	26	26	11	11	2004	2004
478302761	fe962cc6-ad17-4c49-b898-95231516f161		Lissodesmus martini	Lissodesmus martini	Lissodesmus martini	FALSE	Lissodesmus martini			South of Erica	South of Erica	SE of Erica	-38.0127778	146.4427778			Spatially valid	-38.01278	146.44278		-38.0128	146.4428	-38.0128	146.4428	0	25m	0	0			2004	11	27	2004/11/27	2004/11/27	27	27	11	11	2004	2004
478302766	86379cc1-d902-47b6-b0d6-688db536927b		Lissodesmus martini	Lissodesmus martini	Lissodesmus martini	FALSE	Lissodesmus martini			South of Erica	South of Erica	SE of Erica	-38.0127778	146.4427778			Spatially valid	-38.01278	146.44278		-38.0128	146.4428	-38.0128	146.4428	0	25m	0	0			2004	11	27	2004/11/27	2004/11/27	27	27	11	11	2004	2004
478302768	84beb84a-d9e5-49be-82fd-7addf56e1496		Lissodesmus martini	Lissodesmus martini	Lissodesmus martini	FALSE	Lissodesmus martini			South of Erica	South of Erica	SE of Erica	-38.0127778	146.4427778			Spatially valid	-38.01278	146.44278		-38.0128	146.4428	-38.0128	146.4428	0	25m	0	0			2004	11	27	2004/11/27	2004/11/27	27	27	11	11	2004	2004
478302769	abbfebb1-a657-4451-9881-ee866acbf34e		Lissodesmus martini	Lissodesmus martini	Lissodesmus martini	FALSE	Lissodesmus martini			South of Erica	South of Erica	SE of Erica	-38.0127778	146.4427778			Spatially valid	-38.01278	146.44278		-38.0128	146.4428	-38.0128	146.4428	0	25m	0	0			2004	11	27	2004/11/27	2004/11/27	27	27	11	11	2004	2004
478302771	dc71b8c8-a996-4c8d-ab52-3e79ac0ff7ca		Lissodesmus martini	Lissodesmus martini	Lissodesmus martini	FALSE	Lissodesmus martini			South of Erica	South of Erica	SE of Erica	-38.0127778	146.4427778			Spatially valid	-38.01278	146.44278		-38.0128	146.4428	-38.0128	146.4428	0	25m	0	0			2004	11	27	2004/11/27	2004/11/27	27	27	11	11	2004	2004
478302773	a029f749-9db2-4905-b970-a16ce45a30f2		Lissodesmus martini	Lissodesmus martini	Lissodesmus martini	FALSE	Lissodesmus martini			South of Erica	South of Erica	SE of Erica	-38.0127778	146.4427778			Spatially valid	-38.01278	146.44278		-38.0128	146.4428	-38.0128	146.4428	0	25m	0	0			2004	11	27	2004/11/27	2004/11/27	27	27	11	11	2004	2004
478302775	39f94abe-670c-4466-9d88-6289f6cd5692		Lissodesmus martini	Lissodesmus martini	Lissodesmus martini	FALSE	Lissodesmus martini			W of Amor	W of Amor	W of Amor	-37.930556	146.387778			Spatially valid	-37.930557	146.38777		-37.9306	146.3878	-37.9306	146.3878	0	25m	0	0			2004	11	27	2004/11/27	2004/11/27	27	27	11	11	2004	2004
478302777	1b02ffc6-50c1-4b0f-a9f1-1eb684897a71		Lissodesmus martini	Lissodesmus martini	Lissodesmus martini	FALSE	Lissodesmus martini			W of Amor	W of Amor	W of Amor	-37.930556	146.387778			Spatially valid	-37.930557	146.38777		-37.9306	146.3878	-37.9306	146.3878	0	25m	0	0			2004	11	27	2004/11/27	2004/11/27	27	27	11	11	2004	2004
478302779	1e65fc67-8cd3-4156-8a74-47b3e9f5eb28		Lissodesmus martini	Lissodesmus martini	Lissodesmus martini	FALSE	Lissodesmus martini			W of Amor	W of Amor	W of Amor	-37.930556	146.387778			Spatially valid	-37.930557	146.38777		-37.9306	146.3878	-37.9306	146.3878	0	25m	0	0			2004	11	27	2004/11/27	2004/11/27	27	27	11	11	2004	2004
478302780	6c418574-ad97-4a08-95e9-ab3b9f05bda3		Lissodesmus martini	Lissodesmus martini	Lissodesmus martini	FALSE	Lissodesmus martini			W of Amor	W of Amor	W of Amor	-37.930556	146.387778			Spatially valid	-37.930557	146.38777		-37.9306	146.3878	-37.9306	146.3878	0	25m	0	0			2004	11	27	2004/11/27	2004/11/27	27	27	11	11	2004	2004
478302782	64e7d105-5f06-42a6-a097-2051595c46be		Lissodesmus martini	Lissodesmus martini	Lissodesmus martini	FALSE	Lissodesmus martini			Acheron Gap, Road 1	Acheron Gap, Road 1	Acheron Gap - Road 1	-37.677778	145.742222			Spatially valid	-37.677776	145.74222		-37.6778	145.7422	-37.6778	145.7422	0	25m	0	0			2004	12	20	2004/12/20	2004/12/20	20	20	12	12	2004	2004
478302785	3d887458-6738-4c47-8bcc-3917ce77b19a		Lissodesmus martini	Lissodesmus martini	Lissodesmus martini	FALSE	Lissodesmus martini			N of Acheron Gap	N of Acheron Gap	N of Acheron Gap	-37.6525	145.742222			Spatially valid	-37.6525	145.74222		-37.6525	145.7422	-37.6525	145.7306	1	25m	0	1			2004	12	20	2004/12/20	2004/12/20	20	20	12	12	2004	2004
478302787	757933d5-cacb-4d85-8f99-4daa1334bb20		Lissodesmus martini	Lissodesmus martini	Lissodesmus martini	FALSE	Lissodesmus martini			N of Acheron Gap	N of Acheron Gap	N of Acheron Gap	-37.6525	145.742222			Spatially valid	-37.6525	145.74222		-37.6525	145.7422	-37.6525	145.7306	1	25m	0	1			2004	12	20	2004/12/20	2004/12/20	20	20	12	12	2004	2004
478302789	0bf23afa-0887-46f5-bf8e-decf8267b047		Lissodesmus martini	Lissodesmus martini	Lissodesmus martini	FALSE	Lissodesmus martini			N of Acheron Gap	N of Acheron Gap	N of Acheron Gap	-37.6525	145.742222			Spatially valid	-37.6525	145.74222		-37.6525	145.7422	-37.6525	145.7306	1	25m	0	1			2004	12	20	2004/12/20	2004/12/20	20	20	12	12	2004	2004
478302790	0717a901-fedc-4402-a3b0-b1f54c81d1ba		Lissodesmus martini	Lissodesmus martini	Lissodesmus martini	FALSE	Lissodesmus martini			N of Acheron Gap	N of Acheron Gap	N of Acheron Gap	-37.6525	145.742222			Spatially valid	-37.6525	145.74222		-37.6525	145.7422	-37.6525	145.7306	1	25m	0	1			2004	12	20	2004/12/20	2004/12/20	20	20	12	12	2004	2004
478302792	d447e62f-09f7-4945-8618-1e55d5223af2		Lissodesmus martini	Lissodesmus martini	Lissodesmus martini	FALSE	Lissodesmus martini			N of Acheron Gap	N of Acheron Gap	N of Acheron Gap	-37.6525	145.742222			Spatially valid	-37.6525	145.74222		-37.6525	145.7422	-37.6525	145.7306	1	25m	0	1			2004	12	20	2004/12/20	2004/12/20	20	20	12	12	2004	2004
478302795	484b9d20-a069-4ee9-9b65-d016715174d5		Lissodesmus martini	Lissodesmus martini	Lissodesmus martini	FALSE	Lissodesmus martini			N of Acheron Gap	N of Acheron Gap	N of Acheron Gap	-37.6525	145.742222			Spatially valid	-37.6525	145.74222		-37.6525	145.7422	-37.6525	145.7306	1	25m	0	1			2004	12	20	2004/12/20	2004/12/20	20	20	12	12	2004	2004
478302797	7887fcda-0a18-4713-8e84-75e60c8dad49		Lissodesmus martini	Lissodesmus martini	Lissodesmus martini	FALSE	Lissodesmus martini			N of Acheron Gap	N of Acheron Gap	N of Acheron Gap	-37.6525	145.742222			Spatially valid	-37.6525	145.74222		-37.6525	145.7422	-37.6525	145.7306	1	25m	0	1			2004	12	20	2004/12/20	2004/12/20	20	20	12	12	2004	2004
478302799	51c57a2f-87c4-465a-a406-7ff734dcf208		Lissodesmus martini	Lissodesmus martini	Lissodesmus martini	FALSE	Lissodesmus martini			N of Acheron Gap	N of Acheron Gap	N of Acheron Gap	-37.6525	145.742222			Spatially valid	-37.6525	145.74222		-37.6525	145.7422	-37.6525	145.7306	1	25m	0	1			2004	12	20	2004/12/20	2004/12/20	20	20	12	12	2004	2004
478302801	e72c25f6-4c91-40f8-8b19-3dc4aefad687		Lissodesmus martini	Lissodesmus martini	Lissodesmus martini	FALSE	Lissodesmus martini			N of Acheron Gap	N of Acheron Gap	N of Acheron Gap	-37.6525	145.742222			Spatially valid	-37.6525	145.74222		-37.6525	145.7422	-37.6525	145.7306	1	25m	0	1			2004	12	20	2004/12/20	2004/12/20	20	20	12	12	2004	2004
478302803	c2310342-d6c8-4333-bcc3-88d3e1cdeaad		Lissodesmus martini	Lissodesmus martini	Lissodesmus martini	FALSE	Lissodesmus martini			N of Acheron Gap	N of Acheron Gap	N of Acheron Gap	-37.6525	145.742222			Spatially valid	-37.6525	145.74222		-37.6525	145.7422	-37.6525	145.7306	1	25m	0	1			2004	12	20	2004/12/20	2004/12/20	20	20	12	12	2004	2004
478302808	8a134bd3-cec8-4317-a9e2-ad264dbeb8f4		Lissodesmus martini	Lissodesmus martini	Lissodesmus martini	FALSE	Lissodesmus martini			N of Acheron Gap	N of Acheron Gap	N of Acheron Gap	-37.6525	145.742222			Spatially valid	-37.6525	145.74222		-37.6525	145.7422	-37.6525	145.7306	1	25m	0	1			2004	12	20	2004/12/20	2004/12/20	20	20	12	12	2004	2004
478302810	6becf0ee-529e-420f-bcb6-8d31b76a21b9		Lissodesmus martini	Lissodesmus martini	Lissodesmus martini	FALSE	Lissodesmus martini			N of Acheron Gap	N of Acheron Gap	N of Acheron Gap	-37.6525	145.742222			Spatially valid	-37.6525	145.74222		-37.6525	145.7422	-37.6525	145.7306	1	25m	0	1			2004	12	20	2004/12/20	2004/12/20	20	20	12	12	2004	2004
478302812	a223ad03-5800-411a-bc84-5fe619696bf7		Lissodesmus martini	Lissodesmus martini	Lissodesmus martini	FALSE	Lissodesmus martini			N of Acheron Gap	N of Acheron Gap	N of Acheron Gap	-37.6525	145.742222			Spatially valid	-37.6525	145.74222		-37.6525	145.7422	-37.6525	145.7306	1	25m	0	1			2004	12	20	2004/12/20	2004/12/20	20	20	12	12	2004	2004
478302813	34afe424-01aa-4d2d-9e0b-fe3f557e8d6b		Lissodesmus martini	Lissodesmus martini	Lissodesmus martini	FALSE	Lissodesmus martini			Latrobe River	Latrobe River	Latrobe River	-37.872778	145.813333			Spatially valid	-37.87278	145.81334		-37.8728	145.8133	-37.8728	145.8133	0	25m	0	0			2004	12	23	2004/12/23	2004/12/23	23	23	12	12	2004	2004
478302815	4f5997c9-2f78-47db-853d-b65a82040aa7		Lissodesmus milledgei	Lissodesmus milledgei	Lissodesmus milledgei	FALSE	Lissodesmus milledgei			Myrtle Gully Reserve, 3.4km WSW of Mt Donna Buang	Myrtle Gully Reserve, 3.4km WSW of Mt Donna Buang	Myrtle Gully Reserve - 3.4 km WSW of Mt Donna Buang	-37.72	145.6416667			Spatially valid	-37.72	145.64166		-37.72	145.6417	-37.7167	145.6417	0	2km	2	-2			1995	1	20	1995/01/20	1995/01/20	20	20	1	1	1995	1995
478302817	2e7b74e4-0bde-48e5-a381-0701f24469f1		Lissodesmus milledgei	Lissodesmus milledgei	Lissodesmus milledgei	FALSE	Lissodesmus milledgei			Myrtle Gully Reserve, 3.4km WSW of Mt Donna Buang	Myrtle Gully Reserve, 3.4km WSW of Mt Donna Buang	Myrtle Gully Reserve - 3.4 km WSW of Mt Donna Buang	-37.72	145.6416667			Spatially valid	-37.72	145.64166		-37.72	145.6417	-37.7167	145.6417	0	2km	2	-2			1995	4	7	1995/04/07	1995/04/07	7	7	4	4	1995	1995
478302819	b74d458e-683f-4006-a497-3fb0942db0bb		Lissodesmus milledgei	Lissodesmus milledgei	Lissodesmus milledgei	FALSE	Lissodesmus milledgei			Acheron Gap 6km NE Mt Donna Buang	Acheron Gap 6km NE Mt Donna Buang	Acheron Gap - 6 km NE of Mt Donna Buang	-37.6786111	145.7388889			Spatially valid	-37.67861	145.73889		-37.6786	145.7389	-37.6786	145.7389	0	1km	1	-1			1995	12	28	1995/12/28	1995/12/28	28	28	12	12	1995	1995
478302821	a013d978-b1e0-49d2-8396-c26305afaa15		Lissodesmus otwayensis	Lissodesmus otwayensis	Lissodesmus otwayensis	FALSE	Lissodesmus otwayensis			2 Miles W of Apollo Bay	2 Miles W of Apollo Bay	2 miles W of Apollo Bay	-38.75	143.67			Spatially valid	-38.75	143.67		-38.75	143.67	-38.7667	143.6333	4	5km	5	-1			1975	3	8	1975/03/08	1975/03/08	8	8	3	3	1975	1975
478302823	39740a1c-af3f-4236-9239-9632932323c0		Lissodesmus otwayensis	Lissodesmus otwayensis	Lissodesmus otwayensis	FALSE	Lissodesmus otwayensis			Aire Crossing Tk . 0.5km N Aire River crossing	Aire Crossing Tk . 0.5km N Aire River crossing	Aire Crossing Track - 0.5 km N of Aire R crossing	-38.67	143.48			Spatially valid	-38.67	143.48		-38.67	143.48	-38.6667	143.4833	0	2km	2	-2			1995	1	31	1995/01/31	1995/01/31	31	31	1	1	1995	1995
478302825	5fcbf1e1-d5f1-4ab5-a7cc-7c3f7a29304f		Lissodesmus otwayensis	Lissodesmus otwayensis	Lissodesmus otwayensis	FALSE	Lissodesmus otwayensis			Aire Crossing Tk . 0.5km N Aire River crossing	Aire Crossing Tk . 0.5km N Aire River crossing	Aire Crossing Track - 0.5 km N of Aire R crossing	-38.67	143.48			Spatially valid	-38.67	143.48		-38.67	143.48	-38.6667	143.4833	0	2km	2	-2			1995	1	31	1995/01/31	1995/01/31	31	31	1	1	1995	1995
478302827	a929f6d6-841d-4d24-90ae-63636468ebb2		Lissodesmus otwayensis	Lissodesmus otwayensis	Lissodesmus otwayensis	FALSE	Lissodesmus otwayensis			Aire Crossing Tk . 0.5km N Aire River crossing	Aire Crossing Tk . 0.5km N Aire River crossing	Aire Crossing Track - 0.5 km N of Aire R crossing	-38.67	143.48			Spatially valid	-38.67	143.48		-38.67	143.48	-38.6667	143.4833	0	2km	2	-2			1995	1	31	1995/01/31	1995/01/31	31	31	1	1	1995	1995
478302829	0517b1d1-f79b-4c0d-8268-fcc7b1062def		Lissodesmus otwayensis	Lissodesmus otwayensis	Lissodesmus otwayensis	FALSE	Lissodesmus otwayensis			Aire Crossing Tk . 0.5km N Aire River crossing	Aire Crossing Tk . 0.5km N Aire River crossing	Aire Crossing Track - 0.5 km N of Aire R crossing	-38.67	143.48			Spatially valid	-38.67	143.48		-38.67	143.48	-38.6667	143.4833	0	2km	2	-2			1995	1	31	1995/01/31	1995/01/31	31	31	1	1	1995	1995
478302831	8fd1d5e9-a7be-4ac2-b8f9-0e3112ec29f8		Lissodesmus otwayensis	Lissodesmus otwayensis	Lissodesmus otwayensis	FALSE	Lissodesmus otwayensis					Turtons Pass	-38.6452778	143.6766667			Spatially valid	-38.64528	143.67667		-38.6453	143.6767	-38.6453	143.6767	0	25m	0	0			2003	12	12	2003/12/12	2003/12/12	12	12	12	12	2003	2003
478302833	1130873e-20af-49a2-81e3-f6afe3faa60e		Lissodesmus otwayensis	Lissodesmus otwayensis	Lissodesmus otwayensis	FALSE	Lissodesmus otwayensis					Turtons Pass	-38.6452778	143.6766667			Spatially valid	-38.64528	143.67667		-38.6453	143.6767	-38.6453	143.6767	0	25m	0	0			2003	12	12	2003/12/12	2003/12/12	12	12	12	12	2003	2003
478302835	ece84fcd-fe59-4e0f-83ab-f63ab6d391a8		Lissodesmus otwayensis	Lissodesmus otwayensis	Lissodesmus otwayensis	FALSE	Lissodesmus otwayensis					Calder Ridge	-38.7113889	143.5675			Spatially valid	-38.711388	143.5675		-38.7114	143.5675	-38.7114	143.5675	0	25m	0	0			2003	12	13	2003/12/13	2003/12/13	13	13	12	12	2003	2003
478302836	d9afef3e-0cc0-49fa-97a4-6187280bb90f		Lissodesmus otwayensis	Lissodesmus otwayensis	Lissodesmus otwayensis	FALSE	Lissodesmus otwayensis					Calder Ridge	-38.7113889	143.5675			Spatially valid	-38.711388	143.5675		-38.7114	143.5675	-38.7114	143.5675	0	25m	0	0			2003	12	13	2003/12/13	2003/12/13	13	13	12	12	2003	2003
478302838	2552c1cb-26ad-427d-8f69-b4ba32f951ae		Lissodesmus otwayensis	Lissodesmus otwayensis	Lissodesmus otwayensis	FALSE	Lissodesmus otwayensis					Calder Ridge	-38.7113889	143.5675			Spatially valid	-38.711388	143.5675		-38.7114	143.5675	-38.7114	143.5675	0	25m	0	0			2003	12	13	2003/12/13	2003/12/13	13	13	12	12	2003	2003
478302840	850b9986-6721-486c-aec3-cd446cdf34fc		Lissodesmus otwayensis	Lissodesmus otwayensis	Lissodesmus otwayensis	FALSE	Lissodesmus otwayensis					Calder Ridge	-38.7113889	143.5675			Spatially valid	-38.711388	143.5675		-38.7114	143.5675	-38.7114	143.5675	0	25m	0	0			2003	12	13	2003/12/13	2003/12/13	13	13	12	12	2003	2003
478302842	2c6352d6-a87b-473e-9f4a-f83a89ef50a3		Lissodesmus otwayensis	Lissodesmus otwayensis	Lissodesmus otwayensis	FALSE	Lissodesmus otwayensis					Calder Ridge	-38.7113889	143.5675			Spatially valid	-38.711388	143.5675		-38.7114	143.5675	-38.7114	143.5675	0	25m	0	0			2003	12	13	2003/12/13	2003/12/13	13	13	12	12	2003	2003
478302844	6dc03cda-4988-49b7-b091-792f6dcfe830		Lissodesmus otwayensis	Lissodesmus otwayensis	Lissodesmus otwayensis	FALSE	Lissodesmus otwayensis					Calder Ridge	-38.7113889	143.5675			Spatially valid	-38.711388	143.5675		-38.7114	143.5675	-38.7114	143.5675	0	25m	0	0			2003	12	13	2003/12/13	2003/12/13	13	13	12	12	2003	2003
478302846	4ccf637a-1e57-4251-b176-85807d44082b		Lissodesmus otwayensis	Lissodesmus otwayensis	Lissodesmus otwayensis	FALSE	Lissodesmus otwayensis					Cape Horn	-38.7369444	143.575			Spatially valid	-38.736946	143.575		-38.7369	143.575	-38.7369	143.575	0	25m	0	0			2003	12	13	2003/12/13	2003/12/13	13	13	12	12	2003	2003
478302848	997c5e94-0b61-475b-8938-4d74f083e645		Lissodesmus otwayensis	Lissodesmus otwayensis	Lissodesmus otwayensis	FALSE	Lissodesmus otwayensis					Cape Horn	-38.7369444	143.575			Spatially valid	-38.736946	143.575		-38.7369	143.575	-38.7369	143.575	0	25m	0	0			2003	12	13	2003/12/13	2003/12/13	13	13	12	12	2003	2003
478302849	3c9c8f96-84b7-4e45-8f89-41e3378be635		Lissodesmus otwayensis	Lissodesmus otwayensis	Lissodesmus otwayensis	FALSE	Lissodesmus otwayensis					Cape Horn	-38.7369444	143.575			Spatially valid	-38.736946	143.575		-38.7369	143.575	-38.7369	143.575	0	25m	0	0			2003	12	13	2003/12/13	2003/12/13	13	13	12	12	2003	2003
478302851	5c18f580-ad50-4cbc-9e18-9dc45368b096		Lissodesmus otwayensis	Lissodesmus otwayensis	Lissodesmus otwayensis	FALSE	Lissodesmus otwayensis					Cape Horn	-38.7369444	143.575			Spatially valid	-38.736946	143.575		-38.7369	143.575	-38.7369	143.575	0	25m	0	0			2003	12	13	2003/12/13	2003/12/13	13	13	12	12	2003	2003
478302853	b95fd0df-ec1a-480e-a102-cbfba0a8b9a5		Lissodesmus otwayensis	Lissodesmus otwayensis	Lissodesmus otwayensis	FALSE	Lissodesmus otwayensis					Cape Horn	-38.7369444	143.575			Spatially valid	-38.736946	143.575		-38.7369	143.575	-38.7369	143.575	0	25m	0	0			2003	12	13	2003/12/13	2003/12/13	13	13	12	12	2003	2003
478302855	7dfaccfb-727a-469b-adb9-756a01e88da1		Lissodesmus otwayensis	Lissodesmus otwayensis	Lissodesmus otwayensis	FALSE	Lissodesmus otwayensis					Cape Horn	-38.7369444	143.575			Spatially valid	-38.736946	143.575		-38.7369	143.575	-38.7369	143.575	0	25m	0	0			2003	12	13	2003/12/13	2003/12/13	13	13	12	12	2003	2003
478302857	21c879d2-a15d-45e8-b756-644ce5001df6		Lissodesmus otwayensis	Lissodesmus otwayensis	Lissodesmus otwayensis	FALSE	Lissodesmus otwayensis					Cape Horn	-38.7369444	143.575			Spatially valid	-38.736946	143.575		-38.7369	143.575	-38.7369	143.575	0	25m	0	0			2003	12	13	2003/12/13	2003/12/13	13	13	12	12	2003	2003
478302859	87ca5ab2-d7e1-4121-b0bb-b5103946ad5a		Lissodesmus otwayensis	Lissodesmus otwayensis	Lissodesmus otwayensis	FALSE	Lissodesmus otwayensis					Diamond Hill	-38.45138889	143.9361111			Spatially valid	-38.45139	143.93611		-38.4514	143.9361	-38.4514	143.9361	0	25m	0	0			2003	12	14	2003/12/14	2003/12/14	14	14	12	12	2003	2003
478302861	f41e0c2e-938a-442f-8abf-bf54b6035093		Lissodesmus otwayensis	Lissodesmus otwayensis	Lissodesmus otwayensis	FALSE	Lissodesmus otwayensis					Diamond Hill	-38.45138889	143.9361111			Spatially valid	-38.45139	143.93611		-38.4514	143.9361	-38.4514	143.9361	0	25m	0	0			2003	12	14	2003/12/14	2003/12/14	14	14	12	12	2003	2003
478302863	6e5fa622-f642-43d2-a4c8-5743581494fe		Lissodesmus otwayensis	Lissodesmus otwayensis	Lissodesmus otwayensis	FALSE	Lissodesmus otwayensis					Diamond Hill	-38.45138889	143.9361111			Spatially valid	-38.45139	143.93611		-38.4514	143.9361	-38.4514	143.9361	0	25m	0	0			2003	12	14	2003/12/14	2003/12/14	14	14	12	12	2003	2003
478302867	ab67e849-bf11-4384-88c7-b08be51a6bc5		Lissodesmus otwayensis	Lissodesmus otwayensis	Lissodesmus otwayensis	FALSE	Lissodesmus otwayensis					Diamond Hill	-38.45	143.9372222			Spatially valid	-38.45	143.93723		-38.45	143.9372	-38.45	143.9372	0	25m	0	0			2003	12	14	2003/12/14	2003/12/14	14	14	12	12	2003	2003
478302868	f50fd1c7-7428-40a4-9687-940e01aaada6		Lissodesmus tarrabulga	Lissodesmus tarrabulga	Lissodesmus tarrabulga	FALSE	Lissodesmus tarrabulga			Strzelecki Ranges, Jeeralang West Rd, 0.1km North of Binns Hill Junction	Strzelecki Ranges, Jeeralang West Rd, 0.1km North of Binns Hill Junction	Jeeralang West Road - 0.1 km N of Binns Hill Junction	-38.4417	146.48			Spatially valid	-38.4417	146.48		-38.4417	146.48	-38.4417	146.4833	0	1km	1	-1			1996	1	10	1996/01/10	1996/01/10	10	10	1	1	1996	1996
478302870	cd76bb1b-71d0-43e5-b2fc-d27c61a92425		Lissodesmus tarrabulga	Lissodesmus tarrabulga	Lissodesmus tarrabulga	FALSE	Lissodesmus tarrabulga			Strzelecki Ranges, Jeeralang West Rd, 0.1km North of Binns Hill Junction	Strzelecki Ranges, Jeeralang West Rd, 0.1km North of Binns Hill Junction	Jeeralang West Road - 0.1 km N of Binns Hill Junction	-38.4417	146.48			Spatially valid	-38.4417	146.48		-38.4417	146.48	-38.4417	146.4833	0	1km	1	-1			1996	3	5	1996/03/05	1996/03/05	5	5	3	3	1996	1996
478302872	0b379617-077f-4191-942b-f7add66fb8a9		Lissodesmus tarrabulga	Lissodesmus tarrabulga	Lissodesmus tarrabulga	FALSE	Lissodesmus tarrabulga			W of Balook	W of Balook	W of Balook	-38.4402778	146.51666667			Spatially valid	-38.440277	146.51666		-38.4403	146.5167	-38.4403	146.5167	0	100m	0	0			2004	9	29	2004/09/29	2004/09/29	29	29	9	9	2004	2004
478302874	0e9b516d-6fd3-4825-9ae5-a080beb1944e		Lissodesmus tarrabulga	Lissodesmus tarrabulga	Lissodesmus tarrabulga	FALSE	Lissodesmus tarrabulga			W of Balook	W of Balook	W of Balook	-38.4402778	146.51666667			Spatially valid	-38.440277	146.51666		-38.4403	146.5167	-38.4403	146.5167	0	100m	0	0			2004	9	29	2004/09/29	2004/09/29	29	29	9	9	2004	2004
478302876	dada6c43-4892-4125-9e58-8ef871e41afa		Lissodesmus tarrabulga	Lissodesmus tarrabulga	Lissodesmus tarrabulga	FALSE	Lissodesmus tarrabulga			W of Balook	W of Balook	W of Balook	-38.4402778	146.51666667			Spatially valid	-38.440277	146.51666		-38.4403	146.5167	-38.4403	146.5167	0	100m	0	0			2004	9	29	2004/09/29	2004/09/29	29	29	9	9	2004	2004
478302878	5896a89b-e007-470f-8f13-223b33f35b84		Lissodesmus tarrabulga	Lissodesmus tarrabulga	Lissodesmus tarrabulga	FALSE	Lissodesmus tarrabulga			NE of Balook	NE of Balook	NE of Balook	-38.4144444	146.5708333			Spatially valid	-38.414444	146.57083		-38.4144	146.5708	-38.4144	146.5708	0	25m	0	0			2004	12	22	2004/12/22	2004/12/22	22	22	12	12	2004	2004
478302880	1d1366b7-7503-46b0-80e0-3f67cb7a837d		Lissodesmus tarrabulga	Lissodesmus tarrabulga	Lissodesmus tarrabulga	FALSE	Lissodesmus tarrabulga			NE of Balook	NE of Balook	NE of Balook	-38.4144444	146.5708333			Spatially valid	-38.414444	146.57083		-38.4144	146.5708	-38.4144	146.5708	0	25m	0	0			2004	12	22	2004/12/22	2004/12/22	22	22	12	12	2004	2004
478302888	253dfc48-55b5-4160-a145-6d051cf6ca97		Lissodesmus dignomontis	Lissodesmus dignomontis	Lissodesmus dignomontis	FALSE	Lissodesmus dignomontis			Lapoinya property, South Yarragon	Lapoinya property, South Yarragon	on 'Lapoinya' property - Yarragon South	-38.2444444	146.0916667			Spatially valid	-38.244446	146.09166		-38.2444	146.0917	-38.2444	146.0917	0	100m	0	0			2005	4	17	2005/04/17	2005/04/17	17	17	4	4	2005	2005
478302890	ca4cea26-8ebe-4b5b-aeda-67a182a9b51e		Lissodesmus dignomontis	Lissodesmus dignomontis	Lissodesmus dignomontis	FALSE	Lissodesmus dignomontis			Lapoinya property, South Yarragon	Lapoinya property, South Yarragon	on 'Lapoinya' property - Yarragon South	-38.2444444	146.0916667			Spatially valid	-38.244446	146.09166		-38.2444	146.0917	-38.2444	146.0917	0	100m	0	0			2005	4	17	2005/04/17	2005/04/17	17	17	4	4	2005	2005
478302892	94ace91b-4b72-4830-ada8-f11d066babaf		Lissodesmus dignomontis	Lissodesmus dignomontis	Lissodesmus dignomontis	FALSE	Lissodesmus dignomontis			Lapoinya property, South Yarragon	Lapoinya property, South Yarragon	on 'Lapoinya' property - Yarragon South	-38.2444444	146.0916667			Spatially valid	-38.244446	146.09166		-38.2444	146.0917	-38.2444	146.0917	0	100m	0	0			2005	4	17	2005/04/17	2005/04/17	17	17	4	4	2005	2005
478302894	0110bccc-5b82-4509-a5eb-942ced504c23		Lissodesmus dignomontis	Lissodesmus dignomontis	Lissodesmus dignomontis	FALSE	Lissodesmus dignomontis			Lapoinya property, South Yarragon	Lapoinya property, South Yarragon	on 'Lapoinya' property - Yarragon South	-38.2444444	146.0916667			Spatially valid	-38.244446	146.09166		-38.2444	146.0917	-38.2444	146.0917	0	100m	0	0			2005	4	17	2005/04/17	2005/04/17	17	17	4	4	2005	2005
478302896	19481caf-572b-42a6-a3a3-7b81492103e8		Lissodesmus dignomontis	Lissodesmus dignomontis	Lissodesmus dignomontis	FALSE	Lissodesmus dignomontis			Lapoinya property, South Yarragon	Lapoinya property, South Yarragon	on 'Lapoinya' property - Yarragon South	-38.2444444	146.0916667			Spatially valid	-38.244446	146.09166		-38.2444	146.0917	-38.2444	146.0917	0	100m	0	0			2005	4	17	2005/04/17	2005/04/17	17	17	4	4	2005	2005
478302898	3691880e-5bb7-4a28-8727-ec7045b5cb82		Lissodesmus dignomontis	Lissodesmus dignomontis	Lissodesmus dignomontis	FALSE	Lissodesmus dignomontis			Lapoinya property, South Yarragon	Lapoinya property, South Yarragon	on 'Lapoinya' property - Yarragon South	-38.2444444	146.0916667			Spatially valid	-38.244446	146.09166		-38.2444	146.0917	-38.2444	146.0917	0	100m	0	0			2005	4	17	2005/04/17	2005/04/17	17	17	4	4	2005	2005
478302900	c147a309-8049-4e5a-8287-3daa262ad229		Lissodesmus dignomontis	Lissodesmus dignomontis	Lissodesmus dignomontis	FALSE	Lissodesmus dignomontis			Lapoinya property, South Yarragon	Lapoinya property, South Yarragon	on 'Lapoinya' property - Yarragon South	-38.2444444	146.0916667			Spatially valid	-38.244446	146.09166		-38.2444	146.0917	-38.2444	146.0917	0	100m	0	0			2005	4	17	2005/04/17	2005/04/17	17	17	4	4	2005	2005
478302903	24075a4d-3d9e-4290-9000-d2e38217e116		Lissodesmus dignomontis	Lissodesmus dignomontis	Lissodesmus dignomontis	FALSE	Lissodesmus dignomontis			Lapoinya property, South Yarragon	Lapoinya property, South Yarragon	on 'Lapoinya' property - Yarragon South	-38.2444444	146.0916667			Spatially valid	-38.244446	146.09166		-38.2444	146.0917	-38.2444	146.0917	0	100m	0	0			2005	4	17	2005/04/17	2005/04/17	17	17	4	4	2005	2005
478302905	3d6858eb-c8e4-446b-b477-49c77eb60c4b		Lissodesmus dignomontis	Lissodesmus dignomontis	Lissodesmus dignomontis	FALSE	Lissodesmus dignomontis			Lapoinya property, South Yarragon	Lapoinya property, South Yarragon	on 'Lapoinya' property - Yarragon South	-38.2444444	146.0916667			Spatially valid	-38.244446	146.09166		-38.2444	146.0917	-38.2444	146.0917	0	100m	0	0			2005	4	17	2005/04/17	2005/04/17	17	17	4	4	2005	2005
478302907	4b4b4000-2c18-42d0-a7e8-0be14ed62ab9		Lissodesmus dignomontis	Lissodesmus dignomontis	Lissodesmus dignomontis	FALSE	Lissodesmus dignomontis			Allambee	Allambee	Allambee	-38.2741667	146.05083333			Spatially valid	-38.274166	146.05083		-38.2742	146.0508	-38.2742	146.0508	0	25m	0	0			2005	4	22	2005/04/22	2005/04/22	22	22	4	4	2005	2005
478302908	edea5833-e507-4b51-a13c-a96130d34b17		Lissodesmus dignomontis	Lissodesmus dignomontis	Lissodesmus dignomontis	FALSE	Lissodesmus dignomontis			Mt Worth	Mt Worth	Mt Worth	-38.2705556	145.9816667			Spatially valid	-38.270557	145.98167		-38.2706	145.9817	-38.2706	145.9817	0	100m	0	0			2005	4	22	2005/04/22	2005/04/22	22	22	4	4	2005	2005
478302910	68b586f1-3f6b-4648-9bce-2d0dc8cc29be		Lissodesmus dignomontis	Lissodesmus dignomontis	Lissodesmus dignomontis	FALSE	Lissodesmus dignomontis			Mt Worth	Mt Worth	Mt Worth	-38.2705556	145.9816667			Spatially valid	-38.270557	145.98167		-38.2706	145.9817	-38.2706	145.9817	0	100m	0	0			2005	4	22	2005/04/22	2005/04/22	22	22	4	4	2005	2005
478302912	d5b36e8c-b07a-4f86-b30a-9b386e78f829		Lissodesmus gippslandicus	Lissodesmus gippslandicus	Lissodesmus gippslandicus	FALSE	Lissodesmus gippslandicus			Lapoinya property, Yarragon South	Lapoinya property, Yarragon South	on 'Lapoinya' property - Yarragon South	-38.2416667	146.0927778			Spatially valid	-38.241665	146.09277		-38.2417	146.0928	-38.2417	146.0928	0	100m	0	0			2005	4	17	2005/04/17	2005/04/17	17	17	4	4	2005	2005
478302914	297c896d-a2bf-4ee4-bc4b-4803d3521caf		Lissodesmus gippslandicus	Lissodesmus gippslandicus	Lissodesmus gippslandicus	FALSE	Lissodesmus gippslandicus			Lapoinya property, South Yarragon	Lapoinya property, South Yarragon	on 'Lapoinya' property - Yarragon South	-38.244444	146.091667			Spatially valid	-38.244446	146.09166		-38.2444	146.0917	-38.2444	146.0917	0	100m	0	0			2005	4	17	2005/04/17	2005/04/17	17	17	4	4	2005	2005
478302916	caeee0c3-13e1-499d-8678-076b63d18627		Lissodesmus gippslandicus	Lissodesmus gippslandicus	Lissodesmus gippslandicus	FALSE	Lissodesmus gippslandicus			N of Narracan	N of Narracan	N of Narracan	-38.239722	146.216111			Spatially valid	-38.239723	146.21611		-38.2397	146.2161	-38.2397	146.2161	0	100m	0	0			2005	4	18	2005/04/18	2005/04/18	18	18	4	4	2005	2005
478302918	328ac89d-b299-4af9-9b01-9fdce2d150f4		Lissodesmus gippslandicus	Lissodesmus gippslandicus	Lissodesmus gippslandicus	FALSE	Lissodesmus gippslandicus			Darlimurla	Darlimurla	Darlimurla	-38.364167	146.114444			Spatially valid	-38.364166	146.11444		-38.3642	146.1144	-38.3642	146.1931	7	100m	0	7	incorrect georeference	provider agreed with correction	2005	4	21	2005/04/21	2005/04/21	21	21	4	4	2005	2005
478302920	f396ca9f-a665-4006-8d37-ae423e40c8d5		Lissodesmus gippslandicus	Lissodesmus gippslandicus	Lissodesmus gippslandicus	FALSE	Lissodesmus gippslandicus			Yarragon South	Yarragon South	Yarragon South	-38.237222	145.981667			Spatially valid	-38.23722	145.98167		-38.2372	145.9817	-38.2372	146.1144	12	100m	0	12	incorrect georeference	provider agreed with correction	2005	4	21	2005/04/21	2005/04/21	21	21	4	4	2005	2005
478302923	74ce50f0-00a1-40d7-8339-5aca1875d0ec		Lissodesmus gippslandicus	Lissodesmus gippslandicus	Lissodesmus gippslandicus	FALSE	Lissodesmus gippslandicus			Mt Worth	Mt Worth	Mt Worth	-38.270556	145.981667			Spatially valid	-38.270557	145.98167		-38.2706	145.9817	-38.2706	145.9817	0	100m	0	0			2005	4	22	2005/04/22	2005/04/22	22	22	4	4	2005	2005
478302925	fdf6c359-e960-4617-992d-f9a545ddb242		Lissodesmus johnsi	Lissodesmus johnsi	Lissodesmus johnsi	FALSE	Lissodesmus johnsi			Lapoinya property, Yarragon South	Lapoinya property, Yarragon South	on 'Lapoinya' property - Yarragon South	-38.2416667	146.0927778			Spatially valid	-38.241665	146.09277		-38.2417	146.0928	-38.2417	146.0928	0	100m	0	0			2005	4	17	2005/04/17	2005/04/17	17	17	4	4	2005	2005
478302927	7cef8b88-c1da-4141-8a0e-2753a31b3709		Lissodesmus johnsi	Lissodesmus johnsi	Lissodesmus johnsi	FALSE	Lissodesmus johnsi			Uralla Nature Reserve	Uralla Nature Reserve	Uralla Nature Reserve - Trafalgar	-38.2266667	146.1480556			Spatially valid	-38.226665	146.14806		-38.2267	146.1481	-38.2267	146.1481	0	25m	0	0			2005	4	19	2005/04/19	2005/04/19	19	19	4	4	2005	2005
478302929	21fa4b86-875c-4d82-a451-1bc21b4353e3		Lissodesmus johnsi	Lissodesmus johnsi	Lissodesmus johnsi	FALSE	Lissodesmus johnsi			Uralla Nature Reserve	Uralla Nature Reserve	Uralla Nature Reserve - Trafalgar	-38.2266667	146.1480556			Spatially valid	-38.226665	146.14806		-38.2267	146.1481	-38.2267	146.1481	0	25m	0	0			2005	4	19	2005/04/19	2005/04/19	19	19	4	4	2005	2005
478302930	ab4dfbb9-d7d2-45a4-a841-442eefa2c1b2		Lissodesmus johnsi	Lissodesmus johnsi	Lissodesmus johnsi	FALSE	Lissodesmus johnsi			Uralla Nature Reserve	Uralla Nature Reserve	Uralla Nature Reserve - Trafalgar	-38.2266667	146.1480556			Spatially valid	-38.226665	146.14806		-38.2267	146.1481	-38.2267	146.1481	0	25m	0	0			2005	4	19	2005/04/19	2005/04/19	19	19	4	4	2005	2005
478302932	82b265f5-4a5b-4783-8384-3882186c30d5		Lissodesmus johnsi	Lissodesmus johnsi	Lissodesmus johnsi	FALSE	Lissodesmus johnsi			Uralla Nature Reserve	Uralla Nature Reserve	Uralla Nature Reserve - Trafalgar	-38.2266667	146.1480556			Spatially valid	-38.226665	146.14806		-38.2267	146.1481	-38.2267	146.1481	0	25m	0	0			2005	4	19	2005/04/19	2005/04/19	19	19	4	4	2005	2005
478302934	9f684d6d-58c2-42c6-8267-52623501420d		Lissodesmus johnsi	Lissodesmus johnsi	Lissodesmus johnsi	FALSE	Lissodesmus johnsi			Uralla Nature Reserve	Uralla Nature Reserve	Uralla Nature Reserve - Trafalgar	-38.2266667	146.1480556			Spatially valid	-38.226665	146.14806		-38.2267	146.1481	-38.2267	146.1481	0	25m	0	0			2005	4	19	2005/04/19	2005/04/19	19	19	4	4	2005	2005
478302936	424e2664-704c-431a-b5d8-3bb7027e73d5		Lissodesmus johnsi	Lissodesmus johnsi	Lissodesmus johnsi	FALSE	Lissodesmus johnsi			Uralla Nature Reserve	Uralla Nature Reserve	Uralla Nature Reserve - Trafalgar	-38.2266667	146.1480556			Spatially valid	-38.226665	146.14806		-38.2267	146.1481	-38.2267	146.1481	0	25m	0	0			2005	4	19	2005/04/19	2005/04/19	19	19	4	4	2005	2005
478302938	7063c230-733d-46c6-b510-9d25391bfd8f		Lissodesmus johnsi	Lissodesmus johnsi	Lissodesmus johnsi	FALSE	Lissodesmus johnsi			Uralla Nature Reserve	Uralla Nature Reserve	Uralla Nature Reserve - Trafalgar	-38.2266667	146.1480556			Spatially valid	-38.226665	146.14806		-38.2267	146.1481	-38.2267	146.1481	0	25m	0	0			2005	4	19	2005/04/19	2005/04/19	19	19	4	4	2005	2005
478302940	c37bcd33-ae3e-4c1c-b4f2-59a85f05427e		Lissodesmus johnsi	Lissodesmus johnsi	Lissodesmus johnsi	FALSE	Lissodesmus johnsi			Uralla Nature Reserve	Uralla Nature Reserve	Uralla Nature Reserve - Trafalgar	-38.2266667	146.1480556			Spatially valid	-38.226665	146.14806		-38.2267	146.1481	-38.2267	146.1481	0	25m	0	0			2005	4	19	2005/04/19	2005/04/19	19	19	4	4	2005	2005
478302944	559dea24-5358-43bf-9dde-7595e127943a		Lissodesmus johnsi	Lissodesmus johnsi	Lissodesmus johnsi	FALSE	Lissodesmus johnsi			Uralla Nature Reserve	Uralla Nature Reserve	Uralla Nature Reserve - Trafalgar	-38.2266667	146.1480556			Spatially valid	-38.226665	146.14806		-38.2267	146.1481	-38.2267	146.1481	0	25m	0	0			2005	4	19	2005/04/19	2005/04/19	19	19	4	4	2005	2005
478302946	d6d263f6-66f2-4133-949d-f5fa40b5abf0		Lissodesmus johnsi	Lissodesmus johnsi	Lissodesmus johnsi	FALSE	Lissodesmus johnsi			Uralla Nature Reserve	Uralla Nature Reserve	Uralla Nature Reserve - Trafalgar	-38.2266667	146.1480556			Spatially valid	-38.226665	146.14806		-38.2267	146.1481	-38.2267	146.1481	0	25m	0	0			2005	4	19	2005/04/19	2005/04/19	19	19	4	4	2005	2005
478302948	e326a977-af39-4198-a825-15d7b6980877		Lissodesmus johnsi	Lissodesmus johnsi	Lissodesmus johnsi	FALSE	Lissodesmus johnsi			Uralla Nature Reserve	Uralla Nature Reserve	Uralla Nature Reserve - Trafalgar	-38.2266667	146.1480556			Spatially valid	-38.226665	146.14806		-38.2267	146.1481	-38.2267	146.1481	0	25m	0	0			2005	4	19	2005/04/19	2005/04/19	19	19	4	4	2005	2005
478302950	197a57f2-7e61-4106-875f-fdf36ea15524		Lissodesmus johnsi	Lissodesmus johnsi	Lissodesmus johnsi	FALSE	Lissodesmus johnsi			Uralla Nature Reserve	Uralla Nature Reserve	Uralla Nature Reserve - Trafalgar	-38.2266667	146.1480556			Spatially valid	-38.226665	146.14806		-38.2267	146.1481	-38.2267	146.1481	0	25m	0	0			2005	4	19	2005/04/19	2005/04/19	19	19	4	4	2005	2005
478302951	adbe82ef-bae0-47d4-a5c6-62f0e375dd36		Lissodesmus johnsi	Lissodesmus johnsi	Lissodesmus johnsi	FALSE	Lissodesmus johnsi			Uralla Nature Reserve	Uralla Nature Reserve	Uralla Nature Reserve - Trafalgar	-38.2266667	146.1480556			Spatially valid	-38.226665	146.14806		-38.2267	146.1481	-38.2267	146.1481	0	25m	0	0			2005	4	19	2005/04/19	2005/04/19	19	19	4	4	2005	2005
478302953	a7b158f7-1606-4156-9cc1-249b6dac6c76		Lissodesmus johnsi	Lissodesmus johnsi	Lissodesmus johnsi	FALSE	Lissodesmus johnsi			Uralla Nature Reserve	Uralla Nature Reserve	Uralla Nature Reserve - Trafalgar	-38.2266667	146.1480556			Spatially valid	-38.226665	146.14806		-38.2267	146.1481	-38.2267	146.1481	0	25m	0	0			2005	4	19	2005/04/19	2005/04/19	19	19	4	4	2005	2005
478302955	0a34870b-8eb4-4e5c-8277-a1d42bcabf0a		Lissodesmus johnsi	Lissodesmus johnsi	Lissodesmus johnsi	FALSE	Lissodesmus johnsi			Uralla Nature Reserve	Uralla Nature Reserve	Uralla Nature Reserve - Trafalgar	-38.2266667	146.1480556			Spatially valid	-38.226665	146.14806		-38.2267	146.1481	-38.2267	146.1481	0	25m	0	0			2005	4	19	2005/04/19	2005/04/19	19	19	4	4	2005	2005
478302957	762aeebd-40a1-451b-ad69-dbc0f2508b79		Lissodesmus johnsi	Lissodesmus johnsi	Lissodesmus johnsi	FALSE	Lissodesmus johnsi			Uralla Nature Reserve	Uralla Nature Reserve	Uralla Nature Reserve - Trafalgar	-38.2266667	146.1480556			Spatially valid	-38.226665	146.14806		-38.2267	146.1481	-38.2267	146.1481	0	25m	0	0			2005	4	19	2005/04/19	2005/04/19	19	19	4	4	2005	2005
478302959	123c4735-93c7-4862-8717-6b249e3217c7		Lissodesmus johnsi	Lissodesmus johnsi	Lissodesmus johnsi	FALSE	Lissodesmus johnsi			Uralla Nature Reserve	Uralla Nature Reserve	Uralla Nature Reserve - Trafalgar	-38.2266667	146.1480556			Spatially valid	-38.226665	146.14806		-38.2267	146.1481	-38.2267	146.1481	0	25m	0	0			2005	4	19	2005/04/19	2005/04/19	19	19	4	4	2005	2005
478302961	aec758da-0918-4d23-bbc1-27815d1b7a25		Lissodesmus johnsi	Lissodesmus johnsi	Lissodesmus johnsi	FALSE	Lissodesmus johnsi			Uralla Nature Reserve	Uralla Nature Reserve	Uralla Nature Reserve - Trafalgar	-38.2266667	146.1480556			Spatially valid	-38.226665	146.14806		-38.2267	146.1481	-38.2267	146.1481	0	25m	0	0			2005	4	19	2005/04/19	2005/04/19	19	19	4	4	2005	2005
478302964	bc8a5ec0-0487-4c87-89d1-f297922d1f01		Lissodesmus johnsi	Lissodesmus johnsi	Lissodesmus johnsi	FALSE	Lissodesmus johnsi			Uralla Nature Reserve	Uralla Nature Reserve	Uralla Nature Reserve - Trafalgar	-38.2266667	146.1480556			Spatially valid	-38.226665	146.14806		-38.2267	146.1481	-38.2267	146.1481	0	25m	0	0			2005	4	19	2005/04/19	2005/04/19	19	19	4	4	2005	2005
478302966	fafb5f82-27af-41ee-b121-9bfd98096dae		Lissodesmus johnsi	Lissodesmus johnsi	Lissodesmus johnsi	FALSE	Lissodesmus johnsi			Uralla Nature Reserve	Uralla Nature Reserve	Uralla Nature Reserve - Trafalgar	-38.2266667	146.1480556			Spatially valid	-38.226665	146.14806		-38.2267	146.1481	-38.2267	146.1481	0	25m	0	0			2005	4	19	2005/04/19	2005/04/19	19	19	4	4	2005	2005
478302967	93f30f42-331a-48c0-ace0-1563df184e18		Lissodesmus martini	Lissodesmus martini	Lissodesmus martini	FALSE	Lissodesmus martini			Coalville	Coalville	Coalville	-38.245556	146.272222			Spatially valid	-38.245556	146.27222		-38.2456	146.2722	-38.2456	146.2722	0	100m	0	0			2005	4	18	2005/04/18	2005/04/18	18	18	4	4	2005	2005
478302968	0b481353-3f58-47ca-88e8-82f25c25eea2		Lissodesmus martini	Lissodesmus martini	Lissodesmus martini	FALSE	Lissodesmus martini			Yallourn North	Yallourn North	Yallourn North	-38.145	146.356389			Spatially suspect	-38.145	146.35638		-38.145	146.3564	-38.1453	146.3564	0	100m	0	0			2005	4	18	2005/04/18	2005/04/18	18	18	4	4	2005	2005
478302970	d49dadad-1dcb-4175-bad4-09cdf7560d0a		Lissodesmus martini	Lissodesmus martini	Lissodesmus martini	FALSE	Lissodesmus martini			Narracan East	Narracan East	Narracan East	-38.278889	146.271944			Spatially valid	-38.27889	146.27194		-38.2789	146.2719	-38.2789	146.2719	0	100m	0	0			2005	4	23	2005/04/23	2005/04/23	23	23	4	4	2005	2005
478302972	ec51abfd-c00c-4869-9582-49f468923551		Lissodesmus martini	Lissodesmus martini	Lissodesmus martini	FALSE	Lissodesmus martini			Yinnar	Yinnar	Yinnar	-38.3072222	146.2722222			Spatially valid	-38.30722	146.27222		-38.3072	146.2722	-38.3072	146.2856	1	25m	0	1			2005	4	23	2005/04/23	2005/04/23	23	23	4	4	2005	2005
478302973	87e5a225-d309-4d49-bc86-e84d505d8400		Lissodesmus martini	Lissodesmus martini	Lissodesmus martini	FALSE	Lissodesmus martini			Narracan	Narracan	Narracan	-38.255833	146.255556			Spatially valid	-38.255833	146.25555		-38.2558	146.2556	-38.2558	146.2556	0	25m	0	0			2005	4	23	2005/04/23	2005/04/23	23	23	4	4	2005	2005
478302975	b9f9afeb-7e82-4907-9b2b-3db324543ca0		Lissodesmus gippslandicus	Lissodesmus gippslandicus	Lissodesmus gippslandicus	FALSE	Lissodesmus gippslandicus			Allambee South	Allambee South	Allambee South	-38.372778	146.065556			Spatially valid	-38.37278	146.06555		-38.3728	146.0656	-38.3728	146.0656	0	25m	0	0			2005	4	24	2005/04/24	2005/04/24	24	24	4	4	2005	2005
478303245	81a420ad-b08d-4e97-803e-1add68c7ac31		Lissodesmus dignomontis	Lissodesmus dignomontis	Lissodesmus dignomontis	FALSE	Lissodesmus dignomontis			Yarragon South	Yarragon South	Yarragon South	-38.249	146.09			Spatially valid	-38.249	146.09		-38.249	146.09	-38.2483	146.0906	0	100m	0	0			2005	7	31	2005/07/31	2005/07/31	31	31	7	7	2005	2005
478303247	5227dec4-a0de-445a-a7ec-150caa958e68		Lissodesmus dignomontis	Lissodesmus dignomontis	Lissodesmus dignomontis	FALSE	Lissodesmus dignomontis			Fowkes Road, Allambee	Fowkes Road, Allambee	Fowkes Road	-38.264	146.089			Spatially valid	-38.264	146.089		-38.264	146.089	-38.2636	146.0892	0	100m	0	0			2005	8	1	2005/08/01	2005/08/01	1	1	8	8	2005	2005
478303249	63538bed-f5ba-40c0-85c0-4be8810fe7f4		Lissodesmus dignomontis	Lissodesmus dignomontis	Lissodesmus dignomontis	FALSE	Lissodesmus dignomontis			Sunny Creek feeder stream, Yarragon South	Sunny Creek feeder stream, Yarragon South	Sunny Creek feeder stream	-38.251	146.088			Spatially valid	-38.251	146.088		-38.251	146.088	-38.2506	146.0878	0	25m	0	0			2005	8	3	2005/08/03	2005/08/03	3	3	8	8	2005	2005
478303251	aa7fdccb-e5a0-411c-8166-2f5a06377e0e		Lissodesmus gippslandicus	Lissodesmus gippslandicus	Lissodesmus gippslandicus	FALSE	Lissodesmus gippslandicus			Yarragon South	Yarragon South	Yarragon South	-38.249	146.09			Spatially valid	-38.249	146.09		-38.249	146.09	-38.2483	146.0906	0	100m	0	0			2005	7	31	2005/07/31	2005/07/31	31	31	7	7	2005	2005
478303253	7ad8c1e9-e7b6-4454-bc8e-290e2de0a8ec		Lissodesmus gippslandicus	Lissodesmus gippslandicus	Lissodesmus gippslandicus	FALSE	Lissodesmus gippslandicus			Darlimurla	Darlimurla	Darlimurla	-38.366	146.185			Spatially valid	-38.366	146.185		-38.366	146.185	-38.3661	146.1847	0	25m	0	0			2005	8	1	2005/08/01	2005/08/01	1	1	8	8	2005	2005
478303257	e5a0d9e3-cfa8-4582-8bfe-de2fabc9760e		Lissodesmus gippslandicus	Lissodesmus gippslandicus	Lissodesmus gippslandicus	FALSE	Lissodesmus gippslandicus			Fowkes Road, Allambee	Fowkes Road, Allambee	Fowkes Road	-38.264	146.089			Spatially valid	-38.264	146.089		-38.264	146.089	-38.2636	146.0892	0	100m	0	0			2005	8	1	2005/08/01	2005/08/01	1	1	8	8	2005	2005
478303259	1e1bca06-ad62-4afb-a544-75c6bb99c17e		Lissodesmus gippslandicus	Lissodesmus gippslandicus	Lissodesmus gippslandicus	FALSE	Lissodesmus gippslandicus			Rollo Creek Yarragon	Rollo Creek Yarragon	Rollo Creek	-38.237	146.073			Spatially valid	-38.237	146.073		-38.237	146.073	-38.2369	146.0728	0	25m	0	0			2005	8	1	2005/08/01	2005/08/01	1	1	8	8	2005	2005
[truncated: 3,169 more rows]
