# Supplementary material for: A specialist’s audit of aggregated occurrence records
Source: Zookeys. 2013 Apr 19;(293):1–18. doi: 10.3897/zookeys.293.5111 (PMC3677402; doi:10.3897/zookeys.293.5111)
Supplement: Supplementary file 1 — ALA and GBIF occurrence records. (doi: 10.3897/zookeys.293.5111.app) File format: Archive (zip). Explanation note: The Appendix file contains three sets of data. ALA_Diplopoda_23-Dec-2012 and GBIF_Diplopoda_Australia_23-Dec-2012 are CSV files of occurrence records as downloaded on 23 December 2012. Working_files contains two CSV files: (1) Full GBIF and ALA records for Australian millipedes, with annotations for those excluded from the audit (Exclusions_within_full_datasets.csv), and (2) Comparison of GBIF and ALA records with corresponding MoA records, as described in paper (Comparison_table.csv). [file ZooKeys-293-001-s001.zip › Working_files/Exclusions_within_full_datasets.csv]

GBIF_ID	ALA_ID	Reason_for_exclusion	Exclusion_note
500611551	5e52ffd0-7f58-4679-a9f0-354c5724c1dc	bookkeeping duplicate of GBIF 478301407, 478301409; ALA 065b2aa4-f2aa-4312-ae01-292435074e45, 14364c8c-bfe8-4db0-8c12-3561bad7776f	specimen lot donated from one provider to another, split; original number not cleared
500614389	c32299a7-130f-4771-8064-9351d3635d2f	bookkeeping duplicate of GBIF 478978009, ALA c61275e3-ea16-4a11-b904-b54a435f69de	specimen lot donated from one provider to another, original number not cleared
500611511	5df558cf-5602-4e66-a9d2-aa1007aba53f	bookkeeping duplicate of GBIF 478978015, ALA 66ead7ed-5fc2-4ace-adf9-6d664ab55f80	specimen lot donated from one provider to another, original number not cleared
500613182	4d868e65-6656-4cc8-9e7e-dee332661a90	bookkeeping duplicate of GBIF 500611007, ALA ddc4e3a5-5a21-442a-bd93-a25df96fef5a	specimen lot renumbered without original number being cleared
500613236	85a233be-b020-4dc7-a467-a537ac5816ce	bookkeeping duplicate of GBIF 500611014, ALA d786ccb5-470f-410f-9925-29ecd20f5b68	specimen lot renumbered without original number being cleared
500613341	2e4eeb0d-55bf-4bd8-9abe-dca8d22ffe05	bookkeeping duplicate of GBIF 500611470, ALA 98f48c54-0c21-48e1-ae9c-ce0a0273acb8	specimen lot renumbered without original number being cleared
500613323	1f300505-5ac1-4caa-93ec-37a64faa70d2	bookkeeping duplicate of GBIF 500613331, ALA c288e37c-2a3c-4fbf-a7f5-7983774ff8ec	specimen lot renumbered without original number being cleared
500692573	ae5a11d9-01ad-4a19-983a-7ab6dbac2833	bookkeeping duplicate, data incorrect (advice from provider)
not in GBIF	82f07116-3b4a-45c2-905d-172506b5cb60	ID to class
not in GBIF	3948ea51-cbc1-4d03-91bd-b1e1e9561877	ID to class
not in GBIF	4fa7b4de-b40a-4321-94e6-56b96a17fda4	ID to class
not in GBIF	3cacde8c-f164-4c37-a5a7-f768c2621e14	ID to class
not in GBIF	d8422e49-0517-4656-9376-ccb64eba667d	ID to class
not in GBIF	0cb120e4-451d-4d88-9437-402beba92f24	ID to class
not in GBIF	5bd35639-23b7-487f-aeb3-d170f4329048	ID to class
not in GBIF	1e217fbf-ffad-4244-92cb-a513c5dbac65	ID to class
not in GBIF	2f07cac4-142a-4cb2-8c1c-05cd8e8c335f	ID to class
not in GBIF	59f2c5ba-346f-4e31-81cc-972c7db9d9d0	ID to class
not in GBIF	4a0e0174-d49f-4b91-81d0-fbf7cf6e1a8a	ID to class
not in GBIF	60ab6a3b-c220-450c-bdc0-5db68654c74f	ID to class
not in GBIF	409df096-f243-4f2d-ba42-e999c95de80f	ID to class
not in GBIF	b0a7232c-dcee-4062-9fa0-f0304c21ec69	ID to class
not in GBIF	3686c6e4-7fbe-42dc-b8f8-f08d0c320138	ID to class
not in GBIF	6a3c3fc6-983e-46f7-84c0-b54b69968bed	ID to class
not in GBIF	78574ca6-48d6-4bcd-afd6-3cd6a2b9c124	ID to class
not in GBIF	eb27351c-d106-4175-96f9-47a976110209	ID to class
not in GBIF	a8375dd3-b9fe-4ab7-a0fb-c353df055bdb	ID to class
not in GBIF	1e44b40e-cf6e-48ac-9588-e91cb0a8fa1f	ID to class
not in GBIF	ee285b45-a19f-4a38-b166-d4c218a337c4	ID to class
not in GBIF	a3d31436-1938-47a9-9893-2a98da678831	ID to class
not in GBIF	534322f1-c17a-4dca-9f6e-d1e596d5f7ef	ID to class
not in GBIF	46c16974-6d18-46ab-9292-15c05f0cc8e4	ID to class
not in GBIF	c459413c-dfff-4cb1-b27f-ce4cf2ee9478	ID to class
not in GBIF	0eb1f976-a397-4698-b2f7-0c2116cc5bc1	ID to class
not in GBIF	19ad6bce-f563-4454-ad21-31d71031543b	ID to class
not in GBIF	b191d678-71b3-4a10-a592-6e039c7314a5	ID to class
not in GBIF	e23a6cc2-d6c6-4c10-af0a-411f5e46f391	ID to class
not in GBIF	94cab471-8d74-49fe-9de6-c808552dfc1e	ID to class
not in GBIF	38685fa4-3818-41d3-9631-be326945d133	ID to class
not in GBIF	6f4777b3-6069-4a76-9b32-3253681b94b3	ID to class
not in GBIF	5ec01560-1aac-4ec4-962b-0029d19a079e	ID to class
not in GBIF	a69ce8c7-0e71-4fbb-9e2e-5e3d7c3f2476	ID to class
not in GBIF	4b80f380-be89-42e4-8a15-b7d1a102d4c2	ID to class
not in GBIF	125ff374-f8f5-481f-b34b-0d25a99afe31	ID to class
not in GBIF	498d0860-11d3-4aa6-bc68-f50c3cce47e9	ID to class
not in GBIF	b22d1826-4f20-4420-b92e-3472974d7462	ID to class
not in GBIF	59ece387-fca2-401e-b536-3f30310d53df	ID to class
not in GBIF	2ec85a61-0428-4ae2-8c61-1c34a1d073e4	ID to class
not in GBIF	049a67ab-a0b9-4bdf-b219-b709ee6b6966	ID to class
not in GBIF	220a37d6-9cb1-4368-baa0-865602c4a062	ID to class
not in GBIF	55608d9d-97ba-404b-b41b-995724e70d2e	ID to class
not in GBIF	90fdd0a5-98c9-472a-9055-e6f8a20cd9ce	ID to class
not in GBIF	883d48ea-5f7a-47c1-9de1-c94532cdd91b	ID to class
not in GBIF	a1d4450e-b053-4f91-8321-044fa0d6f28c	ID to class
not in GBIF	b61bb5ff-81ae-47bf-a1f8-cf06f82fd375	ID to class
not in GBIF	31f25056-f556-4995-900f-43756f088e80	ID to class
not in GBIF	0e131bfd-4366-49e6-b1f0-9e00aa27ca42	ID to class
not in GBIF	9e2d9c6f-7730-4cbe-bfd6-e44b5b3f8799	ID to class
not in GBIF	a0729937-0978-450f-9197-e173d66b08c1	ID to class
not in GBIF	0c4b9cac-41b5-4dd3-bd53-fe8c8dda1d58	ID to class
not in GBIF	bc42ef13-a383-4e72-b039-bf0d68ebf085	ID to class
not in GBIF	4654eec7-8599-4933-a6e1-a43fe65767d3	ID to class
not in GBIF	0abdd2e9-5a8e-4aab-b5f6-d2ea07dbf739	ID to class
not in GBIF	a3501231-37b1-49c0-ad1b-ac8961ee7a3f	ID to class
not in GBIF	530ff03b-a013-4b10-9ed1-154594ed48b5	ID to class
not in GBIF	229a27cd-23b8-4aa3-98a0-7748fff3c1ed	ID to class
not in GBIF	f0b708e0-3e9e-449b-8e41-1cda34c78469	ID to class
not in GBIF	2f3da78b-c176-4076-93fa-f757cf6365b7	ID to class
not in GBIF	ba5ba7ba-ff2a-41c2-9645-19f293c82037	ID to class
not in GBIF	f78133f2-e38a-47c2-ac0e-7f3a27df70f9	ID to class
not in GBIF	106a1bf5-3456-4596-b893-be8a2dccdb5f	ID to class
not in GBIF	f1a63a51-7162-490a-8ec7-07d00efaff7c	ID to class
not in GBIF	2e464527-96ba-41d6-85dd-09c436b389b8	ID to class	satellite duplicate of ALA f1a63a51-7162-490a-8ec7-07d00efaff7c
not in GBIF	9153a2e1-5b53-4dca-8691-f6502379e042	ID to class
not in GBIF	57e5c887-cb5f-430f-b621-e585c2f82e06	ID to class
not in GBIF	0b718a65-f9b8-4b27-a115-3ab15bfa0e59	ID to class
not in GBIF	efe78dca-1cfc-4450-b621-2e9e34734342	ID to class
not in GBIF	806e1ce9-8c01-4484-b53e-a1a8f730882d	ID to class
not in GBIF	ffad8f45-1a0d-4872-ab7c-cce63d86ec16	ID to class
not in GBIF	de1c9bd2-c97b-4b3a-859c-8231e6b7c2ee	ID to class
not in GBIF	74b85542-1ff2-4860-847f-b8b453c7f429	ID to class
not in GBIF	5163c89f-0f02-4c34-a4a0-850452a926f7	ID to class
not in GBIF	52ecda1e-74fa-4655-b787-7482699097dd	ID to class
not in GBIF	fd4cb646-6303-4a12-a582-7a90a75f5c0a	ID to class
not in GBIF	673a46b3-e312-4bbb-b34d-eecb2a9aa3ac	ID to class
not in GBIF	4c3b571a-8544-4357-a0ae-0a229faa20b5	ID to class
not in GBIF	28f1b25b-5de9-4e53-be46-35e169b14fbe	ID to class
not in GBIF	8a643186-196f-4cd0-ab47-b7c3e7483f81	ID to class
not in GBIF	f697827e-04d3-4d99-b368-632135c62fd6	ID to class
not in GBIF	dddf9361-1e67-4287-97ce-b9a89df95c38	ID to class
not in GBIF	2b36a38e-84a6-47b6-aca7-74c257aa9b23	ID to class
not in GBIF	58fba1a1-ac4e-4ee9-96a6-080957bc9753	ID to class
not in GBIF	d287e2f5-172d-4405-928b-ed3f19c61755	ID to class
not in GBIF	b70a7e14-4e1b-4afd-a388-636f8de462e8	ID to class
not in GBIF	c4942774-6fb3-4a85-89c0-e793f9897a23	ID to class
not in GBIF	052ec9df-d937-48c1-abab-8c39be61588a	ID to class
not in GBIF	add89135-0a22-47b1-99c3-9c944ba2d0a5	ID to class
not in GBIF	85956c35-cb5a-48c0-99dc-326d15e26ea2	ID to class
not in GBIF	0f3f6c57-4792-4c28-b5d1-2b6b8e1a354b	ID to class
not in GBIF	a9be4a6a-9835-4163-a0d2-f46c53ace05a	ID to class
not in GBIF	eb479eba-88c7-42b0-8d9b-8e8fe867a7b5	ID to class
not in GBIF	a4f8e20b-c7f8-4f0d-bb5e-ba4087d608cd	ID to class
not in GBIF	b8054119-0b37-49f7-9179-eb05eda08f78	ID to class
not in GBIF	dce71001-ab5b-4520-a1a9-18c1339a7474	ID to class
not in GBIF	5d36515e-8c0e-470c-a42c-b8f7b7c82b55	ID to class
not in GBIF	1fa351a6-5515-4c21-9efc-38924010ac40	ID to class
not in GBIF	61a7c973-3a57-454d-8c0a-d343107d5fe6	ID to class
not in GBIF	2a10c425-3d13-4619-9ba2-afe67b6436e0	ID to class
not in GBIF	5fb7c3cf-f523-4e1d-909d-233bc22e1afe	ID to class
not in GBIF	847d1694-4fd6-4282-912a-744ff9d05d50	ID to class
not in GBIF	877fafee-7b95-480b-a6bf-71a9f707a351	ID to class
not in GBIF	08a7be8d-224a-4cef-9788-ef090cf3bfa9	ID to class
not in GBIF	091eeff2-26ba-4066-b474-529901ded19b	ID to class
not in GBIF	26cb5929-1707-4a10-b458-55e7b556a3c3	ID to class
not in GBIF	e96e8a97-7556-4c9b-b14c-5b28dc312c76	ID to class
not in GBIF	17060a8a-982e-4079-bbc3-790159273a7c	ID to class
not in GBIF	8a009eee-52f4-4287-a636-4e38751e6ff1	ID to class
not in GBIF	21b0ae88-29a5-4084-b655-7e2b61a216ff	ID to class
not in GBIF	2dfde0fa-d07b-4bd9-9aa4-4e91b411f7d5	ID to class
not in GBIF	423c473d-7722-4eea-90e0-23bbff8f117c	ID to class
not in GBIF	7165e0ce-351b-44f3-ab33-6617f639f629	ID to class
not in GBIF	7a56d048-a33d-44d0-8971-7ada21b39e34	ID to class
not in GBIF	b5224137-4959-4b46-af70-6bfbf0565188	ID to class
not in GBIF	7eb86e67-0572-4ee7-afb6-fda625baeee6	ID to class
not in GBIF	7c72c9e7-0536-4dff-b60f-fe28dc4a3de6	ID to class
not in GBIF	3428a57c-a4f0-494d-9727-1ac032e3ea3e	ID to class
not in GBIF	5a5cfd4b-3927-4025-980e-946075ca9eb8	ID to class
not in GBIF	030a44c0-82b0-4778-902e-0ef772db361b	ID to class
not in GBIF	c00ca362-fe8d-4320-a9c5-3d6761ea51c9	ID to class
not in GBIF	beb569c7-0141-48cd-8738-5b6c51d79b54	ID to class
not in GBIF	5da893d1-0026-479c-8c18-a41805aabe82	ID to class
not in GBIF	0cc0f586-ae7a-4531-a7f1-81cce32b2293	ID to class
not in GBIF	32b475fc-9651-423d-b057-c89e5da47d8d	ID to class
not in GBIF	557d3463-14fc-4e98-920a-99bc7dce7649	ID to class
not in GBIF	4b26a8ac-17a5-45ec-b806-5cc3d4682d7f	ID to class
not in GBIF	293bf0b6-8889-4006-b233-5f2605fb72cd	ID to class
not in GBIF	bd829009-a128-4f56-849a-fd41a6123942	ID to class
not in GBIF	06d1fb54-00e1-431a-975d-ff0e3dc3f7e2	ID to class
not in GBIF	27a53c91-1f3b-42da-9886-96980f040493	ID to class
not in GBIF	4b95b5cb-2858-45f0-a8b8-41c97b577060	ID to class
not in GBIF	16dc5805-f624-467d-901f-91bfa830d692	ID to class
not in GBIF	667aa74a-4994-4e94-8ac2-12f9b19e6683	ID to class
not in GBIF	63026bd9-341f-46f4-bd1a-13146e4b6fe6	ID to class
not in GBIF	caf3eed3-ab10-47c3-8864-e329acc26725	ID to class
not in GBIF	2217bc66-d806-4d88-b04b-09b3f73d335d	ID to class
not in GBIF	69d5ee57-b0cf-48ba-a094-8e8cc61d3aa2	ID to class
not in GBIF	3ad21707-593d-4b55-86c2-53d4b4f786d4	ID to class
not in GBIF	22799f23-15a1-42b7-b429-d67e46532dcd	ID to class
not in GBIF	20e9d55d-dfb3-4da6-99b1-d68858f75d73	ID to class
not in GBIF	df7f2c52-ad7f-48c5-96bd-e2676981fdce	ID to class
not in GBIF	40ee89e1-9621-4350-8845-353bb16e3708	ID to class
not in GBIF	6d6c9d1f-e485-4427-9cc2-b237e316268d	ID to class
not in GBIF	fe9b3507-af8a-4ff4-8b40-087801762edc	ID to class
not in GBIF	a380b632-ed59-47eb-81f3-264c084d41e0	ID to class
not in GBIF	4d683299-9ccc-4b63-9954-52849dfe1a68	ID to class
not in GBIF	009fb929-ccbe-4d8c-b7a4-de53acdc124e	ID to class
not in GBIF	feac25b4-b238-4dd7-b8ee-1acab2bea674	ID to class
not in GBIF	06640ff5-11d1-4d9e-949f-ba28b0aaa321	ID to class
not in GBIF	c3e4a548-a820-45e8-a16d-2a5ef75a1a7a	ID to class
not in GBIF	d5900d04-6ca0-4051-bbc3-f2a83ba652e6	ID to class
not in GBIF	905ee0a3-c84d-418f-9a96-5dc56657a947	ID to class
not in GBIF	556d4865-a365-4047-97c6-82c973f7ba2b	ID to class
not in GBIF	67822db3-5da1-4ac0-b860-bf42bcf5d857	ID to class
not in GBIF	83fe2305-359b-4594-a1d0-490cdfb68231	ID to class
not in GBIF	eec61be6-f700-4b09-869b-d3292e6bdb4e	ID to class
not in GBIF	5dac09bc-58ac-4d7c-87e0-1eb2d6419f72	ID to class
not in GBIF	3df038ee-75dd-4da5-9df8-f602d86fdae2	ID to class
not in GBIF	279b49f2-c7ee-464f-b81e-43bfddcfe447	ID to class
not in GBIF	04e8ff8d-f778-411b-962a-956a8b1d6b94	ID to class
not in GBIF	92b4f81a-5c12-4cbd-901b-2db6108e0bbc	ID to class
not in GBIF	feb51ad4-81ac-4932-8594-30663a8cc8a9	ID to class
not in GBIF	9c4a4504-e41a-4a5f-a1dc-f6ebbd368c82	ID to class
not in GBIF	6909029e-3307-4cc2-bb93-238cd293d8e9	ID to class
not in GBIF	90dc5dc5-471a-40cc-a715-c80c60aca178	ID to class
not in GBIF	88c57782-79bb-4c68-afde-e5f0e2c19e34	ID to class
not in GBIF	999d3e17-4795-4b8b-8704-de89cbbfcfec	ID to class
not in GBIF	9e472fde-77e7-4cba-8e84-a8890bb7bbbb	ID to class
not in GBIF	2dfad9a4-7c73-401c-87eb-b247084eeb17	ID to class
not in GBIF	67548e9d-a040-4e8e-b079-1b35d0eefe36	ID to class
not in GBIF	af50f6ce-af5b-4605-8790-178beeddd02f	ID to class
not in GBIF	577e4861-b52f-4d3e-828d-dac1f63c0829	ID to class
not in GBIF	07317a87-2384-4fc3-9dd0-6de56f368920	ID to class
not in GBIF	a3ad084f-c378-4125-97fc-f4943bf57eb9	ID to class
not in GBIF	5fa5f0fe-6da2-4fcc-8d34-38a4905f3f25	ID to class
not in GBIF	ca718232-2675-4707-96ab-271ddb4397d0	ID to class
not in GBIF	4e0a96fb-04f5-4e8c-ae6d-d67d406d8446	ID to class
not in GBIF	744f8e75-4b6d-4e60-8abd-a5931b1b83d1	ID to class
not in GBIF	a6d2cdda-a0f0-4f05-84de-858620b0c278	ID to class
not in GBIF	f64aafe3-f9c1-4bf0-80b9-10185d23d36f	ID to class
not in GBIF	51ad3ea5-b481-463f-bbb0-539381307717	ID to class
not in GBIF	4d862cc7-eaff-462b-bca8-ee87b7e4ab3c	ID to class
not in GBIF	ab52bee7-e64b-46c0-8bc4-8ec484c474fd	ID to class
not in GBIF	46965442-1124-4424-b629-787a9d3b8b5b	ID to class
not in GBIF	1d06ea75-3ee5-4ef6-a225-4f3e84f52103	ID to class
not in GBIF	7c00af9b-a644-4c38-acdd-de4645168fc6	ID to class
not in GBIF	47e3f1ca-b7ee-4a96-b63d-a995cf262808	ID to class
not in GBIF	77e53f82-a20d-4aee-bfee-8c970d6a2aeb	ID to class
not in GBIF	531ddab7-f7ed-4038-bd9a-c405bb7feba6	ID to class
not in GBIF	0f6e9967-4a7c-4d73-8a32-bc80144d271a	ID to class
not in GBIF	bc4cc263-14cc-42f3-a651-bfacb9b1cdcc	ID to class
not in GBIF	9b18225f-7add-4c40-8c40-08a98e42a3f5	ID to class
not in GBIF	89eecf4e-c081-4b0d-a018-47f3abd4eda1	ID to class
not in GBIF	ddc37087-3308-4eb0-856f-f012d5868f91	ID to class
not in GBIF	bd2d67e5-4e42-4c9b-b8f9-925afc0659eb	ID to class
not in GBIF	0444fc20-08da-4360-8344-328525ef6645	ID to class
not in GBIF	9b06ec26-4748-4daa-a61b-ea0dca3732c1	ID to class
not in GBIF	a53407ef-6d16-47e3-9510-4661a503f72c	ID to class
not in GBIF	a233cbe0-3b6c-429e-b8c1-3a2c34c4242f	ID to class
not in GBIF	2a23bf98-8e38-45b8-94c1-942417c5525e	ID to class
not in GBIF	ae18524d-929f-41fe-8e22-9bdc36f66e72	ID to class
not in GBIF	c62db6d0-2df6-4699-979e-8dfb4b6c658f	ID to class
not in GBIF	48301d1b-20cf-42b3-9d37-2cee3b0ea2f3	ID to class
not in GBIF	d80ebb58-5c76-4b17-98db-7ad4eb1f4321	ID to class
not in GBIF	5268dee6-de40-4d8e-9fb8-67b5bf96a99c	ID to class
not in GBIF	7d6e44aa-7e71-445e-8187-122a20d9e3db	ID to class
not in GBIF	ed914b84-9148-4a38-ab19-bf96dd7ea967	ID to class
not in GBIF	60c0ed5d-86c5-47a2-99d8-51499ebdefee	ID to class
not in GBIF	271a2488-e4f3-4972-b1b5-37343db83fc8	ID to class
not in GBIF	a6bcc21a-3664-4fe1-ae58-5b2a91990dd6	ID to class
not in GBIF	fc1da02b-0afe-4534-8fc1-d7811d5214d8	ID to class
not in GBIF	a8bb288d-e924-4330-8eec-a15e8843e6ce	ID to class
not in GBIF	a0598378-b45a-4bd7-9e65-48e9a750b9a2	ID to class
not in GBIF	c194adbb-6e59-447f-820f-9a226add8987	ID to class
not in GBIF	f7bc65d0-a8d2-41ac-a1de-1aa749e11bbb	ID to class
not in GBIF	a8b885c1-899e-4567-b954-734be2af3cc8	ID to class
not in GBIF	cafd3675-e784-4aa6-9252-f3d6d336b772	ID to class
not in GBIF	c43e3033-d093-45f0-8c8b-e31708fdf5e1	ID to class
not in GBIF	eb0f5c19-3a14-4f0f-bf3f-565454ff40c2	ID to class
not in GBIF	2f4d6492-a813-42bf-bc04-9496cee27c3d	ID to class
not in GBIF	a85b18c6-90eb-47dd-8928-deb45b03d6bd	ID to class
not in GBIF	4bdac065-4679-40f4-831c-ac97b63481c2	ID to class
not in GBIF	b50aec3c-a3b3-4d74-80b6-f456d46439cf	ID to class
not in GBIF	8586cd30-2aa7-406c-a842-28ed6c7d40e5	ID to class
not in GBIF	f04f1abc-1a2e-4198-8ea8-f5fec3d61144	ID to class
not in GBIF	de75fb34-0783-447a-8114-d21db140aeb2	ID to class
not in GBIF	354a5f0f-22a1-48c4-ba32-d72e81d1d318	ID to class
not in GBIF	b70d4551-36ba-46d2-8c5d-9679f8b87c27	ID to class
not in GBIF	10b7768b-03fb-4987-9ea0-250e09b4b672	ID to class
not in GBIF	d9cd3d5c-01f8-4fde-a9b1-a8bcba79f336	ID to class
not in GBIF	b1136385-96f4-43ee-b222-81bde5983ccd	ID to class
not in GBIF	7798b877-ca35-4729-a22f-533c9cc84ea0	ID to class
not in GBIF	fec3b895-75ad-4d9a-bb45-376e721b7f0d	ID to class
not in GBIF	736de51d-7b52-49de-a7f8-b9b0955dd749	ID to class
not in GBIF	6ad07650-512f-484d-abd1-11db626e9c7c	ID to class
not in GBIF	994f9869-990e-458f-a1fb-594668a03f31	ID to class
not in GBIF	ba0d01a4-3ab3-4393-9a8a-c956e26b3d50	ID to class
not in GBIF	f746bd14-ed85-43b2-922d-2cc340222cc7	ID to class
not in GBIF	ab0eeadf-284e-4d3f-bc7b-169ce84cb00b	ID to class
not in GBIF	97ee373c-aa89-4fc3-a905-94248d0251f6	ID to class
not in GBIF	f8b69f5b-fdab-4413-a116-72db0abab8a2	ID to class
not in GBIF	53f75527-60ce-46fb-9cd9-744908f6868c	ID to class
not in GBIF	60e530a8-3b3d-4e5b-baa8-8084662f458e	ID to class
not in GBIF	98105de8-7b0a-45d0-8560-cabc48e9e9f5	ID to class
not in GBIF	24265c5c-9322-4359-b79e-a24b80cab0d8	ID to class
not in GBIF	fbd51b1a-8846-479c-9c7a-a5bb76446edf	ID to class
not in GBIF	053c87b7-31f2-4c43-94bc-98675c8c9900	ID to class
not in GBIF	b72466f6-60f4-4e48-b80d-d6fcf79bea09	ID to class
not in GBIF	6dc138d5-ad98-4b9f-b589-1afc5d957917	ID to class
not in GBIF	f0d0ed81-d693-407b-ba03-64baf62ab403	ID to class
not in GBIF	f1abd9ed-40f0-4d69-84ba-feb9f2bfec00	ID to class
not in GBIF	e8d373e6-f6a2-467b-9197-3c8264f45a70	ID to class
not in GBIF	87b48b03-0744-4022-92f9-aadc5b3b9b32	ID to class
not in GBIF	3174f358-94d2-4ea5-8a88-dbfb5a6e622f	ID to class
not in GBIF	f7b40328-5d34-4261-b9cd-8883a0080b83	ID to class
not in GBIF	3734a816-7ac7-4dbe-97fb-5f3bb4716392	ID to class
not in GBIF	1c91eecb-1008-4c8d-8836-16872e0cde9e	ID to class
not in GBIF	b075efa2-16ac-4d28-a237-48563e5d75aa	ID to class
not in GBIF	90e9b6a7-170e-4808-872c-43e36c138553	ID to class
not in GBIF	fb308df6-7a93-4c26-ba77-9219f11cf373	ID to class
not in GBIF	c2d16bb9-4bf5-4e59-bfa6-fbc229d70880	ID to class
not in GBIF	bf28f34f-e905-4b22-8bc6-b20ec2615cf4	ID to class
not in GBIF	075e6de2-105e-4860-8aa3-430f6f915b4a	ID to class
not in GBIF	810caf37-d276-4c03-840a-548e7df0c616	ID to class
not in GBIF	dfe94255-0768-4a6b-ac70-c03ee53459bf	ID to class
not in GBIF	44291a7a-f563-43bf-aac8-89139929dc96	ID to class
not in GBIF	23c3ed06-d3f7-4f17-abc9-b4f7eac6596d	ID to class
not in GBIF	ce49bfea-e8f8-4c31-9c10-0198f9c6addd	ID to class
not in GBIF	49315a5f-bdf0-4c84-bb04-928cb3d0c8cb	ID to class
not in GBIF	75618a9e-b8f9-4c4c-ba82-7c32ffe0d212	ID to class
not in GBIF	c50cf1f8-6fc4-423a-8f16-14e615c32760	ID to class
not in GBIF	56087d87-53c2-427d-a08b-17ef3d8603cd	ID to class
not in GBIF	9862a33a-c44e-4da8-9923-638600f162fe	ID to class
not in GBIF	6354e27e-e210-4f6a-b3b5-fd55c4e754fb	ID to class
not in GBIF	49ebfe7f-cd00-4106-9bb3-f3b7fbb4c933	ID to class
not in GBIF	8259d555-6691-4650-907e-dc7413a367ac	ID to class
not in GBIF	dacf4c7d-7532-4ad4-91d4-8e7aee1fedcd	ID to class
not in GBIF	eb03bea6-c41d-4a5c-8a81-3a3a1a6954fb	ID to class
not in GBIF	09091ab6-45c2-49fa-a423-e3eed2c9df6d	ID to class
not in GBIF	a6b4c95b-d35e-4d34-ac2a-f454420765c6	ID to class
not in GBIF	a1eee7a1-eb7c-403c-a661-723ec8ec2522	ID to class
not in GBIF	18451a21-a9d2-47fd-bbc8-213320d25f6a	ID to class
not in GBIF	e10e6b90-e328-483d-a61c-85e9a4a4faba	ID to class
not in GBIF	711c6eaf-1cac-4c3d-b6b1-9f346f3302ab	ID to class
not in GBIF	7f81a150-15dd-459c-8a59-afb81362e2c2	ID to class
not in GBIF	f54beec2-3fd9-494f-9927-a924799b3849	ID to class
not in GBIF	997cdc36-8294-4e9b-a5f0-580b3bdf56c7	ID to class
not in GBIF	009cdf41-f665-4450-8554-8f8229df543c	ID to class
not in GBIF	f41b3ac8-a8ef-48e2-bc7f-ac76d65a6a42	ID to class
not in GBIF	8fdfee85-8fec-4934-b473-8cd8555353d1	ID to class
not in GBIF	fab214b0-9620-4467-94c4-c04b7ecedd28	ID to class
not in GBIF	c74978e0-0260-4d53-8d8d-3eb086c9f2c4	ID to class
not in GBIF	b5f6fad7-370b-4e19-90ca-8838a8759a1e	ID to class
not in GBIF	8469ced3-c97f-4710-ab7f-33c65596ff0c	ID to class
not in GBIF	454cbede-ee9d-4a58-8f0d-e26606223b98	ID to class
not in GBIF	fc06e92f-eef6-4a0a-b516-181f6a611015	ID to class
not in GBIF	229c48ed-8f52-4e7d-84c0-c0290ea570a5	ID to class
not in GBIF	0724f1a6-45ef-49de-93ad-145c3979298d	ID to class
not in GBIF	9905c693-bc63-44c8-8619-71b1b7002fe8	ID to class
not in GBIF	f352a1b4-4534-47e8-b573-260552849f36	ID to class
not in GBIF	fea28f1d-9fc6-4dc1-8f77-8a5ddef3b8c7	ID to class
not in GBIF	c1f15029-154b-41a1-899f-4b92f68d4ab3	ID to class
not in GBIF	66a65021-a466-4459-9c7e-e06e77a0998d	ID to class
not in GBIF	08c17a9e-9859-493a-93f4-3f9967ed4c1c	ID to class
not in GBIF	78cbedaa-d6e5-490a-9b85-546ba72a71b9	ID to class
not in GBIF	b2d453c5-66e9-46d0-a7ae-24e211b833ca	ID to class
not in GBIF	0645df50-8c30-4a45-8e6e-0102c869242e	ID to class
not in GBIF	83c77058-1824-4b99-b13b-bd30f50b9a95	ID to class
not in GBIF	4c456a75-512a-4049-9697-35ae0c648c23	ID to class
not in GBIF	91a5c330-65e8-40ef-92bf-1004fe873268	ID to class
not in GBIF	b2271ccc-9ed9-4296-8138-23389bae22fd	ID to class
not in GBIF	5d0f4998-b7cc-4c03-89f0-9a9e96b5bcbc	ID to class
not in GBIF	bff3c087-7b6b-4673-af2e-d7b8933ca501	ID to class
not in GBIF	db6f68bf-adea-4d7c-b4b0-311e85af88a6	ID to class
not in GBIF	39ff1fa0-6173-4411-9502-1f9f3f23a2e5	ID to class
not in GBIF	6fd18000-71ba-43e9-b0cf-73bd42fc85d7	ID to class
not in GBIF	5586c487-255f-49d3-871a-9481548f0736	ID to class
not in GBIF	b051927d-cd9c-4369-9718-08e3dfc07edc	ID to class
not in GBIF	c9e868eb-5f8d-42a0-92b5-37d90dd85aeb	ID to class
not in GBIF	ef79d704-a57f-4138-8bbf-3f5d4119b91c	ID to class
not in GBIF	7de84dd4-491a-4024-a97e-fc5d6fd01fde	ID to class
not in GBIF	5f44571a-eaba-498c-974f-ad9c077a8ca7	ID to class
not in GBIF	cb2ce881-9b00-4396-a12a-2180b210f1f5	ID to class
not in GBIF	22b9c20a-b5e0-433d-bbeb-95dcf63ce5e6	ID to class
not in GBIF	25f5ff80-5bb2-46fc-8a5e-fc29e9368854	ID to class
not in GBIF	8264ad73-2737-44cf-b497-4fafabab6b6b	ID to class
not in GBIF	489062de-8906-4d16-adab-27e7ba110f5e	ID to class
not in GBIF	12eab47d-5c39-40b6-81e3-f372a2a44b0c	ID to class
not in GBIF	b1ee9c75-f26d-42c4-8e9e-735658035d50	ID to class
not in GBIF	6c546cdf-9f2b-40e4-b742-77e53e484fa0	ID to class
not in GBIF	3e39a802-30f7-4519-8d47-93edfa0edf71	ID to class
not in GBIF	84651e31-352e-4e4e-aba7-98485bec8eaa	ID to class
not in GBIF	877052bc-006a-4e0f-8e51-2e93b43be17f	ID to class
not in GBIF	aec1a949-f221-4822-8906-40b16dec7df8	ID to class
not in GBIF	55f87502-d474-4171-b1b5-8730c9e9bec5	ID to class
not in GBIF	5c38f9bc-5415-408d-8b45-0b5150067e75	ID to class
not in GBIF	63ea2b31-e0ed-4f2d-a219-18272cfd604b	ID to class
not in GBIF	21fa8692-7de4-4598-af44-b028256a3a0d	ID to class
not in GBIF	0860a9f3-29e5-468c-a040-52b166a2ac06	ID to class
not in GBIF	e88598e4-fd41-4e27-b8e9-559dc231e4ff	ID to class
not in GBIF	f7c77161-eeae-492b-962e-2b426a054ef0	ID to class
not in GBIF	f3ea0dfe-06bb-4f0b-a577-ea5032022a3c	ID to class
not in GBIF	4cd588da-59f3-4657-8f1d-f0803a714100	ID to class
not in GBIF	ce5b536d-b77e-4254-a79c-efe8532336cf	ID to class
not in GBIF	e8dcb749-1b6d-4470-8851-b0e05d93acb2	ID to class
not in GBIF	590a4e6a-e3ba-41e0-823b-1bdd7d7564bd	ID to class
not in GBIF	f19053af-97ff-488d-a945-cdc644019066	ID to class
not in GBIF	0361d35d-75ba-474b-b18b-0ec74b00fb9e	ID to class
not in GBIF	7e04d191-583e-4b2a-900b-b2504bfef74f	ID to class
not in GBIF	8ba77046-5b6b-451d-8f46-9aa96f1e99e5	ID to class
not in GBIF	b5d4b2f2-9c27-423d-adb5-617dfd9ee60b	ID to class
not in GBIF	d4b1db8e-e067-4ca8-9902-cf86a62ae4f2	ID to class
not in GBIF	cd9318d4-e337-4a1d-819a-ba64c4fe8b4d	ID to class
not in GBIF	2a617705-dee4-44df-92db-8fb48b3478b9	ID to class
not in GBIF	a92ed53e-4f86-467a-92b7-2838437e8f34	ID to class
not in GBIF	ca6aed51-c813-42d8-8cd8-7e5bc50d5fb2	ID to class
not in GBIF	60a2d1a4-2a3e-4a5a-a2e6-2820c4f05bc9	ID to class
not in GBIF	bcead691-5bbc-4b2e-812f-b421d98b2113	ID to class
not in GBIF	27434db9-0e58-4bd5-a16b-acba5f147b2a	ID to class
not in GBIF	0f3ee89c-9816-4917-aef4-ace9042c1ec4	ID to class
not in GBIF	02d8b190-b6c3-4424-94bf-e55f018f73be	ID to class
not in GBIF	00d8f2ee-2e02-4b64-9416-7db3e3e034fb	ID to class
not in GBIF	d90ca623-b8e4-44c1-9d34-302d397949d8	ID to class
not in GBIF	30766ec6-a3c7-45e5-9554-e6ef66d1a809	ID to class
not in GBIF	8b567a39-c38b-4fef-b03d-fc4a5c10031d	ID to class
not in GBIF	87efb69a-e997-40e6-8dc8-cfd69a8e76a2	ID to class
not in GBIF	b5e32c3a-66b1-456e-9a27-3ce94515a389	ID to class
not in GBIF	bf16bcfe-7115-4b6d-b73b-bc799e807128	ID to class
not in GBIF	00b78856-3875-4af7-8d7e-d52a7f5519c5	ID to class
not in GBIF	86a384d4-8a57-4d37-be63-545a0c2dc3a4	ID to class
not in GBIF	58c93f95-9531-4e08-974d-b51026ac8538	ID to class
not in GBIF	be9984b4-a7b5-43b6-bb1e-40d3e93830de	ID to class
not in GBIF	4291a20e-e8ab-490d-b001-8cc9bec42f9d	ID to class
not in GBIF	46603eeb-f7e7-44a6-afe2-ccfd4cb97a4a	ID to class
not in GBIF	9111e55a-95b7-448f-8758-0fa082796fb8	ID to class
not in GBIF	fd4761cf-8a75-4e66-8f1d-b10c81f5ab95	ID to class
not in GBIF	65df9643-bd80-43e6-bfb9-c9c78a016dac	ID to class
not in GBIF	69002685-53dd-40e9-afe1-4020e9987257	ID to class
not in GBIF	5b34adee-8913-4e4b-bfb5-1c6ba90980a9	ID to class
not in GBIF	e69cf8d2-fafe-4489-8945-9c8037d72b7e	ID to class
not in GBIF	72fb2bb7-d189-4054-b335-22616747c0e4	ID to class
not in GBIF	c994c6ae-b777-4b60-9b54-df30efe70d4e	ID to class
not in GBIF	8609dc72-d855-4112-ad4a-b00f56169c09	ID to class
not in GBIF	349b7963-2244-4599-b101-159d7e0bc50c	ID to class
not in GBIF	ec5aa6f8-3193-43b2-b04f-f8fdb718a81d	ID to class
not in GBIF	2c7ae8eb-ffba-4011-a3c8-78c56555dd97	ID to class
not in GBIF	594151b7-3e85-40fb-a1fb-031af9d47cc5	ID to class
not in GBIF	b9bc8cc3-7228-4edd-92fd-674bea34ee7a	ID to class
not in GBIF	a75d47cc-1bb0-4286-8702-b8df87380968	ID to class
not in GBIF	6093bd87-f330-4052-ae6d-006943a679ff	ID to class
not in GBIF	2d3d49b4-ffac-4278-b3f5-f7dedab1d4df	ID to class
not in GBIF	4548d0da-4ee5-4d84-a23d-f8f2c70597ef	ID to class
not in GBIF	d173898a-2cdf-43a8-a6d5-aaded1047e6b	ID to class
not in GBIF	d04e2715-8218-409e-ad26-3bcaa68dc2c0	ID to class
not in GBIF	6911faed-76c7-45c4-a115-2e66be97ea19	ID to class
not in GBIF	ab1927b3-0834-479c-954c-2ae9e21a885c	ID to class
not in GBIF	e0653a88-53f5-4626-a346-9df59431f6d0	ID to class
not in GBIF	d0d6fdb8-6c77-4799-8654-3ea85e391ec7	ID to class
not in GBIF	39ff63e4-eb4d-4f28-bcca-c914e612d285	ID to class
not in GBIF	d22c0be6-a02b-4007-bc00-cb1113af358c	ID to class
not in GBIF	533f66a7-d4b8-438d-96b1-cfcf926e84e4	ID to class
not in GBIF	b6e00090-4bc3-4bfb-88bd-34264a58da70	ID to class
not in GBIF	17fe6cf7-b951-4b76-9f6e-e6ae2b8c71e3	ID to class
not in GBIF	c6b145f6-e36f-480c-94b8-f562ead9a048	ID to class
not in GBIF	38c6d1ed-63e8-49bf-b065-71848a65432f	ID to class
not in GBIF	17edc21b-eae5-44af-b385-98ad221114bd	ID to class
not in GBIF	0c4164e1-11d8-470b-8821-284c0a35676b	ID to class
not in GBIF	6700955c-316d-4e54-82e3-66201ca19680	ID to class
not in GBIF	6a4797ae-57db-4721-96cf-946a7d62a215	ID to class
not in GBIF	b3a8437b-ef68-4cd4-b411-766180aa0c96	ID to class
not in GBIF	0d02b6b4-2965-40b0-b447-f454eab9eceb	ID to class
not in GBIF	89d8de3b-1489-4c5c-8649-2c1471e0d0e3	ID to class
not in GBIF	8a48fc3e-46f0-43df-945f-ddb21af8dcd8	ID to class
not in GBIF	54f0bcbb-d855-4af9-8c77-a1d5546a0f03	ID to class
not in GBIF	f42ef2dc-6798-4767-8bf2-3b9fb7219df6	ID to class
not in GBIF	9545fb85-baff-4a95-bff7-d9f20987e555	ID to class
not in GBIF	b5ae5f60-9464-4828-9554-e41319a56d5d	ID to class
not in GBIF	b450c7c4-1631-4059-a06b-03226dcd62ba	ID to class
not in GBIF	aa8eba5b-ff88-4089-9c90-dec590091905	ID to class
not in GBIF	8eb90bca-655a-4f2e-bf20-23ff88d02183	ID to class
not in GBIF	7ebd49cc-981c-4ac3-9813-44b3bab2101a	ID to class
not in GBIF	92c6b77d-a547-4c02-af2d-2075d3c03e4d	ID to class
not in GBIF	195dc79d-97b0-4c16-a2ae-1b5f8c052211	ID to class
not in GBIF	f269ce4a-ddd1-4198-a70f-8e0ab35a7b83	ID to class
not in GBIF	df7f7ae2-1f81-4e52-a034-c9938109f2bb	ID to class
not in GBIF	95a22dc5-7e5a-4b33-858f-a435fe773664	ID to class
not in GBIF	435644ef-0ade-43a9-b0b7-e9fd957eea52	ID to class
not in GBIF	f71c9e69-b6db-4cd9-a5cc-104b3033abe4	ID to class
not in GBIF	d71383f3-0fc6-421c-b50f-1e3689fd2166	ID to class
not in GBIF	3257f666-fc9f-4bc6-9a72-a078809e7fef	ID to class
not in GBIF	7adc6f06-da97-4c48-9e49-07732b8ae19a	ID to class
not in GBIF	d6ab00e6-9735-4d59-930b-ee1844d90522	ID to class
not in GBIF	90cd7fdb-206b-4e87-b6fc-bda195ea3ede	ID to class
not in GBIF	4ec088a8-7dca-479e-99ce-f9131cf42fc7	ID to class
not in GBIF	ca0bf640-7502-40b0-99c6-ea95c2b094ce	ID to class
not in GBIF	834b4428-e3d0-4171-82b6-3b82661cd184	ID to class
not in GBIF	5e18f67b-1d40-4b11-913f-a6e9665e8caf	ID to class
not in GBIF	d2c2255b-c511-4741-b2e2-957e67244461	ID to class
not in GBIF	76e813b8-005e-41b3-9267-fa7537722773	ID to class
not in GBIF	52f578d6-0e5f-4baf-a508-1c4dc58f26d2	ID to class
not in GBIF	17b0b478-c2af-4db1-92f6-f32879c2d950	ID to class
not in GBIF	6b28dd2b-3fe7-4381-9295-6253814655cf	ID to class
not in GBIF	64f3e478-5048-40ef-88c2-9c6bcadba9af	ID to class
not in GBIF	e54a56a6-ec84-4e47-9f61-24f31c479c8f	ID to class
not in GBIF	b2eef209-2192-44c3-b737-90daadb4b347	ID to class
not in GBIF	87a89ab6-f9aa-4c2a-8b41-d4985d0a0ca1	ID to class
not in GBIF	ed03cb2b-30a1-4c35-9eee-cad44f6db5b8	ID to class
not in GBIF	eb886310-1b5f-4d0d-91f7-db6bf7954389	ID to class
not in GBIF	d27422e9-7d11-42c9-b8ff-bc8bebe2b47c	ID to class
not in GBIF	3007da39-9bba-4fd4-9717-a29103548291	ID to class
not in GBIF	a7e892bc-c62d-4593-a881-f10ef01f2c0d	ID to class
not in GBIF	87271c5c-d13d-4388-b83b-6d38d3a450ad	ID to class
not in GBIF	8857b2dc-fac1-4238-9cd2-5a1185c91f9c	ID to class
not in GBIF	17544fef-0a1a-4eb2-9dc4-1a1bf9858d86	ID to class
not in GBIF	a4138058-0717-4755-9d3e-636de23dfb6c	ID to class
not in GBIF	2299f871-3bd7-46b3-a641-f79131ac3267	ID to class
not in GBIF	68f395d7-54b3-4c9e-b60d-6c43cdce2a1c	ID to class
not in GBIF	186e413c-5ced-44d3-9983-eedef6a4401f	ID to class
not in GBIF	90d705e8-afb4-459c-a844-b00d911ea676	ID to class
not in GBIF	6b9e501d-f2fd-43a4-b16b-c904db5a4446	ID to class
not in GBIF	b32a4b05-f28a-4635-b91d-d458d9afd002	ID to class
not in GBIF	678c2039-2fad-4919-a0e9-18a91db476f5	ID to class
not in GBIF	9dfd4ec7-acb5-4574-9d78-1cebe898b9b3	ID to class
not in GBIF	1e9cf4e0-8238-485d-9020-a0ac0d0e20dc	ID to class
not in GBIF	3ed8f301-3662-444c-8f16-a280e524ec3d	ID to class
not in GBIF	73383c7e-eaba-4768-8766-10ec71517db5	ID to class
not in GBIF	7afd7026-b31e-435f-81c6-f1d4cc681d48	ID to class
not in GBIF	f4dd642c-4e72-41d0-9864-794cfa2feed2	ID to class
not in GBIF	5eeaafb8-03b4-451e-9c27-02ba515e2dcb	ID to class
not in GBIF	11bec664-c40c-45ce-96de-16172084cb5c	ID to class
not in GBIF	ecd1d75e-8d39-4722-821c-6febbbcc9e3c	ID to class
not in GBIF	e340a4f6-3f36-4a81-823a-bd7b330f4160	ID to class
not in GBIF	d7ceab5c-adbe-4dba-bb16-d839ec2b3e33	ID to class
not in GBIF	7b1aef99-1304-4a8a-997a-b293bd53951e	ID to class
not in GBIF	49d4e810-9fe1-4ce2-bbae-3b71e0f9cbd6	ID to class
not in GBIF	6ea91c73-e7a5-482b-b0e0-0d9b4c787191	ID to class
not in GBIF	4e2afe36-d7ed-417e-8291-0d412d81658e	ID to class
not in GBIF	389d3133-c3ed-4c11-846d-863ff2e27a0e	ID to class
not in GBIF	ed4429d5-d5e4-4d4c-8f42-337736ff54aa	ID to class
not in GBIF	d84616d9-0219-40d5-bd16-073c6494e86a	ID to class
not in GBIF	229b352d-8c3b-4d44-bdfe-81595bdc85bd	ID to class
not in GBIF	e42d21a4-2438-4538-905a-1c098ceca0e5	ID to class
not in GBIF	66e65d58-5cb6-4d0e-a968-7a96abd47c71	ID to class
not in GBIF	71eb09d7-69f5-48a4-aed0-17a2c0f7224c	ID to class
not in GBIF	550c24de-1b8b-440f-957a-93d2903c9cd2	ID to class
not in GBIF	ecbc291d-2d07-4709-a39b-6d6f5b7cec6d	ID to class
not in GBIF	a53261d0-1803-444e-8d7b-d9a9c4b91945	ID to class
not in GBIF	1e9169a2-1822-4db0-a141-aa29a4fb7460	ID to class
not in GBIF	d0bf0566-927f-448d-9767-8e14a9cc9810	ID to class
not in GBIF	c0470274-9b08-4141-a589-c179d18676ac	ID to class
not in GBIF	a1bc5213-6cb8-49fb-999d-0074f9296636	ID to class
not in GBIF	e703c9ba-2fb1-465d-925f-b7c2b072f817	ID to class
not in GBIF	d265c5fb-dc93-4a32-838d-7de2a6ab46ab	ID to class
not in GBIF	e4728529-0dba-401a-a211-19b94f923de3	ID to class
not in GBIF	9f9d037e-93d1-400f-9179-dc84dc8fc51b	ID to class
not in GBIF	a7e9c23d-605c-4221-bcaf-d323771acfcc	ID to class
not in GBIF	94ed57c4-0bcf-4633-893d-f35eb8cf4e92	ID to class
not in GBIF	7ef033bd-0735-47a8-b4c5-44a10c74224c	ID to class
not in GBIF	c57d10dc-0331-4759-b243-7257844ddb03	ID to class
not in GBIF	d94d7035-79be-481d-9c0a-0989db0ca9bc	ID to class
not in GBIF	e1efa0f4-999e-47c5-9d56-0657694fb7c2	ID to class
not in GBIF	bd0b732b-95e9-4db9-9169-a5e8408fa4a7	ID to class
not in GBIF	7b5247e4-8145-48cc-a8e7-facb02aacbbd	ID to class
not in GBIF	c1000b7c-34b1-44ef-80e4-498986351ebf	ID to class
not in GBIF	b1480dbd-e811-47e9-92d8-4292cc6d3231	ID to class
not in GBIF	bd8ef30f-a32e-4908-a8b7-c20fa62aa28a	ID to class
not in GBIF	122538ad-f46b-4b11-b608-6aa9c1f8d209	ID to class
not in GBIF	e081d891-2cc2-4a71-a7d5-f59511801390	ID to class
not in GBIF	23b5a8ec-93e5-49f4-a7e9-f1e903d14191	ID to class
not in GBIF	ac213ee9-a2c9-4052-ac9b-3b4168b36832	ID to class
not in GBIF	fdbf8f58-570e-4425-a6fd-21b5dffcc8e9	ID to class
not in GBIF	48e62c7b-90fc-413f-95a4-b57ea69356cf	ID to class
not in GBIF	0f2c0f4e-de34-4a85-aeb0-d61a890d57e0	ID to class
not in GBIF	fccec600-bd20-46e5-b12d-db426b3b8aa5	ID to class
not in GBIF	488d64a9-e85e-49c6-9e01-d29a23e9d14b	ID to class
not in GBIF	64ac5796-3a7c-4431-9e18-e637663a541a	ID to class
not in GBIF	e6a19ad6-b6e5-4e7a-b3eb-6a5dfc79183d	ID to class
not in GBIF	91e0a802-a9dd-4344-8e9a-0eebdffdd2d8	ID to class
not in GBIF	e6dc5653-05ef-4bb8-9cca-e992e687f468	ID to class
not in GBIF	99475d20-f7db-4b93-b574-1610b4a64750	ID to class
not in GBIF	61685e96-cb82-4dea-8f85-4ef49c6841b1	ID to class
not in GBIF	f54290d7-16a4-4b93-bd4e-66ad8c0262ae	ID to class
not in GBIF	42667995-7a39-4c01-b16a-7515048c0ec2	ID to class
not in GBIF	80520858-f7b8-448e-af62-eeeff09ce092	ID to class
not in GBIF	d8aeca47-d5dd-4e22-96c3-1c5432cfdf84	ID to class
not in GBIF	5c3c7b7a-f19f-4a09-9e45-8a70df81062c	ID to class
not in GBIF	8b0a495d-62ed-4d8f-b288-b6d526d5a382	ID to class
not in GBIF	4622db22-394e-4609-8585-d0fedc721875	ID to class
not in GBIF	88edd7f7-c984-4055-83df-cc7a09a3d3cb	ID to class
not in GBIF	b26bcfb8-1dae-427a-bc1d-39630b2bfec4	ID to class
not in GBIF	3a7a345d-1a14-4d96-ac9d-b1333a9c6b0b	ID to class
not in GBIF	96ae900c-903b-4f0f-a369-926476d4e8de	ID to class
not in GBIF	6fb621d3-0fb1-441c-9b2e-b79dcf9408be	ID to class
not in GBIF	4ddf90dc-2652-4ba5-874f-6184faacd24f	ID to class
not in GBIF	d5ac1423-f5e6-4e8b-81c4-dee041f4ab6f	ID to class
not in GBIF	adca90ff-a621-420e-8d6e-ce5995eb9f59	ID to class
not in GBIF	9068cdad-f5e7-418f-b800-76329671ebce	ID to class
not in GBIF	97e8dc41-f4c4-4328-831e-286044a05f1b	ID to class
not in GBIF	3c78a564-e3db-4f20-8085-aee8b34bd457	ID to class
not in GBIF	77777a66-53d9-45ac-8280-3a3e566ef321	ID to class
not in GBIF	adc37ccc-f12d-48f6-99ec-def95efe2c44	ID to class
not in GBIF	e5143bad-3337-48e3-a828-743bc993908a	ID to class
not in GBIF	1ce4784e-dddd-403a-bf31-9c2e01218255	ID to class
not in GBIF	f0859f70-7069-4578-942c-5ce0b5e16f06	ID to class
not in GBIF	10fb4e91-7155-4dcc-8395-b8b552f4c73b	ID to class
not in GBIF	8a66dcbb-da14-4151-a2a8-e46703b3251b	ID to class
not in GBIF	ae98451c-d393-4a37-81ce-15fe797681f9	ID to class
not in GBIF	5113e929-168b-44f5-bcfd-f2f11d28dfc3	ID to class
not in GBIF	31ed9c34-a6ae-4a03-b42c-0ed7d0eddd51	ID to class
not in GBIF	a152c156-1d9a-4701-b5e7-9b759779cb9e	ID to class
not in GBIF	f7ae2d12-182f-4e5a-b44e-addde8e425c0	ID to class
not in GBIF	6b8f82c1-5cd2-48cc-87fa-5e3c568fac52	ID to class
not in GBIF	83fc5e0c-b5c0-4147-a5be-826aa7372972	ID to class
not in GBIF	595fbb7f-a5d9-44d5-8a61-d6aa08cd8cb1	ID to class
not in GBIF	b23f0007-8bc7-4812-a70d-a55ee152e59e	ID to class
not in GBIF	ece40a05-e06c-4045-be7a-30c1e226baca	ID to class
not in GBIF	14bb277b-4411-4c59-b303-6c5975ee851c	ID to class
not in GBIF	a65f614d-693a-4186-ae52-ba998d9fce56	ID to class
not in GBIF	3b00e898-218f-4ec9-9e4f-2d65e610483b	ID to class
not in GBIF	dd5275f7-2525-47de-bd24-ddede4f69385	ID to class
not in GBIF	f8d1af7c-be37-4038-b66d-e5edfb3ecbfd	ID to class
not in GBIF	f633097e-0c02-470c-b716-cc29711519cb	ID to class
not in GBIF	b9577dd4-5c37-402f-85fa-f94ce0d5462c	ID to class
not in GBIF	8044dfee-ce01-43c4-8941-24abc4c0db81	ID to class
not in GBIF	f4b0f6f3-eeed-4b71-beb0-2cb312453b50	ID to class
not in GBIF	daaf8547-6149-4417-9bec-4692de7d43a6	ID to class
not in GBIF	9b756db4-aa25-4625-b18f-3fcc8419eb04	ID to class
not in GBIF	fdcfa8d3-c330-4419-8c35-404247166ac5	ID to class
not in GBIF	a5aedadd-c8d8-4d85-a2aa-af92a58e559a	ID to class
not in GBIF	c92c7edc-7712-4ec9-8fc1-c9e305474e9d	ID to class
not in GBIF	f1f2da21-c8b0-43fb-a1d3-e6c6e7ff09c8	ID to class
not in GBIF	388acbc4-018b-46f0-921c-cd7c6f5eb572	ID to class
not in GBIF	5523f389-8588-4472-80c2-0db8e31eb026	ID to class
not in GBIF	6f581250-eb32-403d-9fad-93c212ea3665	ID to class
not in GBIF	4005177e-3144-4905-ba1d-4ff3d0390e54	ID to class
not in GBIF	0f640baf-cadc-4f34-a444-bf709c606831	ID to class
not in GBIF	aaf075f4-718d-41e3-88da-2a4ebd1ec0a9	ID to class
not in GBIF	6a1be8a8-fb1f-4cec-8b9d-cfa6bfb39245	ID to class
not in GBIF	ff784643-2393-4615-a828-ccb4ee033e5e	ID to class
not in GBIF	d391559a-8bd4-4be4-b298-1c8a509c260e	ID to class
not in GBIF	5a4126ba-cc3e-44c8-99e2-03382f810dcd	ID to class
not in GBIF	405012bb-ba88-4f21-982d-1cafd56b8f4a	ID to class
not in GBIF	3c911617-6eac-4d19-b58f-befedbf63bfe	ID to class
not in GBIF	178cc32f-4011-4ff5-b7c4-36d072c9b3bd	ID to class
not in GBIF	3e21a32b-c379-4359-938f-71923d2f53e8	ID to class
not in GBIF	e389b9f6-deb6-4244-ab76-ca90428e7ba2	ID to class
not in GBIF	b2ea7313-08f3-4588-b86b-4d1474c980d8	ID to class
not in GBIF	857515f0-4b56-4734-9616-b2be5f0f57ce	ID to class
not in GBIF	8c1abd83-c943-42e0-a552-83b773c603d0	ID to class
not in GBIF	6ed02f9e-664d-44d6-b211-f48fcd802ccc	ID to class
not in GBIF	442072cb-1419-4be1-9da0-104d1d8361e9	ID to class
not in GBIF	316b0cc8-70f8-407f-a9cb-e4918d8ca39a	ID to class
not in GBIF	37e1387c-8148-46de-93e1-9d802056b7ee	ID to class
not in GBIF	f120a781-5b33-4bc9-b575-b483bd8edebc	ID to class
not in GBIF	12a9c90d-d869-4b9d-9ff8-8870293b4a33	ID to class
not in GBIF	1f84853f-baed-4612-8c93-d2d9505dc2b5	ID to class
not in GBIF	4fa07e49-e7b9-4d43-bdbb-c3aa29297fd5	ID to class
not in GBIF	8b29f562-b4c5-4a3d-95cb-7342114fdc3b	ID to class
not in GBIF	51c860fc-e11f-42b9-8b06-d84c50ad91ed	ID to class
not in GBIF	03346e0e-91df-4ebd-8d32-5d12053a7bda	ID to class
not in GBIF	bf457e66-3794-4e76-81f7-22f99be0289e	ID to class
not in GBIF	3d9bc6dc-afdc-406a-87ee-5290b6a01dcc	ID to class
not in GBIF	54717de6-8bc4-441b-903c-d01ace9d3621	ID to class
not in GBIF	ccd85daf-222a-4bb2-ac84-64b678fb1c57	ID to class
not in GBIF	47b5e8b6-b928-46a0-9b49-bdb03bf29ba6	ID to class
not in GBIF	db67da9b-5f0b-41ec-b530-3468cc0607ff	ID to class
not in GBIF	938259a1-9075-4bf9-a71a-cc3b2470c5ef	ID to class
not in GBIF	585f4a3a-987d-4e28-9045-3779c08c54a1	ID to class
not in GBIF	92464a4d-abb1-4ce1-94bd-472652cd6792	ID to class
not in GBIF	fca2ba36-993c-4ad9-8513-e6592845b0e9	ID to class
not in GBIF	ef193668-f24e-4e88-b8fe-9a2e84fbf273	ID to class
not in GBIF	056373d0-5e80-4468-9038-5615b4277e00	ID to class
not in GBIF	82587133-4bdf-4b6b-a2d8-2e013b23a243	ID to class
not in GBIF	25a34b00-86c0-416c-b918-84f7a23432f9	ID to class
not in GBIF	53ba6715-b000-401d-8094-dc82e87f51ad	ID to class
not in GBIF	1c05a713-83fe-4861-8e45-4fe1ff524ae0	ID to class
not in GBIF	337db717-62d3-40f4-9bc5-b85f03d9e379	ID to class
not in GBIF	c845ef89-8736-4576-9367-6fbe78a38130	ID to class
not in GBIF	2369ac65-349e-443c-92b7-8f3bee2c71b9	ID to class
not in GBIF	99d2108b-8a4d-4f80-942c-d89429e8152e	ID to class
not in GBIF	4f01d7dd-d21d-4bac-be23-2c6561aa4a6e	ID to class
not in GBIF	8d8c3e53-31fe-40f5-81c8-f45358b06e0a	ID to class
not in GBIF	93922d03-044c-4262-ac88-02adbc4f8b49	ID to class
not in GBIF	f32c1fa9-0075-4e76-83c9-af05afe0c16b	ID to class
not in GBIF	9994c74f-8790-43c4-9906-96fd5b75305b	ID to class
not in GBIF	22a07f08-a9e7-45c5-91f4-a45cacf027a5	ID to class
not in GBIF	e98d7aa3-96b5-4a99-8080-e2a874867695	ID to class
not in GBIF	d71ece9d-d0a0-427c-b07b-700126f2c274	ID to class
not in GBIF	3dda0320-b4dd-494f-81fe-6bcf69a7a8f0	ID to class
not in GBIF	81634e87-5ec1-4171-b010-7fa310cc207c	ID to class
not in GBIF	07705941-4b2e-4f10-ba64-5e5d147ef95a	ID to class
not in GBIF	98304f98-c608-4fae-aae6-c4293ca5aa5c	ID to class
not in GBIF	4eed3fe2-32c3-473b-b33f-d93b1ee51464	ID to class
not in GBIF	333518a8-f323-4dfe-95cb-e44ea63cbfa6	ID to class
not in GBIF	d313185d-ecdc-4dc9-957a-cd4094f0ce06	ID to class
not in GBIF	450c8dcf-eff4-4e1c-8348-3e5a25d0d324	ID to class
not in GBIF	29c71aae-ea41-4164-9b4b-bc8b86012dfc	ID to class
not in GBIF	351658fb-4774-463c-aa63-006e74ee1007	ID to class
not in GBIF	fbd4e4da-7991-437a-ad4a-5b38177f8b85	ID to class
479411920	c9252e92-469d-4d21-83c1-4d37fd00827f	ID to family
479424980	f670869e-8011-4c04-a2e8-c90e4564b081	ID to family
479534553	a0a15921-3083-4ee4-98a5-09d1a06a2285	ID to family
479542152	b9631258-8368-4d5c-a17c-da3caace20fb	ID to family
479544718	33d6c33a-f34b-48e9-af2c-cdd8a08c4e46	ID to family
479545488	b02e36f1-b779-4ccb-b3ca-9d7a3db64cdb	ID to family
479545648	c2fd463d-46ee-476f-ac83-3ce7367ef0e6	ID to family
not in GBIF	3c89b6a4-5f64-4ee2-9463-aa75b18834c2	ID to family
not in GBIF	a1887d76-dd01-4e07-bd04-48b69d54059e	ID to family
not in GBIF	d03966b1-87b0-4920-aea0-da3d4512e68e	ID to family
not in GBIF	be74a5ce-ecd8-4bfa-9cf9-14de8165f5f7	ID to family
not in GBIF	c4fd2d28-6c3d-499c-987e-4d40c6876888	ID to family
not in GBIF	55ec954c-6202-4784-b952-18b965c6117c	ID to family
not in GBIF	94b343d2-21ac-420e-b6d2-cb3769cb097a	ID to family
not in GBIF	b4d22c75-9bb5-421d-8c15-35c81f65d900	ID to family
not in GBIF	88191b59-d11c-4973-9da0-d797db5efbd9	ID to family
not in GBIF	0bbd1303-8c31-4280-a352-9997f66f93ac	ID to family
not in GBIF	a55a610c-ef83-40b4-aa21-f338c634464c	ID to family
not in GBIF	2e3089ca-78f9-4080-b0b4-e0abb80f1dd4	ID to family
not in GBIF	82a2cbc4-1766-41dc-9641-bc6cee152a74	ID to family
not in GBIF	c97f4063-09d6-4049-94b9-88b73a5391f2	ID to family
not in GBIF	5c831f61-f83e-4eaf-9946-bcf6f3993a41	ID to family
not in GBIF	354dda20-095a-495f-be48-f38187af2847	ID to family
not in GBIF	c7e5ec2b-3167-4d20-9edc-7d53d1355cea	ID to family
not in GBIF	2d2faff8-9edb-4065-8dd8-e64f5534f460	ID to family
not in GBIF	cd8c9551-c811-4fd6-8524-a6343a4eae9b	ID to family
not in GBIF	a7f96cef-2b1d-48f2-b8fb-3c007f6a2f6d	ID to family
not in GBIF	fda9178a-6f3d-4511-989c-7b780b27f754	ID to family
not in GBIF	837dd9b8-9636-4010-ae25-a98a2dabac85	ID to family
not in GBIF	b3f2dbb5-7898-4290-a92b-f79af2667e9b	ID to family
not in GBIF	d496b69a-9ef0-4484-930e-f13b54cd6177	ID to family
not in GBIF	13f6b04a-5cae-406f-8c55-c1b43c769b8c	ID to family
not in GBIF	6fd4369b-23ac-4474-9b12-37d56267c184	ID to family
not in GBIF	f7901fd7-ce80-47d8-be1a-5ca3d2f05ff0	ID to family
not in GBIF	298db880-5e11-4c45-9c88-a3177e2b1b2a	ID to family
not in GBIF	8efc99f8-8f1e-4672-9ff0-b5ed6d82c41d	ID to family
not in GBIF	c6580b6f-9700-49c3-a4ec-67a6b8127aa9	ID to family
not in GBIF	3accab2b-325b-43cb-89ff-3f0e110ecd99	ID to family
not in GBIF	07b42689-7ac0-42d0-b8fb-33a32c619ffe	ID to family
not in GBIF	36ccab93-a3fc-492e-b1e0-ffcc51a088fc	ID to family
not in GBIF	db6a07a1-97e1-4387-a272-28238904b23d	ID to family
not in GBIF	f8fee36c-47cb-4777-858e-af6335e96259	ID to family
not in GBIF	68a0243d-b158-4169-998a-f60bd70ced05	ID to family
not in GBIF	180225af-c826-40a0-b605-fd7bd23a8e74	ID to family
not in GBIF	2e03ffac-cf9d-4cb3-9613-38b85d42dce8	ID to family
not in GBIF	32d8a073-036c-47b7-be18-4c7b4f5c5d1f	ID to family
not in GBIF	4dde6c6c-c13d-4da5-b6b2-7d30c9fb0b03	ID to family
not in GBIF	8430cc38-eecc-432d-a138-153f2c35c084	ID to family
not in GBIF	67c2c1d2-db4b-4243-9771-27c9a302dbb5	ID to family
not in GBIF	53952610-f724-483a-9104-cbf47b396fdf	ID to family
not in GBIF	95c3c59a-3708-42cc-b034-f0b8e11894fd	ID to family
not in GBIF	9fe0cdfc-233a-4b11-b4cc-7cf233cecfdb	ID to family
not in GBIF	285b24cc-be86-4a02-843d-32368229b194	ID to family
not in GBIF	5b91dcc7-0449-4cdd-8629-26ce1a72a9f3	ID to family
not in GBIF	642e902e-8cbe-4c5e-9f22-bb445094806d	ID to family
not in GBIF	43c7836c-e796-43e0-ae89-de4aaef738ad	ID to family
not in GBIF	781c36dc-c230-4e1c-ba4e-f3a6ce2ae0e2	ID to family
not in GBIF	df11372a-4836-48eb-8a89-e4bb2b0b42bc	ID to family
not in GBIF	83ab460e-7fdc-4ef4-b874-bb2b6ba6d2b3	ID to family
not in GBIF	f74fec78-2045-4dd5-8faa-7b00104db7a0	ID to family
not in GBIF	47b925c8-a953-4384-bf09-123c5e87babd	ID to family
not in GBIF	f288a1bb-958a-468f-8f43-3ae10112f03a	ID to family
not in GBIF	458cb187-c70d-49d8-ab28-4a7ea1514262	ID to family
not in GBIF	02b3e76a-1b00-4a67-b782-66dfd18345cd	ID to family
not in GBIF	4f3a6f78-251a-48b4-9c5a-6973202435c6	ID to family
not in GBIF	90a813a5-cb3d-4fbf-8946-dc3d6ecf0b3f	ID to family
not in GBIF	59f0cd53-c299-4bf1-b8ea-71a497fbe2c6	ID to family
not in GBIF	f1b36089-67d7-4def-b601-3d598cec82f1	ID to family
not in GBIF	09b8d3bd-020b-4827-a55b-ac2d9841994d	ID to family
not in GBIF	40d7c6f0-d20d-4743-a1e3-b308507d46ac	ID to family
not in GBIF	ab4c4b6b-d76c-4ef1-bb44-c21f77f66a6d	ID to family
not in GBIF	37e18e8b-c0d9-4d04-aaec-321f34485598	ID to family
not in GBIF	8dd06327-ec2f-4c77-ad69-4a297a896c91	ID to family
478770832	e281cdf0-7360-447d-867d-b019d479c844	ID to family
478770839	758dba64-dce2-4f68-a2de-958d0a371c32	ID to family
478770845	5586de6a-d2d2-4fdd-bb39-d9bb074bf84c	ID to family
478770852	75806510-b9d8-4d98-92c5-0258ea403cdb	ID to family
478770856	2349f246-9452-457a-8683-0e57eca7a558	ID to family
478770860	cefb27e9-92b3-4c33-ab57-e1a81aab1eb1	ID to family
478770868	93934367-217d-45bb-aa6d-0b8b2efbc0d4	ID to family
478770878	819fc791-e7cc-4bfc-aaa3-08a54acea70b	ID to family
478770883	bdc95e2d-5431-452e-a6c4-74ebae8aa3dd	ID to family
478770890	ef67dfe5-bcd5-49be-8262-5035dc96fd41	ID to family
478770894	83d049f1-7336-4e5d-829f-4bede142548e	ID to family
478770900	8cb32aa3-4230-429f-bb5f-f596e6f11b2e	ID to family
not in GBIF	4c1be348-f7c6-4a6b-96db-62dd8d08fa37	ID to family
not in GBIF	4fbc4bd5-9505-4a81-88dc-e9eca0e5c2cb	ID to family
not in GBIF	b90bd585-fbab-42e3-9849-600bf1aeab6a	ID to family
not in GBIF	40551035-bd1c-4134-8b06-5b20d395dcfb	ID to family
not in GBIF	4788e70e-3861-4ecc-baa7-36408614e234	ID to family
not in GBIF	f2f38a2e-c1c4-473a-aec6-32fe922a674c	ID to family
not in GBIF	02d38579-5de0-402b-b422-4346aa1970e9	ID to family
not in GBIF	75e5abd3-136a-4261-a3c3-728659077701	ID to family
not in GBIF	83cb3278-c740-4799-83ae-00a3b38ca33d	ID to family
not in GBIF	77824967-cfd9-4a2b-aaf3-ccf7fe35d3e9	ID to family
not in GBIF	7223b02c-ae5a-46a7-a986-89515867a42b	ID to family
not in GBIF	702403e8-6129-4cc6-9a78-0d7b0b5483af	ID to family
not in GBIF	32a711cc-c921-47ed-96e1-66acc0b827a0	ID to family
not in GBIF	1138142b-7485-4d7b-b371-6944e946e6ab	ID to family
not in GBIF	b128116f-0927-4f23-ae2e-5900cbc63cb7	ID to family
not in GBIF	e680a2fa-5d48-41a3-9fdb-ac1c9e670cf5	ID to family
not in GBIF	fa1b4ee6-9557-41b5-9f8b-eb761e318256	ID to family
not in GBIF	dcc75207-1c78-4d04-a797-580898e79af9	ID to family
not in GBIF	a70c64d7-a9ee-4c4b-902b-f3321b8ada0d	ID to family
not in GBIF	a81c8783-9927-48d1-9a0e-e789a39da723	ID to family
not in GBIF	f4759917-0ace-4936-a0fb-2cf2dbe4c87d	ID to family
not in GBIF	4572e349-d0c1-4836-b7dc-0b033059b7d5	ID to family
not in GBIF	8d712100-d2e4-48fd-a13a-d98769741a9c	ID to family
not in GBIF	1f6018b4-51c6-4855-b4a5-d34b3201f489	ID to family
not in GBIF	8b59550a-90c2-4fc6-83d9-27790e355786	ID to family
not in GBIF	c8c354b4-cb65-4b4e-8983-5db0b605b929	ID to family
not in GBIF	6c0d5eca-5ae5-4ce5-b9f8-051e3932fe4c	ID to family
not in GBIF	90bbbf93-5b9f-4719-974f-fc36e259bd25	ID to family
not in GBIF	43fb95e6-ad10-46ee-b783-a8b90c1fcc80	ID to family
not in GBIF	ff620780-9467-44f4-9610-a8ca704baef4	ID to family
not in GBIF	a00f904f-b8dd-4b54-9d63-c591ed5642a5	ID to family
not in GBIF	d76b908a-b43e-44c9-a964-a1b636f82450	ID to family
not in GBIF	cfff27cb-e570-42ae-9ca9-69d820ef8814	ID to family
not in GBIF	82a30383-a2d7-4c66-a4b8-db79900c6ac1	ID to family
not in GBIF	31085ce1-3f30-436f-bbe8-cfd9ac85761c	ID to family
not in GBIF	c1082a89-aea5-4746-bd1b-1a66b00a2677	ID to family
not in GBIF	e10505fe-06c2-40b1-811e-b0282ce130cd	ID to family
not in GBIF	08a8d9a4-3399-4cbe-bd3b-eaf49dc0647b	ID to family
not in GBIF	0c77bd43-608f-421b-8dd7-af1eb2a3e0b3	ID to family
not in GBIF	74130982-e714-422e-a838-3224722face6	ID to family
not in GBIF	d9452311-0fd7-478e-8b43-e96f12f09670	ID to family
not in GBIF	39cf9e19-9d12-4ff6-a098-a99265dca45d	ID to family
not in GBIF	bbd64699-1aa7-4d5a-b781-bfa2ba6d1fe6	ID to family
not in GBIF	ae38f10d-2e67-40db-b639-0d45719e52bd	ID to family
not in GBIF	60225e1d-7558-4c03-8fe1-06eafc251618	ID to family
not in GBIF	b144d270-3b68-4936-ba7f-80079b23c994	ID to family
not in GBIF	575fb92e-93d6-41b9-8ec1-8d25cefa2eab	ID to family
not in GBIF	799e4c3e-0eae-4d0c-a304-9a3f80abf3a1	ID to family
not in GBIF	2e9c6915-d461-44a3-8530-19ff97ab0835	ID to family
not in GBIF	be9f0b9a-90e1-4897-bf57-b6db307bcc72	ID to family
not in GBIF	236eddd3-d2b2-4340-a544-2bed0b5cca18	ID to family
not in GBIF	ef7d55ac-6536-4c31-911a-27c242988628	ID to family
not in GBIF	55fdec20-7e60-49b0-a7e6-424c7aecc066	ID to family
not in GBIF	bc470305-fa29-4b6a-93fa-8e3837b2d855	ID to family
not in GBIF	433c3ba9-5c3f-4975-8771-7791c6cb4494	ID to family
not in GBIF	f3b8cb5e-8f11-42d0-8ef9-d6d0661e3f75	ID to family
not in GBIF	92003b1c-9c2f-4c74-b917-0c6ff26fdcd2	ID to family
not in GBIF	816f7fe7-917c-4fab-b955-c7f62d3aaf70	ID to family
not in GBIF	1f756575-a1e7-494e-8e19-b7ebca563641	ID to family
not in GBIF	0fd713d6-1df4-4dc8-aa10-8399cd383387	ID to family
not in GBIF	88af2e68-f81f-4558-89a1-0b5a552d885b	ID to family
not in GBIF	78fde994-ae15-4b51-98a0-9dc945590663	ID to family
not in GBIF	918ff76f-7414-4579-8f78-8566b0dbe367	ID to family
not in GBIF	6861f97f-7ffa-4de4-be03-d7f5ef5c5117	ID to family
not in GBIF	d137fdca-a36d-4ec7-b53a-22d449f30b35	ID to family
not in GBIF	c34ef010-3bc3-4488-bec6-a08d99b0b1c3	ID to family
not in GBIF	9961b468-e39c-415b-9216-a033e31ab150	ID to family
not in GBIF	7ad43451-e0a7-4add-96fa-f20b31f54cab	ID to family
not in GBIF	72dd1c7f-99f0-4704-83c4-da87f2b1e139	ID to family
not in GBIF	8186ec0f-0d1d-4e1f-ba66-73a5d1caf3c4	ID to family
not in GBIF	e4f90e58-be81-4ee5-98e1-f33909e57445	ID to family
not in GBIF	8893730d-a0d1-4429-ba4f-f4424f7a96b2	ID to family
not in GBIF	e90ae4d7-d499-49d0-8612-cb025a5f87cf	ID to family
not in GBIF	5faa209e-cb43-4706-9cf1-224565458dba	ID to family
not in GBIF	2eaeab38-2eb1-47c6-8fbe-6b640f77bed3	ID to family
not in GBIF	bdbc7f64-e176-4e38-bcb9-39ceb2254dae	ID to family
not in GBIF	78fb3cb8-0e0b-4bad-adfb-6245bef4c004	ID to family
not in GBIF	a3e53da7-4732-45dd-a48f-290d923cafa1	ID to family
not in GBIF	2d5def46-d7fd-4e3f-9e09-a63ca7fb606a	ID to family
not in GBIF	7f89206e-0c1b-48cc-80d1-09b160be0ab3	ID to family
not in GBIF	78601f13-2a52-4b38-9aa3-0394b739fe0c	ID to family
not in GBIF	c569fe63-b123-4dd2-b517-f1cfce45fe42	ID to family
not in GBIF	5383473b-0ec4-4aaa-a355-d7325c328784	ID to family
not in GBIF	66f81a8b-19c5-4a8c-b0e7-3c1fbdcaaeea	ID to family
not in GBIF	a2406a86-80fa-4f26-8b49-620a980e2ab8	ID to family
not in GBIF	d6b5f271-bb38-4abc-adaf-bc24389e3af2	ID to family
not in GBIF	2807c9a9-8770-46ef-9912-e78b1351b905	ID to family
not in GBIF	ebe32f34-cfda-47d1-b8d7-9ce65fd42f69	ID to family
not in GBIF	a63eeae9-0fd7-4267-b78e-d0e060f60124	ID to family
not in GBIF	ab616218-20a1-44c2-b7e2-b7b569959021	ID to family
not in GBIF	f0001f89-3ba3-46db-96a7-5677f5f4c149	ID to family
not in GBIF	3fce53d2-5b0a-41b1-a1ef-bdfaa091473a	ID to family
not in GBIF	90aa0fe6-aaa0-4450-aebf-bc0f813c8d64	ID to family
not in GBIF	16072638-b043-4397-8fd8-da727cfcd5c2	ID to family
not in GBIF	21fb29d1-0093-45ac-907f-f9b2a2663ea4	ID to family
not in GBIF	b885302b-8828-4217-bb11-b8375ea04c26	ID to family
not in GBIF	fa1a3c19-2eca-49b8-8fac-bc5900528373	ID to family
not in GBIF	28f8f120-1355-418e-8c53-061af88e7b14	ID to family
not in GBIF	f02d5c42-a5cc-444e-b6f0-c6a01fc80434	ID to family
not in GBIF	d7a88b9f-c82b-45c8-8417-9964848e41fc	ID to family
not in GBIF	0a12c367-03e8-492e-b77b-854c68fa9ade	ID to family
not in GBIF	3f5e7ea5-7fd7-4a95-a51a-f1e587e11365	ID to family
not in GBIF	0a97bf44-fa41-4bc9-8f57-811cbae56602	ID to family
not in GBIF	926e661b-1bb4-4423-a10d-79c1db5da6fa	ID to family
not in GBIF	792c8894-420d-469a-8f05-e16d4ea03674	ID to family
not in GBIF	741fe791-be14-4c3a-b424-a17cb3518093	ID to family
not in GBIF	c6cd8bd1-01d9-4760-b6c7-d76594781a71	ID to family
not in GBIF	6c1b1c03-16b9-45f2-bdb6-82495e18b9b6	ID to family
not in GBIF	428126da-eb61-439c-83c9-c383cf2eb0b5	ID to family
not in GBIF	b853d267-0c0e-463c-8bbd-da8fa5858232	ID to family
not in GBIF	da53efb9-80e9-494b-b7b1-279df7ea347c	ID to family
not in GBIF	00f81cd8-0cf9-4a6d-a10e-76ca9f1914a3	ID to family
not in GBIF	3df44112-fea6-4938-817a-d2e101807728	ID to family
not in GBIF	b4578260-6937-4758-a3f4-af3a3b2420a3	ID to family
not in GBIF	ccda02ce-3b8b-467c-9920-f409296817a0	ID to family
not in GBIF	54c436eb-fae3-46a6-945c-68416f93bd61	ID to family
not in GBIF	ca8c4865-d91e-4ae6-8a45-67897063d22e	ID to family
not in GBIF	52206e94-bbae-4593-9611-8a952b9e2815	ID to family
not in GBIF	fae896e5-aa21-488f-b466-7a9f999e4880	ID to family
not in GBIF	7d21631d-9c38-415b-97dd-65313dcb120e	ID to family
not in GBIF	35ac6241-8546-458a-902b-1e19a985f55b	ID to family
not in GBIF	8ac49e82-029b-4d28-9233-ea1679f49ad2	ID to family
478826708	9caea909-daf1-4a5f-b139-a80d2285e917	ID to family
not in GBIF	26283565-27e7-4263-8796-0fbe80967ddb	ID to family
not in GBIF	aa037a5e-48e5-4e19-b31f-f4cb2fee63a1	ID to family
not in GBIF	c0239ddd-3931-4200-97c6-d60efc1c6b74	ID to family
not in GBIF	f895a874-a096-4ad4-94cb-8c9c6aa77b97	ID to family
not in GBIF	2a26dd5a-9ac6-47f8-8282-ce11c9be3e91	ID to family
not in GBIF	88783f5d-5bfb-46ea-af60-1f3a723b6911	ID to family
not in GBIF	01dce655-c80b-4da3-b392-9be7c719261b	ID to family
not in GBIF	297ba680-ed99-4132-b360-eb1320241020	ID to family
not in GBIF	9a23f498-dbf1-48c3-8a38-2808c4c6682d	ID to family
not in GBIF	7f24c4f5-9ed6-403c-b5b1-d2977fcf4d47	ID to family
not in GBIF	f9fca0ee-d26d-4f43-b62b-042fe38f91d3	ID to family
not in GBIF	187d2e02-7e3b-4438-9fd2-b18ccda39d94	ID to family
not in GBIF	0fe617d9-06bc-44f8-93c4-ee98e3a30275	ID to family
not in GBIF	344850fe-eec8-46e2-977c-833dce516f6b	ID to family
not in GBIF	9db3c233-07ed-41b8-a8db-bc4850e55d05	ID to family
not in GBIF	989b4280-36bd-4297-8b2e-3b39f0aa4d88	ID to family
not in GBIF	3aefdc4d-249a-493f-a38e-a529b56419b2	ID to family
not in GBIF	3dc43ca9-413e-4ae4-a612-740411d06bd6	ID to family
not in GBIF	dab867ae-2345-4317-b445-644a82daa6d1	ID to family
not in GBIF	2003b754-9e49-49a9-b3f6-25d49b58f796	ID to family
not in GBIF	f82d9bd3-5381-41c0-8b68-9d8014e85aed	ID to family
not in GBIF	1b20eb2b-46a5-47eb-8a14-687de1e8fb9c	ID to family
not in GBIF	a6d31ee1-7e7f-4d4b-8210-0592ac518be3	ID to family
not in GBIF	863db963-465e-43ed-becf-390e019b71cd	ID to family
not in GBIF	58209a27-86c3-4edd-85eb-c071f3b8d38e	ID to family
not in GBIF	d580dac5-7bdf-4333-8be7-566421b9a520	ID to family
not in GBIF	3fc50fd3-8279-4d9d-81ae-08096d90556e	ID to family
not in GBIF	8680c199-9841-4f23-b890-4bb8bba194fd	ID to family
not in GBIF	b11e43c3-a17e-412f-b4b8-30652615d72f	ID to family
not in GBIF	93741259-4e99-4043-92fb-512bd7d32002	ID to family
not in GBIF	2efd6a15-f265-4d58-aeb6-5369d1026f8e	ID to family
not in GBIF	f1953cbb-212e-4c48-b6ef-0d5a3273911e	ID to family
not in GBIF	8573394e-537f-47fa-bc14-75c1e28f9d4e	ID to family
not in GBIF	179a4a8a-3290-4ce6-8a6d-7477c6d01010	ID to family
not in GBIF	bc6b7ba1-13cd-4ab6-bc3b-dfbd08f976b8	ID to family
not in GBIF	456d9471-e874-4fec-9741-a2863ba116fb	ID to family
not in GBIF	af86b775-cff9-43be-9682-0fc61a774fec	ID to family
not in GBIF	23af0b5a-819f-47ba-b00d-f330b99dda70	ID to family
not in GBIF	60645b1e-c27a-4533-8c36-420f3e612402	ID to family
not in GBIF	6617ca05-ac74-4203-b82f-ee0611c6e230	ID to family
not in GBIF	af262f7b-3056-4fe5-bbd1-ce32f53fe45d	ID to family
not in GBIF	74d5d227-b1ae-404c-9c67-b9663ff39159	ID to family
not in GBIF	b6a74ff9-32b1-4b81-8aa9-0b5050bc6c27	ID to family
not in GBIF	d28a6748-dac2-4ff3-bffa-07ffaadf0e98	ID to family
not in GBIF	94c75961-677a-4b29-8477-957443a4680b	ID to family
not in GBIF	cd78a583-8eb9-4b32-aee9-9ffc89230088	ID to family
not in GBIF	3718f5da-0fe5-4941-9629-6994d8e8cb7d	ID to family
not in GBIF	9af1130e-19ab-4e63-87f0-e79882b82179	ID to family
not in GBIF	5c2de022-c32c-4b75-9786-f30020f6ee80	ID to family
not in GBIF	e36bdaa8-ea52-45a5-bc2e-e3e180d04522	ID to family
not in GBIF	9c14b057-ff59-490f-a2ae-51cc90140032	ID to family
not in GBIF	9aee7cab-02ef-4be8-9e3f-611f58e67c0b	ID to family
not in GBIF	e4440be4-3dc8-4f5a-b36a-4927e23e2d59	ID to family
not in GBIF	8a66bccc-f909-43a7-8c57-0664901c5ba0	ID to family
not in GBIF	5318d198-a68c-4ebb-b06f-ee0465d16507	ID to family
not in GBIF	0fe8df2f-7e4c-449a-a87e-e08b242ac8a8	ID to family
not in GBIF	a4ecf810-e857-45b8-8b76-89a2c05d7c75	ID to family
not in GBIF	747c4828-8067-4107-b04f-c56981371b18	ID to family
not in GBIF	768a3493-78bd-499c-9a81-9bf9765f4858	ID to family
not in GBIF	b8eb0faa-d5d2-4a56-8c16-186da4703da4	ID to family
not in GBIF	52e413c7-8408-45aa-9fd5-834ee74c82c4	ID to family
not in GBIF	e937f0bc-f795-4477-b0a1-e9804bfe81b9	ID to family
not in GBIF	53ef6545-88f1-4482-adb8-489a7b8244d4	ID to family
not in GBIF	c1257055-b9f5-49fe-8445-91a6f3ade24c	ID to family
not in GBIF	44303798-d0d6-4f64-b3a2-0b03e0d90f48	ID to family
not in GBIF	cc712792-b416-4189-996b-b9f57e2bb4ba	ID to family
not in GBIF	45e54a61-c4af-4fcb-8d93-3b1cdb69dd0c	ID to family
not in GBIF	3977e892-3757-4030-85fd-4bc949fd8e38	ID to family
not in GBIF	d514f5b9-acea-4271-9e76-60a8777555cd	ID to family
not in GBIF	c421581f-adfd-4a08-b02a-a7758f7544ef	ID to family
not in GBIF	d191f4c7-29b1-4ae1-b6a5-3d44b889d96d	ID to family
not in GBIF	b499315d-6a80-4c17-b639-f28dda29763a	ID to family
not in GBIF	3679c93e-c143-40b9-b45d-951d664231e7	ID to family
not in GBIF	ef5ac862-bb39-4d65-926d-f40da19794b6	ID to family
not in GBIF	84e12c4d-2371-429f-b428-5ced6386a6d6	ID to family
not in GBIF	cbcb644a-b770-4bce-be62-5b8e52c6a0cc	ID to family
not in GBIF	fc86ca77-cd24-43d8-b181-d5e0119cf42e	ID to family
not in GBIF	90c13b85-1516-4c16-bd90-c9314fba4370	ID to family
not in GBIF	14030a96-1ea6-4ec8-910c-67aa7b8f3192	ID to family
not in GBIF	d3bec1b5-73c8-4c6a-b905-1c391cafc4a7	ID to family
not in GBIF	9716e728-ada9-46a1-b958-753783df9d2b	ID to family
not in GBIF	9437a5c9-87a7-4749-b824-c50bea205b2e	ID to family
not in GBIF	4403baad-b59d-4081-b85a-1c91cee0c024	ID to family
not in GBIF	38dc270f-c1db-4b1f-9feb-a9471093dd20	ID to family
not in GBIF	df26f8ae-f909-4c2d-b7ad-ff337ea7bb6c	ID to family
not in GBIF	37b8c5da-225f-4e8e-a35c-d2338e1ecc83	ID to family
not in GBIF	1240dc33-0b96-45bb-8ebf-859bd06e593e	ID to family
not in GBIF	89ed25f8-d388-4111-b824-a957801af7e7	ID to family
not in GBIF	2d645c5d-b501-422e-973b-003c8e427190	ID to family
not in GBIF	6726f03d-e30d-4e6a-8850-86ce0168f0d6	ID to family
not in GBIF	d50a767a-1b62-4c64-8ba0-6837785665d1	ID to family
not in GBIF	6dcc5878-83e5-4346-b669-48eb1ddc6e2c	ID to family
not in GBIF	49a46cf8-175a-4978-ad17-7b7bab2395c4	ID to family
not in GBIF	c776c19b-1d71-4254-bba3-cad76698298b	ID to family
not in GBIF	95ab16f5-1296-4cc0-b893-2534614d1838	ID to family
not in GBIF	b65075ac-94b3-43e0-ae98-c81a79d962eb	ID to family
not in GBIF	7fc07a22-4b50-41d8-94dd-513a06eec2aa	ID to family
not in GBIF	e83905e5-0ab7-41f4-87a4-7dea353f2ad9	ID to family
not in GBIF	1d3564e6-2a51-4800-8457-8b0d1f906d9a	ID to family
not in GBIF	ff9a8f6b-d8fb-4bbf-a453-5da4342408cd	ID to family
not in GBIF	90c4b490-2810-4661-875a-c1c026a77ad0	ID to family
not in GBIF	a28f68f8-9f69-4a6e-8b14-2ac096cca647	ID to family
not in GBIF	b4e9b8c2-7259-409b-b4c4-3ce2a0603f39	ID to family
not in GBIF	49d00df5-0ef2-45bc-8ab6-090e67f6d5fd	ID to family
not in GBIF	109b0078-3874-4577-9205-c5ca638dfc9b	ID to family
not in GBIF	81a8f120-1f5a-4a43-951d-49e63a663765	ID to family
not in GBIF	8faebbc6-ca22-4884-8692-f646d1d38408	ID to family
not in GBIF	504a7313-dc5b-4b59-a5bf-835316b55a86	ID to family
not in GBIF	d1002d6b-6f61-4840-a459-51198a2325c8	ID to family
not in GBIF	471480ad-ad73-45c7-80f9-f62c1bc862a7	ID to family
not in GBIF	b646ab4c-ae44-4d3b-ac26-5929a19ff5bc	ID to family
not in GBIF	a4b6550c-faeb-4c0e-91cd-9b8bcfe12b5b	ID to family
not in GBIF	b7bd1047-0fc0-4166-995e-e1e68086f92b	ID to family
not in GBIF	32680a50-7a4d-4d98-94ce-0ee962f83015	ID to family
not in GBIF	704921a7-d606-4d0d-a09a-eb1ab1e6f347	ID to family
not in GBIF	be69a002-b695-475b-93a8-948e26fbe769	ID to family
not in GBIF	dbf998b0-6951-4c4a-bdef-79802d007f65	ID to family
not in GBIF	e7c0d1b5-f1f7-4e1a-a776-2450d2f42538	ID to family
not in GBIF	36b535a7-3e2f-4387-80f0-9ad0a006a47c	ID to family
not in GBIF	4bed6efd-829e-4bc5-8303-24c2f03517aa	ID to family
not in GBIF	4ec73200-7196-40ff-ac0b-3765636c5229	ID to family
not in GBIF	fa2e6fe4-4f39-4812-9143-e760f1a576c2	ID to family
not in GBIF	a256124c-c7cf-403d-8836-0bb1daf8a073	ID to family
not in GBIF	3e42b3af-28b1-4d49-9c07-1462ac4cc29b	ID to family
not in GBIF	05347ea4-2e91-4c40-b807-9a4a0f552725	ID to family
not in GBIF	bd93dfde-f149-41fb-bf22-eff46d665a4b	ID to family
not in GBIF	90be8e09-06ea-499c-b905-eb7039c58e6d	ID to family
not in GBIF	eded6bbf-5eb7-4971-9736-d4266a113989	ID to family
not in GBIF	557f6682-490a-4f25-946e-4091692e99af	ID to family
not in GBIF	199e55df-35af-42d4-af93-50c4c2dd0e86	ID to family
not in GBIF	d7dfaadf-29f4-49e9-a43f-b2b493ff04a4	ID to family
not in GBIF	d4c8c480-d718-46fa-99d2-fdce8cb2b00a	ID to family
not in GBIF	1f42bf85-52e8-4440-bb48-c52840fd648f	ID to family
not in GBIF	570f86e0-ecdc-4fbb-b6be-6028a1c792fc	ID to family
not in GBIF	112ede02-41db-4b84-902e-6d8ee99b969e	ID to family
not in GBIF	448d95a2-0607-410d-8607-7ca9f8d09de4	ID to family
not in GBIF	c8a941b8-f1f3-409c-a256-dc36ec36221f	ID to family
not in GBIF	65f30335-b8ec-4130-b679-ef4d572e1537	ID to family
not in GBIF	3fca5f5f-7ee4-48bd-bf05-5b8ca45d7176	ID to family
not in GBIF	21132841-81b2-4433-be7e-498883932d67	ID to family
not in GBIF	78fd57dc-d333-4edf-ba87-4ab4a3a75719	ID to family
not in GBIF	c1e6823e-dd8e-4882-acd5-ae22eb5259c2	ID to family
not in GBIF	37d8868b-85cf-4b67-b155-5205864934b0	ID to family
not in GBIF	cd88b8e6-630c-4b1c-bd5a-fb76d1452962	ID to family
not in GBIF	3fcad055-205c-46e1-8397-f33bbab9863f	ID to family
not in GBIF	43c789ea-6a52-46fc-8c50-506348402697	ID to family
not in GBIF	238a9fbd-912f-4370-91e2-b37c9914ecfb	ID to family
not in GBIF	fc719f60-ef31-46b8-9a7e-9f854d0d82ee	ID to family
not in GBIF	d4f752a9-bae4-41a3-8f45-c584fe9e0eb8	ID to family
not in GBIF	c08e3602-2c1b-4e46-b419-7554047ebec3	ID to family
not in GBIF	8b82d086-d385-41d0-8a8f-acd1ebe7a7f5	ID to family
not in GBIF	ade0734e-3b91-4fc8-b096-9877e295b373	ID to family
not in GBIF	1e19dd0c-4c08-4090-96ed-26e11d463aa4	ID to family
not in GBIF	f5135aa0-e395-4a1a-9724-a309108de7b4	ID to family
not in GBIF	5ded06c5-544d-47d6-ae79-18c36a166226	ID to family
not in GBIF	94a2da75-932b-4a3a-a3ab-3ebc82e28427	ID to family
not in GBIF	9e862fa0-6cae-4550-90e3-dffb1c3f58cf	ID to family
not in GBIF	9f68bd3f-e0d2-4aad-a6ed-fe37a4898ac1	ID to family
not in GBIF	04a930e1-3143-4ad3-a620-dd0cea329273	ID to family
not in GBIF	22a6d7a3-078c-449b-9390-5949bc1472cc	ID to family
not in GBIF	07524b51-b065-453c-89c0-7c6930bef78e	ID to family
not in GBIF	a26259e0-6a4d-45de-a323-858a753eff4b	ID to family
not in GBIF	2a1cb66f-f2e6-42cd-952b-237da1ec9a9d	ID to family
not in GBIF	ead79d09-ff44-4a5c-ba0b-957662a7b757	ID to family
not in GBIF	0f40a5e5-3d2f-46f5-bd61-f995584c8c40	ID to family
not in GBIF	f5b95394-dc34-403d-a24d-82198a32d7cc	ID to family
not in GBIF	af16fb2c-6c89-4da3-9ead-3196602b8c15	ID to family
not in GBIF	1c4e8c80-f10f-492b-8d9a-d4beff7cb7be	ID to family
not in GBIF	b116cddf-a9d3-40de-9244-75b33b27b3de	ID to family
not in GBIF	d95b9b24-0d35-4826-ac31-df38ff1083b1	ID to family
not in GBIF	33ffaf62-adfa-471d-baf7-9fb234e64375	ID to family
not in GBIF	c60c5694-9e19-44d4-881e-fa9229054be7	ID to family
not in GBIF	d3c68e4d-4608-479d-9e1b-d777694b1043	ID to family
not in GBIF	ec393a85-ff91-428a-8d5b-6cb6eb545845	ID to family
not in GBIF	75fbd92e-94c6-40e7-9c81-52b299c9fc3a	ID to family
not in GBIF	c83aef04-1a57-436b-820f-85cda831320a	ID to family
not in GBIF	de6ee85f-a12e-4ce0-a068-7aed4281be69	ID to family
not in GBIF	366bd869-0c75-443e-a6f3-fd7b08f2c552	ID to family
not in GBIF	4b5e6624-e8bd-4155-bff1-1be6c14e8917	ID to family
not in GBIF	1aa08f7e-fb88-42b1-9adb-d97a6cc8e02d	ID to family
not in GBIF	80cd69cd-6f52-4c09-ba8e-d6e6ca822c69	ID to family
not in GBIF	807e16b9-0e3f-43a6-8210-5c65c049e499	ID to family
not in GBIF	69a88f5f-d768-4215-a10a-af818a333775	ID to family
not in GBIF	825204e0-15cb-4c0e-a95f-4ed1c5b2dc10	ID to family
not in GBIF	0e1839d8-c4a9-4b7f-bf43-6aded791fd7b	ID to family
not in GBIF	6e2504d4-c6c5-495f-aeef-3056f6474f81	ID to family
not in GBIF	6ab340fa-29ad-41fb-833f-b15bfd1c1777	ID to family
not in GBIF	986654f8-eb23-45fb-8a8f-81bbdfae9bcf	ID to family
not in GBIF	4e90c7f6-d7f9-4f6b-aa11-3abc166b71af	ID to family
not in GBIF	2a2e3976-bb36-4b0d-b73d-8e3a937a9ec8	ID to family
not in GBIF	b5f31bc5-6130-4d57-bdd9-f83b74368ca8	ID to family
not in GBIF	c00918c1-5d89-4e10-937a-ade115b1a4dd	ID to family
not in GBIF	21601f1a-70d9-470e-a3d7-4b855b1eb28a	ID to family
not in GBIF	f071228f-436b-40e3-883a-fc18b0a99f38	ID to family
not in GBIF	acf5d72b-7c3d-437f-a866-059905342d8e	ID to family
665978785	not in ALA	ID to family
665975245	not in ALA	ID to family
665987886	not in ALA	ID to family
665958849	not in ALA	ID to family
666040423	not in ALA	ID to family
666025654	not in ALA	ID to family
666025561	not in ALA	ID to family
666025663	not in ALA	ID to family
666025592	not in ALA	ID to family
666025589	not in ALA	ID to family
666025605	not in ALA	ID to family
666025569	not in ALA	ID to family
666025653	not in ALA	ID to family
666025608	not in ALA	ID to family
666025660	not in ALA	ID to family
666025650	not in ALA	ID to family
666025634	not in ALA	ID to family
666025613	not in ALA	ID to family
477900517	not in ALA	ID to family
477937185	not in ALA	ID to family
477925955	not in ALA	ID to family
477926741	not in ALA	ID to family
477988635	not in ALA	ID to family
477983710	not in ALA	ID to family
478749651	ecfcb0dd-2ed5-4242-b0de-a54b6110512d	ID to genus
478758665	52a57a7a-d816-4453-876e-b000dfa108d2	ID to genus
478767078	fff9f2fd-0f0d-4ddc-9273-55f6f6113689	ID to genus
478767089	bc9ec965-5382-4cfd-bf29-76adcf6c38b0	ID to genus
478767101	b74071dc-61a2-4e31-9334-bc875b5c2017	ID to genus
478767104	5c049a62-da41-4cb9-a8db-4dc3992dd88c	ID to genus
478767945	f38be285-7873-4a5a-abe6-748c990fa3cf	ID to genus
478767949	232c7484-7b2c-415e-9c20-314213c891de	ID to genus
478767963	0d1d2ef8-3389-4694-800e-3e3220ee019a	ID to genus
478767965	53e32917-e421-4da4-ade1-1b8a092c7761	ID to genus
478767981	19432e08-f9a9-4516-8df3-1ad5ddda53c2	ID to genus
478768327	c46ad6c9-c07b-431f-8a73-7f1a0d8dcefe	ID to genus
478768419	388b0323-2015-4ba9-9a55-00b84f41b4d5	ID to genus
478768446	ac58f45f-3d1f-4d8f-bd39-83663e04ce37	ID to genus
478768463	d231b748-454a-4061-8e35-8c12a2f37506	ID to genus
478768574	753f86e7-723d-43ec-9505-6aa9d160643f	ID to genus
478768599	b91277ec-7f8b-4000-9756-cfc9bf6f8d27	ID to genus
478768603	9fb9eac2-bbee-465b-9323-c1c927e8bc56	ID to genus
478771052	36f2754a-9b4f-4fa3-af97-d675edddfe7c	ID to genus
478771092	536ada84-47ae-4b08-986e-46c05eae279b	ID to genus
478771245	53d68b43-2889-4e72-9d86-e5ccee8c6dcb	ID to genus
478771266	0f9801b8-3ded-41ea-9365-0e5bb12f45bc	ID to genus
478771278	7f506055-553e-4433-a8c9-418e73dfd465	ID to genus
478771292	06cf7cc4-3d58-422a-ad4b-0b8ddf4e024b	ID to genus
478771361	57e78dcf-fd89-4138-b8ad-219aae0d1556	ID to genus
478771376	0fadb126-a1cb-4fc6-a969-c9799677b42e	ID to genus
478771382	34408aff-24f4-4549-a462-aebeff4272f9	ID to genus
478771422	26f43b73-47f2-4897-ab85-3bf0cacc2d4d	ID to genus
478772360	9c7ade1b-79e3-4d33-b1fd-080d379068fe	ID to genus
478772473	89de7365-a93c-42f5-b590-e1ec8997e05d	ID to genus
478773901	d376dcf7-43a5-4190-87a5-84b750037053	ID to genus
478773970	2580bc8a-4186-4f9a-8e27-33180adf98b6	ID to genus
478796846	63b56786-cc51-4733-ba51-8546d8d5484e	ID to genus
478799551	b6476faa-2dc5-4ff3-94ca-3aed656e292f	ID to genus
478801594	0c5664f5-e283-436a-911e-17c3a97c1a9b	ID to genus
478801605	e83234d4-6a84-4e84-ab90-9529b8ce0e50	ID to genus
478801632	0a493a1e-fcff-44ec-a812-159428efbe27	ID to genus
478801638	6368c973-5ec8-4773-86ca-a1c81aa2df92	ID to genus
478801644	a388bf68-bd98-482b-b2bb-a080cabfdf6c	ID to genus
478801950	762c6d3c-cfaf-4e24-a429-5507ef968722	ID to genus
478801954	41cc116a-3dc5-4fba-9d44-dc5abea343bd	ID to genus
478801960	a6abdfed-c50e-4678-9650-4c93f8f2ff6f	ID to genus
478803532	7c7e4645-777b-49c4-a800-4e2120b284c6	ID to genus
478813373	481c6631-f07d-459d-92cb-e39177059cf9	ID to genus
478829426	d5ca4301-49f6-43e5-a3a5-05f06182734f	ID to genus
478891930	not in ALA	ID to genus
478906171	369b194d-a706-4676-8b4c-8adf25051a98	ID to genus
478949409	ac2c68aa-a350-49b0-8fc3-5e1277c3d43c	ID to genus
478949580	270ba9ca-ea19-44e7-ad87-e38d8ca656d5	ID to genus
478982852	d51c134b-6ea2-400f-b4a9-9ad2e4079021	ID to genus
478993493	0ad32b27-979d-49c8-bfec-ec040c4d0fb1	ID to genus
479014184	a6ee99c5-ab5b-45e6-9aa9-9eaa2bdb7279	ID to genus
479014631	69cc5647-ed16-4dda-9822-48f5f31bca1d	ID to genus
500692593	67e98012-fc46-4fee-8163-f469c2350f29	ID to genus
666025574	not in ALA	ID to genus
666025582	not in ALA	ID to genus
666025584	not in ALA	ID to genus
666025585	not in ALA	ID to genus
666025587	not in ALA	ID to genus
666025473	not in ALA	ID to genus
666025474	not in ALA	ID to genus
666025476	not in ALA	ID to genus
666025477	not in ALA	ID to genus
666025594	not in ALA	ID to genus
666025607	not in ALA	ID to genus
666025599	not in ALA	ID to genus
666025481	not in ALA	ID to genus
666025656	not in ALA	ID to genus
666025610	not in ALA	ID to genus
666025571	not in ALA	ID to genus
666025573	not in ALA	ID to genus
666025631	not in ALA	ID to genus
477923803	not in ALA	ID to genus
477926105	not in ALA	ID to genus
477926108	not in ALA	ID to genus
477898928	not in ALA	ID to genus
477926128	not in ALA	ID to genus
477926129	not in ALA	ID to genus
477926131	not in ALA	ID to genus
477898929	not in ALA	ID to genus
477898944	not in ALA	ID to genus
477926758	not in ALA	ID to genus
477899010	not in ALA	ID to genus
477926783	not in ALA	ID to genus
477926784	not in ALA	ID to genus
621012390	fdf19228-1820-4c97-aae2-94ac1df56861	ID to genus
not in GBIF	658ad985-5c01-43a3-90bd-07631360a73e	ID to genus	simple duplicate of fdf19228-1820-4c97-aae2-94ac1df56861
not in GBIF	25730a3a-a365-4754-9132-91137eee242d	ID to genus
478754087	c6108d2c-465a-4ec0-b1f5-958ff7dcd278	ID to genus + undescribed species
478754267	2a6f8d23-e698-4c51-8993-59f5aeac0f66	ID to genus + undescribed species
478754271	9c3f33d2-8211-4696-a4f4-bd99359c9fa9	ID to genus + undescribed species
478758647	55549a53-2adf-4f2a-a7df-076dce1ad9fa	ID to genus + undescribed species
478758669	ec150156-63ed-4d17-b34d-aa411c988af0	ID to genus + undescribed species
478758678	7921fb8a-cc2d-4f17-95a9-3a43b73c8a91	ID to genus + undescribed species
478758787	874db512-7cb9-4482-8161-8c6813d6db09	ID to genus + undescribed species
479028168	not in ALA	ID to genus + undescribed species
478758795	0a139230-78aa-4d6d-abce-72b958dc850a	ID to genus + undescribed species
478758799	af9ee64b-a5ae-4a82-898e-4842ca92c391	ID to genus + undescribed species
478758806	a903b77b-639d-47c4-9532-de85f2e02916	ID to genus + undescribed species
478758808	21d41c14-2e62-4638-9fda-513e53c82051	ID to genus + undescribed species
478758813	ddb8bc5f-a34d-4424-9e71-73c40b2d81c5	ID to genus + undescribed species
478758818	6947b448-a783-4504-87a7-be0bd2e95020	ID to genus + undescribed species
478758822	f24b024d-096f-4b2d-92c2-c1e698af1d2e	ID to genus + undescribed species
478758826	ed476151-49bd-4bed-a9e1-21767ad0306d	ID to genus + undescribed species
478758831	df21a4d6-b132-4b71-b21f-eb1757fa0197	ID to genus + undescribed species
478763152	a018636c-04b5-411a-9445-acfd85fae948	ID to genus + undescribed species
478763177	24d6ab42-f94f-4233-a7df-e19c0886d4d1	ID to genus + undescribed species
478763194	35d4e3c1-0a60-4e98-98ec-d1185472437f	ID to genus + undescribed species
478763197	afd5aef6-4bcd-4590-852d-3964b9290f55	ID to genus + undescribed species
478763221	c49a3af4-f23c-4fc2-ae8e-86143db907d5	ID to genus + undescribed species
478763230	ee5954b4-9e21-46bb-a676-fec1f96c064b	ID to genus + undescribed species
478767933	d47f91b5-f51b-4883-8d37-56e508dfc532	ID to genus + undescribed species
478767937	2a7156d8-34c3-4c17-a5eb-696f4d0205a1	ID to genus + undescribed species
478767941	b911134d-d1bb-4447-a4b9-337063864aa4	ID to genus + undescribed species
478767956	d9df43a9-64b3-4c8f-ac0e-5f6ce6653b61	ID to genus + undescribed species
478767969	1de3f93f-3448-4334-a638-b4f3be346b9e	ID to genus + undescribed species
478767971	b2970c90-595f-4b65-a8ff-bee43d0e6210	ID to genus + undescribed species
478767976	f9c87f9c-6c2a-44d5-b2ea-8b68a0356c92	ID to genus + undescribed species
478767978	8f487e18-8fb9-41e5-8dbf-123f3fd4d1b5	ID to genus + undescribed species
478767983	d4f7647d-37af-443e-91df-8be820f31941	ID to genus + undescribed species
478767984	5aaceaa6-bf3c-4384-9c46-4629e45899cb	ID to genus + undescribed species
478767985	a63a10a5-e9a5-457b-b859-57f0f6e15aaf	ID to genus + undescribed species
478767988	8fc539be-4265-44e7-a685-89a9967225c4	ID to genus + undescribed species
478767989	fe7c3f81-f4ce-49a8-9957-921645ac3b55	ID to genus + undescribed species
478767991	068e811d-6668-40b3-a10c-72b9f5dcf915	ID to genus + undescribed species
478768103	7508029b-c67c-478a-8d2f-7ce1337d7caa	ID to genus + undescribed species
478768112	908a927d-e801-4248-88f0-e18f7700f92b	ID to genus + undescribed species	satellite duplicate of GBIF 478768103, ALA 7508029b-c67c-478a-8d2f-7ce1337d7caa
478768118	4fc1fcc6-cbb5-421e-bdc7-684dc60c7e76	ID to genus + undescribed species
478768122	f8c6fd67-3023-4b4b-be1d-c3b5b850cdc8	ID to genus + undescribed species	satellite duplicate of GBIF 478768118, ALA 4fc1fcc6-cbb5-421e-bdc7-684dc60c7e76
478768129	a8a5b4a3-ac9f-4b25-9d5d-90797af88a1d	ID to genus + undescribed species
478768135	7eb6769a-98b1-472b-aa7b-b612c8a10719	ID to genus + undescribed species
478768140	4be83ebf-c1cd-450d-88ba-d7f822017e00	ID to genus + undescribed species
478768145	4512380c-c555-40f3-81e7-84149bd920bc	ID to genus + undescribed species	satellite duplicate of GBIF 478768140, ALA 4be83ebf-c1cd-450d-88ba-d7f822017e00
478768150	bd716758-5bc6-46e2-bea3-24e053e70664	ID to genus + undescribed species
478768155	f5f972ea-ed6c-4d31-9411-d4cda469b452	ID to genus + undescribed species
478768161	87411d7c-dba1-45f4-ac25-18a94ab06688	ID to genus + undescribed species
478768166	30e0c7ad-cf6d-4aa7-928d-c0b6cfe63b2b	ID to genus + undescribed species
478768170	83abc3d1-0109-41f8-b23b-52d3ecb8c912	ID to genus + undescribed species
478768176	be86a5ee-2247-4904-a8f4-6fc4011b1f20	ID to genus + undescribed species
478768179	c3befbd6-a55c-4cc4-aada-c606008f99c7	ID to genus + undescribed species
478768183	1060f711-6028-4d07-a982-b97723a7fcfd	ID to genus + undescribed species
478768190	2d081006-fafa-483e-87c3-15b35d09035d	ID to genus + undescribed species
478768195	60897e5a-840c-4df2-a03b-3910824bf057	ID to genus + undescribed species
478768201	01acbd6b-ba8c-401f-b09e-b58a00b8ef99	ID to genus + undescribed species
478768208	35290b4f-d604-4f13-a916-4bce062c27b2	ID to genus + undescribed species
478768216	1a82ab13-3ae6-4d4a-be26-7fd58cec1c0e	ID to genus + undescribed species
478768222	aef491bd-1ff0-491a-8722-4a007b557f88	ID to genus + undescribed species
478768225	b1de8dd3-2229-4b3e-8911-d05eb21cdcee	ID to genus + undescribed species
478768229	149c88b4-dd95-4388-aedc-9b6d655b17b4	ID to genus + undescribed species
478768234	55b43ec9-354d-46df-bfa7-0bb08033982f	ID to genus + undescribed species
478768241	9f4f4b73-7c18-4ff4-922d-72de1c414b68	ID to genus + undescribed species
478768245	c3755fb0-e170-4f62-9c11-97221badf8d9	ID to genus + undescribed species
478768250	efffc597-903a-44ce-baa3-9a67a556b0dd	ID to genus + undescribed species
478768255	6b2fca08-928d-4b9c-80f9-d5118c649c34	ID to genus + undescribed species
478768259	7e71202a-5e9f-456a-a8fe-398f344ba5e1	ID to genus + undescribed species	satellite duplicate of GBIF 478768255, ALA 6b2fca08-928d-4b9c-80f9-d5118c649c34
478768265	a3e89f3d-618c-47e1-9f5b-1c44a3240f3e	ID to genus + undescribed species
478768271	885f10c2-0233-4d85-85be-d9618fef33c9	ID to genus + undescribed species
478768278	3b8b1685-68c5-4734-aeaf-4a51b453d86b	ID to genus + undescribed species
478768282	6d60a7d8-4d22-4046-abf6-af52f67293ec	ID to genus + undescribed species
478768286	7fcd3788-f6c1-4cfe-a2cf-6c3a0a0cc0ee	ID to genus + undescribed species
478768299	9446767b-ad2f-461d-af28-e2e5a4f906be	ID to genus + undescribed species
478768309	16ddee57-93ff-4109-8e53-14d600dbc8c2	ID to genus + undescribed species
478768316	b75c6023-21df-4388-8acd-bebf4980d3b8	ID to genus + undescribed species
478768330	194cc597-c7cc-4647-a314-cb516b3d71a6	ID to genus + undescribed species
478768342	874651b9-77fd-4a69-afef-f71793117cfd	ID to genus + undescribed species
478768349	1f5378c3-9a2c-484e-a77e-5892fc5c8596	ID to genus + undescribed species
478768355	62ae1dd6-adb9-4d72-a8e4-9791c6be11c0	ID to genus + undescribed species
478768358	fc2fff10-54e8-41f8-b168-07981a76d5a1	ID to genus + undescribed species
478768369	7cbd5624-65e4-4033-85c3-6ba0f279011a	ID to genus + undescribed species
478768373	e0be0f57-4f95-45d2-beab-058f5b99a2b9	ID to genus + undescribed species	satellite duplicate of GBIF 478768369, ALA 7cbd5624-65e4-4033-85c3-6ba0f279011a
478768620	5edae12e-4651-4738-9a90-61c018afdc3f	ID to genus + undescribed species
478768639	f90ab373-3554-4ffa-99f0-93c0021de543	ID to genus + undescribed species
478768652	951bbd1b-e927-4ade-9e30-cf9d96574eab	ID to genus + undescribed species
478768674	b206565c-897e-4cc1-bf8f-68eecf35270e	ID to genus + undescribed species
478768691	d82b3653-46d3-4bd4-bd7c-7531ffb1496f	ID to genus + undescribed species
478768705	e9b9206d-55dd-4325-81b9-fded68886330	ID to genus + undescribed species
478768713	bb7a3e1c-e88a-4186-9606-d11cc912482f	ID to genus + undescribed species
478768730	3a8fd8a7-a9b4-4ed6-b389-b9fd670cf0ff	ID to genus + undescribed species
478768735	121d5027-a72b-4dfe-b51f-8885a4932dc0	ID to genus + undescribed species
478768739	ac3e43b9-ab38-44b8-9519-9a2d87366c97	ID to genus + undescribed species
478768741	f47c6302-427f-4082-b11e-09e12aff043e	ID to genus + undescribed species	satellite duplicate of GBIF 478768739, ALA ac3e43b9-ab38-44b8-9519-9a2d87366c97
478768746	4b22df8a-e386-4b70-9d39-869a0fdc64e3	ID to genus + undescribed species
478768752	1fe296ce-4d23-4565-9612-e6a3b6ded32c	ID to genus + undescribed species
478768755	c7f60207-c730-4059-afc8-13716c5bcdc2	ID to genus + undescribed species
478768760	230ec2f2-321c-480c-892f-7bd0d8ea6cd5	ID to genus + undescribed species	satellite duplicate of GBIF 478768755, ALA c7f60207-c730-4059-afc8-13716c5bcdc2
478770951	16dd768d-14d5-4c67-bc72-73b50e8cd232	ID to genus + undescribed species
478770957	bcd3c07d-d76c-4bc2-a7d2-cb5cb1cada93	ID to genus + undescribed species	satellite duplicate of GBIF 478770951, ALA 16dd768d-14d5-4c67-bc72-73b50e8cd232
478770961	4c441639-12b9-4e85-b351-976267410da2	ID to genus + undescribed species
478770968	9c07ef19-d6b5-4a6a-8843-63cab02f3e95	ID to genus + undescribed species	satellite duplicate of GBIF 478770961, ALA 4c441639-12b9-4e85-b351-976267410da2
478770975	f4474d44-44d0-48f5-b92d-14b40c7e4ef9	ID to genus + undescribed species
478770982	0b21d567-7223-400c-a0de-29709d8a5e7b	ID to genus + undescribed species
478770986	48532441-142b-491b-ba0a-6735e0c69170	ID to genus + undescribed species
478770993	51ea5ae3-535f-4dfc-88ea-728d1f4516f2	ID to genus + undescribed species
478770998	4283beae-d5f8-4752-b0a1-b212c31d5673	ID to genus + undescribed species
478771004	0f208c20-80ec-47fe-a1ed-aca781cdbcb0	ID to genus + undescribed species
478771010	3217390f-3f38-4428-8670-aea3e6253579	ID to genus + undescribed species
478771021	dadcf8e4-3949-412f-b6e1-098af2183b84	ID to genus + undescribed species
478771029	c89fcf6c-b1b8-4278-a3aa-97a090650ab7	ID to genus + undescribed species
478771034	71a33253-f75c-47c6-a86e-1919b7e210cf	ID to genus + undescribed species
478771042	8786c378-0d40-42ca-b3e5-b0411ee4720b	ID to genus + undescribed species
478771046	d818d934-b5f9-4e10-a0a8-3678b89dcf49	ID to genus + undescribed species
478771060	3eb046d1-df75-4aba-ab78-14cb159c6488	ID to genus + undescribed species
478771066	da829a51-6879-4862-81ae-a4e6f97c06ca	ID to genus + undescribed species
478771072	ef2f5e06-7a36-4b66-a6e7-adb080f3e739	ID to genus + undescribed species
478771076	d166597c-11d6-429e-9593-e25bec15dc79	ID to genus + undescribed species
478771098	c12a0fd8-b314-4bbe-9086-b6569d0a6a88	ID to genus + undescribed species
478771235	2674167e-fbd4-4294-b7e9-77a63b355770	ID to genus + undescribed species
478771358	cfc04598-a5c1-4ca6-a1b6-db9af6a89824	ID to genus + undescribed species
478771399	4339b45b-669e-4c86-b980-9d0dbadafc2c	ID to genus + undescribed species
478771418	bbdfce07-1f58-4862-949f-0fc43d1cc02e	ID to genus + undescribed species
478771862	0d8ea0a8-a9c5-49a6-8d90-beb0c89ad757	ID to genus + undescribed species
478771875	6e82cc70-6939-40f3-8ec1-fb857f2c9a0e	ID to genus + undescribed species
478771881	c35ee312-e1c8-4358-be69-48703e145179	ID to genus + undescribed species
478771888	eeb9fa2a-05f0-4e7e-aa2f-3a49ff4c6a56	ID to genus + undescribed species
478771908	83f39511-2d29-4a66-8986-9189806e601e	ID to genus + undescribed species
478771920	edbba3c2-2e63-416c-8aa9-060aaeb01493	ID to genus + undescribed species
478771932	63d2c8bc-0371-4b76-8092-5988c2276a2e	ID to genus + undescribed species
478771944	71d2fcf0-d01c-42bf-bd98-37ddf6d61f6a	ID to genus + undescribed species
478771950	199c6dd2-c873-4f68-84d1-e09c648d44d3	ID to genus + undescribed species
478771957	eca2ba62-96fc-46a7-9a4b-697cca83ee09	ID to genus + undescribed species
478771962	97cb5857-5257-4cdc-a2bc-d1516b8f0273	ID to genus + undescribed species
478771974	941e5622-6483-4579-a108-9150342c1855	ID to genus + undescribed species
478771987	2e1838e8-666f-40e4-9a31-1bc12a06a2f0	ID to genus + undescribed species
478771992	ab67ecf5-37bd-4948-9da4-df9822e20422	ID to genus + undescribed species
478772015	b5475cc4-c606-4ec0-aa4f-626f09007a16	ID to genus + undescribed species
478772039	f91a308f-ed6d-41cf-8cbe-9a9ad8f212e2	ID to genus + undescribed species
478772046	6ebb5bf6-7e1d-4133-8798-82212bcb1afd	ID to genus + undescribed species
478772064	e131a58f-61c3-4324-8393-62abb52cdf12	ID to genus + undescribed species
478772141	af94f4eb-792a-43f5-8206-4bdc8b34e037	ID to genus + undescribed species
478772149	7be0918f-70b9-4663-9041-91e8255ec52d	ID to genus + undescribed species
478772153	8305e5f0-5994-4d94-ad09-9d7ae80ca232	ID to genus + undescribed species
478772168	da80a73f-99d2-47e0-8ec6-4857ba44635c	ID to genus + undescribed species
478772173	8bf650f6-9a19-4304-9e54-6ecf7215ad9b	ID to genus + undescribed species
478772176	23dad624-a6f7-4c2c-9afc-3f7b2513e71e	ID to genus + undescribed species
478772216	e0f15a2a-9232-4f99-bd92-458fd0d36f88	ID to genus + undescribed species
478772221	1208b8a1-7fa6-4495-b974-fcc27ba321d2	ID to genus + undescribed species
478772230	5aa0f01e-1999-4be6-85ff-605beacbdc55	ID to genus + undescribed species
478772237	c3aae0ab-a7f3-4da4-b891-e2d5bfc28fae	ID to genus + undescribed species
478772249	bd1f653f-95d9-488d-b6fa-9815ecb55fbf	ID to genus + undescribed species
478772253	2ed3fe3a-e6cc-4087-b0b5-8eca099b938d	ID to genus + undescribed species
478772275	9ab7791e-2364-445e-acdd-5d76cfb67b88	ID to genus + undescribed species
478772298	6dae7089-dca5-4dec-b0ed-265c5af3a3d1	ID to genus + undescribed species
478772303	7c42f8a0-8dbb-41ca-aaca-f93819377478	ID to genus + undescribed species
478772305	8e8b6db1-a654-4e1a-8a89-80ab7c95cd57	ID to genus + undescribed species
478772407	f8a9b42e-e1f3-4adc-807c-5f91c3f87b65	ID to genus + undescribed species
478772413	adb3f4d5-f508-4d91-ae71-01d3992475b8	ID to genus + undescribed species
478772428	2cd006a9-aee7-4b45-a66d-0656519a4b15	ID to genus + undescribed species
478772447	292c1bfc-fe1b-4671-b939-32eda7068b70	ID to genus + undescribed species
478772458	7d6561af-27cf-4741-8206-27149069f5da	ID to genus + undescribed species
478772464	7971a00a-7b5f-4088-99c2-ba16167c4193	ID to genus + undescribed species
478772495	a59e7b50-00f8-464f-8d80-eafaa86e5a4b	ID to genus + undescribed species
478772503	3b4f919c-8380-4b43-8f45-99556c5b5e68	ID to genus + undescribed species
478772555	fb6b60a0-e09f-45c1-ac64-99150b329779	ID to genus + undescribed species
478772585	d12bbc6c-1faa-4bc4-8695-e61884b39a1a	ID to genus + undescribed species
478772588	4f1389f5-2004-4cc4-9479-a8eb45097b39	ID to genus + undescribed species
478772601	0bf72813-06ac-44a3-8c0f-4aa1501610ee	ID to genus + undescribed species
478772607	28ef17ae-9f7c-4e8b-8251-6bd5c004b4d0	ID to genus + undescribed species
478772611	6e4cc005-edea-41eb-ab77-bbf6f02a2363	ID to genus + undescribed species
478772616	f1753af1-0ebf-40f8-a0f6-376fdf816a4c	ID to genus + undescribed species
478772623	d0145d7e-4658-4d35-b8ac-98fc5f3beddc	ID to genus + undescribed species
478772628	a7df5862-0728-4e3c-9c0e-0f2d82633c7a	ID to genus + undescribed species	satellite duplicate of GBIF 478772623, ALA d0145d7e-4658-4d35-b8ac-98fc5f3beddc
478772635	409f6bf6-a6ad-467e-8a50-397c94cbe004	ID to genus + undescribed species
478772639	bd363d6b-116b-4669-941e-b48acbb87bb0	ID to genus + undescribed species
478772647	d66c1edf-44d8-4953-bbd2-65e3f165170a	ID to genus + undescribed species
478772653	027d0599-100b-49b9-afb0-c7fd76610061	ID to genus + undescribed species
478772655	6c4677d8-390d-42cf-af3e-5a4c92eecc5e	ID to genus + undescribed species
478772662	4f11498c-bf36-4338-b11a-8a0e93e7e57f	ID to genus + undescribed species
478772667	c0c05cd7-067e-456a-99d0-ed186392a1b9	ID to genus + undescribed species
478772676	13468614-d457-42c1-a331-688a3078bf7a	ID to genus + undescribed species
478772683	402e323a-a292-48bf-a61b-b6e6443365f0	ID to genus + undescribed species
478772688	4f0b5b99-8c6d-4286-b704-61230d34a201	ID to genus + undescribed species
478772696	d7a17cce-0ed7-439a-a260-f72e321438f2	ID to genus + undescribed species
478772702	db0c2a91-71c8-47ea-84dd-3b6d24684ee9	ID to genus + undescribed species
478772706	2fb64221-f9cb-41fc-b2dc-f3f3c60f8eea	ID to genus + undescribed species	satellite duplicate of GBIF 478772702, ALA db0c2a91-71c8-47ea-84dd-3b6d24684ee9
478772715	2988be0a-4b3b-41ae-8e73-d1320284b299	ID to genus + undescribed species
478772719	42ad8524-9c2e-4d7b-ae14-4f8fe1a2f50e	ID to genus + undescribed species
478772726	44277ffb-6468-4132-b4ea-2f4bf9669517	ID to genus + undescribed species
478772738	6c204015-9c0d-4d07-bc4d-82cccda8cbef	ID to genus + undescribed species	satellite duplicate of GBIF 478772726, ALA 44277ffb-6468-4132-b4ea-2f4bf9669517
478773265	7cd5fd4c-ccef-4df9-b53a-165960606d76	ID to genus + undescribed species
478773275	e0915004-43dc-4caa-bd0e-3789ca7e397b	ID to genus + undescribed species
478773279	bf46a118-c2c1-483e-96c0-729f1d8c97ef	ID to genus + undescribed species
478773841	6ce285d7-0415-4f16-b8a1-a001359c588f	ID to genus + undescribed species
478773854	03bb2b6f-d0e4-4ceb-a130-4d57791017c3	ID to genus + undescribed species
478773864	1ecd22e6-be0c-43d6-9c2f-37525957a7f4	ID to genus + undescribed species
478773896	f5b732c7-4fe7-4bcd-91f8-bc35791f7a5b	ID to genus + undescribed species
478773922	ac4c63d8-84c6-45bd-bd37-2c67c47b3df2	ID to genus + undescribed species
478773929	4242f20d-d5c8-4606-9aed-d241b4ba3a78	ID to genus + undescribed species
478773959	386ff51e-c889-43c0-a1a1-ebb40b524bf7	ID to genus + undescribed species
478773977	862357ab-0cbd-483b-8da1-76a5d70aaaed	ID to genus + undescribed species
478773983	29755260-f465-4de8-8e0c-594ec265ef24	ID to genus + undescribed species
478773996	de34bab1-1e87-410d-92ea-c6710f16a91d	ID to genus + undescribed species
478774011	57e82dd9-6637-4e5b-b81d-efb323dea214	ID to genus + undescribed species
478774017	a4c80c7b-72f5-4a31-8cd4-130134fb5f80	ID to genus + undescribed species
478774037	415c4341-a424-4747-8d0b-58ec6cd18502	ID to genus + undescribed species
478774041	a8e9b880-26ea-41e8-a233-88a81934d226	ID to genus + undescribed species
478774050	75356e7d-1266-4f09-b979-80921c05be7e	ID to genus + undescribed species
478789867	89648c4f-3556-4da0-90a3-1b700ab9aaa7	ID to genus + undescribed species
478794584	9a3000a5-e497-4a53-a5f6-3b76c5ec51c2	ID to genus + undescribed species
478799564	0f5ca94b-17b7-4033-97b5-7c5294eabae2	ID to genus + undescribed species
478807679	27a077db-a626-4e7a-80d5-fca7ff07a319	ID to genus + undescribed species
478814452	e833662c-8bd0-4ed8-a7d8-a1f6a5566e94	ID to genus + undescribed species
478817236	5aa00a6b-74eb-431b-8e5c-aa7f54fda088	ID to genus + undescribed species
478893281	673f8df6-ea48-44ac-8bdf-b0fd81e8f43d	ID to genus + undescribed species
478902917	99423c29-afb6-477a-94b0-b74ebad6de56	ID to genus + undescribed species
478903318	75d17913-0adb-4c7f-904d-187c6da22b8e	ID to genus + undescribed species
478906161	fb5c25e8-067f-4734-9505-769581990186	ID to genus + undescribed species
478933503	0461f760-d501-46a7-8829-448e33c081fe	ID to genus + undescribed species
478999069	86ac8ff0-e07e-4edc-8333-00888c88196f	ID to genus + undescribed species
479002527	dddf5b8e-3918-44d2-a2c4-34e2f625deed	ID to genus + undescribed species
479003283	75e87502-e85b-488c-b26d-601afc141622	ID to genus + undescribed species
479003446	ae1bc99a-5abb-4ae9-b8e1-e472a973007b	ID to genus + undescribed species
479003451	1665da68-23ae-420c-bc72-b5b75db77aab	ID to genus + undescribed species
479003470	338e43bb-1e78-4f83-8abe-7fd7d4b3e5b7	ID to genus + undescribed species
479003474	d7174cfb-48b9-4872-89ce-920daadb26f5	ID to genus + undescribed species
479003593	9e9a7ab6-b3c2-4bdb-8ad8-4349ad5147e3	ID to genus + undescribed species
479003619	bc707f3d-39f7-4306-b8a5-f972e4528648	ID to genus + undescribed species
479003632	266b686d-da17-46ba-aadb-ceb181d823fa	ID to genus + undescribed species
479003918	167c9ff8-4bff-4127-94da-b9c2c6a11db0	ID to genus + undescribed species
479004693	884069a7-9ceb-4603-958a-05e3763aba8c	ID to genus + undescribed species
479006371	d652db51-fe75-4075-adb6-2b3adf01de8f	ID to genus + undescribed species
479006385	0b79d1fc-fe1e-46fd-ba58-b852c993c8a3	ID to genus + undescribed species
479014256	46aeadc5-2b0f-48f4-9a4b-c97f0d30f1ff	ID to genus + undescribed species
479014262	df23d14c-1342-40a6-a327-57244d1228ff	ID to genus + undescribed species
479014285	d7fa7579-6eba-4b34-a85a-48e51dd847ca	ID to genus + undescribed species
not in GBIF	25512857-994a-4b43-8b16-918800f43137	ID to genus + undescribed species
500692420	1fb1e597-4846-4292-810f-4a9218ee35b7	ID to genus + undescribed species
500692421	c3a88522-a80f-4191-b668-8864d5bd195e	ID to genus + undescribed species
500692422	1009a04a-d929-45b2-b612-22130726d506	ID to genus + undescribed species
500692423	5e7d7116-f27a-4a12-b1f8-a1fbd7f8e7f8	ID to genus + undescribed species
500692424	eeca0fe4-3800-4d27-9b54-c5228c69873b	ID to genus + undescribed species
500692425	22d0b966-80ed-44d0-bfed-2a8b191a1b3c	ID to genus + undescribed species
500692426	e5af718d-379f-451d-bcf2-e3de4cd3720b	ID to genus + undescribed species
500692427	75dedcdc-8249-406d-8de3-1610365cd3dd	ID to genus + undescribed species
500692428	17e3916b-bedd-4d97-8cad-18315bfa2bcd	ID to genus + undescribed species
500692429	6f17968b-2be2-4409-8b7e-0030d59c090b	ID to genus + undescribed species
500692430	d1acf0c6-dee6-423a-b9f8-35333389991a	ID to genus + undescribed species
500692431	b974d237-c9e6-44cf-8035-d13a0a3975b0	ID to genus + undescribed species
500692432	4e6a3813-5dca-4ee8-aa78-03b8338ae89b	ID to genus + undescribed species
500692433	63be5991-9335-4cd7-b236-baff34042ba2	ID to genus + undescribed species
500692434	f194f524-7e96-4252-bfc2-ea3478264707	ID to genus + undescribed species
500692435	f24313a8-09e2-4b31-8712-bc0f2ef0f012	ID to genus + undescribed species
500692436	e030f23b-ee6e-47d0-b0a8-eb6e1b246495	ID to genus + undescribed species
500692437	5deabe10-1dfb-424a-904c-5bb8cf7ef229	ID to genus + undescribed species
500692438	ad5c2a5e-07ab-4ad9-926a-e4aed9457194	ID to genus + undescribed species
500692439	ec7837d3-49d8-464c-b8e8-7959d2c2d975	ID to genus + undescribed species
500692440	9fa5112d-2a19-4d41-a6b6-b6467efca910	ID to genus + undescribed species
500692441	e31e2250-2dfe-4572-ab38-b3d679b36be3	ID to genus + undescribed species
500692445	6075004d-12d8-497d-87ec-7723b9b229df	ID to genus + undescribed species
500692446	80a10da4-71c3-4ed3-8405-fa8b17dd59ac	ID to genus + undescribed species
500692447	72f19eb4-4340-4463-ad77-87f5156f9cb0	ID to genus + undescribed species
500692448	c2561655-6798-4e98-a712-1c0e2f5062ac	ID to genus + undescribed species
500692502	8d43352c-81a2-45ef-9d9b-6639bfc55bde	ID to genus + undescribed species
500692503	18f5f993-9ef0-4043-900a-2521ac16be90	ID to genus + undescribed species
500692504	86190231-b72e-4918-b7bf-4a1fc27f9786	ID to genus + undescribed species
500692506	c9aeba6c-ecc2-4e37-910c-d9219e629449	ID to genus + undescribed species
500692507	7886b9e4-00bf-4c60-b0f5-8dc594ef53ad	ID to genus + undescribed species
500692509	3defcdf7-1cc9-47f2-bf54-2ab7ba27823a	ID to genus + undescribed species
500692511	e211272f-171c-428f-a31b-59ca1f4cad45	ID to genus + undescribed species
500692512	2c9aad84-cb5c-4e13-abff-ad4365dfcbb1	ID to genus + undescribed species	bookkeeping duplicate, data incorrect (advice from provider)
500692513	732b680a-c668-492a-8f1b-747f70fd8710	ID to genus + undescribed species
500692514	4382a924-de1b-4e6b-8b20-f65859fd7463	ID to genus + undescribed species
500692517	4141c4d7-3fc2-48f5-be8f-a7114dfa475c	ID to genus + undescribed species
500692545	3d731235-5ef9-4c29-8c45-31940b2ca121	ID to genus + undescribed species
500692546	cb49bdd0-22ca-44ef-a452-a25a942bc114	ID to genus + undescribed species
500692547	db04a836-b62f-42c6-af39-6d6bf9181fc0	ID to genus + undescribed species
500692548	56c64456-9ad9-488c-946d-2012c7f076a0	ID to genus + undescribed species
500692549	98bcffa7-80c4-49e1-b65e-c22f6f0904d3	ID to genus + undescribed species
500692550	38d21aa2-ebd7-42c7-a38a-45b66e02fa7a	ID to genus + undescribed species
500692555	6d6b18f5-ca55-4a24-9256-f1421c8b86c8	ID to genus + undescribed species
500692556	9ccf72b4-fc48-43d1-88b4-a5face98008f	ID to genus + undescribed species
500692557	0d4279d4-6d43-4543-bf6d-c546ec4f6b0e	ID to genus + undescribed species
500692558	b5013e8c-a70f-48b0-b455-e1f9a08f31c0	ID to genus + undescribed species
500692561	12c2a205-f614-483c-b2a9-9dcb817b5504	ID to genus + undescribed species
500692562	8b57c57c-0336-4006-80fb-980878d22ccd	ID to genus + undescribed species
500692566	998e98d7-cb85-4de6-b4f9-914f30ea4e9b	ID to genus + undescribed species
500692567	2c87a7aa-1eb1-4e01-841f-cdddc151535f	ID to genus + undescribed species
500692580	3b0b0e37-0605-4c74-8192-f92e3b238998	ID to genus + undescribed species
479393883	not in ALA	ID to order
479400048	not in ALA	ID to order
479493231	not in ALA	ID to order
479544876	not in ALA	ID to order
479550880	not in ALA	ID to order
479552289	not in ALA	ID to order
479582039	not in ALA	ID to order
479611028	not in ALA	ID to order
not in GBIF	951ee5c6-9937-48eb-ae2f-31c6ae4a8f38	ID to order
not in GBIF	051f272d-295f-4aa1-9061-12b1981fa613	ID to order
not in GBIF	4e2060a1-8459-4d2e-92d7-3e6d0844783d	ID to order
not in GBIF	c00324b8-e479-419a-bd30-43ca11f7849d	ID to order
not in GBIF	1604afd7-4a91-4854-bea5-9c6536d0f1ac	ID to order
not in GBIF	7949cd2a-2183-40a4-81a2-9db03c2e60cd	ID to order
not in GBIF	96b1c3c9-7f6c-450f-8ad5-4d7806491bbb	ID to order
not in GBIF	cd46fb3a-b249-47cb-b303-6b6ff4f717f8	ID to order
not in GBIF	72d27994-d18b-451e-aa29-fc60456654ce	ID to order
not in GBIF	0617715a-608d-4130-93e0-567487b7e657	ID to order
not in GBIF	10bb80ec-71ee-4d48-b42b-e61c5330c162	ID to order
not in GBIF	04afca63-9c28-49f2-aa67-c5f404d7c6f5	ID to order
not in GBIF	aed19a10-5a77-4204-913f-10c58b85aeb4	ID to order
not in GBIF	1ef99a0d-4f78-4fd9-92cc-b05701f9475d	ID to order
not in GBIF	7b4e097c-e8e8-4af9-9e84-ce07f4aad87f	ID to order
not in GBIF	218c2862-4817-44c8-a8aa-5e609ddde771	ID to order
not in GBIF	58d10896-e80e-4c09-ac5f-9eb1691bea57	ID to order
not in GBIF	2c8d0003-5a85-492e-87ac-d2316cca8234	ID to order
not in GBIF	2741437b-21da-4cbb-9b4f-573ee542dbdf	ID to order
not in GBIF	104ddb93-e15c-4032-8546-4120e068bdf5	ID to order
not in GBIF	3ace0009-5061-4f4f-9d14-3fffb259185e	ID to order
not in GBIF	f3023eff-3d1c-40f0-99e2-a018e4ca7c38	ID to order
not in GBIF	533c0ca6-4c02-46b2-8436-95741a7763e2	ID to order
not in GBIF	62fbc053-a6a3-46e8-bb7f-22531a37a0da	ID to order
not in GBIF	52479138-2d9a-416d-a5a7-96d924493296	ID to order
not in GBIF	40a9432f-9aa4-49b9-9a8f-d9dafccd0ce8	ID to order
not in GBIF	94748be6-cdd7-4f1c-99a2-8d8f1bc9642b	ID to order
not in GBIF	005a3895-23b9-4775-a718-8d98c5cbaeb2	ID to order
not in GBIF	5d2f0328-ec22-4202-b276-95d091b7270e	ID to order
not in GBIF	f46bb3e9-76f6-41f8-a4df-d6fb8af08296	ID to order
not in GBIF	d8f16892-cc9d-4db5-ba8d-8b6687657371	ID to order
not in GBIF	83709d4d-8401-4dbe-837b-e4f6bff2e0c8	ID to order
not in GBIF	ae160234-a5be-4497-8f1c-be94debeb00d	ID to order
not in GBIF	169a795e-a0c4-4008-9933-722038e5cd04	ID to order
not in GBIF	717a69be-7ea5-46d9-b0b8-11ad6485b529	ID to order
not in GBIF	2c49b61a-c9d8-475c-936c-2ab08bfeaf17	ID to order
not in GBIF	72134c74-c966-4562-904e-502b70a6b681	ID to order
not in GBIF	e0a7f871-11f6-451c-b82a-dc48a38b66b3	ID to order
not in GBIF	0cd25504-c9b5-4814-b258-fa398c934699	ID to order
not in GBIF	09e5796c-4928-4b6f-b0bc-c65ea13fdedf	ID to order
not in GBIF	df0394d4-fdfa-473d-811e-aa6e0e0c5ca1	ID to order
not in GBIF	76fa62a3-979f-43fe-8589-ccdb30057ace	ID to order
not in GBIF	644f1d57-b081-4905-8821-923229b1110b	ID to order
not in GBIF	0c4efa87-ce98-4275-b6a2-a1f42b49d523	ID to order
not in GBIF	0a466ff5-c17b-47c8-b11b-78b60aa1d518	ID to order
not in GBIF	d58c5eb8-b51f-4dd5-8bde-8e97aa234fab	ID to order
not in GBIF	77faa946-56a1-4cd6-938d-53982c0f660c	ID to order
not in GBIF	1bb8f618-895a-451a-a747-718a8a742b9b	ID to order
not in GBIF	8ff9dded-1b8f-43de-89f4-e803cbf5d75b	ID to order
not in GBIF	b48c5e5a-e7b4-4302-b568-98fbd4f40eba	ID to order
not in GBIF	3af601b9-d597-41ed-a868-005fb24df004	ID to order
not in GBIF	c7bb787a-6550-4b33-8226-46aa4a225c98	ID to order
not in GBIF	b63b90e1-04fa-493b-af7f-8f800fbdee41	ID to order
not in GBIF	7311eab9-3306-46ff-a3a2-764d75f83b7d	ID to order
not in GBIF	e6c91cd8-2e75-42a3-b8a3-5f11e5b0c89e	ID to order
not in GBIF	fcb5db54-943a-485a-8e91-a4174a53eef8	ID to order
not in GBIF	478cf15d-a72c-45f3-b5c2-95693e14c4e0	ID to order
not in GBIF	46f803a7-f476-4be4-9b92-7337f23e14a4	ID to order
not in GBIF	dd02d43e-5137-45bb-8f97-661f383bb0aa	ID to order
not in GBIF	effd6849-2e94-49cd-98a4-0e0ae5fa9d1a	ID to order
not in GBIF	01fce7ed-265b-4591-afb0-26f760512fcf	ID to order
not in GBIF	e6c220c1-c3a0-4482-ae25-760cf264b372	ID to order
not in GBIF	aa8aea85-795e-49b5-a83e-a8b26cd25cf7	ID to order
not in GBIF	412315b6-0d4b-4e12-9a7e-0eb615d70e70	ID to order
not in GBIF	6fde7984-c054-4d0a-9f85-e18654520ab9	ID to order
not in GBIF	a60917fa-e867-43bf-9db6-7a46885ea168	ID to order
not in GBIF	7a4040ed-d9d0-4d6a-8d4e-3bb8cdba42b0	ID to order
not in GBIF	3ab90df3-ebd9-4c9d-88a1-780ac63201f1	ID to order
not in GBIF	c9649b6b-112a-4f14-8020-c8b8c57ae31b	ID to order
not in GBIF	5a85eb25-65c2-4c4a-958d-2197e22c54cb	ID to order
not in GBIF	5ee67813-b5b6-4973-a3f7-c5acb4145925	ID to order
not in GBIF	4709f4d7-2bba-4775-b4f4-7b46a2987e87	ID to order
not in GBIF	f55c652d-f1c5-45fa-a38d-3af478ddcb85	ID to order
not in GBIF	bc188148-aa09-4c73-80af-c0b2d7807850	ID to order
not in GBIF	6003a23c-c126-4274-8f00-6373b4c2eca4	ID to order
not in GBIF	049fe887-922f-4313-b2a7-15de03ba1087	ID to order
not in GBIF	25292ceb-14b6-4d46-886d-517626e96a7c	ID to order
not in GBIF	5b23e045-f8e3-40c0-aae7-f835d0df9929	ID to order
not in GBIF	db9a7fd5-65fa-48ae-9a53-be4f97fffbe8	ID to order
not in GBIF	28f3b004-76f4-44c7-936b-bed9b391c872	ID to order
not in GBIF	67df02ef-8289-46a9-83fc-09f61dd044d4	ID to order
not in GBIF	838871f9-dded-4e79-96cd-03d40d165361	ID to order
not in GBIF	1d952e03-07d7-4122-a152-a638edf7a096	ID to order
not in GBIF	8461315b-4419-4df7-96b9-d29e43bcbf77	ID to order
not in GBIF	13ca85d8-3293-4a9b-a665-9905ddddd3df	ID to order
not in GBIF	f3f6bde7-6416-49fa-af19-dc25bf3c0228	ID to order
not in GBIF	375388ba-ee7d-4f98-a5b3-a1a1513c4ed5	ID to order
not in GBIF	7eb278e7-7194-43d9-8da3-52d69aa46909	ID to order
not in GBIF	38cd8c09-855a-4680-85ab-bab73530e774	ID to order
not in GBIF	51c85d32-5c24-40e5-ac37-646dc397e762	ID to order
not in GBIF	244fc00e-e72f-41a8-b2c6-e6bdcb5e0e43	ID to order
not in GBIF	1383ae60-7fb9-459a-9a5a-862ff7a417d2	ID to order
not in GBIF	12e6db5b-4873-4484-908e-0ce8394a3933	ID to order
not in GBIF	5c327711-fc5a-4db6-b068-9cbd1fcf9942	ID to order
not in GBIF	5031002c-887b-4f91-90d5-f82e1b30559b	ID to order
not in GBIF	54cf2b77-0316-4fc1-9f25-63e517ae5467	ID to order
not in GBIF	fc898a22-0cd3-43e1-9dba-c1b201474e1b	ID to order
not in GBIF	29f4589a-c5a0-48b1-9d76-29ac18a45cb5	ID to order
not in GBIF	ed929b4e-051f-4a2c-91c5-227f7913d862	ID to order
not in GBIF	2f7d7544-635a-4be6-ab5e-2bcf6051c29e	ID to order
not in GBIF	0194c472-fd47-4e7c-a0a5-e51fdb867d3c	ID to order
not in GBIF	1d55fe98-5ee4-4210-9c61-dde3625d26e2	ID to order
not in GBIF	59c7990f-4d7c-496e-b561-44fc424a6e47	ID to order
not in GBIF	80a9afcd-2370-4df5-aa9e-a3aea03fcd3e	ID to order
not in GBIF	3237b307-03a9-4f9f-b02b-d62e3d6c09f6	ID to order
not in GBIF	1ec613df-0c7e-4e11-853a-24b5ac58ab37	ID to order
not in GBIF	95c1b16b-5b9f-43c8-ac4e-2308f2809bcc	ID to order
not in GBIF	2d47ebb9-3a3a-4d76-a0f4-373f553925ee	ID to order
not in GBIF	5c9a038c-c779-4c9a-baa2-e65d9cdb3233	ID to order
not in GBIF	d79ed0ee-a76c-46de-afc6-ddb2957738dc	ID to order
not in GBIF	0844341f-ff6b-4866-bea4-58bb85ce5e8b	ID to order
not in GBIF	270c43b4-6fec-4d3b-83fb-61e843b35e27	ID to order
not in GBIF	7fcd8001-6eb8-47d6-a137-c56ea3db3a96	ID to order
not in GBIF	9c2e8abc-1a3e-40a1-bdf9-62f7304b2392	ID to order
not in GBIF	8efc4b21-3bd5-4cb0-8b97-58d140b666a3	ID to order
not in GBIF	8c4176a7-cff5-4bcd-b6d2-7715ad921c67	ID to order
not in GBIF	85f669d9-6e32-4cff-b6ac-4eac050fe7c1	ID to order
not in GBIF	e9c76328-6d31-487b-8a38-2cbc7aaeb8c4	ID to order
not in GBIF	21e6fed5-5aad-4928-b6eb-2143efcf7b68	ID to order
not in GBIF	eb782916-c322-4b03-b5a5-f507d32354d8	ID to order
not in GBIF	f3c01feb-0c1b-4a32-a644-e82f347983f5	ID to order
not in GBIF	20cc31a3-7f33-4838-b7ce-2371e5bf40f6	ID to order
not in GBIF	f6cd01f4-a2c2-43ef-a7ad-f1d0088d16bb	ID to order
not in GBIF	36e4f1c7-e8c8-4216-94df-882a7e2d12c9	ID to order
not in GBIF	d9086f57-2add-463c-af33-af46bcf38803	ID to order
not in GBIF	72bf3757-9e81-4698-9fdc-1df2a72a386f	ID to order
not in GBIF	d23b32a7-46d0-4543-93e8-1185182400c7	ID to order
not in GBIF	cee091ca-dcb1-4726-90f7-453e0b0f09e2	ID to order
not in GBIF	8a250040-5934-457e-9a1b-51b1096ff3ae	ID to order
not in GBIF	54f2ed95-56a5-488b-8ec2-e185bb5e006e	ID to order
not in GBIF	0e0ccd62-8939-4b2f-b254-326b9dc85710	ID to order
not in GBIF	27ee464a-d5fe-4e91-84fa-86dd1d796732	ID to order
not in GBIF	99e8f064-c0b3-4a91-b9d0-7d9b1a8b5792	ID to order
not in GBIF	16b2b56b-cd3a-4290-9792-642012cc144a	ID to order
not in GBIF	81b6086f-9e3b-4ba1-9e74-92d4d5388997	ID to order
not in GBIF	8855296f-d135-41c7-855e-ccc0d23a966e	ID to order
not in GBIF	072b26ab-e1fa-4386-8be6-2c7437283126	ID to order
not in GBIF	241fb500-e61b-4886-9744-5f497150285b	ID to order
not in GBIF	afb022b0-324e-41c6-bcb0-314da7132f3e	ID to order
not in GBIF	5d9583a6-18f5-421f-a8d3-a73577e60478	ID to order
not in GBIF	bc2e837c-27b5-4687-affb-d8d8af94530e	ID to order
not in GBIF	3177b459-fb42-44eb-b88c-67880e6987b5	ID to order
not in GBIF	63b89e8d-956f-4365-9f84-1201f6e0d9b3	ID to order
not in GBIF	cd285c16-e1ea-44b2-b73a-c675880beb48	ID to order
not in GBIF	c622b7b7-a298-488b-b182-e2c3f3ce3499	ID to order
not in GBIF	3dc28fb1-9337-410c-9d37-dd0347856bae	ID to order
not in GBIF	9a15b17a-1ff2-43b8-81d3-bca28a8e6fc0	ID to order
not in GBIF	e487b915-a5c5-4f94-bf06-5c0e857bb8e7	ID to order
not in GBIF	0adf43b8-8f99-4b76-a17f-ee3ac60657fd	ID to order
not in GBIF	a1b4ce44-84f9-4e9b-b8e1-1a4f92f3cee2	ID to order
not in GBIF	6fe4c783-49ed-46f0-8771-9d860980d68b	ID to order
not in GBIF	9003318c-0066-49d5-86d0-e2e3f4746a84	ID to order
not in GBIF	5acfa159-e3ad-423b-90e5-bd97eed055f1	ID to order
not in GBIF	256578fe-d3ae-4f66-9cae-f834a3d58592	ID to order
not in GBIF	9d9d1d2a-b84a-4568-9aa3-28328aa04d90	ID to order
not in GBIF	8c506759-4fc3-4a0a-9bd4-c925b400747d	ID to order
not in GBIF	85620c76-bdcc-49e4-ba09-3ebc005cc73b	ID to order
not in GBIF	75e9eec2-f06d-474a-8576-9a9d3c789eef	ID to order
not in GBIF	9e998de3-cc89-4e90-a5e8-1c13fca297cd	ID to order
not in GBIF	9ea9dd51-8358-4da1-96bd-c8cf0cfe681c	ID to order
not in GBIF	2ad9da90-3b65-4fd8-a684-069288d95508	ID to order
not in GBIF	5cec0c6b-e1c2-41b9-994d-8d4ac6752af9	ID to order
not in GBIF	0f7a7b64-e4d8-4a6b-ae38-c7aa651abd74	ID to order
not in GBIF	5cce8129-f11f-4833-a5c3-cc7732224e70	ID to order
not in GBIF	fbc37a30-ff11-4631-b271-31066471494b	ID to order
not in GBIF	48f232b4-8898-4cf6-a8b5-0908089cf25b	ID to order
not in GBIF	a81f6117-e8a7-472b-b517-723966544e95	ID to order
not in GBIF	25bcf1f8-d713-4229-b49a-4bcd77187d6d	ID to order
not in GBIF	983619ea-00d2-4928-92a1-32723446ba79	ID to order
not in GBIF	38d1df19-f033-4838-9a97-9b99dd6fd42c	ID to order
not in GBIF	ab76ca23-192d-4f2a-9a72-e8e2f7d502b8	ID to order
not in GBIF	d2ce0eea-c691-47c2-b4e1-6d7081867d3c	ID to order
not in GBIF	3bf89cd7-c8fa-4254-ad4c-6c066d5a921f	ID to order
not in GBIF	e6b696ba-dac1-445a-a67d-1256db384f43	ID to order
not in GBIF	ef6683f5-1f3b-44a2-bb1a-a694aec2f461	ID to order
not in GBIF	98643cfd-535e-498a-ad43-e7b2d4b8ed95	ID to order
not in GBIF	ea9cd14a-8191-4318-9380-e616ea68d2de	ID to order
not in GBIF	9c688ba5-5349-4d55-af60-63792b733a25	ID to order
not in GBIF	c6274641-1586-4215-86a8-69f6b21bfe27	ID to order
not in GBIF	61775a90-6f4f-461d-a243-676c8ceaef9f	ID to order
not in GBIF	635544c1-b3c1-42a3-b370-49c3ac0d95fa	ID to order
not in GBIF	0367bd28-7f68-4ccc-9400-3610225bf5e9	ID to order
not in GBIF	6df36e61-2853-4117-9552-948225e42437	ID to order
not in GBIF	5800e82a-bcb1-4e6a-9a13-2cfaa1c8fb99	ID to order
not in GBIF	56103650-58a4-41cb-af03-387a1810179b	ID to order
not in GBIF	8238076e-e16d-4654-aecd-b47edc3aaebc	ID to order
not in GBIF	d8d39e02-ffc7-4781-9be5-c52d3e1958fe	ID to order
not in GBIF	dea1fd8d-9dae-4e28-994e-eb9f2c545f50	ID to order
not in GBIF	f0652953-8a49-4da8-95b2-cff7ba5d7ab9	ID to order
not in GBIF	b8d518fc-415d-4fa0-8160-4de6537bccdd	ID to order
not in GBIF	37075dfe-deb3-426e-a8ea-3f2b1dfaefeb	ID to order
not in GBIF	306a526b-0296-4a3a-9776-f958c712a361	ID to order
not in GBIF	2414d854-0e06-4fe8-bc13-e204261fe7e7	ID to order
not in GBIF	5b69b146-43b8-41ee-b9c6-8d190bb33242	ID to order
not in GBIF	a055613d-e2b7-4c40-bf9c-662bde771eca	ID to order
not in GBIF	a77f22d1-9a23-41d3-9d99-0229b3066129	ID to order
not in GBIF	a81d09c8-c639-4578-b165-2c0f6a7f2d72	ID to order
not in GBIF	e94e4133-257b-4014-8189-998f3fecfaf0	ID to order
not in GBIF	53f9a72b-ecee-47f3-8a67-c3833c7a8980	ID to order
not in GBIF	4e0b0be3-66ee-4a5c-aff7-ded1b7c004c4	ID to order
not in GBIF	12d52056-6ba2-4e98-8f8b-22c4b8a3e2ca	ID to order
not in GBIF	a97faeed-224c-4642-ab4e-d61d85b57222	ID to order
not in GBIF	486c51bf-5808-4b91-a6ee-e0cb5926bf78	ID to order
not in GBIF	4feafd38-8d94-4713-aeb4-17aaf7982045	ID to order
not in GBIF	0de9e94f-d958-41a6-8154-fb3592a6ba41	ID to order
not in GBIF	7030c789-e807-457c-b58e-342e44de87ec	ID to order
not in GBIF	43b8f94c-c93f-46bc-947a-d89045a92a93	ID to order
not in GBIF	6bec371c-3d97-4e12-92e9-12f156e6d8d5	ID to order
not in GBIF	31a22751-39ca-4723-8021-de7af9fb4713	ID to order
not in GBIF	2e4664ac-f01c-437d-b5ad-02f6b162a1b1	ID to order
not in GBIF	01794a16-98b4-4d4a-a30d-ac74fabdbdc3	ID to order
not in GBIF	72664363-50af-4df5-8a06-03c31d8feb6f	ID to order
not in GBIF	a4b2a7a1-551a-41ed-85b8-e68b68e976a4	ID to order
not in GBIF	93f0cb93-7637-4ae8-8e3f-6fd13c7df71c	ID to order
not in GBIF	bc07d3a3-4a53-4638-8ef9-0a6fa5d9397a	ID to order
not in GBIF	e861f5bf-fbcb-44af-888a-9161ae1fc0c7	ID to order
not in GBIF	430098b8-ced3-4121-a390-4157a730edfa	ID to order
not in GBIF	0706c295-e83a-4cd5-ba7e-ea3e68c48932	ID to order
not in GBIF	fc750f3f-67aa-4f28-99ba-f28f978caa61	ID to order
not in GBIF	8d4bb68a-1b0e-4fdd-8a5a-48b7b9ec09ea	ID to order
not in GBIF	df60e7a5-cae1-431d-ae17-e17e2693a7a7	ID to order
not in GBIF	21137c9d-5369-42cc-8e9a-1e9c26cb9ed8	ID to order
not in GBIF	aeda284c-c4c1-4b0e-bb8b-5c719a7f0928	ID to order
not in GBIF	56907f0f-0cda-4c74-bce1-d2758f9d2092	ID to order
not in GBIF	fe18fa80-040e-44d3-9a64-8502d9a525fc	ID to order
not in GBIF	9beb2b31-97e1-465c-813a-efaec3204523	ID to order
not in GBIF	dd44a30b-4699-47d9-9e45-5a464a48f3c2	ID to order
not in GBIF	ff071cc5-aef0-4e0b-99c5-d6dff88c11ce	ID to order
not in GBIF	cb81e81f-c040-4d44-8c36-34ac5ed1c5fb	ID to order
not in GBIF	442db9d8-7bee-4ee2-842b-22276787631b	ID to order
not in GBIF	02e0c643-25dc-40bd-aecf-4661b5f322a5	ID to order
not in GBIF	4d587c08-83cd-40a8-bc5e-d489c0b6cc05	ID to order
not in GBIF	244b1b9d-730f-4722-ac40-54289bedbfb9	ID to order
not in GBIF	85a56ec2-642a-4fc0-ab43-053ed0fe148a	ID to order
not in GBIF	7f430b19-ca1d-4f6f-8684-d7ae1b1e155d	ID to order
not in GBIF	951c295e-ce00-4dc6-8ece-08d4aafe0f94	ID to order
not in GBIF	efe86832-daaa-4990-a8ac-50624aad68a6	ID to order
not in GBIF	e31afbf6-9aae-4727-9ecb-0978e9373d5a	ID to order
not in GBIF	b5e743ce-1ad3-4f4a-a3d3-dbe13758f287	ID to order
not in GBIF	1ec99c1c-5c65-4296-9efa-aa43411bf38f	ID to order
not in GBIF	903b89b5-ad9b-4476-bee4-2879b72d9898	ID to order
not in GBIF	c15571d9-9a65-457f-9be8-de9cf0377a68	ID to order
not in GBIF	ec6c0d5c-f505-43b2-af29-fa32ea45bd28	ID to order
not in GBIF	80c64748-171a-4ab3-b2a9-c79645596508	ID to order
not in GBIF	b7fbf3ad-c8e3-4240-b432-baaa8170de1d	ID to order
not in GBIF	017c0e75-4b04-4e70-bac4-3e408a498d33	ID to order
not in GBIF	77dc26c2-c250-46f7-842e-8914f3e8d352	ID to order
not in GBIF	ad3e7151-df3b-42ea-a572-54e64d27ed2b	ID to order
not in GBIF	9d895b41-c8ec-4a62-bb71-ddd448552500	ID to order
not in GBIF	fb6b9d5c-3d06-4520-908d-b939826aef00	ID to order
not in GBIF	cf8928fa-96b3-46c3-940c-d76bbe701824	ID to order
not in GBIF	2dbbf10c-1de6-4ad6-8423-c463ebf20307	ID to order
not in GBIF	6155be88-3d61-4bfc-a716-e292e9f00a53	ID to order
not in GBIF	7a1c9aee-ef47-4af7-b69b-f396574cd46b	ID to order
not in GBIF	81d15ff5-c573-4590-8560-25e4ca42be5f	ID to order
not in GBIF	5c4300bd-b3ee-4b25-be12-caed68d27854	ID to order
not in GBIF	554ed3b9-4c73-4930-86ea-3254ca7f7b0a	ID to order
not in GBIF	ad791f03-9ad1-4b78-8315-7a98d42f862a	ID to order
not in GBIF	35b1779d-7597-434e-9e94-d2dd47e08e3d	ID to order
not in GBIF	dc6a1084-4cf5-4eb1-b573-3022c7d71af7	ID to order
not in GBIF	b7ce3c28-56b6-417e-8122-5eab30e630d5	ID to order
not in GBIF	4d0955fc-7db7-45df-bcd3-62a69a10a0bf	ID to order
not in GBIF	c70c720c-07fe-491f-9a74-32201c4ba2a0	ID to order
not in GBIF	be8b52f5-6128-4ad7-b99b-95f4a208b2ea	ID to order
not in GBIF	90ecb2b9-02c8-4620-b931-69eeef1b9028	ID to order
not in GBIF	feeca7df-b892-4f91-8c04-536ae9208f12	ID to order
not in GBIF	a2315e35-ea92-4a13-8f4b-00118709e0d4	ID to order
not in GBIF	5b139375-aba4-466d-b9f8-f3b42e71618b	ID to order
not in GBIF	bf3ac90c-bfd1-4fd3-b6b7-2e16beade15f	ID to order
not in GBIF	9929d2a6-8652-474a-91c5-565b21725939	ID to order
not in GBIF	2797c159-10bb-4b73-b3cf-56ce8d9274d7	ID to order
not in GBIF	e2b019e3-484f-4d66-80ae-3c0c4b7fc6f3	ID to order
not in GBIF	ecdebcb0-c252-485c-a2ef-3c5a74c9aa5a	ID to order
not in GBIF	8fde195d-f927-4ad0-9b50-ada514a4a002	ID to order
not in GBIF	5b5afa0b-2049-47ac-8fb6-8e3920b4005b	ID to order
not in GBIF	ff4cfcf7-0bb6-4e8d-a689-94c0a63b8ae4	ID to order
not in GBIF	d15325f6-c539-4b0f-af55-2f629818de9d	ID to order
not in GBIF	3e5ac695-a7d7-4c6a-a049-6153cc6cb0a7	ID to order
not in GBIF	85f633c1-4a4d-4bc8-a1db-1d9ed75e5e4b	ID to order
not in GBIF	d41f7172-7bfb-4fb7-8a3d-58ac5d05315a	ID to order
not in GBIF	e61d59d7-71a3-4382-9f84-6c289ed84d01	ID to order
not in GBIF	136f50a6-c530-4bca-8703-2b506a318112	ID to order
not in GBIF	1c35b25a-8261-4fe9-84ad-f69cf6fd09a9	ID to order
not in GBIF	626bcc8a-a415-47c4-b753-ffa6020c806b	ID to order
not in GBIF	45660434-4d59-46da-996f-85c31c5849e7	ID to order
not in GBIF	0aeacc7a-fb3a-4f8e-98ad-688eb71fae5a	ID to order
not in GBIF	bcfe834b-29fa-4c9a-a199-1d90ad23cebd	ID to order
not in GBIF	ef13fd0e-17b4-4e89-82ba-bf2092904e36	ID to order
not in GBIF	5e6e3f77-70ba-4451-84fb-0eaccfec492f	ID to order
not in GBIF	bf686289-3c13-4e65-89a5-20bc94ab708b	ID to order
not in GBIF	e5395ae8-3d22-4c9b-b99d-cf912658fdaf	ID to order
not in GBIF	d75cc1ac-6dbb-45e3-95d2-ba55079198ab	ID to order
not in GBIF	53822e35-ef08-4480-b57b-b98209aed5ce	ID to order
not in GBIF	735ad44a-589f-48df-8e31-b4fdf70399fd	ID to order
not in GBIF	23d76b27-44c1-4c20-8ed2-0061bb1cff27	ID to order
not in GBIF	10b0aecd-3288-47d4-b578-2cf347d4933e	ID to order
not in GBIF	98fb1fb3-ea1a-4e7f-a564-a5575ccd955e	ID to order
not in GBIF	bfa0ae16-9f73-4971-80d7-eb36fcb62328	ID to order
not in GBIF	cb803cf0-22d2-4a88-87ea-d4c3dac6eda4	ID to order
not in GBIF	1cf1ab9d-75d5-454d-910a-1031a77bb035	ID to order
not in GBIF	1dc23c65-6e2e-4462-aff5-432a7ad31237	ID to order
not in GBIF	815a4a26-aecd-4117-8c34-a7c265c51506	ID to order
not in GBIF	a7e0fcb2-51c8-4e53-b56b-a8dcb167f0de	ID to order
not in GBIF	fa71a3b2-2693-44ab-b428-9fef90b2308b	ID to order
not in GBIF	803da087-69ef-454b-99c5-401d8cef36e1	ID to order
not in GBIF	0e369eb6-97a1-4bef-823a-2c9406f4e51b	ID to order
not in GBIF	fcdae1a7-08e4-4232-8610-6b86c32b0a42	ID to order
not in GBIF	c499f4a9-9a1d-4b68-b3ee-dc1d17a034fd	ID to order
not in GBIF	3eb9658d-328e-4c4f-a1e5-f41eddc96a81	ID to order
not in GBIF	a638b4d3-16e0-4d7a-a728-4cbb2752edf5	ID to order
not in GBIF	d1073564-b82a-40fa-89ee-92ce07031508	ID to order
not in GBIF	a958af42-be1b-44fe-9130-460928de3524	ID to order
not in GBIF	a15021ec-e3ba-4de9-ba02-1a5e633d261e	ID to order
not in GBIF	af023430-d1f3-4eb2-ba8d-44556990f129	ID to order
not in GBIF	23437779-f1fc-4421-9653-3c786f29358e	ID to order
not in GBIF	94303f1e-17b9-4a46-9271-096cf0ac2075	ID to order
not in GBIF	01e9f04f-1f8c-4dfb-8d27-0d26962ddeb9	ID to order
not in GBIF	65de452a-be65-4b5b-bac8-62e2d13e234c	ID to order
not in GBIF	2c293cdf-edbe-4c12-b493-1a5cf17d8a9e	ID to order
not in GBIF	2b190c8d-34a2-4282-b466-cef88a9a95e4	ID to order
not in GBIF	7536f88c-d60b-41d2-bef5-b39406a33865	ID to order
not in GBIF	cc508eaf-3ae0-41c9-a3d3-d08e4d135c7a	ID to order
not in GBIF	fc9c218a-9e18-4e9a-a17a-0ee298a4fcde	ID to order
not in GBIF	cd03474e-2c67-4e41-8dec-4e2509c6d518	ID to order
not in GBIF	ef9da9ae-23ac-4093-b39d-69e22de11404	ID to order
not in GBIF	9d084e40-7a3e-4c1c-b827-b15beec47380	ID to order
not in GBIF	7babbcb7-9d02-4f9a-958d-03283454a80c	ID to order
not in GBIF	45e6b683-a2a2-43dd-9418-950dc0db6f3d	ID to order
478871814	not in ALA	ID to order
not in GBIF	0c8bd643-95b9-4416-8c23-fea99e201b13	ID to order
not in GBIF	003af21a-b4e1-475f-8fbb-b54976cd5878	ID to order
not in GBIF	702b0bea-1bfb-40ea-8e40-60841702cb11	ID to order
not in GBIF	d0a1a500-96c4-4410-a9df-b4244d0f04b1	ID to order
not in GBIF	f515309d-47d4-4e4a-a3e9-a874b44a0c35	ID to order
not in GBIF	b2265fb5-74a9-4e32-be9b-2ea6f86fd7db	ID to order
not in GBIF	51c698ee-fca9-4dbc-914e-83bf0127b2a5	ID to order
not in GBIF	78691c15-d639-4522-b4ac-bfc1635d4c18	ID to order
not in GBIF	17343cd2-b456-4e12-8d9f-68237164868e	ID to order
not in GBIF	f7c470d5-779e-40d7-8c49-8891fc0d6ccc	ID to order
not in GBIF	7f1c8117-56db-45ab-9ce7-4f341d1a8bbb	ID to order
not in GBIF	6f927e70-2fd5-4a2e-88fa-a528fed711b0	ID to order
not in GBIF	26acb517-632f-46c6-87c0-068349ddcfe9	ID to order
not in GBIF	905c7e6d-3159-4c17-bc76-371b88e76a0a	ID to order
not in GBIF	cb4b1afa-ef8b-47db-8fa8-5a9692db8f34	ID to order
not in GBIF	438d2e72-6afc-4792-a201-71c2e875d289	ID to order
not in GBIF	630bd2f9-0eb5-4298-aa66-e4ccb1f7e6b6	ID to order
not in GBIF	c613bea5-26cb-4ebf-8160-f463dc3be98f	ID to order
not in GBIF	bd00363c-03dc-4dfa-9b75-bc0d9a36f628	ID to order
not in GBIF	9fa15a1f-b802-4d29-bfda-a2710fc271ce	ID to order
not in GBIF	95a4b291-5771-4532-b28c-d200ef11c73e	ID to order
not in GBIF	88016243-8e7d-4bfd-a612-27b5f2d329b9	ID to order
not in GBIF	8a73c72a-e2aa-415d-9de8-6b951ddcb8fe	ID to order
not in GBIF	3e1a2cad-e578-47a8-ad02-2126e3fe3a52	ID to order
not in GBIF	34602093-e189-4bc4-9221-be9c2989aac1	ID to order
not in GBIF	53ab7dbc-5c74-4677-9d84-d8cb4a4dc14e	ID to order
not in GBIF	d15e0042-e623-453e-bd5e-b1156ad6d929	ID to order
not in GBIF	9a71661a-0da5-4bc9-bb7f-fed34f654a7a	ID to order
not in GBIF	4a39c87e-8f61-4b77-b593-ccb21a274bbc	ID to order
not in GBIF	899bc644-e10e-4942-924e-63831c47c762	ID to order
not in GBIF	830d0242-52ff-4017-9f42-135ab61b860b	ID to order
not in GBIF	d7483161-5995-4537-b50e-f81a7adcda9c	ID to order
not in GBIF	d598ed3f-eadc-4e49-be01-792ab74d03c5	ID to order
not in GBIF	23d47c8c-1e52-4618-bef0-fe12950b7499	ID to order
not in GBIF	8f379b7c-76e5-4f31-b0e1-7e76d09a15dc	ID to order
not in GBIF	9ed16e22-8a91-48a6-bd8d-67caad841080	ID to order
not in GBIF	9c78cb58-69c2-4685-8b32-f1d09ffa12ad	ID to order
not in GBIF	bf30e2af-64f0-48a5-8c03-90373a5b9cef	ID to order
not in GBIF	f7c34c8d-a005-42d6-bf93-0e32e079fa18	ID to order
not in GBIF	875aa7fd-e660-4933-a7e9-64e2ff17554b	ID to order
not in GBIF	ff92f27e-69eb-44b1-be7b-16c28ee5e369	ID to order
not in GBIF	a369ae60-445d-4674-9f9a-cfc91483ec6a	ID to order
not in GBIF	b42f128f-45db-42ab-99cd-b4b182e9f2a7	ID to order
not in GBIF	1e4a5732-3e4b-4726-b1b7-87d850f16c82	ID to order
not in GBIF	11e131ee-7569-464a-9e61-bc1c2b9d3ba6	ID to order
not in GBIF	760fcb7d-321c-43e1-8cef-d103a9f148fd	ID to order
not in GBIF	dcd44262-d59e-42ed-9c0b-fd68d644a0c8	ID to order
not in GBIF	de51b620-7203-4656-82eb-4a0a83964d5d	ID to order
not in GBIF	6fae680d-a44d-4112-be94-36c24aad9aa5	ID to order
not in GBIF	13b0c6f1-b854-4a47-9630-d624dce40804	ID to order
not in GBIF	51db43ad-28a9-494a-b3dd-1c9c3181cb33	ID to order
not in GBIF	65f4e7b5-fd3e-4dcb-ba03-6e9025cf95ae	ID to order
not in GBIF	2c6ba36c-29f4-426b-b1f9-811e40a5ad31	ID to order
not in GBIF	d80070a3-251e-4716-aeba-19713a1c5113	ID to order
not in GBIF	6555e348-86d8-4d96-971e-96f515d5bee9	ID to order
not in GBIF	58e145ef-cff1-4aea-800c-90155dd9243b	ID to order
not in GBIF	c141a237-0802-4fb5-81b8-6302944a855e	ID to order
not in GBIF	fb208842-9b6a-4717-904a-8c0c733f95a6	ID to order
not in GBIF	77f2ff29-9391-4671-832f-aac67565f3c3	ID to order
not in GBIF	5334d2d1-adca-49b7-93c6-b4f1a5ebd349	ID to order
not in GBIF	07f54c4a-c536-45e1-81ac-b6dc9a5b9477	ID to order
not in GBIF	2e3342c8-c092-4cbd-bcd3-0a5ce444e0e2	ID to order
not in GBIF	34c539b4-be06-43ba-827f-d0d5693ad91e	ID to order
not in GBIF	bddd45a9-8faa-4798-b55c-1a0ce867de74	ID to order
not in GBIF	a31ef670-4980-443d-b9e9-3b068fd3f52d	ID to order
not in GBIF	79778d07-9806-4e43-a3ef-06cbb837c045	ID to order
not in GBIF	855abc61-cedd-463a-9679-edea70a3c691	ID to order
not in GBIF	d262ab1a-f9d2-42aa-bd67-954da2991a6a	ID to order
not in GBIF	be4c9fb0-5494-4a9d-a155-36139e1453bf	ID to order
not in GBIF	11c9c30e-c6a6-4e81-a121-11cc00c4f952	ID to order
not in GBIF	d9468c73-0d73-4026-bd8e-4ef38abf2e66	ID to order
not in GBIF	617d8222-eb19-4ab8-9882-b0051fe1d2c9	ID to order
not in GBIF	44dbabe5-e66a-4371-8af3-8017ce59eefe	ID to order
not in GBIF	dca2482f-2888-4da6-ac12-9568d23d1b1e	ID to order
not in GBIF	58b94f2c-3da3-4f45-82c9-c1f0333d390e	ID to order
not in GBIF	0b7c50ff-1049-4b70-9798-46eea949a7c2	ID to order
not in GBIF	adbdb7c3-23e9-4fc3-907f-2b95d16e49ac	ID to order
not in GBIF	882d1bbe-fdf3-435c-8b89-8ee479475592	ID to order
not in GBIF	8bed401f-b0c6-486d-b9a2-33e9117854a2	ID to order
not in GBIF	b1aa220b-7a89-4af0-a98d-d56b9ac0a87f	ID to order
not in GBIF	3af4de7d-0473-4f94-b97d-aa95b6c9ca4b	ID to order
not in GBIF	dbe0e984-eb92-4651-ba7b-c8318efe7c05	ID to order
not in GBIF	683793a3-5b13-43ee-bf06-887aa997d1b9	ID to order
not in GBIF	f6ddfda9-192c-45a7-9fc1-a54888bbb809	ID to order
not in GBIF	2a256e38-d569-48c3-a327-257c67dbe1b6	ID to order
not in GBIF	40777dd8-162a-4945-9210-99135a6bf902	ID to order
not in GBIF	07ca4ae4-a056-4d5b-a1a4-0031cad6d94a	ID to order
not in GBIF	a0ce49f0-a141-4609-8ace-d94eac2f133a	ID to order
not in GBIF	4d9fa345-0ff4-4e2c-93ee-17dbe03f8edb	ID to order
not in GBIF	f979023e-0e83-488e-bd3b-ad23475ecd0f	ID to order
not in GBIF	465cfc1c-b8b5-475d-86a5-a0b41e929c4e	ID to order
not in GBIF	69a69353-5226-41c4-80a1-6f75e0563d5b	ID to order
not in GBIF	79496358-4c7b-4119-94c9-f1dfca1a2ef6	ID to order
not in GBIF	0ff0f0a2-e557-40c9-8724-45e0059cb510	ID to order
not in GBIF	e5a4ca14-2730-4f50-8999-0f55baa96819	ID to order
not in GBIF	f7809c39-3c9d-4385-a662-01cca8747cb2	ID to order
not in GBIF	603bf474-9844-4e86-8d0a-489b643582d6	ID to order
not in GBIF	299c5991-b28c-41a0-a688-0abbf525e0a0	ID to order
not in GBIF	1c180dd5-f055-4985-97f1-27a43975dc68	ID to order
not in GBIF	98353715-798b-4d7b-bacc-7e6ff6b03975	ID to order
not in GBIF	e9762b30-48c3-4d00-8576-033117f1a96b	ID to order
not in GBIF	44349613-e1c8-4cee-96e2-a1e06cec6ebd	ID to order
not in GBIF	418cf5af-c09b-4eec-bd26-88de692cae6b	ID to order
not in GBIF	03cc144d-4326-4352-b878-14b2be00e3fc	ID to order
not in GBIF	8cbaf163-3357-4bb7-8b58-8c6aa260b42a	ID to order
not in GBIF	78fc7d54-c89a-4a21-b4b4-451e30278755	ID to order
not in GBIF	b0a11068-22d6-4096-baf0-759625c0470b	ID to order
not in GBIF	ce4fc74a-4ec7-47f3-8d48-939ae3781b14	ID to order
not in GBIF	5cbd5c4f-b127-444f-a785-a6e6c42663be	ID to order
not in GBIF	1d52816d-0646-490e-bbca-f65cc5ba0170	ID to order
not in GBIF	bbaf55f1-8c1b-4163-8532-78c2a98e8f2e	ID to order
not in GBIF	ac821325-67b0-4ffe-a5ae-8d2995d74009	ID to order
not in GBIF	91838e20-60ed-41be-bce7-77ffb0a5f7a7	ID to order
not in GBIF	4b2a848a-6f34-4170-9dff-a1893ad4deb5	ID to order
not in GBIF	c861cb6a-b623-4107-97b5-1b45e2dcfe23	ID to order
not in GBIF	7d1072fd-8126-48c4-a079-429a7e6ef158	ID to order
not in GBIF	d28e44af-8da1-49c9-86de-8a469d7e70a8	ID to order
not in GBIF	e8248dc3-b47b-47fa-8e12-82ebb70d237f	ID to order
not in GBIF	2b57a08b-d3e0-4ee8-8474-2013e078a8be	ID to order
not in GBIF	9ee661c5-35aa-4103-82d0-7a5845194daf	ID to order
not in GBIF	d0776158-599f-4ca0-9241-05d492d9f3fe	ID to order
not in GBIF	02a33059-ed29-4251-b1b2-a2e2d92ec25d	ID to order
not in GBIF	d8422288-5e0b-41e0-a947-ad3c681494bd	ID to order
not in GBIF	f04b541d-746e-4870-91d8-5a872ec5a831	ID to order
not in GBIF	9a81f558-44c7-4985-924d-b21b06389bb4	ID to order
not in GBIF	dcaadf20-ab69-4b55-b6e2-1ca73654f5e8	ID to order
not in GBIF	f57f06ff-7d7a-4a00-aa9a-5b3451af1a05	ID to order
not in GBIF	2abf2b28-eeea-48d4-a3b5-5879828e5643	ID to order
not in GBIF	5772cc85-3789-4463-80fe-564ddec0799c	ID to order
not in GBIF	d54c45af-6abc-48a6-9810-55c4a81580cf	ID to order
not in GBIF	873b5466-2ff6-4cfb-8043-a2fd03b3dcb0	ID to order
not in GBIF	a598f8e1-d8ee-4a8a-9b09-2e4f12ffca79	ID to order
not in GBIF	caf9e520-57eb-49c2-8527-49252daa6240	ID to order
not in GBIF	bd1d7c5f-43bc-462c-95cf-5929997cf5af	ID to order
not in GBIF	86c82d57-3c97-489d-a569-d3a1a50f55fb	ID to order
not in GBIF	2f1de0dd-7c3a-4f50-b4ac-71f53fd77b96	ID to order
not in GBIF	004c21d0-b82d-462f-b5e9-8db2e98d1ba3	ID to order
not in GBIF	e0d68edf-8c2a-4661-8756-42c875a95580	ID to order
not in GBIF	effdf69e-8de7-4a2c-bff8-8235b6a12529	ID to order
not in GBIF	2940e08f-6de8-4bd3-929b-1f149023c402	ID to order
not in GBIF	7e345bb9-3c0d-4317-995a-4e24e82eab41	ID to order
not in GBIF	3c768749-6f4c-4dec-9dbb-868d08f61004	ID to order
not in GBIF	b6d89021-2e89-4176-80d1-c59835181294	ID to order
not in GBIF	ad33d63f-0f84-4deb-8439-9081de84c70d	ID to order
not in GBIF	ab3a0523-ae32-4d66-b525-8168fe1fa765	ID to order
not in GBIF	fa60e2e7-3eb0-49b2-901d-20833e40556c	ID to order
not in GBIF	a851ddcb-aa61-44e9-87a2-dec619b92f38	ID to order
not in GBIF	e62859d4-8316-4618-bc3a-a5475dd85102	ID to order
not in GBIF	a0b90b95-b57e-4c1f-b942-7d8f9471693c	ID to order
not in GBIF	ed74ff6a-4c79-4f65-b3ef-dac385b78c3b	ID to order
not in GBIF	87f05cc0-af0d-49fe-94c0-1431e0a7039c	ID to order
not in GBIF	fe142064-40aa-4491-a041-d2f79e0026b1	ID to order
not in GBIF	97fd464d-7d78-43c3-b24e-33843bc3824e	ID to order
not in GBIF	536c04d8-c879-47f7-9fd0-f297c2968970	ID to order
not in GBIF	46f2687a-e3b9-45dc-8b2d-09e538dd6a8c	ID to order
not in GBIF	506dfc6b-415d-4845-900c-d249ceced878	ID to order
not in GBIF	7df171ad-b4ae-4cc2-8840-89dc1fc45ea9	ID to order
not in GBIF	069c5df6-ff95-4129-9b3f-c61f417c4118	ID to order
not in GBIF	7b5ec064-e133-4445-bd36-ab8ca3068622	ID to order
not in GBIF	f6bbe63c-56fd-458b-916d-895cf25679f2	ID to order
not in GBIF	1c2cd266-8781-486b-9fc7-15a6c65c31ac	ID to order
not in GBIF	35829f47-435f-4d38-b87e-eaa16344cdcb	ID to order
not in GBIF	ae7e458a-bb34-4098-a28d-0e538c0764dc	ID to order
not in GBIF	ed37c20d-b4a6-4fa6-90a8-a4316f493222	ID to order
not in GBIF	34cc08e8-6be2-4502-a7bb-2881ad506422	ID to order
not in GBIF	b709138c-d342-4f07-bcb3-30844a11d9ca	ID to order
not in GBIF	2f3b8cc6-8ace-4b30-b4ab-846a48f1f817	ID to order
not in GBIF	91e7d4d1-5d28-48e4-8a66-d3446235077a	ID to order
not in GBIF	de8c61aa-7486-4400-a377-23380cf3667a	ID to order
not in GBIF	0f979f14-928e-4e95-93ef-ee427268e7a0	ID to order
not in GBIF	35b6d1ce-0d3a-4d97-b7d7-a809fe263682	ID to order
not in GBIF	d6ede8a5-99b9-40a3-9c9f-130682722051	ID to order
not in GBIF	7440f88d-e9aa-4772-a04e-9e1a5bc8932e	ID to order
not in GBIF	930358b8-4957-4b8d-b93c-21626183ed2b	ID to order
not in GBIF	28eec738-8916-40ff-abf7-111f5fad24d4	ID to order
not in GBIF	e7b93dc9-c766-4f34-852a-ed9941177214	ID to order
not in GBIF	f3acef96-afcd-4c32-a246-70fee531352f	ID to order
not in GBIF	02f3a868-3ced-41f6-9823-db866fc9e7e6	ID to order
not in GBIF	df0c7a03-927a-44a0-bf4a-cc0f8b05bcb3	ID to order
not in GBIF	42cf062a-5356-48aa-a332-dc5ca5d45670	ID to order
not in GBIF	fd818aaf-1173-4469-bc8c-b009f77f5d74	ID to order
not in GBIF	ca465f59-a686-40ec-8070-4183c63fbf40	ID to order
not in GBIF	9f7deef3-5756-4cee-8dbf-03331a1fef66	ID to order
not in GBIF	cae1065e-32e2-4cb3-a0ad-3bf3ab9e57ad	ID to order
not in GBIF	8330ba8a-fcd8-453e-91af-c87ca31a54f4	ID to order
not in GBIF	8e35863e-901d-4afa-a491-ec66ab3d9524	ID to order
not in GBIF	3f0b2dd8-44eb-4f3a-8374-7baeccc49dc9	ID to order
not in GBIF	44ff82c7-8747-4cce-9ba9-2589d3512b98	ID to order
not in GBIF	6b21b46d-81b5-449d-b643-1d14db0ac600	ID to order
not in GBIF	ed56fd39-e290-4148-ba5e-32edc139f692	ID to order
not in GBIF	cae95000-e610-499e-83a3-d6d069113115	ID to order
not in GBIF	d9e8aebd-3867-4815-b760-cd718fb6f22e	ID to order
not in GBIF	129433b7-502c-4ea4-88ff-665dbe76cec2	ID to order
not in GBIF	221c5492-a8b8-4f6e-a39a-8c66f2e96c84	ID to order
not in GBIF	79440ae7-915c-4d26-8575-cd9b8f2f1a5e	ID to order
not in GBIF	9529e364-0698-413b-ad15-6ce53f3c7db8	ID to order
not in GBIF	0639f129-b727-4061-9ab3-fb9912cecac6	ID to order
not in GBIF	1ec35585-d08c-4e6a-8fe0-f6c131500eff	ID to order
not in GBIF	b125aa2f-4c30-43ae-ad7b-7115b4f0605a	ID to order
not in GBIF	8082def1-0cd0-485c-b3ae-8593bddba9fe	ID to order
not in GBIF	977f8bf0-f41b-414e-b869-f5fa1a6c9c79	ID to order
not in GBIF	62a9ae0b-a30f-4108-8c32-7062f3c5b35f	ID to order
not in GBIF	54c44a50-1cad-4e0d-8f1b-276836142658	ID to order
not in GBIF	699b13c2-5a71-4b6e-a0cc-01ac23e6ec89	ID to order
not in GBIF	13069033-7f85-4f7d-9fb9-7d0cf21ecc4b	ID to order
not in GBIF	8f572617-4f38-4c9d-b5bf-589613ec99a6	ID to order
not in GBIF	830edc97-3df5-4068-a2c9-8204de212304	ID to order
not in GBIF	f97e248b-8a0f-4f6f-becd-6af5a01ede32	ID to order
not in GBIF	2f83f347-ae0f-4a18-9a87-d9ebf875eb28	ID to order
not in GBIF	2b80b7d7-f28d-4fbb-b147-aff1a7dcd3de	ID to order
[truncated: 7,555 more rows]
